# Supplementary material for: Polyamines stimulate the protein synthesis of the translation initiation factor eIF5A2, participating in mRNA decoding, distinct from eIF5A1
Source: J Biol Chem. 2025 Jul 4;301(8):110453. doi: 10.1016/j.jbc.2025.110453 (PMC12329600; doi:10.1016/j.jbc.2025.110453)
Supplement: Table S1 [file mmc2.xlsx]

## Sheet: Proteins
Table S1: Global proteomic profiles of untreated HeLa S3, difluoromethylornithine (DFMO)-treated, and DFMO+spermidine (SPD)-treated cells.
Checked	Protein FDR Confidence: Combined	Master	Accession	Description	Exp. q-value: Combined	Sum PEP Score	Coverage [%]	# Peptides	# PSMs	# Unique Peptides	# AAs	MW [kDa]	calc. pI	Score Mascot: Mascot	# Peptides (by Search Engine): Mascot	Biological Process	Cellular Component	Molecular Function	Pfam IDs	Entrez Gene ID	Gene Symbol	Chromosome	Ensembl Gene ID	KEGG Pathways	Reactome Pathways	WikiPathways	# Protein Pathway Groups	Abundance Ratio: (Control) / (DFMO)	Abundance Ratio: (DFMO plus SPD) / (DFMO)	Abundance Ratio Adj. P-Value: (Control) / (DFMO)	Abundance Ratio Adj. P-Value: (DFMO plus SPD) / (DFMO)	Abundance Ratio Variability [%]: (Control) / (DFMO)	Abundance Ratio Variability [%]: (DFMO plus SPD) / (DFMO)	Abundances (Grouped): Control	Abundances (Grouped): DFMO	Abundances (Grouped): DFMO plus SPD	Abundances (Grouped) CV [%]: Control	Abundances (Grouped) CV [%]: DFMO	Abundances (Grouped) CV [%]: DFMO plus SPD	Abundances (Normalized): F1: Sample, Control	Abundances (Normalized): F2: Sample, Control	Abundances (Normalized): F3: Sample, Control	Abundances (Normalized): F4: Sample, DFMO	Abundances (Normalized): F5: Sample, DFMO	Abundances (Normalized): F6: Sample, DFMO	Abundances (Normalized): F7: Sample, DFMO plus SPD	Abundances (Normalized): F8: Sample, DFMO plus SPD	Abundances (Normalized): F9: Sample, DFMO plus SPD	Found in Sample: [S1] F1: Sample, Control
FALSE	High	Master Protein	530389143	PREDICTED: plectin isoform X3 [Homo sapiens]	0	2861.63	69	324	3284	8	4689	532.1	5.97	55836	324	cell organization and biogenesis	cytoplasm;cytoskeleton;cytosol;membrane	protein binding;RNA binding;structural molecule activity	Pf00307, Pf00681, Pf03501, Pf07812	5339	PLEC	8					0	0.502	0.626	0.0336992	0.367265	23.36	32.61	73.7	139.5	86.7	15.81	26.66	22.51	1.71965e+07	2.26803e+07	2.31887e+07	6.07837e+07	4.29204e+07	3.67474e+07	2.66688e+07	3.65038e+07	2.40953e+07	High
	Checked	Confidence	Annotated Sequence	Modifications	Qvality PEP	Qvality q-value	# Protein Groups	# Proteins	# PSMs	Master Protein Accessions	Positions in Master Proteins	Modifications in Master Proteins	# Missed Cleavages	Theo. MH+ [Da]	Abundance Ratio: (Control) / (DFMO)	Abundance Ratio: (DFMO plus SPD) / (DFMO)	Abundance Ratio Adj. P-Value: (Control) / (DFMO)	Abundance Ratio Adj. P-Value: (DFMO plus SPD) / (DFMO)	Abundance Ratio Variability [%]: (Control) / (DFMO)	Abundance Ratio Variability [%]: (DFMO plus SPD) / (DFMO)	Abundances (Grouped): Control	Abundances (Grouped): DFMO	Abundances (Grouped): DFMO plus SPD	Abundances (Grouped) CV [%]: Control	Abundances (Grouped) CV [%]: DFMO	Abundances (Grouped) CV [%]: DFMO plus SPD	Abundances (Normalized): F1: Sample, Control	Abundances (Normalized): F2: Sample, Control	Abundances (Normalized): F3: Sample, Control	Abundances (Normalized): F4: Sample, DFMO	Abundances (Normalized): F5: Sample, DFMO	Abundances (Normalized): F6: Sample, DFMO	Abundances (Normalized): F7: Sample, DFMO plus SPD	Abundances (Normalized): F8: Sample, DFMO plus SPD	Abundances (Normalized): F9: Sample, DFMO plus SPD	Quan Info	Found in Sample: [S1] F1: Sample, Control	Found in Sample: [S2] F2: Sample, Control	Found in Sample: [S3] F3: Sample, Control	Found in Sample: [S4] F4: Sample, DFMO	Found in Sample: [S5] F5: Sample, DFMO	Found in Sample: [S6] F6: Sample, DFMO	Found in Sample: [S7] F7: Sample, DFMO plus SPD	Found in Sample: [S8] F8: Sample, DFMO plus SPD	Found in Sample: [S9] F9: Sample, DFMO plus SPD	Confidence (by Search Engine): Mascot	Percolator q-Value (by Search Engine): Mascot	Percolator PEP (by Search Engine): Mascot	Ions Score (by Search Engine): Mascot
	FALSE	High	[R].AAEEAEEAR.[V]		0.00099641	0.000165459	4	26	26	530389143; 530389151; 767953210; 119602580	530389143 [2231-2239]; 530389151 [2094-2102]; 767953210 [2094-2102]; 119602580 [2075-2083]		0	975.438	0.571	0.394	0.307443	0.0264655	13.66	26.44	86	153.5	60.4	21.17	6.85	32.38	1.23341e+07	8.42701e+06	9.03401e+06	1.69265e+07	1.47679e+07	1.61285e+07	5.38803e+06	6.34901e+06	9.80947e+06	Shared	High	High	High	High	High	High	High	High	High	High	2.166e-05	0.0001814	55
	FALSE	High	[R].AALAHSEEVTASQVAATK.[T]		1.0186e-15	1.33021e-05	3	25	24	530389143; 530389151; 767953210	530389143 [2749-2766]; 530389151 [2612-2629]; 767953210 [2612-2629]		0	1783.92	0.777	0.743	0.894955	0.822215	4.71	3.7	93.1	118.7	88.2	5.94	4.07	1.48	3.19917e+07	3.52314e+07	3.57572e+07	4.60056e+07	4.48863e+07	4.24672e+07	33560303	3.33595e+07	3.26259e+07	Shared	High	High	High	High	High	High	High	High	High	High	1.222e-05	6.305e-16	90
	FALSE	High	[K].AEAELLQQQK.[E]		0.000435661	1.33021e-05	4	25	5	530389143; 530389151; 767953210; 119602580	530389143 [2469-2478]; 530389151 [2332-2341]; 767953210 [2332-2341]; 119602580 [2313-2322]		0	1157.62	0.694	0.494	0.810149	0.218688	5.56	5.03	94.8	136.6	68.5	5.76	2.85	3.54	6.2107e+06	6.94811e+06	6.44974e+06	9.2943e+06	9.1112e+06	9.63679e+06	4.66216e+06	4.44073e+06	4.76054e+06	Shared	High	High	High	High	Peak Found	High	Peak Found	Peak Found	Peak Found	High	1.222e-05	3.003e-05	25
	FALSE	High	[K].AELELELGR.[I]		0.00090255	0.000165459	4	26	11	530389143; 530389151; 767953210; 119602580	530389143 [2084-2092]; 530389151 [1947-1955]; 767953210 [1947-1955]; 119602580 [1928-1936]		0	1029.56	0.728	0.639	0.80554	0.63679	13.34	12.31	90	123.7	86.2	15.02	12.41	11.66	3.67486e+07	3.37155e+07	4.48875e+07	4.70017e+07	5.0512e+07	5.95949e+07	35199872	3.79302e+07	3.0034e+07	Shared	High	High	High	High	High	High	High	High	High	High	3.751e-05	0.0001652	52
	FALSE	High	[K].AEVVETTQVYTEEETR.[R]		5.61925e-11	1.33021e-05	3	25	10	530389143; 530389151; 767953210	530389143 [3691-3706]; 530389151 [3554-3569]; 767953210 [3554-3569]		0	1883.89	0.676	0.503	0.765132	0.330466	10.29	5.45	88.8	140.5	70.7	6.07	5.97	7.84	3.3385e+06	3.0188e+06	3.00289e+06	4.39327e+06	4.94006e+06	4.77704e+06	2.13901e+06	2.49315e+06	2.40153e+06	Shared	Peak Found	High	High	High	High	High	High	High	High	High	1.222e-05	6.7e-16	94
	FALSE	High	[K].AEVVETTQVYTEEETRR.[A]		5.7229e-07	1.33021e-05	3	25	15	530389143; 530389151; 767953210	530389143 [3691-3707]; 530389151 [3554-3570]; 767953210 [3554-3570]		1	2039.99	0.572	0.731	0.38099	0.830139	28.85	29.88	74.5	130.3	95.2	13.76	26.01	5.75	9.82696e+06	7.71158e+06	7.91462e+06	1.84845e+07	1.38319e+07	1.10444e+07	1.06313e+07	1.01119e+07	9.47457e+06	Shared	High	High	High	High	High	High	High	High	High	High	1.222e-05	7.9e-11	6
	FALSE	High	[K].AFCGFEDPR.[T]	1xPropionamide [C3]	0.00289471	0.000307895	3	27	11	530389143; 530389151; 767953210	530389143 [4497-4505]; 530389151 [4360-4368]; 767953210 [4360-4368]		0	1112.48	0.791	0.585	0.913392	0.47933	10.66	2.92	99.9	126.3	73.8	4.79	8.96	9.77	3.84715e+07	3.53189e+07	3.55915e+07	5.21388e+07	4.46256e+07	4.49995e+07	30703856	2.63059e+07	2.57983e+07	Shared	High	High	High	High	High	High	High	High	High	High	7.707e-05	0.0006619	7
	FALSE	High	[R].AFEETQIDIPGGGSHGGSTMSLWEVMQSDLIPEEQR.[A]		7.47331e-15	1.33021e-05	3	26	1	530389143; 530389151; 767953210	530389143 [3708-3743]; 530389151 [3571-3606]; 767953210 [3571-3606]		0	3931.81	100	100	1.51642e-16	1.77947e-16			232.6		67.4	17.38		4.42	1.73062e+06	1.28456e+06	1.30961e+06					367829	391553	Shared	High	Peak Found	Peak Found	Not Found	Not Found	Not Found	Not Found	Peak Found	Peak Found	High	1.222e-05	6.305e-16	59
	FALSE	High	[R].AGLVGPEFHEK.[L]		0.000283409	1.33021e-05	3	25	15	530389143; 530389151; 767953210	530389143 [3226-3236]; 530389151 [3089-3099]; 767953210 [3089-3099]		0	1183.61	0.58	0.677	0.332113	0.668556	6.89	3.22	76.3	134	89.8	5.12	2.63	1.23	2.05705e+07	1.86435e+07	1.91664e+07	3.3663e+07	3.21688e+07	3.37005e+07	2.28148e+07	2.25547e+07	2.2261e+07	Shared	High	High	High	High	High	High	Peak Found	High	High	High	1.222e-05	1.309e-05	15
	FALSE	High	[R].AGTLSITEFADMLSGNAGGFR.[S]		2.20425e-12	1.33021e-05	3	26	6	530389143; 530389151; 767953210	530389143 [4366-4386]; 530389151 [4229-4249]; 767953210 [4229-4249]		0	2115.02	0.512	0.762	0.154851	0.898947	4.44	12.37	67.6	131.9	100.5	2.92	4.49	11.66	8.72849e+06	8.47481e+06	8.98544e+06	1.78508e+07	1.63201e+07	1.70374e+07	1.17888e+07	1.29852e+07	1.48433e+07	Shared	High	High	High	Peak Found	Peak Found	High	Peak Found	High	High	High	1.222e-05	6.305e-16	107
	FALSE	High	[K].AGVAAPATQVAQVTLQSVQR.[R]		1.61567e-09	1.33021e-05	3	24	7	530389143; 530389151; 767953210	530389143 [636-655]; 530389151 [499-518]; 767953210 [499-518]		0	1995.1	0.585	0.675	0.340626	0.596302	9.85	8.61	76.5	131.7	91.8	6.12	8.37	8.3	1.04298e+07	9.67805e+06	9.2458e+06	1.66567e+07	1.78424e+07	1.50862e+07	10185704	1.19396e+07	1.16156e+07	Shared	High	High	High	High	High	Peak Found	High	High	Peak Found	High	1.222e-05	5.405e-13	56
	FALSE	High	[K].AGVVGPELHEQLLSAEK.[A]		1.64663e-14	1.33021e-05	3	25	12	530389143; 530389151; 767953210	530389143 [3557-3573]; 530389151 [3420-3436]; 767953210 [3420-3436]		0	1776.95	0.767	0.738	0.858461	0.830139	20.76	18.21	99.6	115.3	85.1	15.33	19.32	3.62	2.31774e+07	2.97319e+07	3.12783e+07	3.44337e+07	4.38521e+07	3.02048e+07	2.54189e+07	2.61359e+07	2.43197e+07	Shared	High	Peak Found	Peak Found	High	High	High	High	High	High	High	1.257e-05	2.823e-15	47
	FALSE	High	[K].AHAFAVQQK.[E]		0.000539092	3.60116e-05	4	26	5	530389143; 530389151; 767953210; 119602580	530389143 [2195-2203]; 530389151 [2058-2066]; 767953210 [2058-2066]; 119602580 [2039-2047]		0	999.537	0.782	0.601	0.882912	0.382651	18.39	33.31	103.2	132	64.7	13.84	17.97	28.6	2.89144e+07	2.36429e+07	3.1167e+07	2.88529e+07	3.69683e+07	4.15549e+07	28222632	1.73296e+07	1.8131e+07	Shared	High	High	Peak Found	High	Peak Found	Peak Found	Peak Found	High	High	High	1.222e-05	4.743e-05	35
	FALSE	High	[K].AKLEQLFQDEVAK.[A]		1.59885e-09	1.33021e-05	3	25	16	530389143; 530389151; 767953210	530389143 [2656-2668]; 530389151 [2519-2531]; 767953210 [2519-2531]		1	1518.82	0.66	0.577	0.602253	0.306632	23.54	30.11	88.5	142.9	68.5	9.53	18.68	14.04	3.66121e+07	3.30256e+07	3.02841e+07	5.54915e+07	5.33164e+07	3.86126e+07	32017212	2.55689e+07	2.50855e+07	Shared	High	High	High	High	High	High	High	High	High	High	1.222e-05	5.384e-15	84
	FALSE	High	[R].ALAEEAKR.[Q]		0.0175377	0.00132098	4	26	1	530389143; 530389151; 767953210; 119602580	530389143 [1950-1957]; 530389151 [1813-1820]; 767953210 [1813-1820]; 119602580 [1794-1801]		1	887.495	1.16	1.852	0.966841	0.251088	54.19	44.04	77.2	78.1	144.7	32.39	40.34	27.96	5.86323e+06		9.34708e+06	7.4847e+06	3.59347e+06	8.66843e+06	15345776	8.63324e+06	1.38638e+07	Shared	Peak Found	Not Found	Peak Found	Peak Found	Peak Found	Peak Found	Peak Found	Peak Found	High	High	0.0005981	0.005837	15
	FALSE	High	[R].ALQALEELR.[L]		0.00111065	0.000181903	4	25	16	530389143; 530389151; 767953210; 119602580	530389143 [1676-1684]; 530389151 [1539-1547]; 767953210 [1539-1547]; 119602580 [1520-1528]		0	1042.59	0.631	0.703	0.655739	0.792349	3.46	16.54	81.4	130.5	88.1	12.99	12.56	5.4	4.18682e+07	3.375e+07	4.33024e+07	5.35169e+07	6.71942e+07	6.70622e+07	45285632	4.7214e+07	4.23914e+07	Shared	High	High	High	High	High	High	High	High	High	High	5.731e-05	0.0002941	35
	FALSE	High	[R].AIYEVLFR.[E]		0.0170639	0.00128972	1	4	9	530389143	530389143 [14-21]		0	1010.57	0.494	0.581	0.163696	0.361922	14.31	10.67	76.4	139.7	84	8.98	9.13	6.68	6.37239e+06	6.38812e+06	5.43647e+06	1.16559e+07	1.31312e+07	1.10062e+07	7298292	6.39541e+06	7.00564e+06		High	High	High	High	High	High	High	High	High	High	0.00059	0.005702	22
	FALSE	High	[R].ANELQLR.[W]		0.0505781	0.00357004	3	27	5	530389143; 530389151; 119602580	530389143 [416-422]; 530389151 [279-285]; 119602580 [260-266]		0	843.468	0.462	0.43	0.0543928	0.0425499	5.57	6.16	71.6	160.8	67.6	4.23	5	4.19	1.18735e+07	1.10468e+07	1.1042e+07	2.3272e+07	2.57011e+07	2.48102e+07	10429242	1.01804e+07	1.10393e+07	Shared	High	High	Peak Found	High	Peak Found	High	Peak Found	High	Peak Found	High	0.001199	0.01438	53
	FALSE	High	[R].APVPASELLASGVLSR.[A]		1.88773e-07	1.33021e-05	3	24	6	530389143; 530389151; 767953210	530389143 [3452-3467]; 530389151 [3315-3330]; 767953210 [3315-3330]		0	1566.88	0.676	0.893	0.650657	0.99073	10.06	4.24	79	116.8	104.2	7.7	5.38	1.7	3.38209e+07	3.67919e+07	3.94691e+07	5.0374e+07	5.59492e+07	5.44273e+07	4.84805e+07	4.85785e+07	4.99693e+07	Shared	High	High	High	Peak Found	High	High	Peak Found	Peak Found	High	High	1.332e-05	3.332e-08	72
	FALSE	High	[R].AQAEAQQPTFDALR.[D]		3.71204e-09	1.33021e-05	4	26	9	530389143; 530389151; 767953210; 119602580	530389143 [1279-1292]; 530389151 [1142-1155]; 767953210 [1142-1155]; 119602580 [1123-1136]		0	1545.77	0.571	0.352	0.299798	0.00761784	11.05	22.45	87.6	150.1	62.2	4.23	11.77	9.9	1.29728e+07	1.26278e+07	1.3712e+07	2.22224e+07	2.21126e+07	2.70138e+07	7.77645e+06	9.34561e+06	9.20944e+06	Shared	High	High	High	High	High	High	High	High	High	High	1.222e-05	1.852e-13	47
	FALSE	High	[R].AQAEAQQPTFDALRDELR.[G]		3.59733e-09	1.33021e-05	4	26	15	530389143; 530389151; 767953210; 119602580	530389143 [1279-1296]; 530389151 [1142-1159]; 767953210 [1142-1159]; 119602580 [1123-1140]		1	2059.02	0.622	0.751	0.465188	0.90405	7.01	5.95	78	125.9	96.1	4.07	11.79	12.31	3.41869e+07	3.26438e+07	3.15306e+07	5.27322e+07	4.37105e+07	5.49388e+07	41270665	3.2692e+07	4.0252e+07	Shared	High	High	High	High	High	High	High	High	High	High	1.222e-05	4.351e-15	43
	FALSE	High	[R].AQAEQAALR.[Q]		0.00494333	0.000463113	4	26	10	530389143; 530389151; 767953210; 119602580	530389143 [2292-2300]; 530389151 [2155-2163]; 767953210 [2155-2163]; 119602580 [2136-2144]		0	957.511	0.79	0.769	0.938538	0.896777	6.38	21.54	91.6	115.9	92.5	3.56	12.44	20.14	2.90997e+07	2.82839e+07	3.0352e+07	3.01658e+07	3.68174e+07	3.84026e+07	20260032	2.93973e+07	2.95385e+07	Shared	High	High	High	High	High	High	High	High	High	High	0.0001285	0.001154	24
	FALSE	High	[K].AQAEVEGLGK.[G]		0.00137246	0.000181903	4	26	7	530389143; 530389151; 767953210; 119602580	530389143 [1171-1180]; 530389151 [1034-1043]; 767953210 [1034-1043]; 119602580 [1015-1024]		0	1001.53	0.74	0.643	0.859683	0.523855	10.66	8.59	93.7	123.9	82.4	8.23	6.55	4.87	3.75963e+07	3.18699e+07	3.49161e+07	5.08201e+07	4.49405e+07	4.61784e+07	31851556	3.06849e+07	2.89066e+07	Shared	High	High	Peak Found	Peak Found	High	High	Peak Found	High	Peak Found	High	4.815e-05	0.0002716	37
	FALSE	High	[K].AQLEPVASPAK.[K]		0.00017353	1.33021e-05	4	26	20	530389143; 530389151; 767953210; 119602580	530389143 [1433-1443]; 530389151 [1296-1306]; 767953210 [1296-1306]; 119602580 [1277-1287]		0	1110.62	0.693	0.631	0.770621	0.56216	4.38	3.01	89.8	129.6	80.7	4.99	3.05	3.84	3.19584e+07	2.98082e+07	2.90469e+07	4.47511e+07	4.21556e+07	4.30108e+07	26774796	2.66003e+07	2.84976e+07	Shared	High	High	High	High	High	High	High	High	High	High	1.222e-05	1.591e-05	56
	FALSE	High	[R].AQLMADFQAGR.[V]		0.000211236	1.33021e-05	3	26	11	530389143; 530389151; 767953210	530389143 [3744-3754]; 530389151 [3607-3617]; 767953210 [3607-3617]		0	1207.59	0.802	0.592	0.942161	0.465722	5	19.4	97.3	120.5	82.2	2.1	11.12	13.83	2.96458e+07	2.97748e+07	2.86463e+07	3.67358e+07	3.57093e+07	4.36204e+07	19836142	2.58426e+07	2.50401e+07	Shared	Peak Found	High	High	High	High	High	High	High	High	High	1.222e-05	7.397e-06	33
	FALSE	High	[R].AQLMADFQAGR.[V]	1xOxidation [M4]	0.0120589	0.00102426	3	26	1	530389143; 530389151; 767953210	530389143 [3744-3754]; 530389151 [3607-3617]; 767953210 [3607-3617]		0	1223.58	0.681	0.671	0.779625	0.746155	2.19	7.85	86.4	126.9	86.6	0.75	3.76	6.19	6.55418e+06	6.46992e+06	6.55546e+06	1.01778e+07	9.48277e+06	9.62523e+06	6.56748e+06	6.03871e+06	6.82465e+06	Shared	Peak Found	Peak Found	Peak Found	Peak Found	High	Peak Found	Peak Found	Peak Found	Peak Found	High	0.0002502	0.003378	1
	FALSE	High	[K].AQVEQELTTLR.[L]		1.44291e-05	1.33021e-05	4	26	13	530389143; 530389151; 767953210; 119602580	530389143 [2324-2334]; 530389151 [2187-2197]; 767953210 [2187-2197]; 119602580 [2168-2178]		0	1287.69	0.744	0.784	0.840819	0.911007	35.45	4.24	88.7	117.3	94.1	27.45	15	16.3	3.35875e+07	5.65896e+07	5.73245e+07	5.78519e+07	7.48169e+07	7.70168e+07	44676112	6.00167e+07	6.04094e+07	Shared	High	High	High	High	High	High	High	High	High	High	1.222e-05	1.359e-07	67
	FALSE	High	[R].ARQEELYSELQAR.[E]		3.77324e-10	1.33021e-05	3	24	20	530389143; 530389151; 767953210	530389143 [3361-3373]; 530389151 [3224-3236]; 767953210 [3224-3236]		1	1592.8	0.701	0.813	0.747544	0.953699	7.69	9.26	83.7	119.3	97	5.67	3.37	8.45	1.53058e+07	1.43809e+07	1.36715e+07	2.05047e+07	2.16146e+07	2.03171e+07	18370496	1.6665e+07	1.55421e+07	Shared	High	High	High	High	High	High	High	High	High	High	1.222e-05	6.622e-15	13
	FALSE	High	[K].ASDSELER.[Q]		0.0135778	0.00114045	4	26	11	530389143; 530389151; 767953210; 119602580	530389143 [2043-2050]; 530389151 [1906-1913]; 767953210 [1906-1913]; 119602580 [1887-1894]		0	906.416	0.609	0.466	0.479082	0.0476204	11.02	4.16	87.4	145	67.6	16.54	4.66	4.4	1.353e+07	1.37853e+07	1.7976e+07	2.28517e+07	2.22099e+07	2.43111e+07	10656120	1.03806e+07	1.13037e+07	Shared	High	High	High	High	High	High	High	High	Peak Found	High	0.0002903	0.003646	14
	FALSE	High	[R].ATTAALLLEAQAATGFLVDPVR.[N]		5.02466e-08	1.33021e-05	3	24	39	530389143; 530389151; 767953210	530389143 [3524-3545]; 530389151 [3387-3408]; 767953210 [3387-3408]		0	2228.23	0.599	0.937	0.462079	1	33.88	32.45	71.2	118.9	109.9	13.57	71.36	69.32	8.09759e+07	7.03391e+07	6.17345e+07	1.17426e+08	3.20541e+08	9.05896e+07	1.08618e+08	9.19694e+07	3.00216e+08	Shared	High	High	High	High	High	High	High	High	High	High	1.332e-05	2.528e-09	52
	FALSE	High	[K].ATVSAPFGK.[F]		0.0138	0.00115453	3	25	9	530389143; 530389151; 767953210	530389143 [3050-3058]; 530389151 [2913-2921]; 767953210 [2913-2921]		0	877.478	0.61	0.585	0.485249	0.358985	1.13	3.73	83.4	136.6	80	2.8	0.69	2.89	2.92279e+07	2.77411e+07	2.90064e+07	4.78283e+07	4.75351e+07	4.71722e+07	28724092	2.78295e+07	2.71169e+07	Shared	High	High	Peak Found	High	High	Peak Found	Peak Found	High	High	High	0.0002973	0.003726	23
	FALSE	High	[R].AVTGYKDPYSGK.[L]		4.3827e-07	1.33021e-05	3	26	11	530389143; 530389151; 767953210	530389143 [4152-4163]; 530389151 [4015-4026]; 767953210 [4015-4026]		1	1285.64	0.706	0.847	0.790181	0.968902	6.37	5.76	83	117.5	99.6	12.14	2.33	5.95	1.64753e+07	1.37561e+07	1.31894e+07	1.94749e+07	2.02316e+07	1.94029e+07	17908793	1.59771e+07	1.65037e+07	Shared	High	High	Peak Found	High	High	High	High	High	High	High	1.332e-05	2.895e-08	72
	FALSE	High	[R].AVTGYKDPYTGQQISLFQAMQK.[G]		2.78018e-07	1.33021e-05	3	25	5	530389143; 530389151; 767953210	530389143 [2915-2936]; 530389151 [2778-2799]; 767953210 [2778-2799]		1	2474.24	0.867	1.183	0.983664	0.939833	8.52	10.74	85.4	97	117.6	5.57	9.2	4.34	9.48251e+06	9.79558e+06	1.056e+07	1.09396e+07	1.28831e+07	1.1126e+07	12941167	1.34979e+07	1.41149e+07	Shared	High	Peak Found	High	Peak Found	High	Peak Found	High	High	Peak Found	High	1.222e-05	1.952e-11	21
	FALSE	High	[R].AVTGYRDPYTEQTISLFQAMK.[K]		4.97891e-10	1.33021e-05	3	25	7	530389143; 530389151; 767953210	530389143 [3909-3929]; 530389151 [3772-3792]; 767953210 [3772-3792]		1	2419.2	2.552	2.996	0.0762842	0.0109452	8.34	7.97	119.4	46.6	133.9	5.22	7.91	5.94	3.95955e+06	4.39603e+06	4.18708e+06	1.72883e+06	1.54565e+06		5165675	4.64363e+06	4.69622e+06	Shared	High	Peak Found	High	High	High	Not Found	High	High	High	High	1.222e-05	4.801e-15	47
	FALSE	High	[K].AVTGYRDPYTGQSVSLFQALK.[K]		9.25145e-06	1.33021e-05	3	25	1	530389143; 530389151; 767953210	530389143 [3243-3263]; 530389151 [3106-3126]; 767953210 [3106-3126]		1	2301.19	1.955	2.054	0.456188	0.373607	16.14	2.93	116.6	59.8	123.6	11.22	7.14	7.94	1.7329e+06	1.93844e+06	2.16948e+06	1.01425e+06	886306	994602	1.79761e+06	2.08317e+06	2.05407e+06	Shared	Peak Found	Peak Found	High	Peak Found	Peak Found	Peak Found	Peak Found	Peak Found	Peak Found	High	1.222e-05	1.717e-08	13
	FALSE	High	[K].AVVQLKPR.[H]		0.0194673	0.00137928	4	27	9	530389143; 530389151; 767953210; 119602580	530389143 [932-939]; 530389151 [795-802]; 767953210 [795-802]; 119602580 [776-783]		0	910.583	0.655	0.605	0.672915	0.411987	9.1	4.7	88.9	131.5	79.6	7.1	4.96	2.31	1.57308e+07	1.80639e+07	1.74717e+07	2.50226e+07	2.75627e+07	2.58412e+07	1.55755e+07	1.56425e+07	1.62391e+07	Shared	High	High	High	Peak Found	High	High	Peak Found	High	High	High	0.0004226	0.005719	10
	FALSE	High	[K].AYSDPSTGEPATYGELQQR.[C]		1.29444e-14	1.33021e-05	3	25	10	530389143; 530389151; 767953210	530389143 [3322-3340]; 530389151 [3185-3203]; 767953210 [3185-3203]		0	2069.94	0.769	0.759	0.934321	0.88666	11.82	20.33	93.3	114.9	91.9	11.81	8.93	16.08	2.47972e+07	3.01613e+07	3.10619e+07	3.37525e+07	3.71562e+07	4.03751e+07	2.25342e+07	3.06621e+07	2.97058e+07	Shared	High	High	High	High	High	High	High	High	High	High	1.222e-05	6.305e-16	107
	FALSE	High	[R].CDNFTSSWR.[D]	1xPropionamide [C1]	0.000276212	1.33021e-05	4	29	20	530389143; 530389151; 767953210; 119602580	530389143 [322-330]; 530389151 [185-193]; 767953210 [189-197]; 119602580 [166-174]		0	1186.49	0.7	0.689	0.717116	0.67994	7.94	4.11	87.8	125.5	86.7	3.64	8.04	1.65	1.9994e+07	2.1126e+07	1.9738e+07	3.22703e+07	2.85542e+07	2.78488e+07	19185990	1.97334e+07	1.97586e+07	Shared	High	High	High	High	High	High	High	High	High	High	1.222e-05	2.424e-05	43
	FALSE	High	[R].CITDPQTGLCLLPLK.[E]	2xPropionamide [C1; C10]	1.67158e-13	1.33021e-05	3	26	11	530389143; 530389151; 767953210	530389143 [4250-4264]; 530389151 [4113-4127]; 767953210 [4113-4127]		0	1756.93	0.537	0.583	0.179505	0.475804	6.62	5.38	75	142.2	82.8	6.32	3.44	4.35	2.77786e+07	2.81959e+07	3.1146e+07	5.34398e+07	5.53798e+07	5.17026e+07	2.99815e+07	3.11415e+07	3.26954e+07	Shared	High	High	High	High	High	High	High	High	High	High	1.222e-05	6.305e-16	53
	FALSE	High	[R].CITDPQTGLCLLPLKEK.[K]	2xPropionamide [C1; C10]	1.005e-11	1.33021e-05	3	26	3	530389143; 530389151; 767953210	530389143 [4250-4266]; 530389151 [4113-4129]; 767953210 [4113-4129]		1	2014.07	2.316	2.105	0.0857028	0.235296	7.75	11.06	126.1	56.9	117	6.27	6.66	9.01	6.44513e+06	5.70096e+06	5.95253e+06	2.68765e+06	2.78326e+06	2.44282e+06	5.5248e+06	6.14237e+06	5.1414e+06	Shared	High	Peak Found	Peak Found	Peak Found	Peak Found	Peak Found	High	High	Peak Found	High	1.222e-05	6.305e-16	56
	FALSE	High	[R].CRPDQLTGLSLLPLSEK.[A]	1xPropionamide [C1]	9.92574e-09	1.33021e-05	3	25	6	530389143; 530389151; 767953210	530389143 [3341-3357]; 530389151 [3204-3220]; 767953210 [3204-3220]		0	1941.05	0.766	0.861	0.889404	0.970293	3.81	3.45	86.8	115.3	97.9	1.79	4.19	3.64	3.13458e+07	3.05602e+07	3.02884e+07	4.05785e+07	4.09421e+07	3.78906e+07	3.28143e+07	3.44535e+07	3.52551e+07	Shared	High	Peak Found	High	High	Peak Found	Peak Found	High	High	High	High	1.222e-05	5.718e-12	15
	FALSE	High	[R].CVEDPETGLCLLPLTDK.[A]	2xPropionamide [C1; C10]	1.18971e-13	1.33021e-05	3	25	6	530389143; 530389151; 767953210	530389143 [3013-3029]; 530389151 [2876-2892]; 767953210 [2876-2892]		0	1987.97																						No Quan Values	High	High	Not Found	High	Not Found	High	High	High	Not Found	High	1.222e-05	6.305e-16	50
	FALSE	High	[R].CVEDPETGLR.[L]	1xPropionamide [C1]	4.60242e-05	1.33021e-05	3	26	23	530389143; 530389151; 767953210	530389143 [3672-3681]; 530389151 [3535-3544]; 767953210 [3535-3544]		0	1189.55	0.627	0.612	0.527472	0.524999	11.26	7.04	85	135.7	79.3	8.88	4	3.03	2.85552e+07	2.63242e+07	2.38955e+07	4.20054e+07	3.92078e+07	4.21048e+07	24381218	2.57572e+07	2.45323e+07	Shared	High	High	High	High	High	High	High	High	High	High	1.257e-05	1.328e-05	49
	FALSE	High	[R].DALDGPAAEAEPEHSFDGLR.[R]		7.30411e-12	1.33021e-05	3	26	10	530389143; 530389151; 767953210	530389143 [2773-2792]; 530389151 [2636-2655]; 767953210 [2636-2655]		0	2096.95	0.607	0.559	0.509822	0.343814	11.64	17.42	82	145.3	72.6	5.85	9.02	7.59	4.01453e+07	3.58188e+07	3.72238e+07	6.59264e+07	6.618e+07	5.62518e+07	36974652	3.21501e+07	3.29606e+07	Shared	High	High	High	High	High	High	High	High	High	High	1.222e-05	6.305e-16	59
	FALSE	High	[R].DALDGPAAEAEPEHSFDGLRR.[K]		0.000123209	1.33021e-05	3	26	3	530389143; 530389151; 767953210	530389143 [2773-2793]; 530389151 [2636-2656]; 767953210 [2636-2656]		1	2253.05	1.785	3.902	0.406807	0.000172143	29.89	37.43	72	40.3	187.7	61.92	13.75	45.27	4.31535e+06	3.54606e+06	1.04384e+07	2.41779e+06	2.39478e+06	3.02819e+06	4377908	1.18154e+07	1.12525e+07	Shared	Peak Found	Peak Found	High	Peak Found	Peak Found	Peak Found	Peak Found	High	High	High	1.257e-05	3.656e-05	6
	FALSE	High	[R].DGHNLISLLEVLSGDSLPR.[E]		1.52135e-13	1.33021e-05	4	29	12	530389143; 530389151; 767953210; 119602580	530389143 [214-232]; 530389151 [77-95]; 767953210 [81-99]; 119602580 [58-76]		0	2035.08	1.229	0.765	0.893423	0.914024	43.14	32.6	120.1	101.9	78	29.74	26.64	8.05	1.05047e+07	7.78549e+06	5.75429e+06	8.11944e+06	6.60283e+06	4.68156e+06	5.05367e+06	5.39723e+06	4.59298e+06	Shared	High	High	High	High	High	Peak Found	High	High	High	High	1.222e-05	6.305e-16	105
	FALSE	High	[R].DLDKADSMIR.[L]		0.0221019	0.00146757	4	28	10	530389143; 530389151; 767953210; 119602580	530389143 [583-592]; 530389151 [446-455]; 767953210 [446-455]; 119602580 [427-436]		1	1163.57	0.872	1.109	0.987546	0.987095	6.52	4.66	86.9	101	112.1	7.38	3.02	4.26	6.40313e+06	5.70333e+06	5.60443e+06	6.42746e+06	6.82847e+06	6.62956e+06	7.0328e+06	7.35547e+06	7.65847e+06	Shared	High	High	High	High	High	High	Peak Found	Peak Found	High	High	0.0006708	0.007271	33
	FALSE	High	[K].DLLPSDMAVALLEAQAGTGHIIDPATSAR.[L]		6.30512e-16	1.33021e-05	3	25	9	530389143; 530389151; 767953210	530389143 [3189-3217]; 530389151 [3052-3080]; 767953210 [3052-3080]		0	2933.5	0.779	0.874	0.87979	0.987953	8.11	4.13	88.5	113.9	97.5	6.86	4.81	1.77	2.91001e+07	2.74342e+07	2.53625e+07	3.53058e+07	3.55291e+07	3.25507e+07	3.02143e+07	3.10566e+07	3.00509e+07	Shared	Peak Found	High	High	High	High	High	High	High	High	High	1.257e-05	6.305e-16	52
	FALSE	High	[K].DLLPSDMAVALLEAQAGTGHIIDPATSAR.[L]	1xOxidation [M7]	6.78645e-16	1.33021e-05	3	25	8	530389143; 530389151; 767953210	530389143 [3189-3217]; 530389151 [3052-3080]; 767953210 [3052-3080]		0	2949.5	0.53	0.416	0.360364	0.167766	27.23	29.64	81.7	154.1	64.2	22.52	7.35	29.59	2.12515e+06	3.30934e+06	2.55378e+06	4.39904e+06	5.09545e+06	4.81658e+06	2.00508e+06	1.35281e+06	2.50612e+06	Shared	High	High	High	High	High	High	High	Peak Found	High	High	1.222e-05	6.305e-16	25
	FALSE	High	[K].DLSELGSVR.[T]		0.00407394	0.000375933	3	25	12	530389143; 530389151; 767953210	530389143 [3482-3490]; 530389151 [3345-3353]; 767953210 [3345-3353]		0	975.511	0.609	0.646	0.505238	0.569137	3.74	1.43	81	133	86	14.29	1.58	1.28	3.52454e+07	2.74334e+07	2.81257e+07	4.61482e+07	4.52268e+07	4.66583e+07	29852498	2.92164e+07	2.98958e+07	Shared	High	High	High	High	High	High	High	High	High	High	0.0001264	0.001389	39
	FALSE	High	[R].DPYSGSTISLFQAMQK.[G]		1.2577e-10	1.33021e-05	3	24	2	530389143; 530389151; 767953210	530389143 [3580-3595]; 530389151 [3443-3458]; 767953210 [3443-3458]		0	1772.85	0.507	1.976	0.342676	0.174738	3.97	27.59	46.6	92	161.5		22.91	13.68			1.30371e+06	2.64198e+06	1.69531e+06	2.57312e+06	3.97287e+06	4.51792e+06	5.21997e+06	Shared	Not Found	Not Found	Peak Found	Peak Found	Peak Found	Peak Found	High	High	Peak Found	High	1.257e-05	2.675e-11	47
	FALSE	High	[R].DPYTEQTISLFQAMK.[K]		1.89023e-09	1.33021e-05	3	25	1	530389143; 530389151; 767953210	530389143 [3915-3929]; 530389151 [3778-3792]; 767953210 [3778-3792]		0	1771.86		100		1.77947e-16					300												1.82061e+07	Shared	Not Found	Not Found	Not Found	Not Found	Not Found	Not Found	Not Found	Not Found	High	High	1.257e-05	4.294e-10	64
	FALSE	High	[K].DPYTGQQISLFQAMQK.[G]		4.95619e-11	1.33021e-05	3	25	6	530389143; 530389151; 767953210	530389143 [2921-2936]; 530389151 [2784-2799]; 767953210 [2784-2799]		0	1854.91	0.719	0.865	0.843145	0.98982	10.58	8.09	84	116.8	99.2	22.7	4.87	7.08	2.62158e+06	3.84626e+06	4.13063e+06	4.96658e+06	5.34817e+06	5.45287e+06	4296148	4.54416e+06	4.94126e+06	Shared	High	High	High	High	Peak Found	High	High	Peak Found	Peak Found	High	1.222e-05	6.305e-16	102
	FALSE	High	[R].DPYTGQSVSLFQALK.[K]		2.17844e-10	1.33021e-05	3	25	5	530389143; 530389151; 767953210	530389143 [3249-3263]; 530389151 [3112-3126]; 767953210 [3112-3126]		0	1653.85	0.798	0.733	0.947406	0.872022	5.86	4.15	93.9	119	87.1	2.73	5.31		5.97676e+06	5.89696e+06	6.21308e+06	7.57269e+06	7.78463e+06	7.0176e+06			5.54748e+06	Shared	Peak Found	High	High	High	High	High	Not Found	Not Found	Peak Found	High	1.222e-05	6.305e-16	73
	FALSE	High	[R].DSQDAGGFGPEDR.[L]		2.15797e-05	1.33021e-05	4	26	20	530389143; 530389151; 767953210; 119602580	530389143 [1081-1093]; 530389151 [944-956]; 767953210 [944-956]; 119602580 [925-937]		0	1350.56	0.617	0.552	0.465824	0.330454	7.93	10.21	87.9	136.7	75.5	3.51	9.75	5.7	2.55529e+07	2.519e+07	2.38911e+07	3.91841e+07	4.58991e+07	3.87068e+07	23715028	2.14133e+07	2.16396e+07	Shared	High	High	High	High	High	High	High	High	High	High	1.222e-05	8.836e-08	64
	FALSE	High	[K].DTHDQLSEPSEVR.[S]		1.62414e-09	1.33021e-05	3	26	26	530389143; 530389151; 767953210	530389143 [3974-3986]; 530389151 [3837-3849]; 767953210 [3837-3849]		0	1512.69	0.592	0.567	0.541973	0.383379	4.56	5.03	81.8	140.4	77.8	2.27	3.75	4.56	4.0588e+07	4.11621e+07	4.2427e+07	7.16192e+07	6.66878e+07	7.06404e+07	4.13648e+07	3.78064e+07	3.91335e+07	Shared	High	High	High	High	High	High	High	High	High	High	1.222e-05	9.342e-16	48
	FALSE	High	[R].DVAEVDTVR.[R]		0.0037955	0.000340498	3	25	5	530389143; 530389151; 767953210	530389143 [3151-3159]; 530389151 [3014-3022]; 767953210 [3014-3022]		0	1003.51	0.54	0.624	0.213423	0.45385	8.63	0.71	74.9	138.5	86.7	12.79	3.31	0.29	3.03083e+07	3.20725e+07	3.84809e+07	6.27444e+07	5.93397e+07	5.92159e+07	36949404	3.71401e+07	3.71276e+07	Shared	High	Peak Found	Peak Found	High	Peak Found	High	Peak Found	High	High	High	8.578e-05	0.0009068	35
	FALSE	High	[R].DVAEVDTVRR.[A]		0.0558183	0.00394704	3	25	4	530389143; 530389151; 767953210	530389143 [3151-3160]; 530389151 [3014-3023]; 767953210 [3014-3023]		1	1159.61	0.893	1.144	0.994329	0.963373	6.27	7.24	87.6	101	111.4	4.85	6.58	3.3	1.01314e+07	1.05599e+07	9.58354e+06	1.04711e+07	1.18284e+07	1.16837e+07	12711155	1.35297e+07	1.28917e+07	Shared	High	Peak Found	High	High	Peak Found	High	Peak Found	Peak Found	Peak Found	High	0.0013	0.01539	9
	FALSE	High	[K].DYELQLVTYK.[A]		3.71553e-05	1.33021e-05	4	26	10	530389143; 530389151; 767953210; 119602580	530389143 [1423-1432]; 530389151 [1286-1295]; 767953210 [1286-1295]; 119602580 [1267-1276]		0	1271.65	1.121	1.374	0.943207	0.727453	7.94	7.94	96.2	85.9	117.9	3.04	6.71	1.08	2.40276e+07	2.51559e+07	2.54616e+07	2.24495e+07	2.13088e+07	2.43262e+07	30294885	3.09004e+07	3.08355e+07	Shared	Peak Found	High	High	High	High	High	High	High	High	High	1.332e-05	4.312e-06	36
	FALSE	High	[R].EAEGQLQK.[L]		0.010491	0.000860379	4	27	9	530389143; 530389151; 767953210; 119602580	530389143 [875-882]; 530389151 [738-745]; 767953210 [738-745]; 119602580 [719-726]		0	902.458	0.537	0.813	0.153796	0.963865	53.57	67.36	65.8	122.5	111.7	12.07	51.53	31.62	1.51511e+07	1.69668e+07	1.92767e+07	5.65531e+07	2.01734e+07	3.15876e+07	28798614	1.63912e+07	3.15959e+07	Shared	High	High	High	Peak Found	High	High	High	High	High	High	0.0002041	0.002556	34
	FALSE	High	[R].EAIAELER.[E]		0.0302972	0.00223722	4	25	13	530389143; 530389151; 767953210; 119602580	530389143 [2592-2599]; 530389151 [2455-2462]; 767953210 [2455-2462]; 119602580 [2436-2443]		0	930.489	0.659	0.629	0.646849	0.499396	11.87	12.15	83	132.8	84.2	15.32	12.39	4.95	2.64435e+07	2.02498e+07	2.07403e+07	3.07192e+07	3.31782e+07	3.89912e+07	19328730	2.112e+07	2.10535e+07	Shared	High	High	High	High	High	High	High	High	High	High	0.0007372	0.009202	23
	FALSE	High	[R].EALEAESAWCYLYGTGSVAGVYLPGSR.[Q]	1xPropionamide [C10]	2.18699e-08	1.33021e-05	3	25	2	530389143; 530389151; 767953210	530389143 [3817-3843]; 530389151 [3680-3706]; 767953210 [3680-3706]		0	2920.38	0.76	0.484	0.932309	0.541713	11.82	22.59	103.8	132.2	64	16.39	5.88	43.43	1.38443e+06	1.03423e+06	1.40701e+06	1.69036e+06	1.83692e+06		1.59011e+06	853502	741270	Shared	High	Peak Found	Peak Found	High	Peak Found	Not Found	Peak Found	Peak Found	Peak Found	High	1.222e-05	1.426e-13	62
	FALSE	High	[K].EAQAVPATLPELEATK.[A]		8.12534e-07	1.33021e-05	4	26	9	530389143; 530389151; 767953210; 119602580	530389143 [1256-1271]; 530389151 [1119-1134]; 767953210 [1119-1134]; 119602580 [1100-1115]		0	1667.89	0.616	0.687	0.405965	0.724031	11.91	13.33	78.4	127.3	94.3	7.96	9.36	9.66	2.21277e+07	2.0482e+07	2.40133e+07	3.59382e+07	3.29727e+07	3.97354e+07	27134608	2.26424e+07	2.66307e+07	Shared	High	High	High	High	High	High	High	High	High	High	1.222e-05	2.752e-10	43
	FALSE	High	[R].EEAAVDAQQQK.[R]		4.06043e-05	1.33021e-05	4	25	14	530389143; 530389151; 767953210; 119602580	530389143 [1547-1557]; 530389151 [1410-1420]; 767953210 [1410-1420]; 119602580 [1391-1401]		0	1216.58	0.837	0.583	0.971756	0.40804	60.16	11.29	81.2	136.2	82.6	34.64	24.85	28.88	6.89891e+06	6.28775e+06	1.15026e+07	7.50818e+06	1.15805e+07	1.23566e+07	4065237	7.02015e+06	7.19992e+06	Shared	High	High	High	High	High	High	High	High	High	High	1.222e-05	7.728e-07	42
	FALSE	High	[K].EEEEVGFDWSDR.[N]		0.000379617	1.33021e-05	4	28	2	530389143; 530389151; 767953210; 119602580	530389143 [778-789]; 530389151 [641-652]; 767953210 [641-652]; 119602580 [622-633]		0	1497.61	0.01	0.01	1.51642e-16	1.77947e-16				300			17.12					1.21854e+06	1.41256e+06	998553				Shared	Not Found	Not Found	Not Found	High	High	Peak Found	Not Found	Not Found	Not Found	High	1.332e-05	6.023e-05	33
	FALSE	High	[R].EGLTSIEEVTK.[N]		4.69952e-05	1.33021e-05	3	26	5	530389143; 530389151; 767953210	530389143 [4055-4065]; 530389151 [3918-3928]; 767953210 [3918-3928]		0	1205.63	0.594	0.521	0.473983	0.156911	11.39	3.54	84.2	141.8	73.9	17.6	12.87	1.71	1.92717e+07	2.53032e+07	2.74081e+07	3.4098e+07	4.33992e+07	4.25961e+07	22207838	2.16906e+07	2.24249e+07	Shared	High	Peak Found	Peak Found	High	High	Peak Found	High	High	Peak Found	High	1.222e-05	4.001e-07	70
	FALSE	High	[K].EGVVGPELHHK.[L]		0.00205542	0.000214399	3	26	7	530389143; 530389151; 767953210	530389143 [2898-2908]; 530389151 [2761-2771]; 767953210 [2761-2771]		0	1201.63	0.695	0.47	0.686405	0.0656822	13.57	14.18	97	139.6	63.4	2.01	10.46	10.71	1.38646e+07	1.3979e+07	1.34522e+07	2.23135e+07	1.99399e+07	1.81155e+07	1.04852e+07	9.05724e+06	8.55182e+06	Shared	Peak Found	Peak Found	Peak Found	High	High	Peak Found	High	High	High	High	9.321e-05	0.0006812	15
	FALSE	High	[R].ELAEEAAR.[L]		0.0286673	0.00211468	4	26	4	530389143; 530389151; 767953210; 119602580	530389143 [1940-1947]; 530389151 [1803-1810]; 767953210 [1803-1810]; 119602580 [1784-1791]		0	888.442	0.689	0.432	0.709601	0.0675642	8.73	13.21	95.4	144.9	59.8	7.49	4.82	12.5	3.44753e+07	3.48821e+07	3.9369e+07	5.00235e+07	5.29703e+07	5.50827e+07	26799228	2.16127e+07	2.18515e+07	Shared	High	High	Peak Found	Peak Found	Peak Found	High	High	Peak Found	Peak Found	High	0.0006751	0.01007	26
	FALSE	High	[R].ELAEQELEK.[Q]		0.000320597	1.33021e-05	4	25	16	530389143; 530389151; 767953210; 119602580	530389143 [1830-1838]; 530389151 [1693-1701]; 767953210 [1693-1701]; 119602580 [1674-1682]		0	1088.55	0.717	0.531	0.800031	0.198341	5.41	11.49	95.7	129.7	74.6	2.38	4.87	5.83	3.0281e+07	3.0867e+07	2.94375e+07	4.46239e+07	4.1059e+07	4.10606e+07	23617960	2.13365e+07	2.36776e+07	Shared	High	High	High	High	High	High	High	High	High	High	1.332e-05	4.955e-05	46
	FALSE	High	[K].ELAQEQAR.[R]		0.0465778	0.00327353	4	25	6	530389143; 530389151; 767953210; 119602580	530389143 [2479-2486]; 530389151 [2342-2349]; 767953210 [2342-2349]; 119602580 [2323-2330]		0	944.48	0.579	0.494	0.308767	0.104348	55.55	59.32	71.2	169.1	59.7	39.46	41.67	43.15	1.53636e+07	1.87174e+07	3.17541e+07	4.44443e+07	2.19145e+07	5.48485e+07	27120962	1.56959e+07	1.19971e+07	Shared	Peak Found	High	High	Peak Found	Peak Found	Peak Found	Peak Found	Peak Found	High	High	0.001117	0.01371	23
	FALSE	High	[K].ELEEVSPETPVVPATTQR.[T]		3.2977e-12	1.33021e-05	1	4	9	530389143	530389143 [144-161]		0	1982.01	0.416	0.495	0.0751159	0.281039	14.86	9.17	67.1	155.8	77.1	8.45	15.48	3.37	2.51989e+06	2.78397e+06	2.98522e+06	6.45857e+06	8.06574e+06	6.05891e+06	3.11085e+06	3.1968e+06	3.32599e+06		High	High	High	High	High	High	High	High	High	High	1.222e-05	6.118e-15	43
	FALSE	High	[K].ELIPTEEALR.[L]		0.000962529	0.000165459	3	26	8	530389143; 530389151; 767953210	530389143 [3931-3940]; 530389151 [3794-3803]; 767953210 [3794-3803]		0	1170.64	0.611	0.582	0.419343	0.326812	11.51	12.78	83.6	136.8	79.6	0.79	9.38	11.03	5.04137e+07	4.98881e+07	4.96425e+07	7.53299e+07	8.16696e+07	9.07339e+07	43776140	5.43481e+07	4.75501e+07	Shared	High	High	High	Peak Found	High	High	High	High	High	High	2.166e-05	0.0002863	39
	FALSE	High	[K].ELQNAGDR.[L]		0.0403663	0.00292639	4	28	12	530389143; 530389151; 767953210; 119602580	530389143 [816-823]; 530389151 [679-686]; 767953210 [679-686]; 119602580 [660-667]		0	902.433	0.937	0.756	1	0.907143	5.34	9.87	106.5	110.2	83.3	4.93	5.1	20.48	1.1709e+07	1.25033e+07	1.29096e+07	1.29467e+07	1.24964e+07	1.38089e+07	9.19025e+06	9.78494e+06	1.32638e+07	Shared	High	High	High	High	High	High	High	Peak Found	High	High	0.0009563	0.0127	24
	FALSE	High	[R].ELYQQLQR.[G]		0.00670175	0.00058179	3	25	15	530389143; 530389151; 767953210	530389143 [3137-3144]; 530389151 [3000-3007]; 767953210 [3000-3007]		0	1077.57	0.656	0.672	0.668685	0.65345	6.24	4	82.6	131.2	86.2	3.07	3.26	2.66	2.95897e+07	2.82817e+07	2.79233e+07	4.50996e+07	4.49205e+07	4.2518e+07	28753698	2.95259e+07	3.03233e+07	Shared	High	High	High	High	High	High	High	High	High	High	0.0001523	0.001735	38
	FALSE	High	[K].EMSVYEAYR.[K]		0.00298272	0.000307895	3	26	8	530389143; 530389151; 767953210	530389143 [4293-4301]; 530389151 [4156-4164]; 767953210 [4156-4164]		0	1147.51	0.518	0.433	0.292125	0.0926928	9.34	5.93	76.7	157.3	66.1	5.64	5.04	3.1	3.7826e+06	4.1938e+06	3.84234e+06	7.87958e+06	8.03763e+06	7.29738e+06	3.48054e+06	3.31047e+06	3.29162e+06	Shared	High	High	High	High	High	High	Peak Found	Peak Found	Peak Found	High	7.707e-05	0.0006844	23
	FALSE	High	[K].EQAELEAAR.[Q]		0.0044186	0.00041046	4	26	9	530389143; 530389151; 767953210; 119602580	530389143 [2105-2113]; 530389151 [1968-1976]; 767953210 [1968-1976]; 119602580 [1949-1957]		0	1016.5	0.694	0.489	0.790756	0.193663	20.11	12.08	88.7	144	67.3	16.24	12.27	10.29	8.13941e+06	6.17589e+06	6.24803e+06	1.13931e+07	1.01421e+07	8.90324e+06	5.56672e+06	4.73612e+06	4.63228e+06	Shared	High	High	High	High	High	High	High	High	High	High	0.0001054	0.001086	26
	FALSE	High	[K].EQELQQTLQQEQSVLDQLR.[G]		2.1139e-12	1.33021e-05	4	25	6	530389143; 530389151; 767953210; 119602580	530389143 [2204-2222]; 530389151 [2067-2085]; 767953210 [2067-2085]; 119602580 [2048-2066]		0	2313.17	0.738	0.651	0.826248	0.576151	4.89	3.79	92.2	126.1	81.7	2.18	6.53	1.83	6.15295e+07	5.88988e+07	6.02912e+07	8.3387e+07	8.24526e+07	7.39177e+07	52369444	5.34585e+07	5.43167e+07	Shared	Peak Found	Peak Found	High	High	High	High	High	High	Peak Found	High	1.222e-05	6.305e-16	81
	FALSE	High	[K].EQELQQTLQQEQSVLDQLRGEAEAAR.[R]		1.05828e-10	1.33021e-05	4	25	3	530389143; 530389151; 767953210; 119602580	530389143 [2204-2229]; 530389151 [2067-2092]; 767953210 [2067-2092]; 119602580 [2048-2073]		1	2997.49	0.752	7.956	0.961207	5.94426e-09	0	102.5	23.2	30.9	245.9			80.42			499298	663956			10073866		2.76993e+06	Shared	Not Found	Not Found	Peak Found	Peak Found	Not Found	Not Found	High	High	High	High	1.257e-05	2.239e-11	70
	FALSE	High	[K].EQLNEYK.[G]		0.0612409	0.00436336	4	27	3	530389143; 530389151; 767953210; 119602580	530389143 [914-920]; 530389151 [777-783]; 767953210 [777-783]; 119602580 [758-764]		0	923.447	0.637	0.491	0.604746	0.14456	14.68	18.93	89.8	140.9	69.2	2	15.21	16.83	9.36665e+06	9.06516e+06	9.03642e+06	1.2816e+07	1.42244e+07	1.72104e+07	6.19534e+06	6.98636e+06	8.59263e+06	Shared	Peak Found	Peak Found	Peak Found	High	High	Peak Found	Peak Found	Peak Found	High	High	0.00154	0.01975	19
	FALSE	High	[R].EQLQLLEEQHR.[A]		3.28433e-06	1.33021e-05	3	25	19	530389143; 530389151; 767953210	530389143 [2738-2748]; 530389151 [2601-2611]; 767953210 [2601-2611]		0	1422.73	0.624	0.536	0.540818	0.20531	5.95	5.42	88.2	138.3	73.5	7.62	5.08	3.21	1.64099e+07	1.8688e+07	1.8872e+07	3.02357e+07	2.73469e+07	2.92864e+07	1.55646e+07	1.52129e+07	1.62047e+07	Shared	High	High	High	High	High	High	High	High	High	High	1.222e-05	2.705e-09	48
	FALSE	High	[R].EQLRQEQALLEEIER.[H]		1.24129e-06	1.33021e-05	4	26	8	530389143; 530389151; 767953210; 119602580	530389143 [1388-1402]; 530389151 [1251-1265]; 767953210 [1251-1265]; 119602580 [1232-1246]		1	1883.98	1.038	1.844	0.995742	0.351372	20.87	17.72	80	77.3	142.7	14.56	18.12	10.29	2.80615e+06	3.26593e+06	2.44145e+06	2.1773e+06	2.71284e+06	3.14611e+06	5.00382e+06	4.49606e+06	5.5267e+06	Shared	High	Peak Found	High	High	High	High	High	High	High	High	1.222e-05	2.179e-07	10
	FALSE	High	[K].EQMAQQLAEETQGFQR.[T]		1.9416e-10	1.33021e-05	4	25	4	530389143; 530389151; 767953210; 119602580	530389143 [2493-2508]; 530389151 [2356-2371]; 767953210 [2356-2371]; 119602580 [2337-2352]		0	1893.88	0.739	0.554	0.936544	0.403691	25.14	83.22	92.5	133.5	74	10.47	42.03	68.33	3.30575e+06	2.72783e+06	2.82651e+06	4.08006e+06	4.47314e+06	1.79001e+06	2.26051e+06	491352	3.10551e+06	Shared	Peak Found	Peak Found	High	High	High	High	Peak Found	Peak Found	Peak Found	High	1.222e-05	6.305e-16	96
	FALSE	High	[R].ESADPLGAWLQDAR.[R]		9.82889e-10	1.33021e-05	4	26	9	530389143; 530389151; 767953210; 119602580	530389143 [1356-1369]; 530389151 [1219-1232]; 767953210 [1219-1232]; 119602580 [1200-1213]		0	1528.74	0.635	0.577	0.527472	0.306101	5.45	4.23	86.3	136	77.7	2.19	7.44	2.02	3.40299e+07	3.28229e+07	3.41602e+07	5.3602e+07	5.4623e+07	4.74835e+07	30647264	3.15222e+07	3.03145e+07	Shared	High	High	High	High	High	High	High	High	High	High	1.222e-05	6.305e-16	81
	FALSE	High	[K].ESYSALMR.[E]		0.0155512	0.00118011	4	28	9	530389143; 530389151; 767953210; 119602580	530389143 [798-805]; 530389151 [661-668]; 767953210 [661-668]; 119602580 [642-649]		0	956.451	0.731	0.615	0.834004	0.417668	10.05	2.48	92.7	127.9	79.4	8.4	3.99	3.06	1.0776e+07	1.0778e+07	1.2424e+07	1.47506e+07	1.58535e+07	1.4874e+07	9074329	9.22857e+06	9.62604e+06	Shared	High	High	High	High	Peak Found	High	Peak Found	Peak Found	Peak Found	High	0.0003224	0.004442	13
	FALSE	High	[R].EYGSCSHHYQQLLQSLEQGAQEESR.[C]	1xPropionamide [C5]	1.43061e-07	1.33021e-05	4	26	6	530389143; 530389151; 767953210; 119602580	530389143 [1099-1123]; 530389151 [962-986]; 767953210 [962-986]; 119602580 [943-967]		0	2978.33	0.062	0.546	1.51642e-16	0.370834	20.88	20.88	11.5	186.6	101.9		26.03	11.08		762024		1.40935e+07	1.23535e+07	8.23439e+06	7.65673e+06	6.15014e+06	6.74458e+06	Shared	Not Found	Peak Found	Not Found	High	High	High	High	High	High	High	1.332e-05	8.211e-09	33
	FALSE	High	[K].FAEQTLR.[Q]		0.0327335	0.00245195	4	26	15	530389143; 530389151; 767953210; 119602580	530389143 [2315-2321]; 530389151 [2178-2184]; 767953210 [2178-2184]; 119602580 [2159-2165]		0	864.457	0.711	0.591	0.847163	0.360608	21.96	12.51	93.6	131.5	74.9	9.22	18.2	4.89	4.48749e+07	4.68151e+07	3.90866e+07	6.58625e+07	4.62186e+07	6.30757e+07	38926920	3.58988e+07	3.57162e+07	Shared	High	High	High	High	High	High	High	High	High	High	0.0008294	0.01005	19
	FALSE	High	[K].FKEMELPAK.[E]		0.000426878	1.33021e-05	4	28	11	530389143; 530389151; 767953210; 119602580	530389143 [466-474]; 530389151 [329-337]; 767953210 [329-337]; 119602580 [310-318]		1	1092.58	0.616	1.018	0.522892	0.999483	6.2	4.47	69.4	112.6	118	6.28	3.45	3.29	1.36008e+07	1.19987e+07	1.2722e+07	2.15042e+07	2.00851e+07	2.06415e+07	2.16417e+07	2.16627e+07	2.04418e+07	Shared	High	High	High	High	High	High	High	High	Peak Found	High	1.257e-05	0.0001312	38
	FALSE	High	[K].FLEGTSCIAGVFVDATK.[E]	1xPropionamide [C7]	8.31924e-11	1.33021e-05	3	26	11	530389143; 530389151; 767953210	530389143 [4070-4086]; 530389151 [3933-3949]; 767953210 [3933-3949]		0	1828.91	0.58	0.691	0.390416	0.724177	21.7	20.8	76.6	132.1	91.3	4.95	15.65	3.25	1.33473e+07	1.45991e+07	1.45178e+07	2.88584e+07	2.50335e+07	2.10426e+07	1.64491e+07	1.74927e+07	1.73034e+07	Shared	High	High	High	High	High	High	High	High	High	High	1.222e-05	6.305e-16	119
	FALSE	High	[R].FIEQEK.[A]		0.140522	0.00924473	3	25	3	530389143; 530389151; 767953210	530389143 [2650-2655]; 530389151 [2513-2518]; 767953210 [2513-2518]		0	793.409	0.597	0.563	0.407019	0.360496	5.95	13.84	83	136.7	80.3	12.08	11.62	5.65	3.25165e+07	3.44483e+07	4.08131e+07	5.67002e+07	5.58949e+07	6.84208e+07	33288822	3.14537e+07	3.52154e+07	Shared	Peak Found	High	Peak Found	Peak Found	Peak Found	High	Peak Found	Peak Found	High	High	0.003232	0.05124	14
	FALSE	High	[R].FLEVQYLTGGLIEPDTPGR.[V]		2.03789e-12	1.33021e-05	3	27	4	530389143; 530389151; 767953210	530389143 [4529-4547]; 530389151 [4392-4410]; 767953210 [4392-4410]		0	2105.09	0.508	0.552	0.219639	0.254092	3.85	1.1	74	145.6	80.4	12.36	1.77		5.71227e+06	5.66714e+06	4.55341e+06	1.11482e+07	1.12313e+07	1.08586e+07			6.15909e+06	Shared	Peak Found	High	Peak Found	High	Peak Found	High	Not Found	High	Peak Found	High	1.332e-05	2.868e-14	90
	FALSE	High	[R].FLEVQYLTGGLIEPDTPGRVPLDEALQR.[G]		4.29213e-15	1.33021e-05	3	27	8	530389143; 530389151; 767953210	530389143 [4529-4556]; 530389151 [4392-4419]; 767953210 [4392-4419]		1	3126.65	0.751	0.873	0.868061	0.979916	5.57	6.1	85.1	113.5	101.4	4.77	6.06	4.08	1.4018e+07	1.52346e+07	1.40663e+07	1.802e+07	2.02787e+07	1.87565e+07	15729411	1.6746e+07	1.70018e+07	Shared	High	High	High	High	High	High	High	Peak Found	High	High	1.222e-05	6.305e-16	41
	FALSE	High	[R].FLQEEAEK.[M]		0.00253073	0.000291423	4	26	8	530389143; 530389151; 767953210; 119602580	530389143 [2407-2414]; 530389151 [2270-2277]; 767953210 [2270-2277]; 119602580 [2251-2258]		0	993.489	0.768	0.562	0.910106	0.395351	9.52	2.05	98.9	128.7	72.3	7.18	0.89	1.79	4.50656e+07	4.20017e+07	3.90298e+07	5.40507e+07	5.46585e+07	5.50069e+07	31375374	3.02818e+07	3.06995e+07	Shared	Peak Found	High	High	High	High	High	High	High	High	High	5.325e-05	0.0006353	42
	FALSE	High	[K].FISETLR.[R]		0.0304651	0.00225231	4	26	17	530389143; 530389151; 767953210; 119602580	530389143 [1478-1484]; 530389151 [1341-1347]; 767953210 [1341-1347]; 119602580 [1322-1328]		0	865.478	0.943	0.787	0.994836	0.928142	9.39	7.26	102.9	109.1	87.9	9.9	5.96	2.71	9.28981e+07	7.85611e+07	7.86469e+07	9.22644e+07	8.33269e+07	8.33933e+07	69234852	6.71871e+07	6.55909e+07	Shared	High	High	High	High	High	High	High	High	High	High	0.0008661	0.009898	22
	FALSE	High	[R].FPSSFEEIEILWSQFLK.[F]		1.01093e-12	1.33021e-05	4	28	1	530389143; 530389151; 767953210; 119602580	530389143 [449-465]; 530389151 [312-328]; 767953210 [312-328]; 119602580 [293-309]		0	2100.07	0.792	0.01	0.963384	1.77947e-16	54.24		132.6	167.4		48.59			1.67431e+06		817967			1.47808e+06				Shared	High	Not Found	Peak Found	Not Found	Not Found	Peak Found	Not Found	Not Found	Not Found	High	1.222e-05	6.305e-16	102
	FALSE	High	[R].FPVTDAVNK.[G]		0.000153231	1.33021e-05	3	26	11	530389143; 530389151; 767953210	530389143 [4472-4480]; 530389151 [4335-4343]; 767953210 [4335-4343]		0	990.525	0.728	0.684	0.814035	0.736796	10.4	8.45	91.7	125.9	82.4	9.45	6.56	8.64	3.17661e+07	2.64071e+07	2.82592e+07	4.18074e+07	3.87936e+07	3.67021e+07	25112490	2.92117e+07	2.53771e+07	Shared	High	High	High	High	High	High	High	High	High	High	1.222e-05	1.121e-05	41
	FALSE	High	[R].FRELAEEAAR.[L]		0.00137246	0.000181903	4	26	4	530389143; 530389151; 767953210; 119602580	530389143 [1938-1947]; 530389151 [1801-1810]; 767953210 [1801-1810]; 119602580 [1782-1791]		1	1191.61	0.904	1.631	0.994095	0.472009	16.37	12.01	76.7	84.9	138.4	8.29	70.49	1.51	1.61346e+06	1.79161e+06	1.90444e+06	278325	1.98243e+06	2.15728e+06	3.26718e+06	3.19808e+06		Shared	High	Peak Found	Peak Found	Peak Found	Peak Found	High	High	High	Not Found	High	4.815e-05	0.0002715	16
	FALSE	High	[R].GANVIAGVWLEEAGQK.[L]		5.23942e-08	1.33021e-05	3	25	5	530389143; 530389151; 767953210	530389143 [3164-3179]; 530389151 [3027-3042]; 767953210 [3027-3042]		0	1641.86	0.812	0.736	0.950867	0.91332	3.45	11.04	95.6	117.8	86.6		5.02	10.08			3.65631e+06	4.83808e+06	4.50289e+06	4.39822e+06	3.31311e+06	3.56054e+06	2.90952e+06	Shared	Not Found	Not Found	Peak Found	High	High	High	High	Peak Found	Peak Found	High	1.332e-05	2.65e-09	64
	FALSE	High	[R].GAQEVGER.[L]		0.0268256	0.00189483	4	26	2	530389143; 530389151; 767953210; 119602580	530389143 [1297-1304]; 530389151 [1160-1167]; 767953210 [1160-1167]; 119602580 [1141-1148]		0	845.411	6.707	5.918	5.98479e-11	3.96938e-09	7.61	8.68	147.7	22	130.3	5.97	1.99	7.74	2.22959e+07	2.38892e+07	2.51251e+07	3.50425e+06	3.64547e+06	3.56196e+06	19564864	2.10809e+07	2.28388e+07	Shared	Peak Found	Peak Found	Peak Found	High	Peak Found	High	Peak Found	Peak Found	Peak Found	High	0.0006012	0.008071	15
	FALSE	High	[R].GCLDEETSR.[A]	1xPropionamide [C2]	0.00616765	0.000530723	3	25	7	530389143; 530389151; 767953210	530389143 [3303-3311]; 530389151 [3166-3174]; 767953210 [3166-3174]		0	1080.46	0.702	0.594	0.747592	0.350519	0.78	8.55	91.4	130.8	77.8	0.4	0.54	6.02	3.32039e+07	3.32071e+07	3.34337e+07	4.76188e+07	4.71451e+07	4.75455e+07	30126354	2.8256e+07	2.67152e+07	Shared	High	High	High	High	Peak Found	High	Peak Found	Peak Found	High	High	0.0001432	0.001588	29
	FALSE	High	[K].GDECQLVGPAQPSHWK.[V]	1xPropionamide [C4]	9.99094e-11	1.33021e-05	4	27	18	530389143; 530389151; 767953210; 119602580	530389143 [967-982]; 530389151 [830-845]; 767953210 [830-845]; 119602580 [811-826]		0	1822.85	0.669	0.446	0.743079	0.112403	19.94	19.71	94.2	138.7	67.1	17.88	12.06	17.66	1.5205e+07	2.18691e+07	1.92462e+07	2.83532e+07	2.57931e+07	3.26993e+07	1.02913e+07	1.37156e+07	1.45926e+07	Shared	High	High	High	High	High	High	High	High	High	High	1.222e-05	7.051e-15	34
	FALSE	High	[K].GFFDPNTEENLTYLQLMER.[C]		5.92495e-12	1.33021e-05	3	26	1	530389143; 530389151; 767953210	530389143 [4231-4249]; 530389151 [4094-4112]; 767953210 [4094-4112]		0	2317.08	0.712	0.872	0.799901	0.981648	5.8	6.61	80.7	117.7	101.5	3.44	2.95	6.24	9.39266e+06	9.34369e+06	9.9362e+06	1.3703e+07	1.38855e+07	1.31182e+07	11817834	1.14427e+07	1.2892e+07	Shared	High	Peak Found	Peak Found	Peak Found	Peak Found	Peak Found	Peak Found	Peak Found	Peak Found	High	1.222e-05	6.305e-16	86
	FALSE	High	[K].GFFDPNTHENLTYLQLLER.[C]		8.31423e-16	1.33021e-05	5	34	9	13548675; 525507390; 530389143; 530389151; 767953210	13548675 [741-759]; [1702-1720]; 525507390 [766-784]; [1727-1745]; 530389143 [2994-3012]; 530389151 [2857-2875]; 767953210 [2857-2875]		0	2307.14	0.935	0.798	0.998676	0.921753	10.16	6.24	106.2	105.8	88	6.24	5.19	3.16	5.22312e+07	5.13583e+07	4.64449e+07	5.58721e+07	5.11753e+07	5.10862e+07	4.256e+07	4.33731e+07	4.07681e+07	Shared	High	High	High	High	High	High	Peak Found	High	High	High	1.222e-05	6.305e-16	45
	FALSE	High	[K].GFFDPNTHENLTYR.[Q]		1.84142e-09	1.33021e-05	3	25	7	530389143; 530389151; 767953210	530389143 [3653-3666]; 530389151 [3516-3529]; 767953210 [3516-3529]		0	1710.79	0.58	0.643	0.338902	0.540814	22.66	9.05	77.8	134	88.2	28.77	17.29	13.89	6.31477e+07	4.09983e+07	3.82342e+07	6.79049e+07	9.22002e+07	7.06604e+07	4.3681e+07	5.66148e+07	4.65216e+07	Shared	Peak Found	High	High	Peak Found	Peak Found	High	High	High	High	High	1.222e-05	2.599e-10	5
	FALSE	High	[R].GGAEGELQALR.[A]		2.8466e-05	1.33021e-05	4	25	18	530389143; 530389151; 767953210; 119602580	530389143 [1611-1621]; 530389151 [1474-1484]; 767953210 [1474-1484]; 119602580 [1455-1465]		0	1100.57	0.808	0.771	0.959257	0.886735	14.47	8.85	100.3	112	87.6	10.65	8.78	3.52	2.12918e+07	2.22105e+07	1.80518e+07	2.74752e+07	2.36012e+07	2.37677e+07	18593688	1.81937e+07	1.94849e+07	Shared	High	High	High	High	High	High	Peak Found	High	High	High	1.222e-05	2.761e-06	51
	FALSE	High	[K].GGELVYTDSEAR.[D]		1.32711e-05	1.33021e-05	3	25	19	530389143; 530389151; 767953210	530389143 [3033-3044]; 530389151 [2896-2907]; 767953210 [2896-2907]		0	1296.61	0.588	0.636	0.308864	0.615736	8.03	7.74	79.3	134.9	85.8	14.82	2.63	6.95	2.12291e+07	2.23794e+07	2.78332e+07	3.7236e+07	3.80763e+07	3.92364e+07	2.42184e+07	2.2235e+07	2.55521e+07	Shared	High	High	High	High	Peak Found	High	High	High	High	High	1.222e-05	3.455e-08	25
	FALSE	High	[K].GHLSGLAK.[R]		0.0101606	0.000810125	4	27	2	530389143; 530389151; 767953210; 119602580	530389143 [921-928]; 530389151 [784-791]; 767953210 [784-791]; 119602580 [765-772]		0	782.452	0.609	0.385	0.474977	0.0054548	21.96	11.41	91.6	150.5	58	21.3	6.87	13.22	4.80832e+07	5.85433e+07	7.35315e+07	9.61881e+07	1.02919e+08	8.9697e+07	44268536	3.44131e+07	3.70607e+07	Shared	Peak Found	Peak Found	High	Peak Found	Peak Found	Peak Found	Peak Found	Peak Found	High	High	0.0002041	0.002447	25
	FALSE	High	[R].GLFDEEMNEILTDPSDDTK.[G]		1.64447e-12	1.33021e-05	3	26	9	530389143; 530389151; 767953210	530389143 [4212-4230]; 530389151 [4075-4093]; 767953210 [4075-4093]		0	2168.95	0.619	0.612	0.502397	0.539038	4.09	6.08	83.6	135.1	81.3	2.26	4.36	3.43	1.49994e+07	1.46525e+07	1.4337e+07	2.36882e+07	2.43422e+07	2.23368e+07	14885466	1.39146e+07	1.42529e+07	Shared	High	High	High	High	High	High	High	High	High	High	1.222e-05	6.305e-16	114
	FALSE	High	[R].GLHQSIEEFR.[A]		0.00157511	0.000214399	4	26	9	530389143; 530389151; 767953210; 119602580	530389143 [702-711]; 530389151 [565-574]; 767953210 [565-574]; 119602580 [546-555]		0	1215.61	0.917	0.925	0.99277	0.998801	19.59	20.9	98.2	97.2	104.6	16.39	16.95	11.3	3.5891e+07	3.05779e+07	2.58109e+07	3.91579e+07	3.0244e+07	2.89531e+07	3.25526e+07	2.67699e+07	3.30119e+07	Shared	Peak Found	High	High	High	Peak Found	High	High	High	High	High	5.731e-05	0.0003208	24
	FALSE	High	[K].GIIRPGTAFELLEAQAATGYVIDPIK.[G]		2.974e-14	1.33021e-05	3	26	8	530389143; 530389151; 767953210	530389143 [4098-4123]; 530389151 [3961-3986]; 767953210 [3961-3986]		0	2743.5	1.041	0.669	0.990544	0.730954	29.65	28.32	115.1	110.8	74.1	21.24	28.72	14.9	1.62651e+07	1.30122e+07	1.06355e+07	1.56222e+07	1.25299e+07	8.60233e+06	9601879	8.37813e+06	7.10993e+06	Shared	High	Peak Found	High	High	High	High	High	High	High	High	1.222e-05	6.305e-16	47
	FALSE	High	[K].GLLSAEVAR.[L]		0.00305818	0.000323902	3	26	20	530389143; 530389151; 767953210	530389143 [3855-3863]; 530389151 [3718-3726]; 767953210 [3718-3726]		0	915.526	1.006	0.941	0.994389	0.997884	38.32	10.64	101.4	100.8	97.7	31.23	7.46	7.41	3.04834e+07	2.31166e+07	1.59936e+07	2.48852e+07	2.14443e+07	2.29836e+07	20179270	2.22743e+07	2.33787e+07	Shared	High	High	High	High	High	High	High	High	High	High	0.0001184	0.001033	35
	FALSE	High	[K].GLVEDTLR.[Q]		0.0460684	0.00324513	4	26	3	530389143; 530389151; 767953210; 119602580	530389143 [2053-2060]; 530389151 [1916-1923]; 767953210 [1916-1923]; 119602580 [1897-1904]		0	902.494	0.676	0.595	0.729491	0.381924	14.26	2.5	90.7	131.2	78.1	10.84	7.96	1.36	2.56536e+07	3.18903e+07	2.87378e+07	4.71624e+07	4.15873e+07	4.08883e+07	25012140	2.47583e+07	2.43478e+07	Shared	High	High	Peak Found	Peak Found	Peak Found	Peak Found	Peak Found	High	Peak Found	High	0.001117	0.01362	24
	FALSE	High	[K].GLVGPELHDR.[L]		0.000111622	1.33021e-05	3	26	19	530389143; 530389151; 767953210	530389143 [3893-3902]; 530389151 [3756-3765]; 767953210 [3756-3765]		0	1092.58	0.714	0.656	0.796679	0.617403	1.58	1.57	90.3	126.6	83.1	2.72	0.87	4.25	2.89592e+07	2.92379e+07	3.0472e+07	4.12684e+07	4.09929e+07	4.05597e+07	2.71684e+07	2.68941e+07	2.5102e+07	Shared	High	High	High	High	High	High	High	High	High	High	1.332e-05	1.489e-05	41
	FALSE	High	[K].GIYQSLEGAVQAGQLK.[V]		4.72824e-11	1.33021e-05	4	28	16	530389143; 530389151; 767953210; 119602580	530389143 [483-498]; 530389151 [346-361]; 767953210 [346-361]; 119602580 [327-342]		0	1661.89	0.578	0.601	0.357616	0.349145	9.27	8.17	81.9	136.2	81.9	6.53	7.04	2.72	3.26547e+07	3.70166e+07	3.61099e+07	6.00131e+07	6.49576e+07	5.64808e+07	3.59286e+07	3.77178e+07	3.60731e+07	Shared	High	High	High	High	High	High	High	High	High	High	1.222e-05	6.305e-16	93
	FALSE	High	[R].GPLPTEEQR.[VL]		0.0101606	0.000810125	1	4	7	530389143	530389143 [130-138]		0	1026.52	0.731	0.504	0.896123	0.222794	18.9	11.96	98.1	134.2	67.7	15.22	1.97	8.28	3.27244e+06	2.8552e+06	2.40685e+06	3.89944e+06	4.03663e+06	3.90408e+06	2.14645e+06	1.9686e+06	1.81943e+06		Peak Found	High	Peak Found	High	High	High	High	High	High	High	0.0002406	0.002791	13
	FALSE	High	[R].GRLPLLAVCDYK.[Q]	1xPropionamide [C9]	4.15931e-07	1.33021e-05	4	27	23	530389143; 530389151; 767953210; 119602580	530389143 [947-958]; 530389151 [810-821]; 767953210 [810-821]; 119602580 [791-802]		1	1418.78	0.896	0.971	0.988254	1	21.99	21.99	93.7	104.6	101.6	12.36	21.33	6.55	2.22451e+07	1.88262e+07	1.75782e+07	2.10205e+07	1.79031e+07	2.71382e+07	22439211	2.04203e+07	1.98279e+07	Shared	High	High	High	High	High	High	High	High	High	High	1.222e-05	4.258e-11	35
	FALSE	High	[R].GTQGAEEVLR.[A]		0.000487182	3.60116e-05	4	26	14	530389143; 530389151; 767953210; 119602580	530389143 [1239-1248]; 530389151 [1102-1111]; 767953210 [1102-1111]; 119602580 [1083-1092]		0	1059.54	0.727	0.598	0.85313	0.473715	10.98	5.51	93	127.7	79.3	12.59	4.78	3.32	3.09277e+07	2.87947e+07	2.40574e+07	3.8969e+07	3.95651e+07	4.25664e+07	24782444	2.45607e+07	2.32916e+07	Shared	High	High	High	High	High	High	High	High	High	High	1.222e-05	5.351e-05	61
	FALSE	High	[K].GWLYYEAGQR.[F]		0.0045789	0.00041046	3	27	7	530389143; 530389151; 767953210	530389143 [4519-4528]; 530389151 [4382-4391]; 767953210 [4382-4391]		0	1242.59	0.682	0.857	0.696941	0.971657	8.9	4.74	80.6	118.2	101.2	11.48	6.29	2.05	1.19208e+07	1.13234e+07	1.40389e+07	1.729e+07	1.93391e+07	1.74701e+07	15462038	1.48911e+07	1.49673e+07	Shared	High	Peak Found	High	High	High	High	High	High	Peak Found	High	0.0001523	0.001562	27
	FALSE	High	[CR].GYFDEEMNR.[IV]		0.00237264	0.000274068	6	36	20	13548675; 525507390; 530389143; 1082356; 530389151; 767953210	13548675 [1683-1691]; [2341-2349]; [2875-2883]; [3409-3417]; [3943-3951]; [4477-4485]; [5011-5019]; 525507390 [1708-1716]; [2366-2374]; [2902-2910]; [3433-3441]; [3967-3975]; [4501-4509]; [5034-5042]; 530389143 [2975-2983]; 1082356 [451-459]; 530389151 [2838-2846]; 767953210 [2838-2846]		0	1160.47	0.708	0.777	0.717638	0.904409	4.64	4.22	85.5	120.7	93.8	1.94	6.03	1.75	5.53816e+07	5.34794e+07	5.36476e+07	8.32167e+07	7.57584e+07	7.45448e+07	60613936	5.874e+07	5.88885e+07	Shared	High	High	High	High	High	High	High	High	High	High	8.578e-05	0.0007823	10
	FALSE	High	[CR].GYFDEEMNR.[IV]	1xOxidation [M7]	0.116641	0.00799107	6	36	3	13548675; 525507390; 530389143; 1082356; 530389151; 767953210	13548675 [1683-1691]; [2341-2349]; [2875-2883]; [3409-3417]; [3943-3951]; [4477-4485]; [5011-5019]; 525507390 [1708-1716]; [2366-2374]; [2902-2910]; [3433-3441]; [3967-3975]; [4501-4509]; [5034-5042]; 530389143 [2975-2983]; 1082356 [451-459]; 530389151 [2838-2846]; 767953210 [2838-2846]		0	1176.46	0.72	0.778	0.886483	0.946192	14.55	14.1	86.5	120.1	93.4	19.27	4.33	13.49	2.0671e+06	2.6968e+06	1.88233e+06	2.87217e+06	3.08231e+06	2.85355e+06	2.46836e+06	2.23365e+06	1.88052e+06	Shared	Peak Found	Peak Found	Peak Found	High	High	High	Peak Found	Peak Found	Peak Found	High	0.002823	0.04108	4
	FALSE	High	[R].GYFSEEMNR.[V]		0.00426419	0.00039367	3	25	20	530389143; 530389151; 767953210	530389143 [3634-3642]; 530389151 [3497-3505]; 767953210 [3497-3505]		0	1132.47	0.667	0.635	0.690385	0.488245	7.93	6.04	87.7	128.9	83.4	7.01	5.39	2.42	2.11437e+07	2.27535e+07	2.433e+07	3.65e+07	3.34158e+07	3.31855e+07	22116958	2.16241e+07	2.10702e+07	Shared	High	High	High	High	High	High	High	High	High	High	0.0001208	0.001071	42
	FALSE	High	[K].GYYSPYSVSGSGSTAGSR.[T]		6.17412e-11	1.33021e-05	3	26	10	530389143; 530389151; 767953210	530389143 [4615-4632]; 530389151 [4478-4495]; 767953210 [4478-4495]		0	1782.79	1.173	1.666	0.980098	0.615065	12.18	6.23	92.4	78.8	128.8	9.44	4.45	5.81	2.21014e+06	2.66724e+06	2.40788e+06	1.90404e+06	2.05225e+06	2.06476e+06	3.56362e+06	3.17294e+06	3.35698e+06	Shared	High	High	High	Peak Found	High	High	High	High	High	High	1.222e-05	6.305e-16	58
	FALSE	High	[R].HHTAAFEER.[R]		0.0184255	0.00135071	4	28	3	530389143; 530389151; 767953210; 119602580	530389143 [439-447]; 530389151 [302-310]; 767953210 [302-310]; 119602580 [283-291]		0	1097.51	1.347	0.321	0.960985	0.363735	16.8	0	151.5	112.4	36.1	16.05			1.33997e+06	1.49178e+06	1.07829e+06	994546				319101		Shared	Peak Found	Peak Found	High	High	Not Found	Not Found	Not Found	Peak Found	Not Found	High	0.0004163	0.005381	28
	FALSE	High	[R].HKPLLIDMNK.[V]		0.00018181	1.33021e-05	4	29	15	530389143; 530389151; 767953210; 119602580	530389143 [342-351]; 530389151 [205-214]; 767953210 [209-218]; 119602580 [186-195]		0	1208.68	1.267	0.76	0.833151	0.886328	27.16	11.5	112.2	106.7	81.1	23.22	21.47	1.67	2.81406e+07	2.12219e+07	1.79358e+07	2.17628e+07	1.41565e+07	2.01956e+07	1.53462e+07	1.55866e+07	1.50759e+07	Shared	High	High	High	High	High	High	High	High	High	High	1.222e-05	5.528e-06	10
	FALSE	High	[R].HISDLYEDLR.[D]		8.83474e-07	1.33021e-05	4	29	7	530389143; 530389151; 767953210; 119602580	530389143 [204-213]; 530389151 [67-76]; 767953210 [71-80]; 119602580 [48-57]		0	1260.62	0.609	0.409	0.509205	0.0153774	7.59	13.04	91.4	148.1	60.5	5.3	5.21	12.67	4.42933e+07	4.21365e+07	3.98364e+07	6.8303e+07	7.27746e+07	6.56687e+07	2.56573e+07	2.79132e+07	3.27924e+07	Shared	High	High	High	High	High	High	Peak Found	High	Peak Found	High	1.222e-05	7.284e-10	23
	FALSE	High	[R].HPQGEQMYR.[R]		5.41059e-05	1.33021e-05	4	28	9	530389143; 530389151; 767953210; 119602580	530389143 [606-614]; 530389151 [469-477]; 767953210 [469-477]; 119602580 [450-458]		0	1145.52	0.418	0.47	0.0226206	0.104395	37.15	8.6	66.5	158.9	74.7	42.97	3.13	10.18	8.08089e+06	1.01055e+07	1.78642e+07	2.35366e+07	2.41618e+07	2.50487e+07	9844658	1.20526e+07	1.13534e+07	Shared	High	High	High	High	High	High	High	Peak Found	Peak Found	High	1.332e-05	6.571e-06	58
	FALSE	High	[R].HPQGEQMYR.[R]	1xOxidation [M7]	0.000957781	0.000165459	4	28	3	530389143; 530389151; 767953210; 119602580	530389143 [606-614]; 530389151 [469-477]; 767953210 [469-477]; 119602580 [450-458]		0	1161.51	0.479	0.312	0.485641	0.0581246	26.54	26.41	80.2	167.5	52.3	5.31	23.02		616199		664294	1.57299e+06	980182	1.33512e+06		417024		Shared	Peak Found	Not Found	Peak Found	High	High	High	Not Found	Peak Found	Not Found	High	3.751e-05	0.0001776	16
	FALSE	High	[R].KAALEEVER.[L]		0.0252409	0.0017708	4	26	7	530389143; 530389151; 767953210; 119602580	530389143 [2147-2155]; 530389151 [2010-2018]; 767953210 [2010-2018]; 119602580 [1991-1999]		1	1044.57	0.689	0.606	0.831475	0.57807	29.22	26.48	89.3	131.2	79.5	21.74	19.38	9.57	4.51317e+06	6.96624e+06	5.52997e+06	9.70266e+06	8.12217e+06	6.55345e+06	5729420	4.92079e+06	4.83359e+06	Shared	High	Peak Found	High	Peak Found	High	High	High	High	High	High	0.0005778	0.008892	21
	FALSE	High	[K].KDLLPSDMAVALLEAQAGTGHIIDPATSAR.[L]		1.14542e-11	1.33021e-05	3	25	2	530389143; 530389151; 767953210	530389143 [3188-3217]; 530389151 [3051-3080]; 767953210 [3051-3080]		1	3061.6	1.457	0.729	0.938538	0.958884	21.67	30.39	131.6	97.4	71	33.44	11.86	28.12	981608	906090	1.61745e+06	789016	726985	621839	666249	529696	372475	Shared	Peak Found	High	Peak Found	Peak Found	Peak Found	Peak Found	Peak Found	High	Peak Found	High	1.222e-05	6.305e-16	27
	FALSE	High	[K].KELIPTEEALR.[L]		0.0240142	0.00162632	3	26	7	530389143; 530389151; 767953210	530389143 [3930-3940]; 530389151 [3793-3803]; 767953210 [3793-3803]		1	1298.73	0.75	0.906	0.938538	0.995262	36.55	28.92	84.7	112.9	102.4	27.51	23.77	2.5	1.19587e+06	1.56757e+06	2.08041e+06	2.0903e+06	1.68252e+06	2.7019e+06	1.82536e+06	1.89443e+06	1.91491e+06	Shared	Peak Found	High	High	High	High	High	High	Peak Found	High	High	0.0007332	0.007873	25
	FALSE	High	[K].KESYSALMR.[E]		0.00539355	0.000478962	4	28	8	530389143; 530389151; 767953210; 119602580	530389143 [797-805]; 530389151 [660-668]; 767953210 [660-668]; 119602580 [641-649]		1	1084.55	1.023	0.808	0.994329	0.963198	6.97	5.19	108.4	106	85.6	6.65	1.83	5.27	8.22207e+06	7.85285e+06	7.20349e+06	7.67857e+06	7.44117e+06	7.68465e+06	6.63966e+06	6.20051e+06	5.99084e+06	Shared	High	High	High	High	Peak Found	High	High	High	Peak Found	High	0.0001617	0.00185	8
	FALSE	High	[R].KGLVGPELHDR.[L]		1.66381e-06	1.33021e-05	3	26	6	530389143; 530389151; 767953210	530389143 [3892-3902]; 530389151 [3755-3765]; 767953210 [3755-3765]		1	1220.67	0.164	0.72	1.31307e-06	0.937203	122.9	25.21	25.9	159.3	114.7	93.03	5.21	36.94		1.44869e+06	299033	4.04343e+06	4.23702e+06	3.81711e+06	2.91231e+06	3.50884e+06	1.58332e+06	Shared	Not Found	Peak Found	Peak Found	High	Peak Found	High	Peak Found	High	High	High	1.332e-05	1.298e-07	19
	FALSE	High	[R].KQAEEIGEK.[L]		0.000159721	1.33021e-05	4	25	10	530389143; 530389151; 767953210; 119602580	530389143 [2550-2558]; 530389151 [2413-2421]; 767953210 [2413-2421]; 119602580 [2394-2402]		1	1031.54	3.736	4.736	8.87736e-06	3.15241e-07	31.88	35.45	124	28.6	147.3	18.14	32.14	16.1	1.17297e+07	1.60003e+07	1.66872e+07	3.13928e+06	3.69291e+06	5.68944e+06	1.48681e+07	2.05023e+07	1.90025e+07	Shared	High	High	High	High	High	High	Peak Found	High	Peak Found	High	1.332e-05	2.232e-05	30
	FALSE	High	[R].KQEELQQLEQQR.[R]		2.34399e-10	1.33021e-05	3	25	27	530389143; 530389151; 767953210	530389143 [2711-2722]; 530389151 [2574-2585]; 767953210 [2574-2585]		1	1556.8	0.629	0.528	0.60331	0.184039	5.07	4.75	88	138.8	73.3	9.44	2.89	5.24	1.8571e+07	1.55355e+07	1.81521e+07	2.8639e+07	2.78939e+07	2.95479e+07	1.6115e+07	1.51186e+07	1.45334e+07	Shared	High	High	High	High	High	High	High	High	High	High	1.222e-05	6.305e-16	48
	FALSE	High	[R].KQITMEELVR.[S]		0.000889231	0.000165459	3	26	6	530389143; 530389151; 767953210	530389143 [4032-4041]; 530389151 [3895-3904]; 767953210 [3895-3904]		1	1246.68	1.175	0.095	0.918557	4.45099e-10	19.99	87.43	155.1	132	13	15.61	7.21	75.48	6.29843e+06	7.14776e+06	5.21072e+06	5.19383e+06	5.35963e+06	5.94875e+06		956003	290640	Shared	High	High	High	High	High	High	Not Found	Peak Found	Peak Found	High	2.166e-05	0.0001131	15
	FALSE	High	[R].LAAEQELIR.[L]		0.000141023	1.33021e-05	4	25	19	530389143; 530389151; 767953210; 119602580	530389143 [1851-1859]; 530389151 [1714-1722]; 767953210 [1714-1722]; 119602580 [1695-1703]		0	1042.59	0.602	0.713	0.402664	0.828654	9.02	4.38	78	129.6	92.4	8.04	4.56	3.64	2.86593e+07	3.10461e+07	3.36609e+07	5.46935e+07	5.00311e+07	5.15554e+07	38839052	3.67508e+07	3.62913e+07	Shared	High	High	High	High	High	High	High	High	High	High	1.332e-05	1.939e-05	54
	FALSE	High	[K].LAAIGEATR.[L]		0.00136572	0.000181903	4	26	12	530389143; 530389151; 767953210; 119602580	530389143 [1981-1989]; 530389151 [1844-1852]; 767953210 [1844-1852]; 119602580 [1825-1833]		0	901.51	0.906	0.548	0.993533	0.277555	12.09	20.23	117.3	118.9	63.9	8.86	8.76	18.3	3.91154e+07	3.72353e+07	3.28298e+07	4.31791e+07	3.77515e+07	3.6805e+07	20161494	2.02828e+07	2.73904e+07	Shared	High	High	High	High	High	High	High	High	High	High	4.815e-05	0.0002773	40
	FALSE	High	[R].LAEDEAFQR.[R]		0.000414026	1.33021e-05	4	26	17	530389143; 530389151; 767953210; 119602580	530389143 [2011-2019]; 530389151 [1874-1882]; 767953210 [1874-1882]; 119602580 [1855-1863]		0	1078.52	0.829	0.611	0.95544	0.562228	6.52	4.11	102.2	123.2	74.6	6.11	4.47	2.72	3.79488e+07	3.96955e+07	3.51414e+07	4.57721e+07	4.24626e+07	4.60727e+07	27692700	2.81697e+07	2.6702e+07	Shared	High	High	High	High	High	High	High	High	High	High	1.222e-05	4.811e-05	56
	FALSE	High	[R].LAEVEAALEK.[Q]		1.36226e-05	1.33021e-05	4	26	11	530389143; 530389151; 767953210; 119602580	530389143 [1504-1513]; 530389151 [1367-1376]; 767953210 [1367-1376]; 119602580 [1348-1357]		0	1072.59	0.591	0.686	0.27509	0.702859	13.43	3.69	78	132.1	89.9	12.29	3.7	1.72	2.02654e+07	2.36062e+07	2.59571e+07	4.03586e+07	3.76627e+07	3.99657e+07	27701790	2.7182e+07	2.67662e+07	Shared	High	High	High	High	High	High	Peak Found	High	High	High	1.222e-05	1.423e-07	56
	FALSE	High	[R].LAQGHTTVDELAR.[R]		1.51043e-10	1.33021e-05	3	26	24	530389143; 530389151; 767953210	530389143 [2814-2826]; 530389151 [2677-2689]; 767953210 [2677-2689]		0	1410.73	0.653	0.471	0.701159	0.113049	7.4	3.79	92.2	141.2	66.5	10.24	0.83	5.35	3.783e+07	3.9717e+07	4.58864e+07	6.08346e+07	6.16032e+07	6.06449e+07	29413198	2.86605e+07	2.65063e+07	Shared	High	High	High	High	High	High	High	High	High	High	1.222e-05	6.305e-16	67
	FALSE	High	[R].LDLQYAK.[L]		0.0325533	0.00245195	4	27	16	530389143; 530389151; 767953210; 119602580	530389143 [739-745]; 530389151 [602-608]; 767953210 [602-608]; 119602580 [583-589]		0	850.467	0.683	0.792	0.577667	0.93793	5.96	4.88	83.6	122.4	94	9.43	3.33	3.86	2.87235e+07	2.40838e+07	2.50515e+07	3.79383e+07	3.66663e+07	3.54974e+07	28127630	2.81781e+07	3.00751e+07	Shared	High	High	High	High	High	High	High	High	High	High	0.0009186	0.01054	23
	FALSE	High	[R].LEAEAGR.[F]		0.125438	0.00847403	4	26	3	530389143; 530389151; 767953210; 119602580	530389143 [1931-1937]; 530389151 [1794-1800]; 767953210 [1794-1800]; 119602580 [1775-1781]		0	745.384	0.509	0.526	0.147096	0.129971	32.81	38.51	75.1	147.4	77.5	11.18	31.88	8.39	7.18274e+06	8.98828e+06	8.31915e+06	2.132e+07	1.09848e+07	1.63377e+07	9230508	7.79943e+06	8.58728e+06	Shared	Peak Found	High	Peak Found	High	Peak Found	High	Peak Found	Peak Found	Peak Found	High	0.002966	0.04493	33
	FALSE	High	[R].LEAQHQALVTLWHQLHVDMK.[S-]		1.18039e-09	1.33021e-05	4	27	3	530389143; 530389151; 767953210; 119602580	530389143 [1014-1033]; 530389151 [877-896]; 767953210 [877-896]; 119602580 [858-877]		0	2397.25	100	100	1.51642e-16	1.77947e-16			240.3		59.7	62.1		26.69	2.04989e+06	798914					262410	384483		Shared	High	High	Not Found	Not Found	Not Found	Not Found	Peak Found	High	Not Found	High	1.222e-05	6.305e-16	52
	FALSE	High	[R].LEDLLQDAQDEK.[E]		8.65178e-07	1.33021e-05	4	27	12	530389143; 530389151; 767953210; 119602580	530389143 [902-913]; 530389151 [765-776]; 767953210 [765-776]; 119602580 [746-757]		0	1416.69	0.466	0.39	0.0439635	0.0367964	10.07	9.43	74.4	162.3	63.3	10.66	7.91	3.72	1.28778e+07	1.22564e+07	1.49758e+07	2.63166e+07	2.81036e+07	3.07789e+07	10478644	1.12859e+07	1.09622e+07	Shared	High	High	Peak Found	High	High	High	High	High	High	High	1.222e-05	5.746e-10	48
	FALSE	High	[R].LEDLLQDAQDEKEQLNEYK.[G]		6.80167e-15	1.33021e-05	4	27	7	530389143; 530389151; 767953210; 119602580	530389143 [902-920]; 530389151 [765-783]; 767953210 [765-783]; 119602580 [746-764]		1	2321.11	0.626	0.689	0.510537	0.738577	7.4	7.24	81.2	129.6	89.3	4.16	6.41	2.98	3.57831e+07	3.35324e+07	3.3157e+07	5.08655e+07	5.77431e+07	5.35374e+07	3.68106e+07	3.68936e+07	3.87872e+07	Shared	High	Peak Found	High	High	High	High	High	Peak Found	High	High	1.222e-05	6.305e-16	43
	FALSE	High	[R].LEEQAAQHK.[A]		9.11208e-05	1.33021e-05	4	26	4	530389143; 530389151; 767953210; 119602580	530389143 [2022-2030]; 530389151 [1885-1893]; 767953210 [1885-1893]; 119602580 [1866-1874]		0	1053.53	0.824	0.556	0.961736	0.410823	30.05	29.85	103.9	126.1	70.1	4.54	30.21	8.07	7.93579e+06	8.37808e+06	8.68866e+06	1.45859e+07	8.10791e+06	1.01687e+07		5.33682e+06	5.98257e+06	Shared	Peak Found	High	High	Peak Found	High	High	Not Found	Peak Found	Peak Found	High	1.222e-05	1.45e-06	43
	FALSE	High	[K].LEQLFQDEVAK.[A]		1.15238e-05	1.33021e-05	3	25	9	530389143; 530389151; 767953210	530389143 [2658-2668]; 530389151 [2521-2531]; 767953210 [2521-2531]		0	1319.68	1.025	1.19	0.989453	0.946192	16.68	3.95	92.5	94.7	112.8	14.14	8.68	0.57	3.483e+07	3.18108e+07	4.17729e+07	3.10404e+07	3.66401e+07	3.56629e+07	42829260	4.24529e+07	4.23785e+07	Shared	High	High	High	High	High	High	High	High	High	High	1.222e-05	1.39e-07	68
	FALSE	High	[R].LFNAIIHR.[H]		1.56062e-05	1.33021e-05	4	29	24	530389143; 530389151; 767953210; 119602580	530389143 [334-341]; 530389151 [197-204]; 767953210 [201-208]; 119602580 [178-185]		0	983.579	0.702	0.62	0.798408	0.515498	27.67	21.14	90.7	129.2	80.1	22.76	11.65	19.35	4.78949e+07	3.85547e+07	3.02063e+07	6.39331e+07	5.10703e+07	5.49326e+07	29790334	3.40378e+07	4.33009e+07	Shared	High	High	High	High	High	High	High	High	High	High	1.222e-05	4.734e-08	52
	FALSE	High	[R].LGFHLPLEVAYQR.[G]		2.13873e-06	1.33021e-05	3	26	7	530389143; 530389151; 767953210	530389143 [3956-3968]; 530389151 [3819-3831]; 767953210 [3819-3831]		0	1542.84	0.948	1.066	0.996533	0.995311	13.91	8.39	94.4	99.5	106.1	16.45	10.46	5.93	8.33086e+06	7.59643e+06	5.98274e+06	8.01133e+06	8.49202e+06	6.9013e+06	8544087	8.61538e+06	7.73045e+06	Shared	High	Peak Found	Peak Found	High	High	High	High	High	High	High	1.222e-05	1.015e-09	77
	FALSE	High	[K].LHVAILER.[E]		0.00169579	0.000214399	4	28	18	530389143; 530389151; 767953210; 119602580	530389143 [515-522]; 530389151 [378-385]; 767953210 [378-385]; 119602580 [359-366]		0	950.578	0.817	0.431	0.966041	0.0331624	20.79	13.83	100.1	139.7	60.2	19.15	18.16	3.74	2.35751e+07	1.62191e+07	1.87478e+07	2.85974e+07	2.61575e+07	1.98463e+07	10687668	1.14978e+07	1.12678e+07	Shared	High	High	High	High	High	High	High	High	High	High	9.321e-05	0.0005562	35
	FALSE	High	[R].LKAEAELLQQQK.[E]		2.17413e-07	1.33021e-05	4	25	27	530389143; 530389151; 767953210; 119602580	530389143 [2467-2478]; 530389151 [2330-2341]; 767953210 [2330-2341]; 119602580 [2311-2322]		1	1398.8	1.171	0.929	0.916246	0.997586	10.36	12.69	112.6	96.1	91.3	4.52	18.48	5.33	2.6213e+07	2.67514e+07	2.45131e+07	2.93043e+07	2.23897e+07	2.09276e+07	2.12605e+07	2.14335e+07	1.94411e+07	Shared	High	High	High	High	High	High	High	High	High	High	1.222e-05	2.207e-10	73
	FALSE	High	[R].LKAEATEAAR.[Q]		0.000489659	3.60116e-05	4	26	10	530389143; 530389151; 767953210; 119602580	530389143 [2354-2363]; 530389151 [2217-2226]; 767953210 [2217-2226]; 119602580 [2198-2207]		1	1059.58	0.322	0.614	0.00163983	0.580368	56.48	12.58	49.9	155	95.1	61.47	12.67	6	1.68052e+07	3.7867e+07	1.21695e+07	5.86027e+07	4.54155e+07	5.21732e+07	34313118	3.20258e+07	3.04617e+07	Shared	High	Peak Found	High	High	Peak Found	High	High	High	High	High	2.62e-05	0.0001123	39
	FALSE	High	[K].IKELQNAGDR.[L]		0.0357556	0.00258091	4	28	1	530389143; 530389151; 767953210; 119602580	530389143 [814-823]; 530389151 [677-686]; 767953210 [677-686]; 119602580 [658-667]		1	1143.61	0.96	0.794	1	0.971792	19.42	19.42	103.2	114	82.8	25.57	23.03	28.02	1.74244e+06	1.63376e+06	2.55934e+06	2.62237e+06	1.70252e+06	1.92548e+06	2.171e+06	1.35257e+06	1.39904e+06	Shared	High	Peak Found	Peak Found	Peak Found	Peak Found	Peak Found	Peak Found	Peak Found	Peak Found	High	0.0008389	0.01185	11
	FALSE	High	[R].LKQSAEEQAQAR.[A]		4.40213e-06	1.33021e-05	4	26	5	530389143; 530389151; 767953210; 119602580	530389143 [2259-2270]; 530389151 [2122-2133]; 767953210 [2122-2133]; 119602580 [2103-2114]		1	1358.7	1.154	1.991	0.989657	0.449146	11.81	9.56	84	72.8	143.3	16.99	5.49	19.51	1.30113e+06	1.0287e+06	946775	833876	930583	891331	1.75475e+06	1.66022e+06	2.35207e+06	Shared	High	High	Peak Found	Peak Found	High	Peak Found	Peak Found	High	High	High	1.257e-05	1.201e-06	24
	FALSE	High	[R].LKTEAEIALK.[E]		0.00289471	0.000307895	4	26	8	530389143; 530389151; 767953210; 119602580	530389143 [1990-1999]; 530389151 [1853-1862]; 767953210 [1853-1862]; 119602580 [1834-1843]		1	1115.67	0.86	0.559	0.980098	0.225709	15.58	31.96	104.9	125.1	70	8.34	16.5	29.45	1.5295e+07	1.3964e+07	1.29566e+07	1.77907e+07	1.6655e+07	1.28272e+07	10926578	9.31183e+06	5.90005e+06	Shared	High	High	High	High	High	High	High	High	Peak Found	High	7.707e-05	0.0006619	29
	FALSE	High	[R].LLDAQLATGGIVDPR.[L]		1.91011e-09	1.33021e-05	3	26	8	530389143; 530389151; 767953210	530389143 [3941-3955]; 530389151 [3804-3818]; 767953210 [3804-3818]		0	1538.85	0.568	0.59	0.456539	0.464284	9.87	11.17	79	139	82	5.32	10.3	4.88	4.04956e+07	3.78006e+07	3.6508e+07	6.1117e+07	7.4922e+07	6.65207e+07	38846604	3.92186e+07	4.2413e+07	Shared	High	High	Peak Found	High	High	High	High	High	High	High	1.222e-05	1.719e-13	54
	FALSE	High	[R].LLDAQLSTGGIVDPSK.[S]		2.53534e-10	1.33021e-05	3	25	18	530389143; 530389151; 767953210	530389143 [3275-3290]; 530389151 [3138-3153]; 767953210 [3138-3153]		0	1613.87	0.6	0.728	0.354321	0.870379	12.11	10.53	76.2	129.5	94.3	8.88	7.98	5.53	2.78629e+07	2.50982e+07	2.33824e+07	4.26262e+07	3.89531e+07	4.5716e+07	31061100	3.13974e+07	2.83456e+07	Shared	High	High	High	High	High	High	High	High	High	High	1.222e-05	6.305e-16	103
	FALSE	High	[R].LLDPEDVDVPQPDEK.[S]		4.3685e-10	1.33021e-05	4	29	7	530389143; 530389151; 767953210; 119602580	530389143 [377-391]; 530389151 [240-254]; 767953210 [244-258]; 119602580 [221-235]		0	1708.83	0.53	0.658	0.280017	0.667785	17.92	4.55	72.8	137.6	89.6	13.94	5.14	1.91	4.11363e+07	3.58788e+07	3.10914e+07	6.77582e+07	6.21623e+07	6.8299e+07	4.32872e+07	4.41185e+07	4.49709e+07	Shared	High	High	High	Peak Found	High	High	High	High	Peak Found	High	1.222e-05	6.305e-16	82
	FALSE	High	[R].LLEAAAQSTK.[G]		0.000104868	1.33021e-05	3	26	9	530389143; 530389151; 767953210	530389143 [4605-4614]; 530389151 [4468-4477]; 767953210 [4468-4477]		0	1031.57	0.617	0.643	0.575421	0.505096	11.56	4.73	81.7	132.6	85.7	9.27	4.12	1.95	3.34376e+07	4.02832e+07	3.70466e+07	5.8456e+07	6.00808e+07	6.33563e+07	37602884	3.88427e+07	3.89494e+07	Shared	High	Peak Found	High	High	High	High	Peak Found	High	High	High	1.222e-05	2.317e-06	46
	FALSE	High	[R].LLEAQACTGGIIDPSTGER.[FL]	1xPropionamide [C7]	6.18632e-14	1.33021e-05	3	27	10	530389143; 530389151; 767953210	530389143 [4453-4471]; 530389151 [4316-4334]; 767953210 [4316-4334]		0	2001.99	0.416	0.514	0.0234002	0.110347	24.08	20.11	64.7	155.4	79.9	8.83	18.04	13.29	8.75326e+06	7.63367e+06	7.45943e+06	2.16259e+07	1.83429e+07	1.50136e+07	1.09061e+07	8.37411e+06	9.42666e+06	Shared	High	High	High	High	High	High	High	High	High	High	1.222e-05	6.305e-16	78
	FALSE	High	[R].LLEAQACTGGIIDPSTGERFPVTDAVNK.[G]	1xPropionamide [C7]	1.24789e-14	1.33021e-05	3	26	9	530389143; 530389151; 767953210	530389143 [4453-4480]; 530389151 [4316-4343]; 767953210 [4316-4343]		1	2973.5	0.87	0.916	0.980302	0.995109	6.27	3.27	93.5	107.5	99	6.21	3.48	4.86	1.64019e+07	1.77756e+07	1.85599e+07	2.04245e+07	2.05795e+07	1.92994e+07	17289674	1.88432e+07	1.88191e+07	Shared	High	High	High	High	High	High	High	High	High	High	1.222e-05	6.305e-16	32
	FALSE	High	[R].LLEAQIATGGIIDPEESHR.[L]		1.44286e-12	1.33021e-05	3	26	8	530389143; 530389151; 767953210	530389143 [4184-4202]; 530389151 [4047-4065]; 767953210 [4047-4065]		0	2049.06	0.806	0.131	0.954849	1.54217e-12	20.44	408.03	125.1	153.1	21.8	10.6	21.53	135.59	1.50073e+07	1.29144e+07		1.70396e+07	1.50675e+07	2.26397e+07	351493		1.66962e+07	Shared	High	High	Not Found	High	High	High	High	High	High	High	1.222e-05	6.305e-16	21
	FALSE	High	[R].LLEAQIATGGIIDPEESHRLPVEVAYK.[R]		1.8816e-10	1.33021e-05	3	26	6	530389143; 530389151; 767953210	530389143 [4184-4210]; 530389151 [4047-4073]; 767953210 [4047-4073]		1	2948.57	4.085	1.463	1.97716e-05	0.75606	58.49	33.51	159.7	57	83.3	43.04	42.04	15.21	2.62612e+07	1.59012e+07	1.12883e+07	5.6725e+06	6.42827e+06	2.5541e+06	8605894	8.29628e+06	6.42117e+06	Shared	High	Peak Found	Peak Found	High	High	High	High	Peak Found	High	High	1.222e-05	6.305e-16	16
	FALSE	High	[R].LLEAQIATGGIIDPVHSHR.[V]		2.43462e-12	1.33021e-05	5	31	20	13548675; 525507390; 530389143; 530389151; 767953210	13548675 [1655-1673]; 525507390 [1680-1698]; 530389143 [3606-3624]; 530389151 [3469-3487]; 767953210 [3469-3487]		0	2027.1	1.068	0.764	0.991447	0.910343	24.45	21.91	114.3	105.2	80.4	21.06	14.85	20.22	8.10276e+07	6.76666e+07	5.2758e+07	7.58474e+07	6.22996e+07	5.71344e+07	6.12842e+07	4.76175e+07	4.14861e+07	Shared	Peak Found	Peak Found	High	High	High	High	High	High	High	High	1.332e-05	3.499e-14	70
	FALSE	High	[R].LLEAQIATGGVIDPVHSHR.[V]		4.19495e-12	1.33021e-05	6	36	29	13548675; 525507390; 530389143; 1082356; 530389151; 767953210	13548675 [694-712]; [2313-2331]; [2847-2865]; [3381-3399]; [3915-3933]; [4449-4467]; [4983-5001]; 525507390 [719-737]; [2338-2356]; [2874-2892]; [3405-3423]; [3939-3957]; [4473-4491]; [5006-5024]; 530389143 [2947-2965]; 1082356 [423-441]; 530389151 [2810-2828]; 767953210 [2810-2828]		0	2013.09	0.989	0.72	1	0.76603	27.96	32.94	113.6	114.8	71.6	11.19	26.13	18.89	2.01534e+08	2.10965e+08	1.69555e+08	2.34008e+08	2.03749e+08	1.36321e+08	1.68443e+08	1.27082e+08	1.2e+08	Shared	High	High	High	High	High	High	High	High	High	High	1.222e-05	6.305e-16	67
	FALSE	High	[R].LLFNDVQTLK.[D]		0.000584421	3.60116e-05	4	28	3	530389143; 530389151; 767953210; 119602580	530389143 [593-602]; 530389151 [456-465]; 767953210 [456-465]; 119602580 [437-446]		0	1190.68	0.622	0.767	0.395745	0.904132	5.88	6.66	78.1	125.6	96.4	2.75	5.37	4.03	5.22555e+07	5.40072e+07	5.52016e+07	8.68545e+07	8.29552e+07	9.2298e+07	64651088	7.00064e+07	6.66502e+07	Shared	Peak Found	High	Peak Found	Peak Found	High	Peak Found	High	Peak Found	Peak Found	High	1.222e-05	5.245e-05	26
	FALSE	High	[R].LLLEAQAATGFLLDPVK.[G]		6.95443e-09	1.33021e-05	3	26	10	530389143; 530389151; 767953210	530389143 [3864-3880]; 530389151 [3727-3743]; 767953210 [3727-3743]		0	1799.03	0.874	0.49	0.990049	0.299044	8.53	18.98	109.2	128.3	62.6	7.63	7.79	14.66	4.9377e+06	4.65718e+06	4.23891e+06	5.63534e+06	5.47122e+06	4.8502e+06	3.17235e+06	2.66964e+06	2.3782e+06	Shared	High	High	High	High	High	High	High	High	High	High	1.222e-05	1.548e-14	119
	FALSE	High	[R].LLLEAQAATGFLLDPVKGER.[L]		3.38065e-10	1.33021e-05	3	26	16	530389143; 530389151; 767953210	530389143 [3864-3883]; 530389151 [3727-3746]; 767953210 [3727-3746]		1	2141.2	1.163	1.058	0.947701	0.99505	33.95	24.49	103.6	104.3	92.1	50.97	14.81	16.9	1.48915e+07	6.96806e+06	6.28992e+06	7.01392e+06	7.14051e+06	5.40802e+06	7844634	6.19663e+06	5.72328e+06	Shared	High	High	High	High	High	High	High	High	High	High	1.222e-05	6.305e-16	36
	FALSE	High	[K].ILITIVEEVETLR.[Q]		1.39367e-07	1.33021e-05	3	25	16	530389143; 530389151; 767953210	530389143 [3429-3441]; 530389151 [3292-3304]; 767953210 [3292-3304]		0	1527.9	0.647	0.667	0.691983	0.624169	17.15	7.22	82.6	129.1	88.3	15.35	9.8	9.7	5.81522e+06	4.86143e+06	4.2992e+06	7.59924e+06	8.07663e+06	6.64427e+06	5.33028e+06	5.19562e+06	4.43359e+06	Shared	High	High	High	High	High	High	High	High	High	High	1.222e-05	5.134e-12	81
	FALSE	High	[K].IIITVVEEQEQK.[G]		8.65178e-07	1.33021e-05	3	25	11	530389143; 530389151; 767953210	530389143 [3100-3111]; 530389151 [2963-2974]; 767953210 [2963-2974]		0	1428.79	0.449	0.662	0.0649305	0.663083	13.83	14.22	66.9	140.2	92.9	14.22	15.18	9.58	2.13567e+07	2.3746e+07	2.82006e+07	4.79963e+07	4.97526e+07	6.28661e+07	37959448	3.17604e+07	3.29953e+07	Shared	High	High	High	High	High	High	High	High	High	High	1.222e-05	1.771e-10	39
	FALSE	High	[K].LLLWSQR.[M]		0.0178285	0.00132098	4	29	12	530389143; 530389151; 767953210; 119602580	530389143 [306-312]; 530389151 [169-175]; 767953210 [173-179]; 119602580 [150-156]		0	915.541	0.675	0.662	0.717552	0.560335	15.35	15.07	84	134.9	81.1	9.52	11.26	10.92	2.6829e+07	2.94081e+07	3.24525e+07	3.89497e+07	4.8059e+07	4.72278e+07	25775122	3.20157e+07	2.83698e+07	Shared	High	High	High	High	High	High	High	High	High	High	0.0003994	0.005195	4
	FALSE	High	[R].IISLETYNLLR.[E]		1.52832e-05	1.33021e-05	3	26	4	530389143; 530389151; 767953210	530389143 [3799-3809]; 530389151 [3662-3672]; 767953210 [3662-3672]		0	1334.77	1.024	1.16	0.995279	0.945853	6.2	4.54	94.7	94.4	110.9	6.67	4.34	3.28	3.33645e+07	3.01574e+07	2.95005e+07	3.1408e+07	2.87972e+07	3.00546e+07	35446175	3.34184e+07	3.53318e+07	Shared	High	High	High	High	Peak Found	Peak Found	Peak Found	Peak Found	Peak Found	High	1.222e-05	4.552e-08	73
	FALSE	High	[K].LISLFQAMK.[K]		0.000639798	5.83418e-05	3	26	6	530389143; 530389151; 767953210	530389143 [4164-4172]; 530389151 [4027-4035]; 767953210 [4027-4035]		0	1050.6	0.924	0.903	0.994892	0.99073	2.95	1.94	98.1	106.1	95.8	3.43	0.6	2.07	2.09071e+07	2.13322e+07	1.99452e+07	2.24216e+07	2.26781e+07	2.26265e+07	20425288	1.98698e+07	2.06966e+07	Shared	High	Peak Found	Peak Found	High	High	Peak Found	High	High	High	High	2.62e-05	0.0001104	24
	FALSE	High	[R].LPLDKEPAR.[E]		0.000274794	1.33021e-05	4	26	17	530389143; 530389151; 767953210; 119602580	530389143 [1151-1159]; 530389151 [1014-1022]; 767953210 [1014-1022]; 119602580 [995-1003]		1	1038.59	0.518	0.39	0.110659	0.0106871	18.64	23.1	86.7	146.5	66.8	13.8	10.34	19.37	2.343e+07	1.79825e+07	2.26616e+07	3.82738e+07	4.52616e+07	3.77855e+07	1.74479e+07	1.76432e+07	1.22541e+07	Shared	High	High	High	High	High	High	High	High	Peak Found	High	1.222e-05	1.235e-05	20
	FALSE	High	[R].LPLLAVCDYK.[Q]	1xPropionamide [C7]	2.43359e-05	1.33021e-05	4	27	7	530389143; 530389151; 767953210; 119602580	530389143 [949-958]; 530389151 [812-821]; 767953210 [812-821]; 119602580 [793-802]		0	1205.66	0.538	0.634	0.300549	0.601019	15.56	11.8	75.9	137.2	86.9	6.73	12.65	1.51	6.68207e+06	7.46558e+06	7.57633e+06	1.34906e+07	1.24168e+07	1.58592e+07	8405070	8.54986e+06	8.66166e+06	Shared	High	High	High	High	High	Peak Found	High	High	Peak Found	High	1.222e-05	1.119e-07	41
	FALSE	High	[R].LPVEVAYK.[R]		0.00809116	0.000644281	3	26	7	530389143; 530389151; 767953210	530389143 [4203-4210]; 530389151 [4066-4073]; 767953210 [4066-4073]		0	918.529	0.439	0.529	0.028344	0.152554	6.89	7.66	65.9	150.3	83.8	6.79	5.2	5.9	7.27992e+06	7.61813e+06	8.31097e+06	1.88703e+07	1.73648e+07	1.71844e+07	8896347	9.68733e+06	9.98337e+06	Shared	Peak Found	High	Peak Found	High	High	High	High	High	High	High	0.0001523	0.001832	25
	FALSE	High	[R].LQAEEAER.[RW]		0.0188351	0.00135071	4	25	6	530389143; 530389151; 767953210; 119602580	530389143 [1685-1692]; 530389151 [1548-1555]; 767953210 [1548-1555]; 119602580 [1529-1536]		0	945.464	0.748	0.617	0.90672	0.568758	16.03	11.82	96.1	128.5	75.4	12.05	6.49	10.55	3.92857e+07	4.99967e+07	4.42045e+07	5.9104e+07	5.29437e+07	5.96213e+07	32655936	3.46823e+07	3.9962e+07	Shared	High	High	High	Peak Found	High	Peak Found	Peak Found	Peak Found	High	High	0.0006198	0.006266	22
	FALSE	High	[R].LQAEEVAQQK.[S]		0.000117579	1.33021e-05	4	24	10	530389143; 530389151; 767953210; 119602580	530389143 [1788-1797]; 530389151 [1651-1660]; 767953210 [1651-1660]; 119602580 [1632-1641]		0	1143.6	0.697	0.604	0.654655	0.508736	2.93	4.43	90.9	130.4	78.7	5.32	0.8	6.47	4.81117e+07	5.31326e+07	4.90637e+07	7.0375e+07	6.94528e+07	7.04658e+07	46633808	4.2498e+07	4.12651e+07	Shared	High	High	High	High	High	High	High	High	High	High	1.222e-05	2.362e-06	43
	FALSE	High	[R].LQEAGILSAEELQR.[L]		4.45501e-08	1.33021e-05	3	26	14	530389143; 530389151; 767953210	530389143 [2800-2813]; 530389151 [2663-2676]; 767953210 [2663-2676]		0	1556.83	0.687	0.654	0.784651	0.54059	5.53	8.4	89	129.5	81.6	4.88	3.11	7.45	4.21224e+07	4.05504e+07	3.82167e+07	5.89916e+07	6.00084e+07	5.64719e+07	4.2056e+07	3.71657e+07	3.6956e+07	Shared	High	High	High	High	High	High	High	High	High	High	1.222e-05	5.646e-13	68
	FALSE	High	[R].LQEDKEQMAQQLAEETQGFQR.[T]		6.99091e-09	1.33021e-05	4	25	5	530389143; 530389151; 767953210; 119602580	530389143 [2488-2508]; 530389151 [2351-2371]; 767953210 [2351-2371]; 119602580 [2332-2352]		1	2507.18	0.723	0.796	0.795693	0.945169	10.12	17.08	88.7	116.3	94.9	6.75	7.75	13.22	2.73586e+07	2.56468e+07	2.38957e+07	3.30621e+07	3.36203e+07	3.79988e+07	30261670	2.31826e+07	2.74349e+07	Shared	High	High	High	High	Peak Found	Peak Found	High	Peak Found	Peak Found	High	1.222e-05	1.575e-14	19
	FALSE	High	[R].LQLEACETR.[T]	1xPropionamide [C6]	0.000339199	1.33021e-05	4	26	16	530389143; 530389151; 767953210; 119602580	530389143 [1136-1144]; 530389151 [999-1007]; 767953210 [999-1007]; 119602580 [980-988]		0	1133.56	0.715	0.811	0.787581	0.941666	15.25	8.32	84.9	118.8	96.4	17.69	7.07	2.67	2.84472e+07	2.24464e+07	2.03527e+07	2.91258e+07	3.14106e+07	3.35587e+07	25037610	2.63829e+07	2.5486e+07	Shared	High	High	High	High	High	High	High	High	High	High	1.332e-05	6.371e-05	56
	FALSE	High	[R].LQLEATER.[Q]		0.00550564	0.000478962	4	25	15	530389143; 530389151; 767953210; 119602580	530389143 [1601-1608]; 530389151 [1464-1471]; 767953210 [1464-1471]; 119602580 [1445-1452]		0	959.516	0.76	0.599	0.903131	0.496789	4.21	5.93	96.6	127.2	76.2	0.51	5.93	3.2	3.52304e+07	3.48724e+07	3.50285e+07	4.61117e+07	4.22601e+07	4.74214e+07	26367738	2.80501e+07	2.76209e+07	Shared	High	High	High	High	High	High	High	High	High	High	0.0001523	0.001538	51
	FALSE	High	[R].LQLEETDHQK.[N]		9.35239e-05	1.33021e-05	4	26	11	530389143; 530389151; 767953210; 119602580	530389143 [2335-2344]; 530389151 [2198-2207]; 767953210 [2198-2207]; 119602580 [2179-2188]		0	1240.62	0.764	0.654	0.923746	0.61752	1.53	4.81	95.5	125	79.5	0.61	7.18	6.23	4.94439e+07	4.89025e+07	4.94059e+07	6.46938e+07	6.49481e+07	5.70861e+07	41116720	4.24501e+07	3.75805e+07	Shared	High	High	High	High	High	High	High	High	High	High	1.257e-05	2.743e-05	36
	FALSE	High	[K].LQMEAGLCEEQLNQADALLQSDVR.[L]	1xPropionamide [C8]	7.10617e-10	1.33021e-05	4	26	8	530389143; 530389151; 767953210; 119602580	530389143 [543-566]; 530389151 [406-429]; 767953210 [406-429]; 119602580 [387-410]		0	2745.32	0.607	0.554	0.424122	0.222317	5.9	22.99	84.4	138.2	77.4	11.51	11.77	19.31	1.03164e+07	8.52838e+06	1.06202e+07	1.76634e+07	1.68942e+07	1.40432e+07	6741502	9.79411e+06	9.45491e+06	Shared	High	High	High	High	High	High	Peak Found	High	High	High	1.222e-05	6.305e-16	77
	FALSE	High	[K].LQNVQIALDYLR.[H]		2.82204e-06	1.33021e-05	4	29	9	530389143; 530389151; 767953210; 119602580	530389143 [242-253]; 530389151 [105-116]; 767953210 [109-120]; 119602580 [86-97]		0	1445.81																						No Quan Values	High	High	High	High	High	High	High	High	High	High	1.222e-05	1.732e-09	33
	FALSE	High	[R].LRAETEQGEQQR.[Q]		1.35674e-06	1.33021e-05	4	25	10	530389143; 530389151; 767953210; 119602580	530389143 [1860-1871]; 530389151 [1723-1734]; 767953210 [1723-1734]; 119602580 [1704-1715]		1	1444.71	0.429	0.729	0.0735938	0.876222	70.76	39.72	46.9	146.6	106.5	70.71	37.42	44.35	3.03883e+06	2.10532e+06	7.78998e+06	9.48884e+06	4.906e+06	1.09776e+07	9.45451e+06	6.89333e+06	3.57878e+06	Shared	High	Peak Found	Peak Found	High	Peak Found	High	High	High	High	High	1.332e-05	1.091e-07	22
	FALSE	High	[R].LREQLQLLEEQHR.[A]		5.34662e-07	1.33021e-05	3	25	10	530389143; 530389151; 767953210	530389143 [2736-2748]; 530389151 [2599-2611]; 767953210 [2599-2611]		1	1691.92	0.939	1.368	0.996388	0.711422	16.67	22.66	83.4	88.8	127.8	7.05	20.38	28.72	2.17965e+07	1.89357e+07	2.07208e+07	2.20599e+07	1.62248e+07	2.45401e+07	33573475	3.17568e+07	1.8804e+07	Shared	High	High	Peak Found	Peak Found	Peak Found	High	High	High	High	High	1.222e-05	6.897e-11	35
	FALSE	High	[R].LRIEEEIR.[V]		0.0117393	0.00101051	4	25	11	530389143; 530389151; 767953210; 119602580	530389143 [1590-1597]; 530389151 [1453-1460]; 767953210 [1453-1460]; 119602580 [1434-1441]		1	1057.6	0.853	0.618	0.980292	0.471413	19.96	36.57	99.9	117.1	83.1	6.36	18.3	30.65	1.74643e+07	1.8062e+07	1.97241e+07	2.62302e+07	2.11658e+07	1.83168e+07	16202053	1.50183e+07	8.63371e+06	Shared	High	High	Peak Found	High	High	High	High	High	High	High	0.0004595	0.003987	31
	FALSE	High	[R].LRLPLDKEPAR.[E]		3.53387e-06	1.33021e-05	4	26	22	530389143; 530389151; 767953210; 119602580	530389143 [1149-1159]; 530389151 [1012-1022]; 767953210 [1012-1022]; 119602580 [993-1003]		2	1307.78	0.607	0.766	0.4661	0.898666	11.1	8.17	79	125.2	95.8	10.05	4.68	6.12	1.59194e+07	1.89002e+07	1.91865e+07	3.16075e+07	2.9956e+07	2.88044e+07	24425056	2.2935e+07	2.1611e+07	Shared	High	High	High	High	High	High	High	High	High	High	1.222e-05	5.622e-09	34
	FALSE	High	[R].LSAEAEK.[V]		0.134158	0.00891631	4	26	1	530389143; 530389151; 767953210; 119602580	530389143 [1185-1191]; 530389151 [1048-1054]; 767953210 [1048-1054]; 119602580 [1029-1035]		0	747.388	0.672	0.733	0.72085	0.800091	40.97	40.97	83.8	124.8	91.4	5.58	33.43	28.93	3.28858e+07	3.10608e+07	2.94134e+07	4.62206e+07	3.34495e+07	6.56025e+07	33864112	2.72377e+07	4.78111e+07	Shared	Peak Found	Peak Found	Peak Found	High	Peak Found	Peak Found	Peak Found	Peak Found	Peak Found	High	0.003132	0.04856	32
	FALSE	High	[R].LSFSGLR.[AS]		0.0740088	0.0051955	3	25	15	530389143; 530389151; 767953210	530389143 [3445-3451]; 530389151 [3308-3314]; 767953210 [3308-3314]		0	779.441	0.594	0.635	0.438742	0.539235	5.59	5.59	80	134.6	85.5	5.9	7.39	0.57	2.75961e+07	2.50614e+07	2.48624e+07	4.21775e+07	4.0586e+07	4.67289e+07	26780398	2.67033e+07	2.69957e+07	Shared	High	High	High	High	High	High	High	Peak Found	High	High	0.001649	0.02001	17
	FALSE	High	[K].LSIYNALK.[K]		0.00484326	0.000428299	3	25	9	530389143; 530389151; 767953210	530389143 [3180-3187]; 530389151 [3043-3050]; 767953210 [3043-3050]		0	921.54	0.643	0.616	0.437829	0.564507	11.65	10.35	85.4	132.8	81.8	13.63	5.45	9.36	2.63633e+07	2.01e+07	2.45891e+07	3.52234e+07	3.82281e+07	3.91305e+07	23557266	2.53248e+07	2.09897e+07	Shared	High	High	High	High	High	High	High	High	Peak Found	High	0.0001285	0.001137	30
	FALSE	High	[K].LSIYNALKK.[D]		0.00302776	0.000307895	3	25	13	530389143; 530389151; 767953210	530389143 [3180-3188]; 530389151 [3043-3051]; 767953210 [3043-3051]		1	1049.64	0.978	1.124	1	0.986323	5.53	5.43	94	96.1	110	2.73	4.76	3.7	2.88123e+06	2.77771e+06	2.93117e+06	2.94492e+06	3.11725e+06	2.83711e+06	3.421e+06	3.3713e+06	3.18761e+06	Shared	High	High	High	High	High	High	High	High	High	High	0.0001111	0.001022	12
	FALSE	High	[R].LSVAAQEAAR.[L]		0.000160552	1.33021e-05	4	26	12	530389143; 530389151; 767953210; 119602580	530389143 [2425-2434]; 530389151 [2288-2297]; 767953210 [2288-2297]; 119602580 [2269-2278]		0	1015.55	1.314	1.179	0.738409	0.913066	12.21	7.79	113.2	86.1	100.7	12.88	6.25	5.15	1.32333e+08	1.24421e+08	1.02551e+08	8.74982e+07	9.47017e+07	9.91038e+07	110680800	1.05401e+08	1.16818e+08	Shared	High	High	High	High	High	High	High	High	High	High	1.222e-05	4.364e-06	54
	FALSE	High	[K].LSVYAALQR.[Q]		0.0020152	0.000214399	3	26	7	530389143; 530389151; 767953210	530389143 [2852-2860]; 530389151 [2715-2723]; 767953210 [2715-2723]		0	1020.58	0.954	1.011	1	1	21.08	5.8	88	105.4	106.6	10.64	10.87	2.18	3.60512e+07	2.99543e+07	3.03281e+07	3.06003e+07	3.77873e+07	3.63085e+07	37431092	3.67088e+07	3.58351e+07	Shared	High	High	High	Peak Found	Peak Found	High	High	High	High	High	5.325e-05	0.0006501	19
	FALSE	High	[R].LSVYQAMK.[K]		0.00720937	0.000609923	3	26	5	530389143; 530389151; 767953210	530389143 [4089-4096]; 530389151 [3952-3959]; 767953210 [3952-3959]		0	939.497	0.423	0.01	0.0431845	1.77947e-16	5.57		89	211		5.3	2.17		1.42017e+07	1.53075e+07		3.56358e+07	3.412e+07	3.49526e+07				Shared	High	Peak Found	Not Found	Peak Found	High	High	High	Not Found	High	High	0.0001523	0.001616	28
	FALSE	High	[R].LSYTQLLR.[R]		0.00783988	0.000609923	3	25	6	530389143; 530389151; 767953210	530389143 [3997-4004]; 530389151 [3860-3867]; 767953210 [3860-3867]		0	993.573	0.638	0.755	0.661666	0.900113	8.88	12.49	80	125.3	94.6	21.06	2.25	14.21	5.35632e+07	3.90411e+07	3.68343e+07	6.11633e+07	6.016e+07	6.28947e+07	42594864	4.61843e+07	5.58441e+07	Shared	Peak Found	Peak Found	Peak Found	High	High	High	High	High	High	High	0.0001889	0.002097	20
	FALSE	High	[R].LTAEDLFEAR.[I]		0.000254365	1.33021e-05	3	25	9	530389143; 530389151; 767953210	530389143 [3789-3798]; 530389151 [3652-3661]; 767953210 [3652-3661]		0	1164.59	0.629	0.586	0.495466	0.345697	12.89	16.07	84.2	133.7	82.1	5.06	12.29	10.5	3.04805e+07	3.31302e+07	3.34704e+07	5.26537e+07	4.80772e+07	6.11463e+07	34767872	3.23245e+07	2.81709e+07	Shared	High	High	High	High	High	High	High	High	High	High	1.222e-05	1.058e-05	41
	FALSE	High	[R].LTVDEAVR.[AK]		0.00978887	0.000794108	3	26	13	530389143; 530389151; 767953210	530389143 [3218-3225]; [3884-3891]; 530389151 [3081-3088]; [3747-3754]; 767953210 [3081-3088]; [3747-3754]		0	902.494	0.792	0.719	0.936243	0.809487	7.51	4.29	94.4	119.2	86.3	7.24	2.49	4.14	8.32734e+07	7.74696e+07	7.20422e+07	9.50195e+07	9.78544e+07	9.98563e+07	66377928	7.17763e+07	7.0851e+07	Shared	High	High	High	High	High	High	High	High	High	High	0.0002041	0.002603	34
	FALSE	High	[RK].LTVEEAVR.[HM]		0.00953216	0.000777743	4	56	16	530389143; 530389151; 578798828; 767953210	530389143 [4127-4134]; 530389151 [3990-3997]; 578798828 [1779-1786]; 767953210 [3990-3997]		0	916.51	0.639	0.565	0.513138	0.436939	5.24	8.07	86.6	134.8	78.6	3.01	7.02	4.28	3.57324e+07	3.36418e+07	3.46608e+07	5.26881e+07	5.39853e+07	6.0002e+07	32411676	2.97772e+07	3.1492e+07	Shared	High	High	High	High	High	High	High	High	High	High	0.0001873	0.002249	41
	FALSE	High	[R].LTVNEAVK.[E]		0.00659799	0.00058179	3	26	17	530389143; 530389151; 767953210	530389143 [2890-2897]; 530389151 [2753-2760]; 767953210 [2753-2760]		0	873.504	0.623	0.896	0.552788	0.99073	43.62	14.49	62.8	130.5	106.7	16.84	19.72	16.98	1.7589e+07	2.36967e+07	1.82866e+07	2.63672e+07	3.80546e+07	3.80063e+07	2.42221e+07	3.10608e+07	3.40969e+07	Shared	High	High	High	High	High	High	High	High	High	High	0.0001358	0.001475	8
	FALSE	High	[R].LVASMEEAR.[R]		0.000522983	3.60116e-05	3	25	9	530389143; 530389151; 767953210	530389143 [2690-2698]; 530389151 [2553-2561]; 767953210 [2553-2561]		0	1005.5	0.733	0.638	0.853211	0.53716	4.85	1.76	92.7	126.5	80.7	8.83	1.72	0.97	3.33024e+07	2.82833e+07	2.92084e+07	4.03653e+07	3.98458e+07	3.90139e+07	25122644	2.56133e+07	2.54204e+07	Shared	High	High	High	High	High	High	High	High	High	High	1.222e-05	4.274e-05	14
	FALSE	High	[R].LVASMEEAR.[R]	1xOxidation [M5]	0.0697488	0.00494387	3	25	2	530389143; 530389151; 767953210	530389143 [2690-2698]; 530389151 [2553-2561]; 767953210 [2553-2561]		0	1021.5	0.01	0.977	1.51642e-16	1		5.41		151.3	148.7		5.19	2.52					8.03106e+06	7.46245e+06	7.60719e+06	7.37461e+06	7.75261e+06	Shared	Not Found	Not Found	Not Found	High	Peak Found	High	Peak Found	Peak Found	Peak Found	High	0.001713	0.02282	8
	FALSE	High	[R].LYVHEAVK.[A]		0.0013195	0.000181903	3	25	8	530389143; 530389151; 767953210	530389143 [3549-3556]; 530389151 [3412-3419]; 767953210 [3412-3419]		0	958.536	0.841	0.522	0.965801	0.266148	10.27	9.98	106.2	130.2	63.6	9.12	6.28	5.62	4.22394e+07	3.90466e+07	4.67952e+07	5.17831e+07	5.1947e+07	4.64232e+07	27106828	2.53168e+07	2.4268e+07	Shared	High	Peak Found	Peak Found	High	High	High	High	High	Peak Found	High	6.598e-05	0.0004274	21
	FALSE	High	[R].MGIVGPEFK.[D]		0.0163336	0.00124376	3	26	10	530389143; 530389151; 767953210	530389143 [4135-4143]; 530389151 [3998-4006]; 767953210 [3998-4006]		0	977.512	0.494	0.555	0.14076	0.3384	6.39	5.78	71.1	147.2	81.7	3.12	10.49	2.43	1.01725e+07	9.75237e+06	9.57592e+06	1.69082e+07	2.01743e+07	2.05929e+07	11202408	1.1284e+07	1.07821e+07	Shared	High	Peak Found	High	High	High	High	High	High	Peak Found	High	0.0003554	0.004733	18
	FALSE	High	[K].MQAVQEATR.[L]		0.00178141	0.000214399	4	25	7	530389143; 530389151; 767953210; 119602580	530389143 [2458-2466]; 530389151 [2321-2329]; 767953210 [2321-2329]; 119602580 [2302-2310]		0	1033.51	0.764	0.678	0.900073	0.644937	10.09	10.09	93.9	122.8	83.2	2.67	12.21	4.46	3.484e+07	3.37474e+07	3.55915e+07	4.24751e+07	4.55763e+07	5.36487e+07	31873856	3.08863e+07	2.91717e+07	Shared	High	High	Peak Found	High	High	High	Peak Found	High	High	High	2.166e-05	0.000375	54
	FALSE	High	[K].MQAVQEATR.[L]	1xOxidation [M1]	0.00504558	0.000463113	4	25	3	530389143; 530389151; 767953210; 119602580	530389143 [2458-2466]; 530389151 [2321-2329]; 767953210 [2321-2329]; 119602580 [2302-2310]		0	1049.5		100		1.77947e-16					300			7.2								2.56719e+06	2.84245e+06	Shared	Not Found	Not Found	Not Found	Not Found	Not Found	High	Not Found	High	High	High	0.000134	0.001725	5
	FALSE	High	[R].MQEEVVR.[R]		0.0408136	0.00295674	4	24	7	530389143; 530389151; 767953210; 119602580	530389143 [1539-1545]; 530389151 [1402-1408]; 767953210 [1402-1408]; 119602580 [1383-1389]		0	890.44	0.71	0.549	0.804177	0.248768	25.14	21.72	91.5	134.5	73.9	20.62	19.91	14.1	2.91662e+07	2.21472e+07	1.9768e+07	4.10597e+07	2.77793e+07	3.25486e+07	22435364	1.78834e+07	1.75775e+07	Shared	High	High	Peak Found	Peak Found	High	High	High	Peak Found	Peak Found	High	0.001102	0.01317	11
	FALSE	High	[K].MSAAQALK.[K]		0.0127259	0.00105656	3	27	3	530389143; 530389151; 767953210	530389143 [4510-4517]; 530389151 [4373-4380]; 767953210 [4373-4380]		0	819.439	0.542	0.528	0.208415	0.149403	17.18	3.41	78.6	145.1	76.3	17.08	3.1	1.32	1.56441e+07	1.7457e+07	2.17257e+07	3.22297e+07	3.23307e+07	3.05807e+07	17084952	1.66488e+07	1.69402e+07	Shared	Peak Found	High	Peak Found	Peak Found	Peak Found	High	Peak Found	High	Peak Found	High	0.0004833	0.004305	23
	FALSE	High	[K].MSAAQALK.[K]	1xOxidation [M1]	0.0117393	0.00101051	3	27	1	530389143; 530389151; 767953210	530389143 [4510-4517]; 530389151 [4373-4380]; 767953210 [4373-4380]		0	835.434	1.28	1.086	0.816671	0.98276	7.11	16.29	114.1	89.1	96.8	3.84	7.48	15.91	1.06934e+07	1.01806e+07	1.09871e+07	7.53007e+06	8.72965e+06	8.3573e+06	7.00055e+06	9.56068e+06	9.07581e+06	Shared	Peak Found	Peak Found	Peak Found	High	Peak Found	Peak Found	Peak Found	Peak Found	Peak Found	High	0.0002406	0.003284	11
	FALSE	High	[R].MVEGYQGLR.[C]		0.00144875	0.000214399	4	29	18	530389143; 530389151; 767953210; 119602580	530389143 [313-321]; 530389151 [176-184]; 767953210 [180-188]; 119602580 [157-165]		0	1052.52	0.626	0.655	0.516255	0.649821	6.03	4.56	83	132.6	84.4	7.48	3.82	3.8	2.91502e+07	2.51585e+07	2.79661e+07	4.46724e+07	4.47574e+07	4.18214e+07	27374128	2.84224e+07	2.95343e+07	Shared	High	High	High	High	High	High	High	High	High	High	2.166e-05	0.000264	47
	FALSE	High	[R].MVEGYQGLR.[C]	1xOxidation [M1]	0.018527	0.00135071	4	29	2	530389143; 530389151; 767953210; 119602580	530389143 [313-321]; 530389151 [176-184]; 767953210 [180-188]; 119602580 [157-165]		0	1068.51	0.347	0.696	0.0190047	0.805902	30.54	5.68	51.3	148	100.7	22.1	4.87	4.38	1.69917e+06	1.32585e+06	1.09748e+06	3.89346e+06	3.54839e+06	3.82631e+06		2.68497e+06	2.52358e+06	Shared	Peak Found	Peak Found	Peak Found	Peak Found	High	Peak Found	Not Found	Peak Found	High	High	0.0004163	0.005432	14
	FALSE	High	[R].NDDIADGNPK.[L]		0.0164231	0.00124376	4	28	9	530389143; 530389151; 767953210; 119602580	530389143 [264-273]; 530389151 [127-136]; 767953210 [131-140]; 119602580 [108-117]		0	1058.47	0.585	0.523	0.434969	0.272337	32.3	43.78	83.3	142.3	74.4	18.1	42.58	14.83	6.32552e+06	5.24114e+06	7.54554e+06	5.13165e+06	1.08136e+07	1.31695e+07	5652338	4.36366e+06	5.76969e+06	Shared	High	High	High	High	High	High	High	High	High	High	0.0003303	0.004831	24
	FALSE	High	[R].NLVDNITGQR.[L]		0.000258328	1.33021e-05	3	27	13	530389143; 530389151; 767953210	530389143 [4443-4452]; 530389151 [4306-4315]; 767953210 [4306-4315]		0	1129.6	0.752	0.699	0.830829	0.778633	5.46	6.65	91.6	121.7	86.7	3.12	5.74	3.6	5.0415e+07	5.24533e+07	4.93339e+07	6.69974e+07	6.45317e+07	7.21686e+07	45099548	4.77249e+07	4.82706e+07	Shared	High	High	High	High	High	High	High	High	High	High	1.222e-05	1.1e-05	35
	FALSE	High	[K].QAADAEMEK.[H]		0.00507149	0.000463113	4	26	4	530389143; 530389151; 767953210; 119602580	530389143 [2303-2311]; 530389151 [2166-2174]; 767953210 [2166-2174]; 119602580 [2147-2155]		0	992.435	0.492	0.609	0.117366	0.535164	41.71	56.01	74.7	151.8	73.5	34.95	45.83	52.16	6.90202e+06	7.75672e+06	1.28266e+07	1.57732e+07	1.13357e+07	2.7476e+07	16720432	7.63998e+06	6.96693e+06	Shared	Peak Found	High	Peak Found	High	High	High	Peak Found	Peak Found	Peak Found	High	0.0001285	0.001176	52
	FALSE	High	[K].QAEEIGEK.[L]		0.0116139	0.00099493	4	25	6	530389143; 530389151; 767953210; 119602580	530389143 [2551-2558]; 530389151 [2414-2421]; 767953210 [2414-2421]; 119602580 [2395-2402]		0	903.442	0.394	0.543	0.0149029	0.233696	33.4	60.59	63.8	170.5	65.7	13.59	33.9	34.32	9.10693e+06	7.43233e+06	7.11145e+06	2.3142e+07	1.12674e+07	1.98473e+07	12563222	6.84636e+06	7.64874e+06	Shared	High	High	High	Peak Found	Peak Found	High	High	High	Peak Found	High	0.0002406	0.003252	29
	FALSE	High	[R].QAEVELASR.[V]		0.00142053	0.000202818	4	25	9	530389143; 530389151; 767953210; 119602580	530389143 [1654-1662]; 530389151 [1517-1525]; 767953210 [1517-1525]; 119602580 [1498-1506]		0	1002.52	0.963	0.84	0.99801	0.967695	1.82	6.47	103.2	106.9	89.8	10.73	0.72	4.95	6.37709e+07	7.68999e+07	7.76488e+07	7.96209e+07	8.06221e+07	7.96325e+07	69975222	6.69206e+07	6.337e+07	Shared	High	High	High	High	High	High	High	High	High	High	2.166e-05	0.0003081	28
	FALSE	High	[R].QALHSLELHYQAFLR.[D]	1xGln->pyro-Glu [N-Term]	4.34285e-09	1.33021e-05	4	26	5	530389143; 530389151; 767953210; 119602580	530389143 [1066-1080]; 530389151 [929-943]; 767953210 [929-943]; 119602580 [910-924]		0	1808.94	2.128	1.698	0.187062	0.594863	50.45	18.23	132.2	62.2	105.6	43.07	20.8	6.23	6.34847e+06	3.73055e+06	2.78345e+06	2.00063e+06	1.75463e+06	1.30815e+06	2.97974e+06	3.23713e+06	2.86949e+06	Shared	High	High	High	High	Peak Found	Peak Found	Peak Found	Peak Found	High	High	1.222e-05	6.275e-15	33
	FALSE	High	[R].QALHSLELHYQAFLR.[D]		6.80623e-05	1.33021e-05	4	26	1	530389143; 530389151; 767953210; 119602580	530389143 [1066-1080]; 530389151 [929-943]; 767953210 [929-943]; 119602580 [910-924]		0	1825.97	100	100	1.51642e-16	1.77947e-16			221.8		78.2	90.48		28.13	2.88157e+06		632932				582503	389227		Shared	High	Not Found	Peak Found	Not Found	Not Found	Not Found	Peak Found	Peak Found	Not Found	High	1.222e-05	8.23e-07	64
	FALSE	High	[K].QEELQQLEQQR.[R]		8.08294e-07	1.33021e-05	3	25	9	530389143; 530389151; 767953210	530389143 [2712-2722]; 530389151 [2575-2585]; 767953210 [2575-2585]		0	1428.71	0.329	0.515	0.0104589	0.427581	36.58	3.12	53.3	163.2	83.5	34.36	1.54	3.41	1.63429e+06	995312		3.90181e+06	3.82146e+06	3.93857e+06	2098136	1.96675e+06	1.99663e+06	Shared	High	High	Not Found	High	High	High	High	High	High	High	1.222e-05	1.78e-09	31
	FALSE	High	[R].QEELYSELQAR.[E]		1.26611e-05	1.33021e-05	3	24	11	530389143; 530389151; 767953210	530389143 [3363-3373]; 530389151 [3226-3236]; 767953210 [3226-3236]		0	1365.66	0.918	0.557	0.994329	0.180983	4.26	21.47	107.2	116.8	76	0.92	12.04	15.65	2.72372e+07	2.75799e+07	2.77321e+07	2.91923e+07	3.00558e+07	3.62199e+07	14954505	1.95699e+07	2.01689e+07	Shared	High	High	High	High	High	High	High	High	Peak Found	High	1.222e-05	2.89e-07	42
	FALSE	High	[R].QELEAELAK.[V]		0.000530979	3.60116e-05	4	25	8	530389143; 530389151; 767953210; 119602580	530389143 [1893-1901]; 530389151 [1756-1764]; 767953210 [1756-1764]; 119602580 [1737-1745]		0	1030.54	0.732	0.556	0.786427	0.343259	4.59	5.1	96.1	131.2	72.7	3.85	1.95	4.26	8.40704e+06	7.78558e+06	8.14665e+06	1.11255e+07	1.07537e+07	1.11238e+07	6497389	6.15838e+06	5.97564e+06	Shared	High	High	Peak Found	High	High	High	High	High	High	High	1.222e-05	4.387e-05	50
	FALSE	High	[R].QEQALLEEIER.[H]	1xGln->pyro-Glu [N-Term]	0.000115759	1.33021e-05	4	26	7	530389143; 530389151; 767953210; 119602580	530389143 [1392-1402]; 530389151 [1255-1265]; 767953210 [1255-1265]; 119602580 [1236-1246]		0	1340.67	0.551	0.524	0.369419	0.398332	7.21	6.72	80.1	145.4	74.6	8.75	4.1	7.05	2.92843e+06	2.47739e+06	2.59793e+06	4.71608e+06	4.92185e+06	4.53483e+06	2.37459e+06	2.41934e+06	2.69956e+06	Shared	High	High	High	High	High	Peak Found	High	High	Peak Found	High	1.332e-05	1.555e-05	12
	FALSE	High	[R].QEQALLEEIER.[H]		2.18065e-05	1.33021e-05	4	26	8	530389143; 530389151; 767953210; 119602580	530389143 [1392-1402]; 530389151 [1255-1265]; 767953210 [1255-1265]; 119602580 [1236-1246]		0	1357.7	0.663	0.439	0.633691	0.0558284	22.43	19.42	90.4	150.6	59	14.64	15.79	13.41		1.08892e+07	8.8461e+06	1.6513e+07	1.63577e+07	1.2317e+07	7242787	6.40405e+06	5.52824e+06	Shared	High	High	High	High	High	High	High	Peak Found	Peak Found	High	1.222e-05	6.365e-07	51
	FALSE	High	[R].QEQIQAMPLADSQAVR.[E]	1xGln->pyro-Glu [N-Term]	2.04319e-08	1.33021e-05	4	26	5	530389143; 530389151; 767953210; 119602580	530389143 [1372-1387]; 530389151 [1235-1250]; 767953210 [1235-1250]; 119602580 [1216-1231]		0	1767.87																						No Quan Values	Not Found	Not Found	High	High	High	High	Not Found	Not Found	High	High	1.332e-05	9.192e-10	52
	FALSE	High	[R].QEQIQAMPLADSQAVR.[E]		5.91716e-10	1.33021e-05	4	26	8	530389143; 530389151; 767953210; 119602580	530389143 [1372-1387]; 530389151 [1235-1250]; 767953210 [1235-1250]; 119602580 [1216-1231]		0	1784.9	0.572	0.569	0.272705	0.272793	15.04	6.21	74.6	143.7	81.7	7.5	7.91	5.44	8.23961e+06	9.44821e+06	8.41605e+06	1.42318e+07	1.65158e+07	1.62035e+07	8451753	9.36384e+06	9.21983e+06	Shared	High	High	High	High	High	Peak Found	High	High	High	High	1.222e-05	6.305e-16	92
	FALSE	High	[R].QHEAEEGVR.[R]	1xGln->pyro-Glu [N-Term]	0.0017902	0.000214399	3	25	13	530389143; 530389151; 767953210	530389143 [2701-2709]; 530389151 [2564-2572]; 767953210 [2564-2572]		0	1037.46	0.629	0.463	0.550752	0.0679361	27.23	29.11	96.7	139	64.3	24.99	16.87	23.42	1.97166e+07	1.28688e+07	2.1326e+07	2.42091e+07	2.8332e+07	3.3894e+07	16896226	1.31117e+07	1.05987e+07	Shared	High	High	High	High	High	High	High	High	High	High	2.166e-05	0.0003772	32
	FALSE	High	[R].QHEAEEGVR.[R]		0.00755712	0.000609923	3	25	5	530389143; 530389151; 767953210	530389143 [2701-2709]; 530389151 [2564-2572]; 767953210 [2564-2572]		0	1054.49	0.183	0.122	3.32668e-06	2.83092e-09	53.89	29.98	42.2	229.9	28	43.57	6.57	28.17	992530	1.53847e+06	2.41703e+06	9.22412e+06	8.1514e+06	8.38587e+06	848567	1.02018e+06	1.45397e+06	Shared	Peak Found	High	High	Peak Found	Peak Found	Peak Found	High	High	High	High	0.0002115	0.002593	44
	FALSE	High	[R].QKQAADAEMEK.[H]		0.00724716	0.000609923	4	26	1	530389143; 530389151; 767953210; 119602580	530389143 [2301-2311]; 530389151 [2164-2174]; 767953210 [2164-2174]; 119602580 [2145-2155]		1	1248.59																						No Quan Values	Not Found	Not Found	Not Found	Not Found	Not Found	Not Found	Not Found	High	Not Found	High	0.0002035	0.00249	24
	FALSE	High	[R].QLAAEEER.[R]		0.0586296	0.00410266	4	26	1	530389143; 530389151; 767953210; 119602580	530389143 [2116-2123]; 530389151 [1979-1986]; 767953210 [1979-1986]; 119602580 [1960-1967]		0	945.464	0.688	0.53	0.703201	0.174738	13.06	17.25	92.3	135.7	72	9.46	9.84	18.86	2.63866e+07	2.18199e+07	2.42499e+07	3.14976e+07	3.56437e+07	3.83719e+07	21044316	1.88974e+07	1.43593e+07	Shared	Peak Found	Peak Found	High	Peak Found	Peak Found	Peak Found	Peak Found	Peak Found	Peak Found	High	0.001361	0.01592	20
	FALSE	High	[R].QLAEAHAQAK.[A]	1xGln->pyro-Glu [N-Term]	1.3694e-05	1.33021e-05	4	26	10	530389143; 530389151; 767953210; 119602580	530389143 [1516-1525]; 530389151 [1379-1388]; 767953210 [1379-1388]; 119602580 [1360-1369]		0	1049.54	0.651	0.7	0.5663	0.782578	12.83	10.32	81.4	129.6	89	17.03	4.85	12.58	1.12972e+07	1.14581e+07	1.50968e+07	1.73505e+07	1.82266e+07	1.91201e+07	1.21518e+07	1.25199e+07	1.52161e+07	Shared	High	High	High	Peak Found	High	High	High	Peak Found	High	High	1.222e-05	1.591e-07	55
	FALSE	High	[R].QLAEAHAQAK.[A]		6.8418e-05	1.33021e-05	4	26	8	530389143; 530389151; 767953210; 119602580	530389143 [1516-1525]; 530389151 [1379-1388]; 767953210 [1379-1388]; 119602580 [1360-1369]		0	1066.56	0.656	0.532	0.674535	0.182848	12.99	35.54	87.3	142	70.8	9.09	12.47	39.58	1.31957e+07	1.0995e+07	1.21326e+07	1.59219e+07	1.97386e+07	2.01086e+07	8472158	9.84071e+06	1.71799e+07	Shared	High	High	High	High	Peak Found	High	High	High	High	High	1.222e-05	8.311e-07	66
	FALSE	High	[R].QLAEEDAAR.[Q]	1xGln->pyro-Glu [N-Term]	0.0138749	0.00115453	4	26	3	530389143; 530389151; 767953210; 119602580	530389143 [1960-1968]; 530389151 [1823-1831]; 767953210 [1823-1831]; 119602580 [1804-1812]		0	985.459	100		1.51642e-16				300			2.22			2.69291e+06	2.79668e+06	2.80169e+06							Shared	High	High	Peak Found	Not Found	High	Not Found	Not Found	Not Found	Not Found	High	0.0002841	0.003954	18
	FALSE	High	[R].QLAEEDAAR.[Q]		0.00125615	0.000181903	4	26	6	530389143; 530389151; 767953210; 119602580	530389143 [1960-1968]; 530389151 [1823-1831]; 767953210 [1823-1831]; 119602580 [1804-1812]		0	1002.49	0.644	0.676	0.431122	0.693427	34.04	12.98	99	120	81	29.18	27.56	5.72	2.86624e+07	3.34651e+07	1.81887e+07	5.19854e+07	3.18336e+07	3.47422e+07	24117268	2.34696e+07	2.15803e+07	Shared	High	Peak Found	Peak Found	High	High	High	Peak Found	High	Peak Found	High	4.815e-05	0.0002444	41
	FALSE	High	[R].QLAEEDLAQQR.[A]	1xGln->pyro-Glu [N-Term]	2.25011e-05	1.33021e-05	4	26	4	530389143; 530389151; 767953210; 119602580	530389143 [2437-2447]; 530389151 [2300-2310]; 767953210 [2300-2310]; 119602580 [2281-2291]		0	1283.62	0.71	0.634	0.807424	0.591935	21.55	13.19	91.7	129.3	79	72.04	7.76	11.45	1.11263e+06	9.51306e+06	8.13042e+06	1.0051e+07	1.16019e+07	1.14571e+07	6.37642e+06	7.99389e+06	6.999e+06	Shared	Peak Found	Peak Found	Peak Found	High	High	High	High	Peak Found	Peak Found	High	1.332e-05	2.438e-06	52
	FALSE	High	[R].QLAEEDLAQQR.[A]		1.55442e-06	1.33021e-05	4	26	17	530389143; 530389151; 767953210; 119602580	530389143 [2437-2447]; 530389151 [2300-2310]; 767953210 [2300-2310]; 119602580 [2281-2291]		0	1300.65	0.743	0.663	0.881381	0.611205	11.79	4.63	93.3	124.3	82.4	8.71	6.25	1.47	2.05748e+07	1.72737e+07	1.90586e+07	2.53756e+07	2.76948e+07	2.45826e+07	16588994	1.68267e+07	1.70839e+07	Shared	High	High	High	High	High	High	High	High	High	High	1.222e-05	1.132e-09	75
	FALSE	High	[R].QLAEGTAQQR.[L]	1xGln->pyro-Glu [N-Term]	0.00127483	0.000181903	4	25	4	530389143; 530389151; 767953210; 119602580	530389143 [1841-1850]; 530389151 [1704-1713]; 767953210 [1704-1713]; 119602580 [1685-1694]		0	1084.54	0.855	0.756	0.980124	0.926727	9.77	2.74	98.2	114.9	86.9	10.59	1.16	3.45	4.03938e+06	3.77321e+06	3.26897e+06	4.34421e+06	4.44357e+06	4.41546e+06	3.27817e+06	3.50329e+06	3.33875e+06	Shared	High	High	High	Peak Found	High	Peak Found	Peak Found	Peak Found	Peak Found	High	2.166e-05	0.0002107	25
	FALSE	High	[R].QLAEGTAQQR.[L]		9.49958e-05	1.33021e-05	4	25	8	530389143; 530389151; 767953210; 119602580	530389143 [1841-1850]; 530389151 [1704-1713]; 767953210 [1704-1713]; 119602580 [1685-1694]		0	1101.56	0.674	0.607	0.644094	0.415846	8.76	6.88	88.2	131	80.8	13.64	9.13	3.96	3.08612e+07	3.2594e+07	3.97093e+07	5.54488e+07	4.68545e+07	4.83703e+07	30792796	2.984e+07	2.84555e+07	Shared	High	High	High	Peak Found	High	High	Peak Found	High	High	High	1.222e-05	2.233e-06	40
	FALSE	High	[R].QLEMSAEAER.[L]	1xGln->pyro-Glu [N-Term]	0.00472116	0.000428299	4	25	4	530389143; 530389151; 767953210; 119602580	530389143 [2517-2526]; 530389151 [2380-2389]; 767953210 [2380-2389]; 119602580 [2361-2370]		0	1146.51	0.798	1.016	0.955263	0.996709	38.61	22.33	100.6	98.9	100.5	32.06	21.73	8.84	1.61039e+06	2.97422e+06	3.07779e+06	2.92469e+06	2.5422e+06	3.8548e+06	2582811	2.97188e+06	3.05971e+06	Shared	High	High	Peak Found	Peak Found	Peak Found	Peak Found	High	Peak Found	High	High	0.0001285	0.001117	5
	FALSE	High	[R].QLEMSAEAER.[L]		0.000162225	1.33021e-05	4	25	14	530389143; 530389151; 767953210; 119602580	530389143 [2517-2526]; 530389151 [2380-2389]; 767953210 [2380-2389]; 119602580 [2361-2370]		0	1163.54	0.774	0.546	0.897984	0.323188	3.61	3.71	100.1	129.3	70.6	3.48	0.57	6.34	1.52303e+07	1.56108e+07	1.45684e+07	1.96789e+07	1.96327e+07	1.98478e+07	10737223	1.17921e+07	1.0475e+07	Shared	High	High	High	High	High	High	High	High	High	High	1.222e-05	4.45e-06	15
	FALSE	High	[R].QLEMSAEAER.[L]	1xOxidation [M4]	0.00290919	0.000307895	4	25	1	530389143; 530389151; 767953210; 119602580	530389143 [2517-2526]; 530389151 [2380-2389]; 767953210 [2380-2389]; 119602580 [2361-2370]		0	1179.53	0.01	0.785	1.51642e-16	0.955991		0.98		168.1	131.9		1.94					3.96706e+06	3.94113e+06	3.82482e+06			3.09216e+06	Shared	Not Found	Not Found	Not Found	Peak Found	Peak Found	High	Not Found	Not Found	Peak Found	High	7.707e-05	0.0006654	12
	FALSE	High	[R].QLLEEELAR.[L]	1xGln->pyro-Glu [N-Term]	0.00106244	0.000181903	4	25	2	530389143; 530389151; 767953210; 119602580	530389143 [1872-1880]; 530389151 [1735-1743]; 767953210 [1735-1743]; 119602580 [1716-1724]		0	1083.57	0.562	0.661	0.380185	0.765693	8.99	9.99	77.3	137.6	85.1	9.43	8.65	7.69	4.49039e+06	3.96037e+06	4.78012e+06	7.12356e+06	8.46499e+06	7.99095e+06	4875775	4.94642e+06	5.59291e+06	Shared	Peak Found	High	High	Peak Found	Peak Found	Peak Found	Peak Found	Peak Found	Peak Found	High	2.166e-05	0.0001533	42
	FALSE	High	[R].QLLEEELAR.[L]		0.000528301	3.60116e-05	4	25	9	530389143; 530389151; 767953210; 119602580	530389143 [1872-1880]; 530389151 [1735-1743]; 767953210 [1735-1743]; 119602580 [1716-1724]		0	1100.59	0.75	0.698	0.855197	0.741714	9.67	9.86	91.5	122	86.5	8.14	12.45	15.97	2.61858e+07	3.0736e+07	2.94334e+07	3.26596e+07	3.92704e+07	4.17981e+07	21367654	2.78445e+07	2.91657e+07	Shared	High	High	High	High	High	High	High	High	Peak Found	High	1.222e-05	6.528e-05	25
	FALSE	High	[R].QLLSPGTALILLEAQAASGFLLDPVR.[N]	1xGln->pyro-Glu [N-Term]	1.37378e-09	1.33021e-05	3	26	10	530389143; 530389151; 767953210	530389143 [2861-2886]; 530389151 [2724-2749]; 767953210 [2724-2749]		0	2676.5	1.271	0.853	0.933134	0.982403	38.83	24.36	101.9	108.6	89.5	27.23	34.47	7.83	3.51534e+06	2.59459e+06	2.05005e+06	2.76531e+06	2.76467e+06	1.38813e+06	2.02623e+06	2.27959e+06	2.35969e+06	Shared	High	High	High	High	High	Peak Found	High	High	High	High	1.222e-05	6.927e-16	124
	FALSE	High	[R].QLLSPGTALILLEAQAASGFLLDPVR.[N]		9.06943e-15	1.33021e-05	3	26	10	530389143; 530389151; 767953210	530389143 [2861-2886]; 530389151 [2724-2749]; 767953210 [2724-2749]		0	2693.52	0.749	0.939	0.907194	0.998143	30.77	9.54	81.4	112.7	105.9	25.66	12.66	3.86	6.65768e+06	4.76956e+06	4.09629e+06	6.60171e+06	7.02631e+06	5.46711e+06	6.2015e+06	6.40014e+06	5.92518e+06	Shared	High	High	High	High	High	High	High	High	High	High	1.222e-05	6.305e-16	116
	FALSE	High	[R].QLQLAQEAAQK.[R]	1xGln->pyro-Glu [N-Term]	0.000309283	1.33021e-05	4	26	4	530389143; 530389151; 767953210; 119602580	530389143 [2177-2187]; 530389151 [2040-2050]; 767953210 [2040-2050]; 119602580 [2021-2031]		0	1210.64	0.273	0.01	0.00122305	1.77947e-16	92.39		68.2	231.8		11.64	80.91		1.91772e+06	2.30948e+06	2.40251e+06	4.09755e+06		1.50542e+07				Shared	High	High	High	High	Not Found	Peak Found	Not Found	Not Found	Not Found	High	1.332e-05	4.764e-05	1
	FALSE	High	[R].QLQLAQEAAQK.[R]		7.31143e-06	1.33021e-05	4	26	22	530389143; 530389151; 767953210; 119602580	530389143 [2177-2187]; 530389151 [2040-2050]; 767953210 [2040-2050]; 119602580 [2021-2031]		0	1227.67	0.761	0.714	0.878666	0.816744	12.5	4.96	92.3	121.2	86.5	11.03	1.6	4.72	1.75434e+07	1.61795e+07	2.00773e+07	2.30473e+07	2.34876e+07	2.2755e+07	16449393	1.57146e+07	1.72695e+07	Shared	High	High	High	High	High	High	High	High	High	High	1.222e-05	2.068e-07	57
	FALSE	High	[K].QITMEELVR.[S]	1xGln->pyro-Glu [N-Term]	0.00236091	0.000254474	3	26	3	530389143; 530389151; 767953210	530389143 [4033-4041]; 530389151 [3896-3904]; 767953210 [3896-3904]		0	1101.56	0.625	0.568	0.782688	0.539767	13.55	7.8	83.7	138	78.4	12.4	7.36	3.4	2.51274e+06	2.14049e+06	1.97796e+06	3.16554e+06	3.65383e+06	3.53022e+06	1.89742e+06	2.00469e+06	2.02081e+06	Shared	Peak Found	High	Peak Found	High	Peak Found	Peak Found	Peak Found	Peak Found	High	High	7.707e-05	0.00052	7
	FALSE	High	[K].QITMEELVR.[S]		0.000747184	8.01812e-05	3	26	2	530389143; 530389151; 767953210	530389143 [4033-4041]; 530389151 [3896-3904]; 767953210 [3896-3904]		0	1118.59	1.031	0.975	0.994095	1	10.81	8.83	105.4	96.8	97.8	6.42	11.7	3.91	7.38922e+07	6.89403e+07	7.83997e+07	6.7915e+07	6.685e+07	8.2e+07	65146636	6.85996e+07	7.03744e+07	Shared	Peak Found	High	Peak Found	Peak Found	High	Peak Found	Peak Found	Peak Found	Peak Found	High	1.222e-05	8.239e-05	31
	FALSE	High	[R].QQEELLAEENQR.[L]	1xGln->pyro-Glu [N-Term]	1.98769e-06	1.33021e-05	3	25	6	530389143; 530389151; 767953210	530389143 [2724-2735]; 530389151 [2587-2598]; 767953210 [2587-2598]		0	1469.69	0.693	0.695	0.813518	0.844654	18.96	17.1	90.9	122.8	86.4	18.26	9.86	17.9	4.05602e+06	5.81027e+06	5.4939e+06	6.91515e+06	8.38562e+06	7.42304e+06	4.05234e+06	5.22162e+06	5.82389e+06	Shared	High	Peak Found	Peak Found	High	High	High	High	High	Peak Found	High	1.222e-05	2.719e-08	31
	FALSE	High	[R].QQEELLAEENQR.[L]		2.9295e-07	1.33021e-05	3	25	15	530389143; 530389151; 767953210	530389143 [2724-2735]; 530389151 [2587-2598]; 767953210 [2587-2598]		0	1486.71	0.612	0.539	0.572057	0.17645	2.41	3.5	85.5	139.7	74.8	2.27	3.15	2.05	1.05646e+07	1.06751e+07	1.02181e+07	1.75397e+07	1.64997e+07	1.72591e+07	9237127	9.45496e+06	9.07749e+06	Shared	High	High	High	High	High	High	High	High	High	High	1.222e-05	6.496e-11	80
	FALSE	High	[R].QQGLASYDYVR.[R]	1xGln->pyro-Glu [N-Term]	3.63872e-05	1.33021e-05	3	26	7	530389143; 530389151; 767953210	530389143 [3776-3786]; 530389151 [3639-3649]; 767953210 [3639-3649]		0	1282.61	0.47	0.825	0.215877	0.961885	20.27	13.96	61.4	130.7	107.9	33.41	7.54	14.18	784406	1.37399e+06	1.59162e+06	3.03295e+06	2.92427e+06	2.61754e+06	1.97431e+06	2.41341e+06	2.62374e+06	Shared	Peak Found	Peak Found	High	High	High	High	High	High	High	High	1.222e-05	2.44e-07	37
	FALSE	High	[R].QQGLASYDYVR.[R]		4.11274e-06	1.33021e-05	3	26	20	530389143; 530389151; 767953210	530389143 [3776-3786]; 530389151 [3639-3649]; 767953210 [3639-3649]		0	1299.63	0.562	0.665	0.384291	0.590803	9.99	3.82	75.5	134.4	90.1	17.93	4.39	1.99	2.1891e+07	1.66971e+07	1.58918e+07	3.17383e+07	2.92278e+07	2.97342e+07	20208634	1.99461e+07	1.94322e+07	Shared	High	High	High	High	High	High	High	High	High	High	1.222e-05	7.942e-09	58
	FALSE	High	[R].QQQQMEQER.[Q]		0.00124384	0.000181903	3	25	10	530389143; 530389151; 767953210	530389143 [2679-2687]; 530389151 [2542-2550]; 767953210 [2542-2550]		0	1204.54	0.455	0.759	0.0389689	0.855523	80.05	83.55	61.7	135.5	102.8	6.15	58.08	34.44	8.96277e+06	9.07986e+06	8.09834e+06	3.28913e+07	9.06384e+06	1.97008e+07	14943399	7.73813e+06	1.57529e+07	Shared	High	High	High	High	High	High	High	High	High	High	2.166e-05	0.0002025	39
	FALSE	High	[R].QRELAEQELEK.[Q]		0.00783988	0.000609923	4	25	1	530389143; 530389151; 767953210; 119602580	530389143 [1828-1838]; 530389151 [1691-1701]; 767953210 [1691-1701]; 119602580 [1672-1682]		1	1372.71	0.869	0.872	0.99095	0.992399	19.26	19.94	93.1	103	103.9	14.68	12.49	15	3.52293e+06	4.13593e+06	4.73584e+06	4.30517e+06	5.44771e+06	4.57893e+06	4.75262e+06	4.6156e+06	3.57005e+06	Shared	Peak Found	High	Peak Found	Peak Found	Peak Found	Peak Found	Peak Found	Peak Found	Peak Found	High	0.0001523	0.001773	8
	FALSE	High	[K].QRLEAEAGR.[F]	1xGln->pyro-Glu [N-Term]	0.00544929	0.000478962	4	26	7	530389143; 530389151; 767953210; 119602580	530389143 [1929-1937]; 530389151 [1792-1800]; 767953210 [1792-1800]; 119602580 [1773-1781]		1	1012.52	0.708	0.842	0.868533	0.967695	8.5	10.43	84.9	115.6	99.5	4.1	9.15	4.87	3.1505e+06	2.9094e+06	3.08641e+06	4.84658e+06	4.20327e+06	4.10942e+06	3.61572e+06	3.81413e+06	3.4616e+06	Shared	Peak Found	Peak Found	High	High	High	High	High	High	High	High	0.0001617	0.001868	13
	FALSE	High	[K].QRLEAEAGR.[F]		0.0139503	0.00115453	4	26	3	530389143; 530389151; 767953210; 119602580	530389143 [1929-1937]; 530389151 [1792-1800]; 767953210 [1792-1800]; 119602580 [1773-1781]		1	1029.54	0.679	0.702	0.761671	0.800091	16.98	11.63	82.5	128.9	88.6	11.62	11.99	9.79	3.47127e+06	3.90855e+06	4.38256e+06	6.45284e+06	5.09577e+06	6.11235e+06	4.20052e+06	4.52989e+06	3.72144e+06	Shared	Peak Found	Peak Found	Peak Found	Peak Found	Peak Found	High	High	High	Peak Found	High	0.0002841	0.00397	18
	FALSE	High	[K].QSAEEQAQAR.[A]	1xGln->pyro-Glu [N-Term]	0.000351581	1.33021e-05	4	26	4	530389143; 530389151; 767953210; 119602580	530389143 [2261-2270]; 530389151 [2124-2133]; 767953210 [2124-2133]; 119602580 [2105-2114]		0	1100.5	0.695	0.618	0.859683	0.717836	11.01	9.5	86.5	132	81.6	7.32	10.28	7.79	2.37675e+06	2.36137e+06	2.68241e+06	3.85955e+06	3.62702e+06	3.14525e+06	2.24207e+06	2.27292e+06	1.96721e+06	Shared	High	High	Peak Found	Peak Found	Peak Found	High	Peak Found	High	Peak Found	High	1.332e-05	5.512e-05	37
	FALSE	High	[K].QSAEEQAQAR.[A]		0.000131818	1.33021e-05	4	26	12	530389143; 530389151; 767953210; 119602580	530389143 [2261-2270]; 530389151 [2124-2133]; 767953210 [2124-2133]; 119602580 [2105-2114]		0	1117.52	0.623	0.445	0.573716	0.143543	29.8	38.53	90.8	154.6	54.6	16.04	22.59	33.51	8.85239e+06	1.01167e+07	1.21498e+07	1.22878e+07	1.72208e+07	1.95091e+07	5.46354e+06	6.07734e+06	9.87998e+06	Shared	High	High	High	High	High	High	High	High	High	High	1.332e-05	1.796e-05	27
	FALSE	High	[R].QSSEAEIQAK.[A]	1xGln->pyro-Glu [N-Term]	0.00045839	3.60116e-05	4	25	5	530389143; 530389151; 767953210; 119602580	530389143 [1569-1578]; 530389151 [1432-1441]; 767953210 [1432-1441]; 119602580 [1413-1422]		0	1073.51	0.802	0.671	0.968381	0.797704	6.92	4.29	97.7	121	81.3	8.17	4.1	2.07	3.4654e+06	3.61201e+06	3.0769e+06	4.5027e+06	4.29254e+06	4.15124e+06	2.93808e+06	2.88198e+06	2.81878e+06	Shared	Peak Found	Peak Found	High	High	High	Peak Found	High	Peak Found	High	High	1.332e-05	7.485e-05	27
	FALSE	High	[R].QSSEAEIQAK.[A]		2.73007e-05	1.33021e-05	4	25	7	530389143; 530389151; 767953210; 119602580	530389143 [1569-1578]; 530389151 [1432-1441]; 767953210 [1432-1441]; 119602580 [1413-1422]		0	1090.54	0.645	0.525	0.595285	0.263073	26.18	29.61	92.4	131	76.6	20.59	23.56	21.89	2.96653e+07	2.67049e+07	1.95327e+07	4.85316e+07	3.02903e+07	3.78791e+07	22158318	2.48493e+07	1.59019e+07	Shared	High	High	Peak Found	High	High	High	High	Peak Found	High	High	1.222e-05	5.131e-06	72
	FALSE	High	[R].QTLSIYQALK.[K]		5.32656e-05	1.33021e-05	3	26	3	530389143; 530389151; 767953210	530389143 [3844-3853]; 530389151 [3707-3716]; 767953210 [3707-3716]		0	1164.66	0.743	0.717	0.893287	0.831592	26.5	8.61	80.6	127.8	91.6	15.57	12.53	3.5	1.46958e+07	1.16572e+07	1.10807e+07	1.84993e+07	1.88739e+07	1.49181e+07	13368205	1.25274e+07	1.32553e+07	Shared	High	Peak Found	Peak Found	Peak Found	Peak Found	Peak Found	High	High	Peak Found	High	1.257e-05	1.544e-05	51
	FALSE	High	[R].QTLSIYQALKK.[G]	1xGln->pyro-Glu [N-Term]	0.000433449	1.33021e-05	3	26	5	530389143; 530389151; 767953210	530389143 [3844-3854]; 530389151 [3707-3717]; 767953210 [3707-3717]		1	1275.73	100	100	1.51642e-16	1.77947e-16			175.7		124.3	16.54		2.78	2.7737e+06	2.19294e+06					1.74468e+06	1.69687e+06	1.79399e+06	Shared	High	High	Not Found	Not Found	Not Found	High	High	Peak Found	High	High	1.257e-05	0.0001338	12
	FALSE	High	[R].QTLSIYQALKK.[G]		0.000646254	5.83418e-05	3	26	5	530389143; 530389151; 767953210	530389143 [3844-3854]; 530389151 [3707-3717]; 767953210 [3707-3717]		1	1292.76	1.141	1.164	0.979031	0.970273	16.33	16.33	106.4	85.6	108	16.85	10.47	16.96	7.37225e+06	9.94667e+06	1.01302e+07	7.19858e+06	8.87788e+06	7.99706e+06	7486781	1.00903e+07	1.03344e+07	Shared	Peak Found	High	High	High	Peak Found	Peak Found	Peak Found	High	High	High	1.222e-05	6.35e-05	13
	FALSE	High	[R].QTNLENLDQAFSVAER.[D]	1xGln->pyro-Glu [N-Term]	6.32525e-08	1.33021e-05	4	29	6	530389143; 530389151; 767953210; 119602580	530389143 [355-370]; 530389151 [218-233]; 767953210 [222-237]; 119602580 [199-214]		0	1817.87	0.74	0.01	0.894147	1.77947e-16	6.2		127.6	172.4		15.95	12.79		2.81982e+06	2.2077e+06	2.12296e+06	2.91529e+06	2.98459e+06	3.65269e+06				Shared	High	High	High	High	High	Peak Found	High	Not Found	Not Found	High	1.222e-05	1.116e-12	80
	FALSE	High	[R].QTNLENLDQAFSVAER.[D]		2.90667e-11	1.33021e-05	4	29	9	530389143; 530389151; 767953210; 119602580	530389143 [355-370]; 530389151 [218-233]; 767953210 [222-237]; 119602580 [199-214]		0	1834.89	0.628	0.743	0.5977	0.869202	5.31	7	79	126.8	94.2	4.52	4.09	9.14	1.18699e+07	1.22069e+07	1.29599e+07	1.95779e+07	2.05019e+07	1.89004e+07	12748710	1.45509e+07	1.52647e+07	Shared	High	High	High	High	High	High	High	High	High	High	1.222e-05	6.305e-16	89
	FALSE	High	[K].QVAEEAAR.[L]	1xGln->pyro-Glu [N-Term]	0.0868891	0.00610028	4	26	1	530389143; 530389151; 767953210; 119602580	530389143 [2417-2424]; 530389151 [2280-2287]; 767953210 [2280-2287]; 119602580 [2261-2268]		0	856.416	2.986	2.655	0.487562	0.481334	16.76	36.4	134.9	45.2	119.9	8.03	103.04	16.18	1.11386e+06	1.06205e+06	1.23979e+06	373011	336803	1.91758e+06	908890	990472	1.23364e+06	Shared	Peak Found	Peak Found	Peak Found	Peak Found	Peak Found	High	Peak Found	Peak Found	Peak Found	High	0.002209	0.0292	11
	FALSE	High	[K].QVAEEAAR.[L]		0.0069145	0.000598768	4	26	9	530389143; 530389151; 767953210; 119602580	530389143 [2417-2424]; 530389151 [2280-2287]; 767953210 [2280-2287]; 119602580 [2261-2268]		0	873.442	0.535	0.831	0.221962	0.954129	41.52	59.13	63.4	118.6	118	9.52	63.87	29.33	1.16464e+07	1.36342e+07	1.15737e+07	5.08854e+07	1.5685e+07	2.17865e+07	21689586	1.3039e+07	2.38696e+07	Shared	High	Peak Found	High	Peak Found	High	High	Peak Found	High	High	High	0.0002035	0.002379	38
	FALSE	High	[R].QVEEEILALK.[A]	1xGln->pyro-Glu [N-Term]	0.000106518	1.33021e-05	4	26	4	530389143; 530389151; 767953210; 119602580	530389143 [2064-2073]; 530389151 [1927-1936]; 767953210 [1927-1936]; 119602580 [1908-1917]		0	1154.63	0.708	0.638	0.863954	0.668705	7.27	8.05	89.7	131	79.3	7.61	6.11	4.11	6.10539e+06	6.54016e+06	7.10395e+06	9.54819e+06	9.66509e+06	8.62944e+06	5721797	5.77848e+06	6.16673e+06	Shared	High	Peak Found	Peak Found	Peak Found	Peak Found	High	High	High	Peak Found	High	1.222e-05	2.588e-06	50
	FALSE	High	[K].QVEVTVHK.[G]		0.029964	0.00218972	4	27	6	530389143; 530389151; 767953210; 119602580	530389143 [959-966]; 530389151 [822-829]; 767953210 [822-829]; 119602580 [803-810]		0	939.526	0.508	0.344	0.212154	0.00134747	17.05	36.34	79.7	156.9	63.4	9.73	28.96	28.57	1.17262e+07	9.70077e+06	1.03779e+07	3.06825e+07	1.81317e+07	2.04224e+07	1.05476e+07	8.25717e+06	5.85151e+06	Shared	High	High	High	High	Peak Found	Peak Found	High	Peak Found	High	High	0.0007025	0.009101	30
	FALSE	High	[K].QVEVTVHKGDECQLVGPAQPSHWK.[V]	1xPropionamide [C12]; 1xGln->pyro-Glu [N-Term]	8.05156e-09	1.33021e-05	4	27	4	530389143; 530389151; 767953210; 119602580	530389143 [959-982]; 530389151 [822-845]; 767953210 [822-845]; 119602580 [803-826]		1	2726.34	0.708	1.079	0.804639	0.995262	26.91	21.55	76.2	107.7	116.1	2.36	19.22	7.05	1.21676e+07	1.21182e+07	1.26441e+07	1.71832e+07	2.03018e+07	1.37394e+07	1.85343e+07	1.64448e+07	1.87147e+07	Shared	High	High	Peak Found	Peak Found	Peak Found	Peak Found	High	Peak Found	High	High	1.222e-05	2.055e-14	23
	FALSE	High	[K].QVEVTVHKGDECQLVGPAQPSHWK.[V]	1xPropionamide [C12]	4.69738e-09	1.33021e-05	4	27	2	530389143; 530389151; 767953210; 119602580	530389143 [959-982]; 530389151 [822-845]; 767953210 [822-845]; 119602580 [803-826]		1	2743.36	1.162	0.595	0.945249	0.554441	18.4	18.4	128.2	107.7	64.1	11.66	18.56	5.33	1.52573e+07	1.92695e+07	1.78577e+07	1.49954e+07	1.88312e+07	1.31342e+07	8127918	8.92251e+06	8.9327e+06	Shared	Peak Found	Peak Found	Peak Found	Peak Found	Peak Found	Peak Found	Peak Found	High	High	High	1.257e-05	1.088e-09	7
	FALSE	High	[R].QVQVALETAQR.[S]	1xGln->pyro-Glu [N-Term]	0.000115159	1.33021e-05	4	25	7	530389143; 530389151; 767953210; 119602580	530389143 [1704-1714]; 530389151 [1567-1577]; 767953210 [1567-1577]; 119602580 [1548-1558]		0	1225.65	0.961	0.84	1	0.967691	15.83	18.03	98.5	109.5	92	10.89	14.55	3.29	4.9107e+06	4.09721e+06	4.07851e+06	4.55685e+06	5.11095e+06	3.8089e+06	3.64337e+06	3.82775e+06	3.88059e+06	Shared	Peak Found	High	Peak Found	High	Peak Found	High	High	High	High	High	1.332e-05	1.542e-05	8
	FALSE	High	[R].QVQVALETAQR.[S]		2.54172e-06	1.33021e-05	4	25	15	530389143; 530389151; 767953210; 119602580	530389143 [1704-1714]; 530389151 [1567-1577]; 767953210 [1567-1577]; 119602580 [1548-1558]		0	1242.68	0.801	0.747	0.951803	0.850365	3.71	5.66	94.3	117.7	88	4.95	1.5	5.92	2.24373e+07	2.04136e+07	2.09244e+07	2.66383e+07	2.58649e+07	2.61361e+07	19530666	1.80571e+07	2.03064e+07	Shared	High	High	High	High	High	High	High	High	High	High	1.222e-05	6.67e-09	33
	FALSE	High	[R].QYDIDDAIAK.[N]	1xGln->pyro-Glu [N-Term]	0.000739763	8.01812e-05	3	26	6	530389143; 530389151; 767953210	530389143 [4344-4353]; 530389151 [4207-4216]; 767953210 [4207-4216]		0	1134.53	0.55	0.602	0.500898	0.583189	20.63	9.83	78	140.3	81.7	14.63	11.18	13.41	1.69467e+06	1.97915e+06	2.27477e+06	3.5588e+06	4.13415e+06	3.33748e+06	2.55191e+06	2.07326e+06	2.00904e+06	Shared	High	Peak Found	Peak Found	High	High	High	Peak Found	High	High	High	2.166e-05	0.0001268	13
	FALSE	High	[R].QYDIDDAIAK.[N]		9.54916e-05	1.33021e-05	3	26	13	530389143; 530389151; 767953210	530389143 [4344-4353]; 530389151 [4207-4216]; 767953210 [4207-4216]		0	1151.56	0.718	0.605	0.780337	0.376869	14.69	11.58	96.8	125.8	77.4	8.72	12.66	12.59	2.3642e+07	2.79882e+07	2.70513e+07	3.51306e+07	3.29392e+07	4.18432e+07	25313362	2.16153e+07	1.98215e+07	Shared	High	High	High	High	High	High	High	High	High	High	1.332e-05	1.248e-05	76
	FALSE	High	[R].QYLHLPPEIVPASLQR.[V]		0.00263336	0.000291423	1	3	1	530389143	530389143 [84-99]		0	1861.03	0.5	0.825	0.61937	0.987953	3.73	6.14	64.1	130.8	105.1	3.55	2.36	33.74		800087	841237	1.60814e+06	1.6747e+06	1.67679e+06	1327145	2.30662e+06	1.34601e+06		Not Found	Peak Found	Peak Found	Peak Found	Peak Found	High	Peak Found	Peak Found	Peak Found	High	7.707e-05	0.0005918	5
	FALSE	High	[R].RAAEEAEEAR.[V]		0.000813212	0.000123634	4	26	4	530389143; 530389151; 767953210; 119602580	530389143 [2230-2239]; 530389151 [2093-2102]; 767953210 [2093-2102]; 119602580 [2074-2083]		1	1131.54	0.498	0.62	0.413515	0.755032	51.02	8.61	70.4	141.4	88.2	42.4	24.74	25.93	686424	922645	1.5505e+06	1.82347e+06	2.7568e+06	1.85273e+06	1.1564e+06	1.70967e+06	1.0859e+06	Shared	Peak Found	Peak Found	Peak Found	High	High	Peak Found	High	Peak Found	Peak Found	High	3.48e-05	0.0002576	27
	FALSE	High	[R].RAQAEQAALR.[Q]		0.00250572	0.000291423	4	26	5	530389143; 530389151; 767953210; 119602580	530389143 [2291-2300]; 530389151 [2154-2163]; 767953210 [2154-2163]; 119602580 [2135-2144]		1	1113.61	1.159	1.155	0.924604	0.968902	14.27	6.48	106.5	91.9	101.5	13.26	4.72	6.28	7.30328e+06	8.08112e+06	9.47236e+06	6.44308e+06	6.9731e+06	7.02425e+06	8.39427e+06	7.44121e+06	7.70124e+06	Shared	High	High	Peak Found	High	Peak Found	High	Peak Found	Peak Found	High	High	5.325e-05	0.0006256	27
	FALSE	High	[R].RDDGTGQLLLPLSDAR.[K]		5.32656e-05	1.33021e-05	3	25	4	530389143; 530389151; 767953210	530389143 [4008-4023]; 530389151 [3871-3886]; 767953210 [3871-3886]		1	1726.91	0.826	0.835	0.988897	0.97681	18.35	18.91	93.1	112.8	94.2	4.96	14.17	11.66	3.15381e+06	3.14327e+06	2.88574e+06	3.80754e+06	3.22453e+06	4.29312e+06	3.42695e+06	2.71351e+06	3.17918e+06	Shared	High	High	High	Peak Found	Peak Found	Peak Found	High	Peak Found	Peak Found	High	1.222e-05	5.09e-07	32
	FALSE	High	[R].REEAAVDAQQQK.[R]		2.82416e-07	1.33021e-05	4	25	11	530389143; 530389151; 767953210; 119602580	530389143 [1546-1557]; 530389151 [1409-1420]; 767953210 [1409-1420]; 119602580 [1390-1401]		1	1372.68	1.036	0.774	0.986641	0.87985	14.26	22.51	108.3	104.6	87.1	2.55	17.51	15.67	2.46984e+07	2.34921e+07	2.43166e+07	2.14187e+07	2.34787e+07	2.97869e+07	16577585	1.95455e+07	2.27221e+07	Shared	High	High	High	Peak Found	High	High	High	High	High	High	1.222e-05	2.004e-11	31
	FALSE	High	[R].RFPSSFEEIEILWSQFLK.[F]		3.51816e-07	1.33021e-05	4	28	2	530389143; 530389151; 767953210; 119602580	530389143 [448-465]; 530389151 [311-328]; 767953210 [311-328]; 119602580 [292-309]		1	2256.17	0.418	0.762	0.545122	0.969099	48.7	41.25	59	141.1	99.9	6.8	53.47	49.36		237325	261315	1.13109e+06	595209	399247	421626	862163	366788	Shared	Not Found	Peak Found	Peak Found	Peak Found	High	Peak Found	High	Peak Found	Peak Found	High	1.332e-05	2.26e-08	23
	FALSE	High	[K].RGPLPTEEQR.[VL]		0.00153684	0.000214399	1	4	5	530389143	530389143 [129-138]		1	1182.62	0.382	0.529	0.323822	0.593221	34.49	32.8	60	157	83		32.46	11.42	442821			1.68223e+06	1.15827e+06	888802	736455	612432	603431		Peak Found	High	Not Found	High	High	High	High	Peak Found	Peak Found	High	5.731e-05	0.0003105	19
	FALSE	High	[RQ].RGYFDEEMNR.[V]		0.00268627	0.000291423	6	36	3	13548675; 525507390; 530389143; 1082356; 530389151; 767953210	13548675 [2340-2349]; [2874-2883]; [3408-3417]; [3942-3951]; [4476-4485]; [5010-5019]; 525507390 [2365-2374]; [2901-2910]; [3432-3441]; [3966-3975]; [4500-4509]; [5033-5042]; 530389143 [2974-2983]; 1082356 [450-459]; 530389151 [2837-2846]; 767953210 [2837-2846]		1	1316.57	0.876	0.835	0.986437	0.981648	9.18	6.41	99	109.5	91.4	9.45	3.74	12.71	743297	735512	624869	787904	813649	848803	823407	654102	679243	Shared	Peak Found	Peak Found	Peak Found	Peak Found	High	High	Peak Found	Peak Found	High	High	7.707e-05	0.0006033	8
	FALSE	High	[R].RKQEELQQLEQQR.[R]		4.33359e-06	1.33021e-05	3	25	14	530389143; 530389151; 767953210	530389143 [2710-2722]; 530389151 [2573-2585]; 767953210 [2573-2585]		2	1712.9	0.657	0.747	0.722059	0.924984	25.82	17.82	79.2	120.6	100.2	24.35	16.86	16.24	4.68818e+06	3.52345e+06	2.91111e+06	5.36614e+06	4.48548e+06	6.30057e+06	4.45731e+06	4.55478e+06	3.34975e+06	Shared	High	High	High	High	Peak Found	High	High	High	High	High	1.222e-05	6.879e-07	24
	FALSE	High	[R].RLAEDEAFQR.[R]		0.0440846	0.00309962	4	26	3	530389143; 530389151; 767953210; 119602580	530389143 [2010-2019]; 530389151 [1873-1882]; 767953210 [1873-1882]; 119602580 [1854-1863]		1	1234.62	1.135	0.868	0.979772	0.987953	9.34	57.64	101.4	89.3	109.3		32.33	76	3.09962e+06			4.46732e+06	2.5687e+06	2.73045e+06	329897	3.87901e+06	3.3429e+06	Shared	Peak Found	Not Found	Not Found	High	Peak Found	High	Peak Found	Peak Found	High	High	0.001142	0.01424	19
	FALSE	High	[R].RLEEQAAQHK.[A]		8.87792e-05	1.33021e-05	4	26	5	530389143; 530389151; 767953210; 119602580	530389143 [2021-2030]; 530389151 [1884-1893]; 767953210 [1884-1893]; 119602580 [1865-1874]		1	1209.63	3.781	2.908	5.24821e-05	0.00408263	6.62	5.95	148.8	39.4	111.8	3.34	9.89	12.37	3.34606e+07	3.20309e+07	3.13465e+07	9.77951e+06	8.47241e+06	8.13238e+06	2.3646e+07	2.93507e+07	2.4076e+07	Shared	Peak Found	Peak Found	High	High	High	High	Peak Found	High	Peak Found	High	1.332e-05	1.149e-05	27
	FALSE	High	[R].RLQEDKEQMAQQLAEETQGFQR.[T]		7.17619e-09	1.33021e-05	4	25	2	530389143; 530389151; 767953210; 119602580	530389143 [2487-2508]; 530389151 [2350-2371]; 767953210 [2350-2371]; 119602580 [2331-2352]		2	2663.28	2.992	3.949	0.286471	0.0109079	26.98	15.54	113	37.8	149.2	27.41	17.69	7.46	1.57329e+06	1.18164e+06	907494	482757	394906	340417	1706621	1.5595e+06	1.47343e+06	Shared	Peak Found	Peak Found	Peak Found	Peak Found	Peak Found	Peak Found	High	High	Peak Found	High	1.257e-05	1.682e-09	39
	FALSE	High	[R].RLTAEDLFEAR.[I]		0.00304293	0.000307895	3	25	5	530389143; 530389151; 767953210	530389143 [3788-3798]; 530389151 [3651-3661]; 767953210 [3651-3661]		1	1320.69	0.517	1.874	0.372182	0.113763	27.51	21.38	49.9	87	163.1	16.82	27.25	2.95	3.45657e+06	2.46043e+06	3.11855e+06	4.75673e+06	7.88166e+06	5.44268e+06	1.02015e+07	1.02626e+07	9.72096e+06	Shared	Peak Found	High	Peak Found	High	High	High	High	Peak Found	Peak Found	High	7.707e-05	0.0007014	11
	FALSE	High	[R].RPELEDSTLR.[Y]		8.42841e-07	1.33021e-05	4	26	17	530389143; 530389151; 767953210; 119602580	530389143 [656-665]; 530389151 [519-528]; 767953210 [519-528]; 119602580 [500-509]		0	1215.63	0.735	0.39	0.892722	0.0243296	4.31	6.82	103.7	141.2	55.1	2.96	3.81	11.67	4.62503e+07	4.58127e+07	4.37416e+07	6.23323e+07	6.41453e+07	5.94667e+07	24335277	2.51057e+07	2.00841e+07	Shared	High	High	High	High	High	High	High	High	High	High	1.222e-05	2.614e-09	46
	FALSE	High	[K].RQELEAELAK.[V]		3.32957e-05	1.33021e-05	4	25	11	530389143; 530389151; 767953210; 119602580	530389143 [1892-1901]; 530389151 [1755-1764]; 767953210 [1755-1764]; 119602580 [1736-1745]		1	1186.64	0.469	0.582	0.0541984	0.359015	12.27	10.63	71.1	140.6	88.2	10.36	7.38	5.01	1.90955e+07	1.55986e+07	1.82763e+07	4.07251e+07	3.61208e+07	3.57523e+07	2.28114e+07	2.26643e+07	2.08249e+07	Shared	Peak Found	High	High	High	High	High	High	High	High	High	1.332e-05	3.807e-06	40
	FALSE	High	[R].RQEQIQAMPLADSQAVR.[E]		4.15676e-14	1.33021e-05	4	26	11	530389143; 530389151; 767953210; 119602580	530389143 [1371-1387]; 530389151 [1234-1250]; 767953210 [1234-1250]; 119602580 [1215-1231]		1	1941	0.763	0.814	0.886367	0.946192	9.69	15.32	90.5	112.7	96.7	7.7	6.23	21.6	2.19143e+07	2.48998e+07	2.53051e+07	3.31842e+07	2.93121e+07	3.10164e+07	1.79023e+07	2.66166e+07	2.70189e+07	Shared	High	High	High	Peak Found	High	High	Peak Found	High	High	High	1.222e-05	6.305e-16	71
	FALSE	High	[R].RQQEELLAEENQR.[L]		6.64768e-12	1.33021e-05	3	25	15	530389143; 530389151; 767953210	530389143 [2723-2735]; 530389151 [2586-2598]; 767953210 [2586-2598]		1	1642.81	0.883	0.888	0.992461	0.994385	10.34	1.97	95.6	108.2	96.1	13.47	3.52	3.09	7.3373e+06	6.8589e+06	8.84092e+06	8.30763e+06	8.418e+06	7.87219e+06	7.39571e+06	7.37923e+06	6.99961e+06	Shared	High	High	High	High	High	High	High	High	Peak Found	High	1.222e-05	6.305e-16	49
	FALSE	High	[R].RQVEEAER.[L]		0.0546106	0.00382919	4	26	1	530389143; 530389151; 767953210; 119602580	530389143 [2251-2258]; 530389151 [2114-2121]; 767953210 [2114-2121]; 119602580 [2095-2102]		1	1016.51	0.061	0.01	1.45968e-11	1.77947e-16	62.38		16	284		59.83	28.68		282348		114462	2.20214e+06	3.19383e+06	3.99386e+06				Shared	Peak Found	Not Found	Peak Found	High	Peak Found	Peak Found	Not Found	Not Found	Not Found	High	0.001377	0.01739	7
	FALSE	High	[R].RQVEEEILALK.[A]		3.39986e-05	1.33021e-05	4	26	7	530389143; 530389151; 767953210; 119602580	530389143 [2063-2073]; 530389151 [1926-1936]; 767953210 [1926-1936]; 119602580 [1907-1917]		1	1327.76	0.779	0.699	0.907839	0.839214	13.11	10.83	94.3	121	84.7	12.02	8.05	4.85	1.00383e+07	7.89685e+06	8.84604e+06	1.05235e+07	1.2357e+07	1.13529e+07	7.94054e+06	8.58588e+06	7.87092e+06	Shared	High	High	High	High	High	High	High	Peak Found	Peak Found	High	1.332e-05	3.903e-06	16
	FALSE	High	[R].RRQEQIQAMPLADSQAVR.[E]		0.0960856	0.00683386	4	26	1	530389143; 530389151; 767953210; 119602580	530389143 [1370-1387]; 530389151 [1233-1250]; 767953210 [1233-1250]; 119602580 [1214-1231]		2	2097.1	0.01	2.224	1.51642e-16	0.726565		43.97		93	207		39.28	13.92				575783	380540	260185	684050	900866	846374	Shared	Not Found	Not Found	Not Found	Peak Found	Peak Found	Peak Found	Peak Found	High	Peak Found	High	0.002519	0.03275	3
	FALSE	High	[K].RSIQEELQQLR.[Q]		0.0320184	0.00240541	4	25	1	530389143; 530389151; 767953210; 119602580	530389143 [1558-1568]; 530389151 [1421-1431]; 767953210 [1421-1431]; 119602580 [1402-1412]		1	1399.77	0.079	0.01	4.42315e-10	1.77947e-16	9.21		21.9	278.1			7.66			317545		3.78746e+06	4.03844e+06	4.40868e+06				Shared	Not Found	Peak Found	Not Found	Peak Found	High	Peak Found	Not Found	Not Found	Not Found	High	0.0008294	0.009797	25
	FALSE	High	[R].RYASGSSASLGGPESAVA.[-]		0.000176248	1.33021e-05	3	26	11	530389143; 530389151; 767953210	530389143 [4672-4689]; 530389151 [4535-4552]; 767953210 [4535-4552]		1	1666.8	0.494	0.736	0.358785	0.870188	7.37	5.03	66.1	134.9	99	6.04	2.95	4.15	2.1313e+06	2.04854e+06	2.30457e+06	4.37531e+06	4.14513e+06	4.3513e+06	3.19451e+06	3.04948e+06	3.31362e+06	Shared	High	High	High	High	High	High	High	High	High	High	1.222e-05	5.209e-06	39
	FALSE	High	[R].SAEAELQSK.[R]		0.00185305	0.000214399	4	25	2	530389143; 530389151; 767953210; 119602580	530389143 [1715-1723]; 530389151 [1578-1586]; 767953210 [1578-1586]; 119602580 [1559-1567]		0	962.479	0.682	0.642	0.703395	0.609053	3.92	3.77	87.4	130.7	81.9	1.39	6.85	5.11	3.02188e+07	3.00194e+07	3.08275e+07	4.5188e+07	4.00216e+07	4.51666e+07	26265806	2.82905e+07	2.9009e+07	Shared	Peak Found	Peak Found	Peak Found	High	Peak Found	High	Peak Found	Peak Found	Peak Found	High	5.731e-05	0.0003887	57
	FALSE	High	[R].SDEGQLSPATR.[G]		1.10516e-05	1.33021e-05	4	27	17	530389143; 530389151; 767953210; 119602580	530389143 [719-729]; 530389151 [582-592]; 767953210 [582-592]; 119602580 [563-573]		0	1160.55	0.791	0.601	0.920007	0.397595	15.89	10.06	100.4	123.9	75.7	29.3	8.64	4.4	4.2486e+07	3.88898e+07	2.32631e+07	4.54744e+07	5.37417e+07	4.79822e+07	29305872	2.96655e+07	2.73166e+07	Shared	High	High	High	High	High	High	High	High	High	High	1.222e-05	1.05e-07	54
	FALSE	High	[K].SEEMQTVQQEQLLQETQALQQSFLSEK.[D]		4.3685e-10	1.33021e-05	3	23	9	530389143; 530389151; 767953210	530389143 [2615-2641]; 530389151 [2478-2504]; 767953210 [2478-2504]		0	3180.54	0.669	0.757	0.728682	0.936582	10.43	5.13	82.6	122.3	95.1	8.64	6.35	2.12	7.86809e+06	9.34323e+06	8.49026e+06	1.24808e+07	1.39579e+07	1.25809e+07	9813781	9.78131e+06	9.44282e+06	Shared	High	High	High	High	High	High	High	High	High	High	1.222e-05	5.652e-15	78
	FALSE	High	[R].SELELTLGK.[L]		0.00138602	0.000181903	4	26	10	530389143; 530389151; 767953210; 119602580	530389143 [1207-1215]; 530389151 [1070-1078]; 767953210 [1070-1078]; 119602580 [1051-1059]		0	989.551	1.116	0.881	0.980098	0.987143	34.56	24.71	106.5	102.8	90.6	26.58	16.73	25.51	8.3526e+07	1.13974e+08	6.77349e+07	6.06993e+07	8.39034e+07	8.06259e+07	45840672	7.10357e+07	7.68195e+07	Shared	Peak Found	High	High	High	High	High	High	High	High	High	4.815e-05	0.0002753	34
	FALSE	High	[K].SHRVPLDVACAR.[G]	1xPropionamide [C10]	7.16006e-06	1.33021e-05	3	25	5	530389143; 530389151; 767953210	530389143 [3291-3302]; 530389151 [3154-3165]; 767953210 [3154-3165]		1	1394.73	0.272	1.255	0.00208641	0.939568	17.52	24.65	32.3	118.7	149	10.94	19.49	6.62	747411	872724		3.57198e+06	2.97111e+06	2.40909e+06	4020103	3.52496e+06	3.72758e+06	Shared	Peak Found	Peak Found	Not Found	Peak Found	Peak Found	High	High	High	High	High	1.257e-05	1.974e-06	16
	FALSE	High	[R].SKEQAELEAAR.[Q]		1.04339e-05	1.33021e-05	4	26	8	530389143; 530389151; 767953210; 119602580	530389143 [2103-2113]; 530389151 [1966-1976]; 767953210 [1966-1976]; 119602580 [1947-1957]		1	1231.63	0.898	0.664	0.991447	0.57906	21.09	18.62	104.7	116.6	78.7	22.13	14.86	10.95	1.80482e+07	1.18508e+07	1.35369e+07	1.79394e+07	1.50761e+07	1.33937e+07	11077992	8.88906e+06	1.01735e+07	Shared	Peak Found	High	High	High	High	High	High	High	Peak Found	High	1.222e-05	2.811e-08	39
	FALSE	High	[K].SLAAEEEAAR.[Q]		0.000444619	3.60116e-05	4	26	9	530389143; 530389151; 767953210; 119602580	530389143 [2135-2144]; 530389151 [1998-2007]; 767953210 [1998-2007]; 119602580 [1979-1988]		0	1046.51	0.621	0.576	0.454642	0.416389	8.85	7.41	83.4	137.7	78.9	9.09	7.99	5.21	2.99654e+07	3.30224e+07	3.59628e+07	4.82735e+07	5.45018e+07	5.63727e+07	29266276	3.24687e+07	3.12288e+07	Shared	High	High	High	High	High	High	High	High	High	High	1.222e-05	6.727e-05	43
	FALSE	High	[K].SLAQAEAEK.[Q]		0.00875734	0.00074838	4	25	16	530389143; 530389151; 767953210; 119602580	530389143 [1798-1806]; 530389151 [1661-1669]; 767953210 [1661-1669]; 119602580 [1642-1650]		0	946.484	0.917	0.859	0.989631	0.970273	7.46	7.46	99.1	108.1	92.8	2.42	7.37	4.31	1.81936e+08	1.88919e+08	1.80637e+08	1.98372e+08	1.79935e+08	2.08356e+08	158284080	1.70985e+08	1.70437e+08	Shared	High	High	High	High	High	High	High	High	High	High	0.0002041	0.002425	37
	FALSE	High	[K].SLAQAEAEKQKEEAER.[E]		1.69899e-06	1.33021e-05	4	25	2	530389143; 530389151; 767953210; 119602580	530389143 [1798-1813]; 530389151 [1661-1676]; 767953210 [1661-1676]; 119602580 [1642-1657]		2	1816.9																						No Quan Values	Not Found	Not Found	Not Found	Not Found	Not Found	Not Found	Not Found	High	Not Found	High	1.257e-05	4.528e-07	29
	FALSE	High	[R].SLESLHSFVAAATK.[E]		1.88638e-06	1.33021e-05	4	28	15	530389143; 530389151; 767953210; 119602580	530389143 [756-769]; 530389151 [619-632]; 767953210 [619-632]; 119602580 [600-613]		0	1460.77	0.746	0.671	0.862524	0.741589	22.85	3.55	92.7	124.2	83.1	19.26	3.3	1.71	3.59395e+07	2.84931e+07	2.46885e+07	3.81864e+07	3.62572e+07	3.85754e+07	25555006	2.50078e+07	2.58676e+07	Shared	High	High	High	High	High	High	High	High	High	High	1.222e-05	9.372e-09	54
	FALSE	High	[R].SLHPHVPGVTNLQVMR.[A]		1.11678e-05	1.33021e-05	1	4	6	530389143	530389143 [35-50]		0	1784.96	1.402	2.583	0.783515	0.0317281	46.69	105.61	116.1	82.8	101		80.73	85.18			5.65594e+06	417474	5.88875e+06	4.03416e+06	4.91845e+06	1.52077e+07	2.99735e+06		Not Found	High	High	High	High	High	High	Peak Found	Peak Found	High	1.332e-05	1.107e-06	18
	FALSE	High	[K].SLLAWQSLR.[R]		0.00109975	0.000181903	4	26	8	530389143; 530389151; 767953210; 119602580	530389143 [1034-1042]; 530389151 [897-905]; 767953210 [897-905]; 119602580 [878-886]		0	1073.61	0.656	0.802	0.636171	0.923624	16.83	17.53	78.9	120.2	100.9	8.81	14.28	12.38	1.59605e+07	1.71035e+07	1.43333e+07	2.43324e+07	2.14475e+07	2.84772e+07	17207648	2.04316e+07	2.20464e+07	Shared	High	Peak Found	High	High	High	High	High	High	High	High	2.166e-05	0.000164	15
	FALSE	High	[K].SIITYVSSLYDAMPR.[V]		3.79054e-09	1.33021e-05	4	28	12	530389143; 530389151; 767953210; 119602580	530389143 [392-406]; 530389151 [255-269]; 767953210 [259-273]; 119602580 [236-250]		0	1715.87	0.635	0.971	0.589878	1	5.63	4.48	71.5	115.9	112.6	3.14	4.94	2.85	1.23068e+07	1.17018e+07	1.16261e+07	1.89572e+07	1.9386e+07	1.76184e+07	18638397	1.84122e+07	1.76455e+07	Shared	High	High	High	High	High	High	High	High	High	High	1.222e-05	5.555e-13	81
	FALSE	High	[R].SLQEEHVAVAQLR.[E]		1.17962e-08	1.33021e-05	4	25	15	530389143; 530389151; 767953210; 119602580	530389143 [1737-1749]; 530389151 [1600-1612]; 767953210 [1600-1612]; 119602580 [1581-1593]		0	1479.79	1.198	1.74	0.903475	0.359525	9.82	8.61	90.9	75.9	133.2	1.07	8.31	6.46	6.45882e+06	6.4581e+06	6.57849e+06	5.39247e+06	4.88843e+06	5.775e+06	9.46323e+06	9.58868e+06	8.5044e+06	Shared	High	High	High	High	High	High	High	High	High	High	1.222e-05	4.3e-14	63
	FALSE	High	[R].SIQEELQQLR.[Q]		0.00013599	1.33021e-05	4	25	9	530389143; 530389151; 767953210; 119602580	530389143 [1559-1568]; 530389151 [1422-1431]; 767953210 [1422-1431]; 119602580 [1403-1412]		0	1243.66	0.688	0.588	0.724084	0.466271	15.33	2.93	90.2	133	76.8	14.6	6	6.03	4.66727e+07	3.68831e+07	3.62861e+07	5.91587e+07	5.44039e+07	5.27463e+07	34765848	3.13529e+07	3.13846e+07	Shared	High	High	High	High	High	High	High	High	High	High	1.222e-05	1.664e-05	37
	FALSE	High	[R].SLSAIYLEK.[L]		0.00426419	0.00039367	4	26	11	530389143; 530389151; 767953210; 119602580	530389143 [1221-1229]; 530389151 [1084-1092]; 767953210 [1084-1092]; 119602580 [1065-1073]		0	1023.57	0.749	0.663	0.858591	0.572372	17.45	9.58	93.5	123	83.5	17.13	11.27	14.79	2.57047e+07	3.59652e+07	3.41247e+07	3.83436e+07	4.79994e+07	4.48987e+07	23900214	3.18441e+07	3.04974e+07	Shared	High	Peak Found	High	High	High	High	High	High	High	High	0.0001013	0.001037	7
	FALSE	High	[R].SLVPAAELLESR.[V]		6.7006e-05	1.33021e-05	3	25	7	530389143; 530389151; 767953210	530389143 [3121-3132]; 530389151 [2984-2995]; 767953210 [2984-2995]		0	1284.72	0.644	0.665	0.535524	0.624169	9.26	9.56	82.3	132.9	84.8	3.46	8.22	4.17	4.60796e+07	4.71396e+07	4.93035e+07	7.60817e+07	7.66176e+07	6.59802e+07	48568588	5.09243e+07	4.68757e+07	Shared	Peak Found	High	High	High	High	Peak Found	High	High	High	High	1.222e-05	7.96e-07	59
	FALSE	High	[R].SMVEEGTGLR.[L]		0.000517718	3.60116e-05	3	27	16	530389143; 530389151; 767953210	530389143 [4595-4604]; 530389151 [4458-4467]; 767953210 [4458-4467]		0	1078.52	0.649	0.631	0.564422	0.496789	1.55	3.38	85.4	131.6	83	3.86	0.7	2.67	2.68239e+07	2.49636e+07	2.65649e+07	4.05075e+07	4.09343e+07	4.10528e+07	25254694	2.66304e+07	2.58302e+07	Shared	High	High	High	High	High	High	High	High	High	High	1.222e-05	4.169e-05	61
	FALSE	High	[R].SMVEEGTGLR.[L]	1xOxidation [M2]	0.0514173	0.00359782	3	27	3	530389143; 530389151; 767953210	530389143 [4595-4604]; 530389151 [4458-4467]; 767953210 [4458-4467]		0	1094.51	0.717	0.501	0.833151	0.243377	32.87	27.62	84.3	143.7	71.9	16.58	11.49	48.91	2.43731e+06	1.85548e+06	1.84454e+06	3.16357e+06	2.57418e+06	3.1663e+06	1.58349e+06	553870	1.66899e+06	Shared	High	Peak Found	Peak Found	High	Peak Found	Peak Found	Peak Found	Peak Found	High	High	0.001326	0.01631	3
	FALSE	High	[R].SNAEDTLR.[S]		0.0184255	0.00135071	4	26	5	530389143; 530389151; 767953210; 119602580	530389143 [2095-2102]; 530389151 [1958-1965]; 767953210 [1958-1965]; 119602580 [1939-1946]		0	905.432	0.768	0.668	0.896855	0.607245	15.13	16.41	92.1	129.8	78.1	6.51	10.96	9.62	3.6205e+07	3.99062e+07	3.53606e+07	5.09909e+07	4.23174e+07	5.19438e+07	28799896	3.06803e+07	3.47122e+07	Shared	High	High	Peak Found	Peak Found	High	Peak Found	Peak Found	High	High	High	0.000604	0.006133	20
	FALSE	High	[R].SQVEEELFSVR.[V]		0.00299765	0.000307895	4	26	1	530389143; 530389151; 767953210; 119602580	530389143 [2366-2376]; 530389151 [2229-2239]; 767953210 [2229-2239]; 119602580 [2210-2220]		0	1322.66	0.528	0.473	0.163582	0.0705992	15.39	13.66	75	157	67.9	11.81	7.18	9.62	3.41554e+07	2.81581e+07	2.78645e+07	6.06793e+07	5.89142e+07	5.2816e+07	29651412	2.49619e+07	2.54948e+07	Shared	Peak Found	Peak Found	High	Peak Found	Peak Found	Peak Found	Peak Found	Peak Found	Peak Found	High	7.368e-05	0.0007709	2
	FALSE	High	[R].SQVMDEATALQLR.[E]		1.69012e-06	1.33021e-05	3	26	1	530389143; 530389151; 767953210	530389143 [4042-4054]; 530389151 [3905-3917]; 767953210 [3905-3917]		0	1461.74	0.746	0.794	0.86465	0.932003	19.39	16.79	87.5	119.5	93	11.54	15.74	10.11	3.51963e+07	3.11257e+07	2.79611e+07	4.25069e+07	4.71962e+07	3.43376e+07	37464384	3.07378e+07	3.30838e+07	Shared	Peak Found	High	Peak Found	Peak Found	Peak Found	Peak Found	Peak Found	Peak Found	Peak Found	High	1.222e-05	6.395e-10	83
	FALSE	High	[R].SSIAGLLLK.[A]		0.00130017	0.000181903	3	26	9	530389143; 530389151; 767953210	530389143 [2838-2846]; 530389151 [2701-2709]; 767953210 [2701-2709]		0	901.572	0.554	0.721	0.310408	0.839484	12.78	15.56	72.2	130.4	97.3	8.58	10.28	15.33	3.04113e+07	2.56244e+07	2.77897e+07	5.01796e+07	4.54701e+07	5.58352e+07	40236212	2.96537e+07	3.74427e+07	Shared	High	High	High	High	High	High	High	Peak Found	High	High	6.598e-05	0.0004208	49
	FALSE	High	[R].SSSVGSSSSYPISPAVSR.[T]		1.84142e-09	1.33021e-05	3	26	9	530389143; 530389151; 767953210	530389143 [4389-4406]; 530389151 [4252-4269]; 767953210 [4252-4269]		0	1754.86	2.903	1.112	0.00121587	0.969099	18.95	12.28	173.7	59.8	66.5	13.13	11.06	2.53	1.45697e+07	1.89796e+07	1.68287e+07	5.79606e+06	5.05911e+06	6.31963e+06	6447696	6.24959e+06	6.57108e+06	Shared	High	High	High	High	High	High	High	High	High	High	1.222e-05	1.185e-15	67
	FALSE	High	[R].SWSLATFR.[T]		0.0135045	0.00112354	4	26	9	530389143; 530389151; 767953210; 119602580	530389143 [1050-1057]; 530389151 [913-920]; 767953210 [913-920]; 119602580 [894-901]		0	967.5	1.048	1.36	0.993215	0.809553	4.24	2.7	91.8	88.2	120	5.72	2.38	0.53	7.64761e+06	7.0225e+06	6.87263e+06	6.87329e+06	6.74808e+06	6.55518e+06	9179697	9.09625e+06	9.1815e+06	Shared	High	High	High	High	High	High	High	High	High	High	0.0005236	0.004558	7
	FALSE	High	[R].SYVDPSTDER.[L]		0.00481858	0.000428299	3	26	12	530389143; 530389151; 767953210	530389143 [3987-3996]; 530389151 [3850-3859]; 767953210 [3850-3859]		0	1168.51	0.754	0.626	0.845338	0.482399	11.64	9.5	95	126.1	78.9	5.54	8.14	2.32	2.54825e+07	2.75536e+07	2.84059e+07	3.96536e+07	3.36894e+07	3.65592e+07	23567148	2.2874e+07	2.25207e+07	Shared	High	High	High	High	High	High	High	High	High	High	0.0001054	0.001197	44
	FALSE	High	[K].TEAEIALK.[E]		0.00350152	0.000340498	4	26	8	530389143; 530389151; 767953210; 119602580	530389143 [1992-1999]; 530389151 [1855-1862]; 767953210 [1855-1862]; 119602580 [1836-1843]		0	874.488	0.838	0.526	0.958232	0.298736	10.27	11.14	106.3	126.9	66.7	1.38	7.8	1.99	7.00792e+06	6.96407e+06	6.82459e+06	8.3144e+06	7.65161e+06	8.94631e+06	4370811	4.37428e+06	4.22321e+06	Shared	High	Peak Found	High	High	High	High	High	High	High	High	8.578e-05	0.0008277	27
	FALSE	High	[R].TELATQEK.[V]		0.00666697	0.00058179	4	25	17	530389143; 530389151; 767953210; 119602580	530389143 [2562-2569]; 530389151 [2425-2432]; 767953210 [2425-2432]; 119602580 [2406-2413]		0	919.473	0.654	0.533	0.613085	0.177341	86.72	47.77	66.9	162.2	70.9	53.48	37.15	35.63	1.49155e+07	1.69198e+07	3.71478e+07	4.09977e+07	2.28027e+07	5.07469e+07	27043276	1.79284e+07	1.3431e+07	Shared	High	High	High	High	High	High	High	High	High	High	0.0001869	0.002289	34
	FALSE	High	[R].TLKPEEQR.[Q]		0.0116139	0.00099493	4	26	11	530389143; 530389151; 767953210; 119602580	530389143 [1058-1065]; 530389151 [921-928]; 767953210 [921-928]; 119602580 [902-909]		0	1000.54	0.461	0.425	0.0992188	0.0252064	9.02	10.73	75.3	156.1	68.5	8.8	12.56	7.68	1.71448e+07	1.44349e+07	1.53702e+07	3.18491e+07	3.128e+07	3.89503e+07	1.54349e+07	1.39804e+07	1.32928e+07	Shared	High	High	High	High	High	High	Peak Found	High	High	High	0.0002406	0.003244	20
	FALSE	High	[R].TLLQGSGCLAGIYLEDTK.[E]	1xPropionamide [C8]	6.12979e-08	1.33021e-05	3	25	1	530389143; 530389151; 767953210	530389143 [3491-3508]; 530389151 [3354-3371]; 767953210 [3354-3371]		0	1953	0.685	0.796	0.718344	0.938385	5.16	2.65	82.2	121.3	96.6	7.18	2.48	1.76	2.25349e+07	2.21915e+07	2.52495e+07	3.40556e+07	3.32486e+07	3.24095e+07	26029678	2.64772e+07	2.696e+07	Shared	Peak Found	Peak Found	Peak Found	Peak Found	High	Peak Found	Peak Found	Peak Found	Peak Found	High	1.332e-05	3.169e-09	19
	FALSE	High	[R].TLLQGSGCLAGIYLEDTKEK.[V]	1xPropionamide [C8]	1.1217e-11	1.33021e-05	3	25	3	530389143; 530389151; 767953210	530389143 [3491-3510]; 530389151 [3354-3373]; 767953210 [3354-3373]		1	2210.14	1.149	1.303	0.975302	0.813123	15.57	15.02	100.1	89.7	110.3	8.51	13.86	13.38	1.06904e+07	9.883e+06	9.01199e+06	9.30196e+06	8.85654e+06	7.09624e+06	10892631	1.21208e+07	9.25285e+06	Shared	Peak Found	Peak Found	Peak Found	Peak Found	Peak Found	High	High	High	Peak Found	High	1.257e-05	2.246e-12	60
	FALSE	High	[K].TISLVIR.[G]		0.150207	0.00980724	4	26	2	530389143; 530389151; 767953210; 119602580	530389143 [1232-1238]; 530389151 [1095-1101]; 767953210 [1095-1101]; 119602580 [1076-1082]		0	801.519	0.822	0.75	0.95091	0.891968	22.16	32.86	99.6	103.1	97.3	17.96	18.07	24.09	3.29179e+07	4.73885e+07	4.22778e+07	4.18518e+07	4.37437e+07	5.76488e+07	26866018	4.12763e+07	4.32545e+07	Shared	Peak Found	Peak Found	Peak Found	Peak Found	Peak Found	Peak Found	Peak Found	High	High	High	0.003584	0.05551	1
	FALSE	High	[R].TPHVQAVQGPLGSPPK.[R]		5.85098e-05	1.33021e-05	1	4	4	530389143	530389143 [113-128]		0	1612.88	0.177	0.01	2.55113e-07	1.77947e-16	0	19.16	44.8	252.8	2.3			18.12		4.43969e+06		2.50408e+07			203724		263615		High	High	Not Found	High	Not Found	Not Found	Peak Found	Not Found	Peak Found	High	1.222e-05	6.116e-07	33
	FALSE	High	[K].TPVEVPVGGFK.[G]		6.31542e-06	1.33021e-05	3	25	9	530389143; 530389151; 767953210	530389143 [3379-3389]; 530389151 [3242-3252]; 767953210 [3242-3252]		0	1129.63	0.556	0.665	0.270475	0.680149	15.58	0.87	81.6	131.2	87.2	7.67	10.17	0.42	5.38946e+07	4.64392e+07	5.21256e+07	8.38369e+07	8.3459e+07	9.92993e+07	56037716	5.57105e+07	5.55844e+07	Shared	High	High	High	High	High	High	High	High	High	High	1.222e-05	8.251e-09	37
	FALSE	High	[R].TQLASWSDPTEETGPVAGILDTETLEK.[V]		1.64983e-09	1.33021e-05	3	26	1	530389143; 530389151; 767953210	530389143 [4407-4433]; 530389151 [4270-4296]; 767953210 [4270-4296]		0	2888.4	0.604	0.611	0.569719	0.454813	21.52	5.86	81.8	135.4	82.8	8.24	79.89		9.55437e+06	1.09415e+07	1.11549e+07	1.88193e+07	1.8104e+07	986041	11068753			Shared	Peak Found	Peak Found	High	Peak Found	Peak Found	Peak Found	Peak Found	Not Found	Not Found	High	1.222e-05	9.582e-16	34
	FALSE	High	[K].TVTIWEIINSEYFTAEQR.[R]		1.50255e-10	1.33021e-05	3	25	2	530389143; 530389151; 767953210	530389143 [3063-3080]; 530389151 [2926-2943]; 767953210 [2926-2943]		0	2200.09																						No Quan Values	Not Found	Not Found	Not Found	High	Not Found	Not Found	Not Found	Not Found	High	High	1.332e-05	3.63e-12	81
	FALSE	High	[R].TVTVWELISSEYFTAEQR.[Q]		3.20623e-09	1.33021e-05	3	25	4	530389143; 530389151; 767953210	530389143 [3392-3409]; 530389151 [3255-3272]; 767953210 [3255-3272]		0	2159.07	1.575	1.785	0.898649	0.734461	68.54	64.84	108.4	68.8	122.8	14.82	54.89	13.54	1.03198e+06	1.32713e+06	1.04071e+06	448033	1.29272e+06	660695	988414	1.29866e+06	1.17958e+06	Shared	High	High	High	Peak Found	Peak Found	Peak Found	Peak Found	Peak Found	High	High	1.222e-05	1.17e-14	45
	FALSE	High	[M].VAGMLMPR.[D]		0.0081768	0.000661824	1	4	8	530389143	530389143 [2-9]		0	874.464	0.585	0.743	0.39114	0.904218	12.47	3.45	75.9	128.6	95.5	12.22	5.95	1.42	4.58899e+06	5.41323e+06	5.86301e+06	1.00211e+07	8.96507e+06	9.17842e+06	6.92748e+06	6.81625e+06	6.73381e+06		High	High	High	Peak Found	High	High	High	High	High	High	0.000229	0.002804	17
	FALSE	High	[R].VAQLLER.[W]		0.0925977	0.0065855	4	25	6	530389143; 530389151; 767953210; 119602580	530389143 [1323-1329]; 530389151 [1186-1192]; 767953210 [1186-1192]; 119602580 [1167-1173]		0	828.494	0.619	0.646	0.547427	0.514388	5.07	3.16	81.2	133.9	85	3.82	3.32	3.04	2.83054e+07	2.79464e+07	3.00013e+07	4.82486e+07	4.66901e+07	4.51468e+07	31152042	2.95172e+07	2.96276e+07	Shared	Peak Found	High	High	High	Peak Found	Peak Found	High	Peak Found	High	High	0.002421	0.03141	27
	FALSE	High	[R].VDGAEWGVDLPSVEAQLGSHR.[G]		6.30512e-16	1.33021e-05	4	27	6	530389143; 530389151; 767953210; 119602580	530389143 [681-701]; 530389151 [544-564]; 767953210 [544-564]; 119602580 [525-545]		0	2222.08																						No Quan Values	High	Not Found	Not Found	Not Found	High	High	High	High	High	High	1.222e-05	6.305e-16	105
	FALSE	High	[R].VKAEAEAAR.[E]		0.111877	0.00764206	4	24	2	530389143; 530389151; 767953210; 119602580	530389143 [1663-1671]; 530389151 [1526-1534]; 767953210 [1526-1534]; 119602580 [1507-1515]		1	944.516	11.285	13.1	1.51642e-16	7.87993e-15	52.07	24.95	168.4	11	120.6	31.96	41.21	47.11	2.30192e+07	2.78189e+07	1.41689e+07	1.50966e+06	1.25559e+06	2.65299e+06	34919264	1.64481e+07	1.64803e+07	Shared	High	Peak Found	High	Peak Found	Peak Found	Peak Found	Peak Found	Peak Found	Peak Found	High	0.002483	0.03216	34
	FALSE	High	[R].VLADPSDDTK.[G]		4.60242e-05	1.33021e-05	6	36	17	13548675; 525507390; 530389143; 1082356; 530389151; 767953210	13548675 [2350-2359]; [2884-2893]; [3418-3427]; [3952-3961]; [4486-4495]; [5020-5029]; 525507390 [2375-2384]; [2911-2920]; [3442-3451]; [3976-3985]; [5043-5052]; 530389143 [2984-2993]; [3643-3652]; 1082356 [460-469]; 530389151 [2847-2856]; [3506-3515]; 767953210 [2847-2856]; [3506-3515]		0	1060.52	0.951	0.744	0.996737	0.821902	9.22	11.93	104	109.4	86.7	9.56	4.65	10.77	1.73206e+08	1.64666e+08	1.97538e+08	1.82207e+08	1.94875e+08	1.78425e+08	119300360	1.44399e+08	1.4502e+08	Shared	High	High	High	High	High	High	High	High	High	High	1.222e-05	5.158e-07	62
	FALSE	High	[K].VLALPEPSPAAPTLR.[S]		1.05988e-05	1.33021e-05	4	26	9	530389143; 530389151; 767953210; 119602580	530389143 [1192-1206]; 530389151 [1055-1069]; 767953210 [1055-1069]; 119602580 [1036-1050]		0	1531.88	0.488	0.561	0.0695506	0.395392	8.15	7.72	71.6	146.7	81.7	1.83	6.85	5.23	4.40223e+07	4.52428e+07	4.37053e+07	8.29891e+07	9.51656e+07	9.02091e+07	48096144	5.02427e+07	5.33545e+07	Shared	High	High	High	High	High	High	High	High	High	High	1.332e-05	1.049e-06	45
	FALSE	High	[R].VIDRELYQQLQR.[G]		7.71315e-05	1.33021e-05	3	25	5	530389143; 530389151; 767953210	530389143 [3133-3144]; 530389151 [2996-3007]; 767953210 [2996-3007]		1	1560.85	3.807	5.487	0.0102429	3.17284e-06	21.76	15.64	101.6	31.3	167.1	16.26	12.7	13.92	2.26028e+06	2.99377e+06	2.3096e+06	765238	593752	711074	3.25814e+06	4.31345e+06	3.79723e+06	Shared	High	High	Peak Found	Peak Found	Peak Found	Peak Found	High	High	High	High	1.222e-05	1.044e-06	10
	FALSE	High	[R].VPDVQDGVR.[A]		0.00642883	0.00054711	3	25	11	530389143; 530389151; 119602580	530389143 [407-415]; 530389151 [270-278]; 119602580 [251-259]		0	984.511	0.721	0.702	0.869222	0.788819	2.97	3.84	89.2	123.6	87.3	3.04	3.94	2.97	4.39462e+07	4.22375e+07	4.14089e+07	5.74027e+07	6.19019e+07	5.85558e+07	40270465	4.2729e+07	4.13404e+07	Shared	High	High	High	High	High	High	High	Peak Found	High	High	0.0001432	0.001666	41
	FALSE	High	[R].VPLDEALQR.[G]		0.000442363	3.60116e-05	3	27	19	530389143; 530389151; 767953210	530389143 [4548-4556]; 530389151 [4411-4419]; 767953210 [4411-4419]		0	1040.57	0.565	0.526	0.35569	0.171183	6.95	9.48	79.7	141.1	79.2	1.69	6.53	6.64	2.68615e+07	2.7368e+07	2.77835e+07	5.24551e+07	4.61407e+07	4.84113e+07	27179036	2.4248e+07	2.73513e+07	Shared	High	High	High	High	High	High	High	High	High	High	1.222e-05	3.096e-05	25
	FALSE	High	[R].VPLDVACAR.[G]	1xPropionamide [C7]	0.000296831	1.33021e-05	3	25	15	530389143; 530389151; 767953210	530389143 [3294-3302]; 530389151 [3157-3165]; 767953210 [3157-3165]		0	1014.54	0.685	0.852	0.790298	0.9564	17.34	6.31	86	114.5	99.5	13.07	8.56	2.24	1.58815e+07	1.94809e+07	2.05193e+07	2.9961e+07	2.59021e+07	2.59329e+07	23073724	2.25278e+07	2.2065e+07	Shared	High	High	High	High	High	High	High	High	High	High	1.332e-05	6.017e-05	22
	FALSE	High	[K].VPPGYHPLDVEK.[E]		2.79267e-06	1.33021e-05	4	28	12	530389143; 530389151; 767953210; 119602580	530389143 [499-510]; 530389151 [362-373]; 767953210 [362-373]; 119602580 [343-354]		0	1350.71	0.552	0.491	0.335889	0.170565	13.91	9.3	81.1	146.9	72.1	9.57	8.19	2.02	1.04176e+07	1.13951e+07	1.26094e+07	2.27345e+07	1.93423e+07	2.06371e+07	9790911	1.01248e+07	1.01549e+07	Shared	High	High	High	High	High	High	High	High	High	High	1.222e-05	2.751e-08	6
	FALSE	High	[K].VPPGYHPLDVEKEWGK.[L]		2.7084e-07	1.33021e-05	4	28	12	530389143; 530389151; 767953210; 119602580	530389143 [499-514]; 530389151 [362-377]; 767953210 [362-377]; 119602580 [343-358]		1	1850.94	0.952	0.976	1	0.998585	3.56	10.36	96.9	101.7	101.4	10.78	12.41	16.41	1.45485e+07	1.20617e+07	1.47091e+07	1.23751e+07	1.56453e+07	1.52785e+07	1.52669e+07	1.52207e+07	1.12868e+07	Shared	Peak Found	Peak Found	High	Peak Found	High	High	High	High	High	High	1.222e-05	6.904e-10	32
	FALSE	High	[R].VPVDVAYQR.[G]		9.64908e-05	1.33021e-05	4	29	18	525507390; 530389143; 530389151; 767953210	525507390 [2893-2901]; 530389143 [3625-3633]; 530389151 [3488-3496]; 767953210 [3488-3496]		0	1046.56	0.645	0.687	0.53527	0.676165	7.06	5.7	84.2	127.9	87.9	3.57	5.74	1.41	4.81396e+07	4.50744e+07	4.77981e+07	7.81423e+07	7.2633e+07	6.98411e+07	49907088	4.96702e+07	5.09992e+07	Shared	High	High	High	High	High	High	High	High	High	High	1.332e-05	1.592e-05	57
	FALSE	High	[R].VPVDVAYR.[RC]		0.00344911	0.000323902	6	36	22	13548675; 525507390; 530389143; 1082356; 530389151; 767953210	13548675 [713-720]; [1674-1681]; [2332-2339]; [2866-2873]; [3400-3407]; [3934-3941]; [4468-4475]; [5002-5009]; 525507390 [738-745]; [1699-1706]; [2357-2364]; [3424-3431]; [3958-3965]; [4492-4499]; [5025-5032]; 530389143 [2966-2973]; 1082356 [442-449]; 530389151 [2829-2836]; 767953210 [2829-2836]		0	918.504	0.856	0.849	0.976991	0.973457	13.31	7.37	94.3	112.4	93.3	12.69	6.65	6.07	1.31147e+08	1.0883e+08	1.03831e+08	1.38533e+08	1.29694e+08	1.2128e+08	117591464	1.04873e+08	1.07698e+08	Shared	High	High	High	High	High	High	High	High	High	High	0.0001208	0.001066	37
	FALSE	High	[R].VQMEELSK.[L]		0.0060413	0.000530723	4	26	18	530389143; 530389151; 767953210; 119602580	530389143 [2377-2384]; 530389151 [2240-2247]; 767953210 [2240-2247]; 119602580 [2221-2228]		0	963.482	1.043	0.673	0.992461	0.683287	27.15	20.09	121.6	102	76.4	16.86	21.58	12.29	2.49392e+07	2.10956e+07	1.77744e+07	2.47499e+07	1.76896e+07	1.70346e+07	14681182	1.146e+07	1.32558e+07	Shared	High	High	High	High	High	High	High	High	High	High	0.0001432	0.001551	38
	FALSE	High	[R].VQMEELSK.[L]	1xOxidation [M3]	0.0143335	0.00116855	4	26	4	530389143; 530389151; 767953210; 119602580	530389143 [2377-2384]; 530389151 [2240-2247]; 767953210 [2240-2247]; 119602580 [2221-2228]		0	979.476	0.988	0.667	0.995967	0.781633	14.47	16.77	117.3	109.6	73.1	15.56	16.08	7.37	4.14976e+06	3.48091e+06	3.05013e+06	4.20051e+06	3.17953e+06	3.25151e+06	2.44423e+06	2.16779e+06	2.14642e+06	Shared	High	High	Peak Found	Peak Found	Peak Found	Peak Found	Peak Found	High	High	High	0.0005528	0.004824	15
	FALSE	High	[K].VQSGSESVIQEYVDLR.[T]		2.15719e-11	1.33021e-05	4	26	9	530389143; 530389151; 767953210; 119602580	530389143 [1447-1462]; 530389151 [1310-1325]; 767953210 [1310-1325]; 119602580 [1291-1306]		0	1808.9	0.564	0.685	0.345702	0.711717	2.34	2.84	75.1	134	90.9	1.23	4.32	3.69	1.56979e+07	1.59456e+07	1.55648e+07	2.82485e+07	2.79948e+07	2.60792e+07	18006488	1.93462e+07	1.89829e+07	Shared	High	High	High	High	High	High	High	High	High	High	1.222e-05	6.305e-16	91
	FALSE	High	[K].VSITEAMHR.[N]		2.63202e-05	1.33021e-05	3	27	14	530389143; 530389151; 767953210	530389143 [4434-4442]; 530389151 [4297-4305]; 767953210 [4297-4305]		0	1043.53	0.683	0.559	0.734224	0.384769	12.48	0.72	91.4	133.8	74.8	11.52	0.85	0.4	2.38428e+07	2.75279e+07	3.0059e+07	3.98234e+07	4.04891e+07	4.02956e+07	22440736	2.25112e+07	2.26199e+07	Shared	High	High	High	High	High	High	High	High	High	High	1.257e-05	7.489e-06	38
	FALSE	High	[K].VSITEAMHR.[N]	1xOxidation [M7]	0.00517653	0.000463113	3	27	3	530389143; 530389151; 767953210	530389143 [4434-4442]; 530389151 [4297-4305]; 767953210 [4297-4305]		0	1059.53	0.698	0.467	0.86183	0.266544	18.62	4.72	96.5	138.1	65.4	13.71	5.22	5.01	2.23874e+06	2.57806e+06	2.94844e+06	3.62375e+06	3.69199e+06	3.99326e+06	1.86469e+06	1.69115e+06	1.74783e+06	Shared	Peak Found	High	Peak Found	Peak Found	High	Peak Found	Peak Found	Peak Found	High	High	0.0001245	0.001302	4
	FALSE	High	[K].VSIYEAMR.[R]		0.00591768	0.000530723	3	25	12	530389143; 530389151; 767953210	530389143 [3511-3518]; 530389151 [3374-3381]; 767953210 [3374-3381]		0	968.487	0.58	0.705	0.394976	0.828734	3.4	1.78	76.1	131.3	92.6	1.72	8.82	0.71	2.07776e+07	2.05631e+07	2.12654e+07	4.13281e+07	3.53913e+07	3.58212e+07	25269302	2.5539e+07	2.51951e+07	Shared	High	High	High	High	High	High	High	High	High	High	0.0001358	0.001329	34
	FALSE	High	[K].VTLVQTLEIQR.[Q]		3.84237e-06	1.33021e-05	4	25	23	530389143; 530389151; 767953210; 119602580	530389143 [2570-2580]; 530389151 [2433-2443]; 767953210 [2433-2443]; 119602580 [2414-2424]		0	1299.76	0.61	0.942	0.393572	1	8.94	14.64	69.4	118.7	111.8	12.13	13.42	2.21	2.3604e+07	1.92052e+07	1.9302e+07	3.2998e+07	2.97395e+07	3.87011e+07	3.01341e+07	3.10827e+07	3.14558e+07	Shared	High	High	High	High	High	High	High	High	High	High	1.222e-05	2.166e-08	48
	FALSE	High	[R].VVIVDPETGK.[E]		0.000754676	8.01812e-05	3	26	6	530389143; 530389151; 767953210	530389143 [4283-4292]; 530389151 [4146-4155]; 767953210 [4146-4155]		0	1056.59	0.565	0.364	0.383178	0.00479856	5.79	2.99	89.6	154.3	56.2	9.94	2.65	3.08	1.00822e+07	9.97162e+06	8.39632e+06	1.71783e+07	1.78294e+07	1.69452e+07	6.51003e+06	6.1294e+06	6.25286e+06	Shared	Peak Found	High	Peak Found	High	High	High	High	Peak Found	Peak Found	High	3.751e-05	0.000134	52
	FALSE	High	[R].VVIVDPETGKEMSVYEAYR.[K]		2.99739e-10	1.33021e-05	3	26	4	530389143; 530389151; 767953210	530389143 [4283-4301]; 530389151 [4146-4164]; 767953210 [4146-4164]		1	2185.08	0.661	1.106	0.612821	0.985482	7.55	7.96	71.7	108.4	119.9	2.22	13.31	0.99	1.02384e+07	1.05546e+07	1.06918e+07	1.51476e+07	1.59607e+07	1.9367e+07	17647474	1.76686e+07	1.73573e+07	Shared	High	High	Peak Found	Peak Found	Peak Found	High	Peak Found	Peak Found	High	High	1.222e-05	6.305e-16	51
	FALSE	High	[R].WQAVLAQTDVR.[Q]		3.80238e-06	1.33021e-05	4	25	7	530389143; 530389151; 767953210; 119602580	530389143 [1330-1340]; 530389151 [1193-1203]; 767953210 [1193-1203]; 119602580 [1174-1184]		0	1286.69	0.922	0.689	0.996533	0.644789	17.67	2.47	98.5	119.6	81.9	10.67	9.23	1.29	5.45778e+07	4.6821e+07	4.47052e+07	4.84879e+07	5.74617e+07	5.68343e+07	39594432	3.86013e+07	3.89447e+07	Shared	Peak Found	High	High	High	High	High	Peak Found	High	High	High	1.222e-05	1.848e-08	42
	FALSE	High	[R].YASGSSASLGGPESAVA.[-]		0.000584421	3.60116e-05	3	26	5	530389143; 530389151; 767953210	530389143 [4673-4689]; 530389151 [4536-4552]; 767953210 [4536-4552]		0	1510.7	0.818	0.658	0.944552	0.535164	11.05	19.54	98.9	114.4	86.7	5.66	9.6	14.58	1.12558e+07	1.25145e+07	1.23395e+07	1.37588e+07	1.42663e+07	1.64377e+07	8.2952e+06	1.08126e+07	1.08171e+07	Shared	High	Peak Found	Peak Found	Peak Found	Peak Found	High	High	High	High	High	1.222e-05	5.232e-05	13
	FALSE	High	[R].YLQDLLAWVEENQHR.[V]		5.74185e-12	1.33021e-05	4	27	9	530389143; 530389151; 767953210; 119602580	530389143 [666-680]; 530389151 [529-543]; 767953210 [529-543]; 119602580 [510-524]		0	1913.95	0.908	0.704	0.992369	0.818451	10.79	14.42	99.9	117.5	82.7	13.81	11.69	5.29	2.27368e+07	1.98622e+07	1.72313e+07	2.34624e+07	2.33653e+07	1.89734e+07	16441173	1.64507e+07	1.49837e+07	Shared	High	High	High	High	High	High	High	High	High	High	1.222e-05	6.305e-16	39
FALSE	High	Master Protein	767953210	PREDICTED: plectin isoform X2 [Homo sapiens]	0	2824.53	68	315	3223	1	4552	516.4	5.76	55234	315	cell organization and biogenesis	cytoplasm;cytoskeleton;cytosol;membrane	protein binding;RNA binding;structural molecule activity	Pf00307, Pf00681, Pf07812	5339	PLEC	8					0	1.024	0.839	0.989875	0.963116	19.67	1.11	102.7	107.3	90	10.05	84.42			1.68452e+07	1.94225e+07	1.88936e+07	1.90353e+07	322096			1.58502e+07	Not Found
	Checked	Confidence	Annotated Sequence	Modifications	Qvality PEP	Qvality q-value	# Protein Groups	# Proteins	# PSMs	Master Protein Accessions	Positions in Master Proteins	Modifications in Master Proteins	# Missed Cleavages	Theo. MH+ [Da]	Abundance Ratio: (Control) / (DFMO)	Abundance Ratio: (DFMO plus SPD) / (DFMO)	Abundance Ratio Adj. P-Value: (Control) / (DFMO)	Abundance Ratio Adj. P-Value: (DFMO plus SPD) / (DFMO)	Abundance Ratio Variability [%]: (Control) / (DFMO)	Abundance Ratio Variability [%]: (DFMO plus SPD) / (DFMO)	Abundances (Grouped): Control	Abundances (Grouped): DFMO	Abundances (Grouped): DFMO plus SPD	Abundances (Grouped) CV [%]: Control	Abundances (Grouped) CV [%]: DFMO	Abundances (Grouped) CV [%]: DFMO plus SPD	Abundances (Normalized): F1: Sample, Control	Abundances (Normalized): F2: Sample, Control	Abundances (Normalized): F3: Sample, Control	Abundances (Normalized): F4: Sample, DFMO	Abundances (Normalized): F5: Sample, DFMO	Abundances (Normalized): F6: Sample, DFMO	Abundances (Normalized): F7: Sample, DFMO plus SPD	Abundances (Normalized): F8: Sample, DFMO plus SPD	Abundances (Normalized): F9: Sample, DFMO plus SPD	Quan Info	Found in Sample: [S1] F1: Sample, Control	Found in Sample: [S2] F2: Sample, Control	Found in Sample: [S3] F3: Sample, Control	Found in Sample: [S4] F4: Sample, DFMO	Found in Sample: [S5] F5: Sample, DFMO	Found in Sample: [S6] F6: Sample, DFMO	Found in Sample: [S7] F7: Sample, DFMO plus SPD	Found in Sample: [S8] F8: Sample, DFMO plus SPD	Found in Sample: [S9] F9: Sample, DFMO plus SPD	Confidence (by Search Engine): Mascot	Percolator q-Value (by Search Engine): Mascot	Percolator PEP (by Search Engine): Mascot	Ions Score (by Search Engine): Mascot
	FALSE	High	[R].AAEEAEEAR.[V]		0.00099641	0.000165459	4	26	26	530389143; 530389151; 767953210; 119602580	530389143 [2231-2239]; 530389151 [2094-2102]; 767953210 [2094-2102]; 119602580 [2075-2083]		0	975.438	0.571	0.394	0.307443	0.0264655	13.66	26.44	86	153.5	60.4	21.17	6.85	32.38	1.23341e+07	8.42701e+06	9.03401e+06	1.69265e+07	1.47679e+07	1.61285e+07	5.38803e+06	6.34901e+06	9.80947e+06	Shared	High	High	High	High	High	High	High	High	High	High	2.166e-05	0.0001814	55
	FALSE	High	[R].AALAHSEEVTASQVAATK.[T]		1.0186e-15	1.33021e-05	3	25	24	530389143; 530389151; 767953210	530389143 [2749-2766]; 530389151 [2612-2629]; 767953210 [2612-2629]		0	1783.92	0.777	0.743	0.894955	0.822215	4.71	3.7	93.1	118.7	88.2	5.94	4.07	1.48	3.19917e+07	3.52314e+07	3.57572e+07	4.60056e+07	4.48863e+07	4.24672e+07	33560303	3.33595e+07	3.26259e+07	Shared	High	High	High	High	High	High	High	High	High	High	1.222e-05	6.305e-16	90
	FALSE	High	[K].AEAELLQQQK.[E]		0.000435661	1.33021e-05	4	25	5	530389143; 530389151; 767953210; 119602580	530389143 [2469-2478]; 530389151 [2332-2341]; 767953210 [2332-2341]; 119602580 [2313-2322]		0	1157.62	0.694	0.494	0.810149	0.218688	5.56	5.03	94.8	136.6	68.5	5.76	2.85	3.54	6.2107e+06	6.94811e+06	6.44974e+06	9.2943e+06	9.1112e+06	9.63679e+06	4.66216e+06	4.44073e+06	4.76054e+06	Shared	High	High	High	High	Peak Found	High	Peak Found	Peak Found	Peak Found	High	1.222e-05	3.003e-05	25
	FALSE	High	[K].AELELELGR.[I]		0.00090255	0.000165459	4	26	11	530389143; 530389151; 767953210; 119602580	530389143 [2084-2092]; 530389151 [1947-1955]; 767953210 [1947-1955]; 119602580 [1928-1936]		0	1029.56	0.728	0.639	0.80554	0.63679	13.34	12.31	90	123.7	86.2	15.02	12.41	11.66	3.67486e+07	3.37155e+07	4.48875e+07	4.70017e+07	5.0512e+07	5.95949e+07	35199872	3.79302e+07	3.0034e+07	Shared	High	High	High	High	High	High	High	High	High	High	3.751e-05	0.0001652	52
	FALSE	High	[K].AEVVETTQVYTEEETR.[R]		5.61925e-11	1.33021e-05	3	25	10	530389143; 530389151; 767953210	530389143 [3691-3706]; 530389151 [3554-3569]; 767953210 [3554-3569]		0	1883.89	0.676	0.503	0.765132	0.330466	10.29	5.45	88.8	140.5	70.7	6.07	5.97	7.84	3.3385e+06	3.0188e+06	3.00289e+06	4.39327e+06	4.94006e+06	4.77704e+06	2.13901e+06	2.49315e+06	2.40153e+06	Shared	Peak Found	High	High	High	High	High	High	High	High	High	1.222e-05	6.7e-16	94
	FALSE	High	[K].AEVVETTQVYTEEETRR.[A]		5.7229e-07	1.33021e-05	3	25	15	530389143; 530389151; 767953210	530389143 [3691-3707]; 530389151 [3554-3570]; 767953210 [3554-3570]		1	2039.99	0.572	0.731	0.38099	0.830139	28.85	29.88	74.5	130.3	95.2	13.76	26.01	5.75	9.82696e+06	7.71158e+06	7.91462e+06	1.84845e+07	1.38319e+07	1.10444e+07	1.06313e+07	1.01119e+07	9.47457e+06	Shared	High	High	High	High	High	High	High	High	High	High	1.222e-05	7.9e-11	6
	FALSE	High	[K].AFCGFEDPR.[T]	1xPropionamide [C3]	0.00289471	0.000307895	3	27	11	530389143; 530389151; 767953210	530389143 [4497-4505]; 530389151 [4360-4368]; 767953210 [4360-4368]		0	1112.48	0.791	0.585	0.913392	0.47933	10.66	2.92	99.9	126.3	73.8	4.79	8.96	9.77	3.84715e+07	3.53189e+07	3.55915e+07	5.21388e+07	4.46256e+07	4.49995e+07	30703856	2.63059e+07	2.57983e+07	Shared	High	High	High	High	High	High	High	High	High	High	7.707e-05	0.0006619	7
	FALSE	High	[R].AFEETQIDIPGGGSHGGSTMSLWEVMQSDLIPEEQR.[A]		7.47331e-15	1.33021e-05	3	26	1	530389143; 530389151; 767953210	530389143 [3708-3743]; 530389151 [3571-3606]; 767953210 [3571-3606]		0	3931.81	100	100	1.51642e-16	1.77947e-16			232.6		67.4	17.38		4.42	1.73062e+06	1.28456e+06	1.30961e+06					367829	391553	Shared	High	Peak Found	Peak Found	Not Found	Not Found	Not Found	Not Found	Peak Found	Peak Found	High	1.222e-05	6.305e-16	59
	FALSE	High	[R].AGLVGPEFHEK.[L]		0.000283409	1.33021e-05	3	25	15	530389143; 530389151; 767953210	530389143 [3226-3236]; 530389151 [3089-3099]; 767953210 [3089-3099]		0	1183.61	0.58	0.677	0.332113	0.668556	6.89	3.22	76.3	134	89.8	5.12	2.63	1.23	2.05705e+07	1.86435e+07	1.91664e+07	3.3663e+07	3.21688e+07	3.37005e+07	2.28148e+07	2.25547e+07	2.2261e+07	Shared	High	High	High	High	High	High	Peak Found	High	High	High	1.222e-05	1.309e-05	15
	FALSE	High	[R].AGTLSITEFADMLSGNAGGFR.[S]		2.20425e-12	1.33021e-05	3	26	6	530389143; 530389151; 767953210	530389143 [4366-4386]; 530389151 [4229-4249]; 767953210 [4229-4249]		0	2115.02	0.512	0.762	0.154851	0.898947	4.44	12.37	67.6	131.9	100.5	2.92	4.49	11.66	8.72849e+06	8.47481e+06	8.98544e+06	1.78508e+07	1.63201e+07	1.70374e+07	1.17888e+07	1.29852e+07	1.48433e+07	Shared	High	High	High	Peak Found	Peak Found	High	Peak Found	High	High	High	1.222e-05	6.305e-16	107
	FALSE	High	[K].AGVAAPATQVAQVTLQSVQR.[R]		1.61567e-09	1.33021e-05	3	24	7	530389143; 530389151; 767953210	530389143 [636-655]; 530389151 [499-518]; 767953210 [499-518]		0	1995.1	0.585	0.675	0.340626	0.596302	9.85	8.61	76.5	131.7	91.8	6.12	8.37	8.3	1.04298e+07	9.67805e+06	9.2458e+06	1.66567e+07	1.78424e+07	1.50862e+07	10185704	1.19396e+07	1.16156e+07	Shared	High	High	High	High	High	Peak Found	High	High	Peak Found	High	1.222e-05	5.405e-13	56
	FALSE	High	[K].AGVVGPELHEQLLSAEK.[A]		1.64663e-14	1.33021e-05	3	25	12	530389143; 530389151; 767953210	530389143 [3557-3573]; 530389151 [3420-3436]; 767953210 [3420-3436]		0	1776.95	0.767	0.738	0.858461	0.830139	20.76	18.21	99.6	115.3	85.1	15.33	19.32	3.62	2.31774e+07	2.97319e+07	3.12783e+07	3.44337e+07	4.38521e+07	3.02048e+07	2.54189e+07	2.61359e+07	2.43197e+07	Shared	High	Peak Found	Peak Found	High	High	High	High	High	High	High	1.257e-05	2.823e-15	47
	FALSE	High	[K].AHAFAVQQK.[E]		0.000539092	3.60116e-05	4	26	5	530389143; 530389151; 767953210; 119602580	530389143 [2195-2203]; 530389151 [2058-2066]; 767953210 [2058-2066]; 119602580 [2039-2047]		0	999.537	0.782	0.601	0.882912	0.382651	18.39	33.31	103.2	132	64.7	13.84	17.97	28.6	2.89144e+07	2.36429e+07	3.1167e+07	2.88529e+07	3.69683e+07	4.15549e+07	28222632	1.73296e+07	1.8131e+07	Shared	High	High	Peak Found	High	Peak Found	Peak Found	Peak Found	High	High	High	1.222e-05	4.743e-05	35
	FALSE	High	[K].AKLEQLFQDEVAK.[A]		1.59885e-09	1.33021e-05	3	25	16	530389143; 530389151; 767953210	530389143 [2656-2668]; 530389151 [2519-2531]; 767953210 [2519-2531]		1	1518.82	0.66	0.577	0.602253	0.306632	23.54	30.11	88.5	142.9	68.5	9.53	18.68	14.04	3.66121e+07	3.30256e+07	3.02841e+07	5.54915e+07	5.33164e+07	3.86126e+07	32017212	2.55689e+07	2.50855e+07	Shared	High	High	High	High	High	High	High	High	High	High	1.222e-05	5.384e-15	84
	FALSE	High	[R].ALAEEAKR.[Q]		0.0175377	0.00132098	4	26	1	530389143; 530389151; 767953210; 119602580	530389143 [1950-1957]; 530389151 [1813-1820]; 767953210 [1813-1820]; 119602580 [1794-1801]		1	887.495	1.16	1.852	0.966841	0.251088	54.19	44.04	77.2	78.1	144.7	32.39	40.34	27.96	5.86323e+06		9.34708e+06	7.4847e+06	3.59347e+06	8.66843e+06	15345776	8.63324e+06	1.38638e+07	Shared	Peak Found	Not Found	Peak Found	Peak Found	Peak Found	Peak Found	Peak Found	Peak Found	High	High	0.0005981	0.005837	15
	FALSE	High	[R].ALQALEELR.[L]		0.00111065	0.000181903	4	25	16	530389143; 530389151; 767953210; 119602580	530389143 [1676-1684]; 530389151 [1539-1547]; 767953210 [1539-1547]; 119602580 [1520-1528]		0	1042.59	0.631	0.703	0.655739	0.792349	3.46	16.54	81.4	130.5	88.1	12.99	12.56	5.4	4.18682e+07	3.375e+07	4.33024e+07	5.35169e+07	6.71942e+07	6.70622e+07	45285632	4.7214e+07	4.23914e+07	Shared	High	High	High	High	High	High	High	High	High	High	5.731e-05	0.0002941	35
	FALSE	High	[R].APVPASELLASGVLSR.[A]		1.88773e-07	1.33021e-05	3	24	6	530389143; 530389151; 767953210	530389143 [3452-3467]; 530389151 [3315-3330]; 767953210 [3315-3330]		0	1566.88	0.676	0.893	0.650657	0.99073	10.06	4.24	79	116.8	104.2	7.7	5.38	1.7	3.38209e+07	3.67919e+07	3.94691e+07	5.0374e+07	5.59492e+07	5.44273e+07	4.84805e+07	4.85785e+07	4.99693e+07	Shared	High	High	High	Peak Found	High	High	Peak Found	Peak Found	High	High	1.332e-05	3.332e-08	72
	FALSE	High	[R].AQAEAQQPTFDALR.[D]		3.71204e-09	1.33021e-05	4	26	9	530389143; 530389151; 767953210; 119602580	530389143 [1279-1292]; 530389151 [1142-1155]; 767953210 [1142-1155]; 119602580 [1123-1136]		0	1545.77	0.571	0.352	0.299798	0.00761784	11.05	22.45	87.6	150.1	62.2	4.23	11.77	9.9	1.29728e+07	1.26278e+07	1.3712e+07	2.22224e+07	2.21126e+07	2.70138e+07	7.77645e+06	9.34561e+06	9.20944e+06	Shared	High	High	High	High	High	High	High	High	High	High	1.222e-05	1.852e-13	47
	FALSE	High	[R].AQAEAQQPTFDALRDELR.[G]		3.59733e-09	1.33021e-05	4	26	15	530389143; 530389151; 767953210; 119602580	530389143 [1279-1296]; 530389151 [1142-1159]; 767953210 [1142-1159]; 119602580 [1123-1140]		1	2059.02	0.622	0.751	0.465188	0.90405	7.01	5.95	78	125.9	96.1	4.07	11.79	12.31	3.41869e+07	3.26438e+07	3.15306e+07	5.27322e+07	4.37105e+07	5.49388e+07	41270665	3.2692e+07	4.0252e+07	Shared	High	High	High	High	High	High	High	High	High	High	1.222e-05	4.351e-15	43
	FALSE	High	[R].AQAEQAALR.[Q]		0.00494333	0.000463113	4	26	10	530389143; 530389151; 767953210; 119602580	530389143 [2292-2300]; 530389151 [2155-2163]; 767953210 [2155-2163]; 119602580 [2136-2144]		0	957.511	0.79	0.769	0.938538	0.896777	6.38	21.54	91.6	115.9	92.5	3.56	12.44	20.14	2.90997e+07	2.82839e+07	3.0352e+07	3.01658e+07	3.68174e+07	3.84026e+07	20260032	2.93973e+07	2.95385e+07	Shared	High	High	High	High	High	High	High	High	High	High	0.0001285	0.001154	24
	FALSE	High	[K].AQAEVEGLGK.[G]		0.00137246	0.000181903	4	26	7	530389143; 530389151; 767953210; 119602580	530389143 [1171-1180]; 530389151 [1034-1043]; 767953210 [1034-1043]; 119602580 [1015-1024]		0	1001.53	0.74	0.643	0.859683	0.523855	10.66	8.59	93.7	123.9	82.4	8.23	6.55	4.87	3.75963e+07	3.18699e+07	3.49161e+07	5.08201e+07	4.49405e+07	4.61784e+07	31851556	3.06849e+07	2.89066e+07	Shared	High	High	Peak Found	Peak Found	High	High	Peak Found	High	Peak Found	High	4.815e-05	0.0002716	37
	FALSE	High	[K].AQLEPVASPAK.[K]		0.00017353	1.33021e-05	4	26	20	530389143; 530389151; 767953210; 119602580	530389143 [1433-1443]; 530389151 [1296-1306]; 767953210 [1296-1306]; 119602580 [1277-1287]		0	1110.62	0.693	0.631	0.770621	0.56216	4.38	3.01	89.8	129.6	80.7	4.99	3.05	3.84	3.19584e+07	2.98082e+07	2.90469e+07	4.47511e+07	4.21556e+07	4.30108e+07	26774796	2.66003e+07	2.84976e+07	Shared	High	High	High	High	High	High	High	High	High	High	1.222e-05	1.591e-05	56
	FALSE	High	[R].AQLMADFQAGR.[V]		0.000211236	1.33021e-05	3	26	11	530389143; 530389151; 767953210	530389143 [3744-3754]; 530389151 [3607-3617]; 767953210 [3607-3617]		0	1207.59	0.802	0.592	0.942161	0.465722	5	19.4	97.3	120.5	82.2	2.1	11.12	13.83	2.96458e+07	2.97748e+07	2.86463e+07	3.67358e+07	3.57093e+07	4.36204e+07	19836142	2.58426e+07	2.50401e+07	Shared	Peak Found	High	High	High	High	High	High	High	High	High	1.222e-05	7.397e-06	33
	FALSE	High	[R].AQLMADFQAGR.[V]	1xOxidation [M4]	0.0120589	0.00102426	3	26	1	530389143; 530389151; 767953210	530389143 [3744-3754]; 530389151 [3607-3617]; 767953210 [3607-3617]		0	1223.58	0.681	0.671	0.779625	0.746155	2.19	7.85	86.4	126.9	86.6	0.75	3.76	6.19	6.55418e+06	6.46992e+06	6.55546e+06	1.01778e+07	9.48277e+06	9.62523e+06	6.56748e+06	6.03871e+06	6.82465e+06	Shared	Peak Found	Peak Found	Peak Found	Peak Found	High	Peak Found	Peak Found	Peak Found	Peak Found	High	0.0002502	0.003378	1
	FALSE	High	[K].AQVEQELTTLR.[L]		1.44291e-05	1.33021e-05	4	26	13	530389143; 530389151; 767953210; 119602580	530389143 [2324-2334]; 530389151 [2187-2197]; 767953210 [2187-2197]; 119602580 [2168-2178]		0	1287.69	0.744	0.784	0.840819	0.911007	35.45	4.24	88.7	117.3	94.1	27.45	15	16.3	3.35875e+07	5.65896e+07	5.73245e+07	5.78519e+07	7.48169e+07	7.70168e+07	44676112	6.00167e+07	6.04094e+07	Shared	High	High	High	High	High	High	High	High	High	High	1.222e-05	1.359e-07	67
	FALSE	High	[R].ARQEELYSELQAR.[E]		3.77324e-10	1.33021e-05	3	24	20	530389143; 530389151; 767953210	530389143 [3361-3373]; 530389151 [3224-3236]; 767953210 [3224-3236]		1	1592.8	0.701	0.813	0.747544	0.953699	7.69	9.26	83.7	119.3	97	5.67	3.37	8.45	1.53058e+07	1.43809e+07	1.36715e+07	2.05047e+07	2.16146e+07	2.03171e+07	18370496	1.6665e+07	1.55421e+07	Shared	High	High	High	High	High	High	High	High	High	High	1.222e-05	6.622e-15	13
	FALSE	High	[K].ASDSELER.[Q]		0.0135778	0.00114045	4	26	11	530389143; 530389151; 767953210; 119602580	530389143 [2043-2050]; 530389151 [1906-1913]; 767953210 [1906-1913]; 119602580 [1887-1894]		0	906.416	0.609	0.466	0.479082	0.0476204	11.02	4.16	87.4	145	67.6	16.54	4.66	4.4	1.353e+07	1.37853e+07	1.7976e+07	2.28517e+07	2.22099e+07	2.43111e+07	10656120	1.03806e+07	1.13037e+07	Shared	High	High	High	High	High	High	High	High	Peak Found	High	0.0002903	0.003646	14
	FALSE	High	[R].ATTAALLLEAQAATGFLVDPVR.[N]		5.02466e-08	1.33021e-05	3	24	39	530389143; 530389151; 767953210	530389143 [3524-3545]; 530389151 [3387-3408]; 767953210 [3387-3408]		0	2228.23	0.599	0.937	0.462079	1	33.88	32.45	71.2	118.9	109.9	13.57	71.36	69.32	8.09759e+07	7.03391e+07	6.17345e+07	1.17426e+08	3.20541e+08	9.05896e+07	1.08618e+08	9.19694e+07	3.00216e+08	Shared	High	High	High	High	High	High	High	High	High	High	1.332e-05	2.528e-09	52
	FALSE	High	[K].ATVSAPFGK.[F]		0.0138	0.00115453	3	25	9	530389143; 530389151; 767953210	530389143 [3050-3058]; 530389151 [2913-2921]; 767953210 [2913-2921]		0	877.478	0.61	0.585	0.485249	0.358985	1.13	3.73	83.4	136.6	80	2.8	0.69	2.89	2.92279e+07	2.77411e+07	2.90064e+07	4.78283e+07	4.75351e+07	4.71722e+07	28724092	2.78295e+07	2.71169e+07	Shared	High	High	Peak Found	High	High	Peak Found	Peak Found	High	High	High	0.0002973	0.003726	23
	FALSE	High	[R].AVTGYKDPYSGK.[L]		4.3827e-07	1.33021e-05	3	26	11	530389143; 530389151; 767953210	530389143 [4152-4163]; 530389151 [4015-4026]; 767953210 [4015-4026]		1	1285.64	0.706	0.847	0.790181	0.968902	6.37	5.76	83	117.5	99.6	12.14	2.33	5.95	1.64753e+07	1.37561e+07	1.31894e+07	1.94749e+07	2.02316e+07	1.94029e+07	17908793	1.59771e+07	1.65037e+07	Shared	High	High	Peak Found	High	High	High	High	High	High	High	1.332e-05	2.895e-08	72
	FALSE	High	[R].AVTGYKDPYTGQQISLFQAMQK.[G]		2.78018e-07	1.33021e-05	3	25	5	530389143; 530389151; 767953210	530389143 [2915-2936]; 530389151 [2778-2799]; 767953210 [2778-2799]		1	2474.24	0.867	1.183	0.983664	0.939833	8.52	10.74	85.4	97	117.6	5.57	9.2	4.34	9.48251e+06	9.79558e+06	1.056e+07	1.09396e+07	1.28831e+07	1.1126e+07	12941167	1.34979e+07	1.41149e+07	Shared	High	Peak Found	High	Peak Found	High	Peak Found	High	High	Peak Found	High	1.222e-05	1.952e-11	21
	FALSE	High	[R].AVTGYRDPYTEQTISLFQAMK.[K]		4.97891e-10	1.33021e-05	3	25	7	530389143; 530389151; 767953210	530389143 [3909-3929]; 530389151 [3772-3792]; 767953210 [3772-3792]		1	2419.2	2.552	2.996	0.0762842	0.0109452	8.34	7.97	119.4	46.6	133.9	5.22	7.91	5.94	3.95955e+06	4.39603e+06	4.18708e+06	1.72883e+06	1.54565e+06		5165675	4.64363e+06	4.69622e+06	Shared	High	Peak Found	High	High	High	Not Found	High	High	High	High	1.222e-05	4.801e-15	47
	FALSE	High	[K].AVTGYRDPYTGQSVSLFQALK.[K]		9.25145e-06	1.33021e-05	3	25	1	530389143; 530389151; 767953210	530389143 [3243-3263]; 530389151 [3106-3126]; 767953210 [3106-3126]		1	2301.19	1.955	2.054	0.456188	0.373607	16.14	2.93	116.6	59.8	123.6	11.22	7.14	7.94	1.7329e+06	1.93844e+06	2.16948e+06	1.01425e+06	886306	994602	1.79761e+06	2.08317e+06	2.05407e+06	Shared	Peak Found	Peak Found	High	Peak Found	Peak Found	Peak Found	Peak Found	Peak Found	Peak Found	High	1.222e-05	1.717e-08	13
	FALSE	High	[K].AVVQLKPR.[H]		0.0194673	0.00137928	4	27	9	530389143; 530389151; 767953210; 119602580	530389143 [932-939]; 530389151 [795-802]; 767953210 [795-802]; 119602580 [776-783]		0	910.583	0.655	0.605	0.672915	0.411987	9.1	4.7	88.9	131.5	79.6	7.1	4.96	2.31	1.57308e+07	1.80639e+07	1.74717e+07	2.50226e+07	2.75627e+07	2.58412e+07	1.55755e+07	1.56425e+07	1.62391e+07	Shared	High	High	High	Peak Found	High	High	Peak Found	High	High	High	0.0004226	0.005719	10
	FALSE	High	[K].AYSDPSTGEPATYGELQQR.[C]		1.29444e-14	1.33021e-05	3	25	10	530389143; 530389151; 767953210	530389143 [3322-3340]; 530389151 [3185-3203]; 767953210 [3185-3203]		0	2069.94	0.769	0.759	0.934321	0.88666	11.82	20.33	93.3	114.9	91.9	11.81	8.93	16.08	2.47972e+07	3.01613e+07	3.10619e+07	3.37525e+07	3.71562e+07	4.03751e+07	2.25342e+07	3.06621e+07	2.97058e+07	Shared	High	High	High	High	High	High	High	High	High	High	1.222e-05	6.305e-16	107
	FALSE	High	[R].CDNFTSSWR.[D]	1xPropionamide [C1]	0.000276212	1.33021e-05	4	29	20	530389143; 530389151; 767953210; 119602580	530389143 [322-330]; 530389151 [185-193]; 767953210 [189-197]; 119602580 [166-174]		0	1186.49	0.7	0.689	0.717116	0.67994	7.94	4.11	87.8	125.5	86.7	3.64	8.04	1.65	1.9994e+07	2.1126e+07	1.9738e+07	3.22703e+07	2.85542e+07	2.78488e+07	19185990	1.97334e+07	1.97586e+07	Shared	High	High	High	High	High	High	High	High	High	High	1.222e-05	2.424e-05	43
	FALSE	High	[R].CITDPQTGLCLLPLK.[E]	2xPropionamide [C1; C10]	1.67158e-13	1.33021e-05	3	26	11	530389143; 530389151; 767953210	530389143 [4250-4264]; 530389151 [4113-4127]; 767953210 [4113-4127]		0	1756.93	0.537	0.583	0.179505	0.475804	6.62	5.38	75	142.2	82.8	6.32	3.44	4.35	2.77786e+07	2.81959e+07	3.1146e+07	5.34398e+07	5.53798e+07	5.17026e+07	2.99815e+07	3.11415e+07	3.26954e+07	Shared	High	High	High	High	High	High	High	High	High	High	1.222e-05	6.305e-16	53
	FALSE	High	[R].CITDPQTGLCLLPLKEK.[K]	2xPropionamide [C1; C10]	1.005e-11	1.33021e-05	3	26	3	530389143; 530389151; 767953210	530389143 [4250-4266]; 530389151 [4113-4129]; 767953210 [4113-4129]		1	2014.07	2.316	2.105	0.0857028	0.235296	7.75	11.06	126.1	56.9	117	6.27	6.66	9.01	6.44513e+06	5.70096e+06	5.95253e+06	2.68765e+06	2.78326e+06	2.44282e+06	5.5248e+06	6.14237e+06	5.1414e+06	Shared	High	Peak Found	Peak Found	Peak Found	Peak Found	Peak Found	High	High	Peak Found	High	1.222e-05	6.305e-16	56
	FALSE	High	[R].CRPDQLTGLSLLPLSEK.[A]	1xPropionamide [C1]	9.92574e-09	1.33021e-05	3	25	6	530389143; 530389151; 767953210	530389143 [3341-3357]; 530389151 [3204-3220]; 767953210 [3204-3220]		0	1941.05	0.766	0.861	0.889404	0.970293	3.81	3.45	86.8	115.3	97.9	1.79	4.19	3.64	3.13458e+07	3.05602e+07	3.02884e+07	4.05785e+07	4.09421e+07	3.78906e+07	3.28143e+07	3.44535e+07	3.52551e+07	Shared	High	Peak Found	High	High	Peak Found	Peak Found	High	High	High	High	1.222e-05	5.718e-12	15
	FALSE	High	[R].CVEDPETGLCLLPLTDK.[A]	2xPropionamide [C1; C10]	1.18971e-13	1.33021e-05	3	25	6	530389143; 530389151; 767953210	530389143 [3013-3029]; 530389151 [2876-2892]; 767953210 [2876-2892]		0	1987.97																						No Quan Values	High	High	Not Found	High	Not Found	High	High	High	Not Found	High	1.222e-05	6.305e-16	50
	FALSE	High	[R].CVEDPETGLR.[L]	1xPropionamide [C1]	4.60242e-05	1.33021e-05	3	26	23	530389143; 530389151; 767953210	530389143 [3672-3681]; 530389151 [3535-3544]; 767953210 [3535-3544]		0	1189.55	0.627	0.612	0.527472	0.524999	11.26	7.04	85	135.7	79.3	8.88	4	3.03	2.85552e+07	2.63242e+07	2.38955e+07	4.20054e+07	3.92078e+07	4.21048e+07	24381218	2.57572e+07	2.45323e+07	Shared	High	High	High	High	High	High	High	High	High	High	1.257e-05	1.328e-05	49
	FALSE	High	[R].DALDGPAAEAEPEHSFDGLR.[R]		7.30411e-12	1.33021e-05	3	26	10	530389143; 530389151; 767953210	530389143 [2773-2792]; 530389151 [2636-2655]; 767953210 [2636-2655]		0	2096.95	0.607	0.559	0.509822	0.343814	11.64	17.42	82	145.3	72.6	5.85	9.02	7.59	4.01453e+07	3.58188e+07	3.72238e+07	6.59264e+07	6.618e+07	5.62518e+07	36974652	3.21501e+07	3.29606e+07	Shared	High	High	High	High	High	High	High	High	High	High	1.222e-05	6.305e-16	59
	FALSE	High	[R].DALDGPAAEAEPEHSFDGLRR.[K]		0.000123209	1.33021e-05	3	26	3	530389143; 530389151; 767953210	530389143 [2773-2793]; 530389151 [2636-2656]; 767953210 [2636-2656]		1	2253.05	1.785	3.902	0.406807	0.000172143	29.89	37.43	72	40.3	187.7	61.92	13.75	45.27	4.31535e+06	3.54606e+06	1.04384e+07	2.41779e+06	2.39478e+06	3.02819e+06	4377908	1.18154e+07	1.12525e+07	Shared	Peak Found	Peak Found	High	Peak Found	Peak Found	Peak Found	Peak Found	High	High	High	1.257e-05	3.656e-05	6
	FALSE	High	[R].DGHNLISLLEVLSGDSLPR.[E]		1.52135e-13	1.33021e-05	4	29	12	530389143; 530389151; 767953210; 119602580	530389143 [214-232]; 530389151 [77-95]; 767953210 [81-99]; 119602580 [58-76]		0	2035.08	1.229	0.765	0.893423	0.914024	43.14	32.6	120.1	101.9	78	29.74	26.64	8.05	1.05047e+07	7.78549e+06	5.75429e+06	8.11944e+06	6.60283e+06	4.68156e+06	5.05367e+06	5.39723e+06	4.59298e+06	Shared	High	High	High	High	High	Peak Found	High	High	High	High	1.222e-05	6.305e-16	105
	FALSE	High	[R].DLDKADSMIR.[L]		0.0221019	0.00146757	4	28	10	530389143; 530389151; 767953210; 119602580	530389143 [583-592]; 530389151 [446-455]; 767953210 [446-455]; 119602580 [427-436]		1	1163.57	0.872	1.109	0.987546	0.987095	6.52	4.66	86.9	101	112.1	7.38	3.02	4.26	6.40313e+06	5.70333e+06	5.60443e+06	6.42746e+06	6.82847e+06	6.62956e+06	7.0328e+06	7.35547e+06	7.65847e+06	Shared	High	High	High	High	High	High	Peak Found	Peak Found	High	High	0.0006708	0.007271	33
	FALSE	High	[K].DLLPSDMAVALLEAQAGTGHIIDPATSAR.[L]		6.30512e-16	1.33021e-05	3	25	9	530389143; 530389151; 767953210	530389143 [3189-3217]; 530389151 [3052-3080]; 767953210 [3052-3080]		0	2933.5	0.779	0.874	0.87979	0.987953	8.11	4.13	88.5	113.9	97.5	6.86	4.81	1.77	2.91001e+07	2.74342e+07	2.53625e+07	3.53058e+07	3.55291e+07	3.25507e+07	3.02143e+07	3.10566e+07	3.00509e+07	Shared	Peak Found	High	High	High	High	High	High	High	High	High	1.257e-05	6.305e-16	52
	FALSE	High	[K].DLLPSDMAVALLEAQAGTGHIIDPATSAR.[L]	1xOxidation [M7]	6.78645e-16	1.33021e-05	3	25	8	530389143; 530389151; 767953210	530389143 [3189-3217]; 530389151 [3052-3080]; 767953210 [3052-3080]		0	2949.5	0.53	0.416	0.360364	0.167766	27.23	29.64	81.7	154.1	64.2	22.52	7.35	29.59	2.12515e+06	3.30934e+06	2.55378e+06	4.39904e+06	5.09545e+06	4.81658e+06	2.00508e+06	1.35281e+06	2.50612e+06	Shared	High	High	High	High	High	High	High	Peak Found	High	High	1.222e-05	6.305e-16	25
	FALSE	High	[K].DLSELGSVR.[T]		0.00407394	0.000375933	3	25	12	530389143; 530389151; 767953210	530389143 [3482-3490]; 530389151 [3345-3353]; 767953210 [3345-3353]		0	975.511	0.609	0.646	0.505238	0.569137	3.74	1.43	81	133	86	14.29	1.58	1.28	3.52454e+07	2.74334e+07	2.81257e+07	4.61482e+07	4.52268e+07	4.66583e+07	29852498	2.92164e+07	2.98958e+07	Shared	High	High	High	High	High	High	High	High	High	High	0.0001264	0.001389	39
	FALSE	High	[R].DPYSGSTISLFQAMQK.[G]		1.2577e-10	1.33021e-05	3	24	2	530389143; 530389151; 767953210	530389143 [3580-3595]; 530389151 [3443-3458]; 767953210 [3443-3458]		0	1772.85	0.507	1.976	0.342676	0.174738	3.97	27.59	46.6	92	161.5		22.91	13.68			1.30371e+06	2.64198e+06	1.69531e+06	2.57312e+06	3.97287e+06	4.51792e+06	5.21997e+06	Shared	Not Found	Not Found	Peak Found	Peak Found	Peak Found	Peak Found	High	High	Peak Found	High	1.257e-05	2.675e-11	47
	FALSE	High	[R].DPYTEQTISLFQAMK.[K]		1.89023e-09	1.33021e-05	3	25	1	530389143; 530389151; 767953210	530389143 [3915-3929]; 530389151 [3778-3792]; 767953210 [3778-3792]		0	1771.86		100		1.77947e-16					300												1.82061e+07	Shared	Not Found	Not Found	Not Found	Not Found	Not Found	Not Found	Not Found	Not Found	High	High	1.257e-05	4.294e-10	64
	FALSE	High	[K].DPYTGQQISLFQAMQK.[G]		4.95619e-11	1.33021e-05	3	25	6	530389143; 530389151; 767953210	530389143 [2921-2936]; 530389151 [2784-2799]; 767953210 [2784-2799]		0	1854.91	0.719	0.865	0.843145	0.98982	10.58	8.09	84	116.8	99.2	22.7	4.87	7.08	2.62158e+06	3.84626e+06	4.13063e+06	4.96658e+06	5.34817e+06	5.45287e+06	4296148	4.54416e+06	4.94126e+06	Shared	High	High	High	High	Peak Found	High	High	Peak Found	Peak Found	High	1.222e-05	6.305e-16	102
	FALSE	High	[R].DPYTGQSVSLFQALK.[K]		2.17844e-10	1.33021e-05	3	25	5	530389143; 530389151; 767953210	530389143 [3249-3263]; 530389151 [3112-3126]; 767953210 [3112-3126]		0	1653.85	0.798	0.733	0.947406	0.872022	5.86	4.15	93.9	119	87.1	2.73	5.31		5.97676e+06	5.89696e+06	6.21308e+06	7.57269e+06	7.78463e+06	7.0176e+06			5.54748e+06	Shared	Peak Found	High	High	High	High	High	Not Found	Not Found	Peak Found	High	1.222e-05	6.305e-16	73
	FALSE	High	[R].DSQDAGGFGPEDR.[L]		2.15797e-05	1.33021e-05	4	26	20	530389143; 530389151; 767953210; 119602580	530389143 [1081-1093]; 530389151 [944-956]; 767953210 [944-956]; 119602580 [925-937]		0	1350.56	0.617	0.552	0.465824	0.330454	7.93	10.21	87.9	136.7	75.5	3.51	9.75	5.7	2.55529e+07	2.519e+07	2.38911e+07	3.91841e+07	4.58991e+07	3.87068e+07	23715028	2.14133e+07	2.16396e+07	Shared	High	High	High	High	High	High	High	High	High	High	1.222e-05	8.836e-08	64
	FALSE	High	[K].DTHDQLSEPSEVR.[S]		1.62414e-09	1.33021e-05	3	26	26	530389143; 530389151; 767953210	530389143 [3974-3986]; 530389151 [3837-3849]; 767953210 [3837-3849]		0	1512.69	0.592	0.567	0.541973	0.383379	4.56	5.03	81.8	140.4	77.8	2.27	3.75	4.56	4.0588e+07	4.11621e+07	4.2427e+07	7.16192e+07	6.66878e+07	7.06404e+07	4.13648e+07	3.78064e+07	3.91335e+07	Shared	High	High	High	High	High	High	High	High	High	High	1.222e-05	9.342e-16	48
	FALSE	High	[R].DVAEVDTVR.[R]		0.0037955	0.000340498	3	25	5	530389143; 530389151; 767953210	530389143 [3151-3159]; 530389151 [3014-3022]; 767953210 [3014-3022]		0	1003.51	0.54	0.624	0.213423	0.45385	8.63	0.71	74.9	138.5	86.7	12.79	3.31	0.29	3.03083e+07	3.20725e+07	3.84809e+07	6.27444e+07	5.93397e+07	5.92159e+07	36949404	3.71401e+07	3.71276e+07	Shared	High	Peak Found	Peak Found	High	Peak Found	High	Peak Found	High	High	High	8.578e-05	0.0009068	35
	FALSE	High	[R].DVAEVDTVRR.[A]		0.0558183	0.00394704	3	25	4	530389143; 530389151; 767953210	530389143 [3151-3160]; 530389151 [3014-3023]; 767953210 [3014-3023]		1	1159.61	0.893	1.144	0.994329	0.963373	6.27	7.24	87.6	101	111.4	4.85	6.58	3.3	1.01314e+07	1.05599e+07	9.58354e+06	1.04711e+07	1.18284e+07	1.16837e+07	12711155	1.35297e+07	1.28917e+07	Shared	High	Peak Found	High	High	Peak Found	High	Peak Found	Peak Found	Peak Found	High	0.0013	0.01539	9
	FALSE	High	[K].DYELQLVTYK.[A]		3.71553e-05	1.33021e-05	4	26	10	530389143; 530389151; 767953210; 119602580	530389143 [1423-1432]; 530389151 [1286-1295]; 767953210 [1286-1295]; 119602580 [1267-1276]		0	1271.65	1.121	1.374	0.943207	0.727453	7.94	7.94	96.2	85.9	117.9	3.04	6.71	1.08	2.40276e+07	2.51559e+07	2.54616e+07	2.24495e+07	2.13088e+07	2.43262e+07	30294885	3.09004e+07	3.08355e+07	Shared	Peak Found	High	High	High	High	High	High	High	High	High	1.332e-05	4.312e-06	36
	FALSE	High	[R].EAEGQLQK.[L]		0.010491	0.000860379	4	27	9	530389143; 530389151; 767953210; 119602580	530389143 [875-882]; 530389151 [738-745]; 767953210 [738-745]; 119602580 [719-726]		0	902.458	0.537	0.813	0.153796	0.963865	53.57	67.36	65.8	122.5	111.7	12.07	51.53	31.62	1.51511e+07	1.69668e+07	1.92767e+07	5.65531e+07	2.01734e+07	3.15876e+07	28798614	1.63912e+07	3.15959e+07	Shared	High	High	High	Peak Found	High	High	High	High	High	High	0.0002041	0.002556	34
	FALSE	High	[R].EAIAELER.[E]		0.0302972	0.00223722	4	25	13	530389143; 530389151; 767953210; 119602580	530389143 [2592-2599]; 530389151 [2455-2462]; 767953210 [2455-2462]; 119602580 [2436-2443]		0	930.489	0.659	0.629	0.646849	0.499396	11.87	12.15	83	132.8	84.2	15.32	12.39	4.95	2.64435e+07	2.02498e+07	2.07403e+07	3.07192e+07	3.31782e+07	3.89912e+07	19328730	2.112e+07	2.10535e+07	Shared	High	High	High	High	High	High	High	High	High	High	0.0007372	0.009202	23
	FALSE	High	[R].EALEAESAWCYLYGTGSVAGVYLPGSR.[Q]	1xPropionamide [C10]	2.18699e-08	1.33021e-05	3	25	2	530389143; 530389151; 767953210	530389143 [3817-3843]; 530389151 [3680-3706]; 767953210 [3680-3706]		0	2920.38	0.76	0.484	0.932309	0.541713	11.82	22.59	103.8	132.2	64	16.39	5.88	43.43	1.38443e+06	1.03423e+06	1.40701e+06	1.69036e+06	1.83692e+06		1.59011e+06	853502	741270	Shared	High	Peak Found	Peak Found	High	Peak Found	Not Found	Peak Found	Peak Found	Peak Found	High	1.222e-05	1.426e-13	62
	FALSE	High	[K].EAQAVPATLPELEATK.[A]		8.12534e-07	1.33021e-05	4	26	9	530389143; 530389151; 767953210; 119602580	530389143 [1256-1271]; 530389151 [1119-1134]; 767953210 [1119-1134]; 119602580 [1100-1115]		0	1667.89	0.616	0.687	0.405965	0.724031	11.91	13.33	78.4	127.3	94.3	7.96	9.36	9.66	2.21277e+07	2.0482e+07	2.40133e+07	3.59382e+07	3.29727e+07	3.97354e+07	27134608	2.26424e+07	2.66307e+07	Shared	High	High	High	High	High	High	High	High	High	High	1.222e-05	2.752e-10	43
	FALSE	High	[R].EEAAVDAQQQK.[R]		4.06043e-05	1.33021e-05	4	25	14	530389143; 530389151; 767953210; 119602580	530389143 [1547-1557]; 530389151 [1410-1420]; 767953210 [1410-1420]; 119602580 [1391-1401]		0	1216.58	0.837	0.583	0.971756	0.40804	60.16	11.29	81.2	136.2	82.6	34.64	24.85	28.88	6.89891e+06	6.28775e+06	1.15026e+07	7.50818e+06	1.15805e+07	1.23566e+07	4065237	7.02015e+06	7.19992e+06	Shared	High	High	High	High	High	High	High	High	High	High	1.222e-05	7.728e-07	42
	FALSE	High	[K].EEEEVGFDWSDR.[N]		0.000379617	1.33021e-05	4	28	2	530389143; 530389151; 767953210; 119602580	530389143 [778-789]; 530389151 [641-652]; 767953210 [641-652]; 119602580 [622-633]		0	1497.61	0.01	0.01	1.51642e-16	1.77947e-16				300			17.12					1.21854e+06	1.41256e+06	998553				Shared	Not Found	Not Found	Not Found	High	High	Peak Found	Not Found	Not Found	Not Found	High	1.332e-05	6.023e-05	33
	FALSE	High	[R].EGLTSIEEVTK.[N]		4.69952e-05	1.33021e-05	3	26	5	530389143; 530389151; 767953210	530389143 [4055-4065]; 530389151 [3918-3928]; 767953210 [3918-3928]		0	1205.63	0.594	0.521	0.473983	0.156911	11.39	3.54	84.2	141.8	73.9	17.6	12.87	1.71	1.92717e+07	2.53032e+07	2.74081e+07	3.4098e+07	4.33992e+07	4.25961e+07	22207838	2.16906e+07	2.24249e+07	Shared	High	Peak Found	Peak Found	High	High	Peak Found	High	High	Peak Found	High	1.222e-05	4.001e-07	70
	FALSE	High	[K].EGVVGPELHHK.[L]		0.00205542	0.000214399	3	26	7	530389143; 530389151; 767953210	530389143 [2898-2908]; 530389151 [2761-2771]; 767953210 [2761-2771]		0	1201.63	0.695	0.47	0.686405	0.0656822	13.57	14.18	97	139.6	63.4	2.01	10.46	10.71	1.38646e+07	1.3979e+07	1.34522e+07	2.23135e+07	1.99399e+07	1.81155e+07	1.04852e+07	9.05724e+06	8.55182e+06	Shared	Peak Found	Peak Found	Peak Found	High	High	Peak Found	High	High	High	High	9.321e-05	0.0006812	15
	FALSE	High	[R].ELAEEAAR.[L]		0.0286673	0.00211468	4	26	4	530389143; 530389151; 767953210; 119602580	530389143 [1940-1947]; 530389151 [1803-1810]; 767953210 [1803-1810]; 119602580 [1784-1791]		0	888.442	0.689	0.432	0.709601	0.0675642	8.73	13.21	95.4	144.9	59.8	7.49	4.82	12.5	3.44753e+07	3.48821e+07	3.9369e+07	5.00235e+07	5.29703e+07	5.50827e+07	26799228	2.16127e+07	2.18515e+07	Shared	High	High	Peak Found	Peak Found	Peak Found	High	High	Peak Found	Peak Found	High	0.0006751	0.01007	26
	FALSE	High	[R].ELAEQELEK.[Q]		0.000320597	1.33021e-05	4	25	16	530389143; 530389151; 767953210; 119602580	530389143 [1830-1838]; 530389151 [1693-1701]; 767953210 [1693-1701]; 119602580 [1674-1682]		0	1088.55	0.717	0.531	0.800031	0.198341	5.41	11.49	95.7	129.7	74.6	2.38	4.87	5.83	3.0281e+07	3.0867e+07	2.94375e+07	4.46239e+07	4.1059e+07	4.10606e+07	23617960	2.13365e+07	2.36776e+07	Shared	High	High	High	High	High	High	High	High	High	High	1.332e-05	4.955e-05	46
	FALSE	High	[K].ELAQEQAR.[R]		0.0465778	0.00327353	4	25	6	530389143; 530389151; 767953210; 119602580	530389143 [2479-2486]; 530389151 [2342-2349]; 767953210 [2342-2349]; 119602580 [2323-2330]		0	944.48	0.579	0.494	0.308767	0.104348	55.55	59.32	71.2	169.1	59.7	39.46	41.67	43.15	1.53636e+07	1.87174e+07	3.17541e+07	4.44443e+07	2.19145e+07	5.48485e+07	27120962	1.56959e+07	1.19971e+07	Shared	Peak Found	High	High	Peak Found	Peak Found	Peak Found	Peak Found	Peak Found	High	High	0.001117	0.01371	23
	FALSE	High	[K].ELIPTEEALR.[L]		0.000962529	0.000165459	3	26	8	530389143; 530389151; 767953210	530389143 [3931-3940]; 530389151 [3794-3803]; 767953210 [3794-3803]		0	1170.64	0.611	0.582	0.419343	0.326812	11.51	12.78	83.6	136.8	79.6	0.79	9.38	11.03	5.04137e+07	4.98881e+07	4.96425e+07	7.53299e+07	8.16696e+07	9.07339e+07	43776140	5.43481e+07	4.75501e+07	Shared	High	High	High	Peak Found	High	High	High	High	High	High	2.166e-05	0.0002863	39
	FALSE	High	[K].ELQNAGDR.[L]		0.0403663	0.00292639	4	28	12	530389143; 530389151; 767953210; 119602580	530389143 [816-823]; 530389151 [679-686]; 767953210 [679-686]; 119602580 [660-667]		0	902.433	0.937	0.756	1	0.907143	5.34	9.87	106.5	110.2	83.3	4.93	5.1	20.48	1.1709e+07	1.25033e+07	1.29096e+07	1.29467e+07	1.24964e+07	1.38089e+07	9.19025e+06	9.78494e+06	1.32638e+07	Shared	High	High	High	High	High	High	High	Peak Found	High	High	0.0009563	0.0127	24
	FALSE	High	[R].ELYQQLQR.[G]		0.00670175	0.00058179	3	25	15	530389143; 530389151; 767953210	530389143 [3137-3144]; 530389151 [3000-3007]; 767953210 [3000-3007]		0	1077.57	0.656	0.672	0.668685	0.65345	6.24	4	82.6	131.2	86.2	3.07	3.26	2.66	2.95897e+07	2.82817e+07	2.79233e+07	4.50996e+07	4.49205e+07	4.2518e+07	28753698	2.95259e+07	3.03233e+07	Shared	High	High	High	High	High	High	High	High	High	High	0.0001523	0.001735	38
	FALSE	High	[K].EMSVYEAYR.[K]		0.00298272	0.000307895	3	26	8	530389143; 530389151; 767953210	530389143 [4293-4301]; 530389151 [4156-4164]; 767953210 [4156-4164]		0	1147.51	0.518	0.433	0.292125	0.0926928	9.34	5.93	76.7	157.3	66.1	5.64	5.04	3.1	3.7826e+06	4.1938e+06	3.84234e+06	7.87958e+06	8.03763e+06	7.29738e+06	3.48054e+06	3.31047e+06	3.29162e+06	Shared	High	High	High	High	High	High	Peak Found	Peak Found	Peak Found	High	7.707e-05	0.0006844	23
	FALSE	High	[K].EQAELEAAR.[Q]		0.0044186	0.00041046	4	26	9	530389143; 530389151; 767953210; 119602580	530389143 [2105-2113]; 530389151 [1968-1976]; 767953210 [1968-1976]; 119602580 [1949-1957]		0	1016.5	0.694	0.489	0.790756	0.193663	20.11	12.08	88.7	144	67.3	16.24	12.27	10.29	8.13941e+06	6.17589e+06	6.24803e+06	1.13931e+07	1.01421e+07	8.90324e+06	5.56672e+06	4.73612e+06	4.63228e+06	Shared	High	High	High	High	High	High	High	High	High	High	0.0001054	0.001086	26
	FALSE	High	[K].EQELQQTLQQEQSVLDQLR.[G]		2.1139e-12	1.33021e-05	4	25	6	530389143; 530389151; 767953210; 119602580	530389143 [2204-2222]; 530389151 [2067-2085]; 767953210 [2067-2085]; 119602580 [2048-2066]		0	2313.17	0.738	0.651	0.826248	0.576151	4.89	3.79	92.2	126.1	81.7	2.18	6.53	1.83	6.15295e+07	5.88988e+07	6.02912e+07	8.3387e+07	8.24526e+07	7.39177e+07	52369444	5.34585e+07	5.43167e+07	Shared	Peak Found	Peak Found	High	High	High	High	High	High	Peak Found	High	1.222e-05	6.305e-16	81
	FALSE	High	[K].EQELQQTLQQEQSVLDQLRGEAEAAR.[R]		1.05828e-10	1.33021e-05	4	25	3	530389143; 530389151; 767953210; 119602580	530389143 [2204-2229]; 530389151 [2067-2092]; 767953210 [2067-2092]; 119602580 [2048-2073]		1	2997.49	0.752	7.956	0.961207	5.94426e-09	0	102.5	23.2	30.9	245.9			80.42			499298	663956			10073866		2.76993e+06	Shared	Not Found	Not Found	Peak Found	Peak Found	Not Found	Not Found	High	High	High	High	1.257e-05	2.239e-11	70
	FALSE	High	[K].EQLNEYK.[G]		0.0612409	0.00436336	4	27	3	530389143; 530389151; 767953210; 119602580	530389143 [914-920]; 530389151 [777-783]; 767953210 [777-783]; 119602580 [758-764]		0	923.447	0.637	0.491	0.604746	0.14456	14.68	18.93	89.8	140.9	69.2	2	15.21	16.83	9.36665e+06	9.06516e+06	9.03642e+06	1.2816e+07	1.42244e+07	1.72104e+07	6.19534e+06	6.98636e+06	8.59263e+06	Shared	Peak Found	Peak Found	Peak Found	High	High	Peak Found	Peak Found	Peak Found	High	High	0.00154	0.01975	19
	FALSE	High	[R].EQLQLLEEQHR.[A]		3.28433e-06	1.33021e-05	3	25	19	530389143; 530389151; 767953210	530389143 [2738-2748]; 530389151 [2601-2611]; 767953210 [2601-2611]		0	1422.73	0.624	0.536	0.540818	0.20531	5.95	5.42	88.2	138.3	73.5	7.62	5.08	3.21	1.64099e+07	1.8688e+07	1.8872e+07	3.02357e+07	2.73469e+07	2.92864e+07	1.55646e+07	1.52129e+07	1.62047e+07	Shared	High	High	High	High	High	High	High	High	High	High	1.222e-05	2.705e-09	48
	FALSE	High	[R].EQLRQEQALLEEIER.[H]		1.24129e-06	1.33021e-05	4	26	8	530389143; 530389151; 767953210; 119602580	530389143 [1388-1402]; 530389151 [1251-1265]; 767953210 [1251-1265]; 119602580 [1232-1246]		1	1883.98	1.038	1.844	0.995742	0.351372	20.87	17.72	80	77.3	142.7	14.56	18.12	10.29	2.80615e+06	3.26593e+06	2.44145e+06	2.1773e+06	2.71284e+06	3.14611e+06	5.00382e+06	4.49606e+06	5.5267e+06	Shared	High	Peak Found	High	High	High	High	High	High	High	High	1.222e-05	2.179e-07	10
	FALSE	High	[K].EQMAQQLAEETQGFQR.[T]		1.9416e-10	1.33021e-05	4	25	4	530389143; 530389151; 767953210; 119602580	530389143 [2493-2508]; 530389151 [2356-2371]; 767953210 [2356-2371]; 119602580 [2337-2352]		0	1893.88	0.739	0.554	0.936544	0.403691	25.14	83.22	92.5	133.5	74	10.47	42.03	68.33	3.30575e+06	2.72783e+06	2.82651e+06	4.08006e+06	4.47314e+06	1.79001e+06	2.26051e+06	491352	3.10551e+06	Shared	Peak Found	Peak Found	High	High	High	High	Peak Found	Peak Found	Peak Found	High	1.222e-05	6.305e-16	96
	FALSE	High	[R].ESADPLGAWLQDAR.[R]		9.82889e-10	1.33021e-05	4	26	9	530389143; 530389151; 767953210; 119602580	530389143 [1356-1369]; 530389151 [1219-1232]; 767953210 [1219-1232]; 119602580 [1200-1213]		0	1528.74	0.635	0.577	0.527472	0.306101	5.45	4.23	86.3	136	77.7	2.19	7.44	2.02	3.40299e+07	3.28229e+07	3.41602e+07	5.3602e+07	5.4623e+07	4.74835e+07	30647264	3.15222e+07	3.03145e+07	Shared	High	High	High	High	High	High	High	High	High	High	1.222e-05	6.305e-16	81
	FALSE	High	[K].ESYSALMR.[E]		0.0155512	0.00118011	4	28	9	530389143; 530389151; 767953210; 119602580	530389143 [798-805]; 530389151 [661-668]; 767953210 [661-668]; 119602580 [642-649]		0	956.451	0.731	0.615	0.834004	0.417668	10.05	2.48	92.7	127.9	79.4	8.4	3.99	3.06	1.0776e+07	1.0778e+07	1.2424e+07	1.47506e+07	1.58535e+07	1.4874e+07	9074329	9.22857e+06	9.62604e+06	Shared	High	High	High	High	Peak Found	High	Peak Found	Peak Found	Peak Found	High	0.0003224	0.004442	13
	FALSE	High	[R].EYGSCSHHYQQLLQSLEQGAQEESR.[C]	1xPropionamide [C5]	1.43061e-07	1.33021e-05	4	26	6	530389143; 530389151; 767953210; 119602580	530389143 [1099-1123]; 530389151 [962-986]; 767953210 [962-986]; 119602580 [943-967]		0	2978.33	0.062	0.546	1.51642e-16	0.370834	20.88	20.88	11.5	186.6	101.9		26.03	11.08		762024		1.40935e+07	1.23535e+07	8.23439e+06	7.65673e+06	6.15014e+06	6.74458e+06	Shared	Not Found	Peak Found	Not Found	High	High	High	High	High	High	High	1.332e-05	8.211e-09	33
	FALSE	High	[K].FAEQTLR.[Q]		0.0327335	0.00245195	4	26	15	530389143; 530389151; 767953210; 119602580	530389143 [2315-2321]; 530389151 [2178-2184]; 767953210 [2178-2184]; 119602580 [2159-2165]		0	864.457	0.711	0.591	0.847163	0.360608	21.96	12.51	93.6	131.5	74.9	9.22	18.2	4.89	4.48749e+07	4.68151e+07	3.90866e+07	6.58625e+07	4.62186e+07	6.30757e+07	38926920	3.58988e+07	3.57162e+07	Shared	High	High	High	High	High	High	High	High	High	High	0.0008294	0.01005	19
	FALSE	High	[K].FKEMELPAK.[E]		0.000426878	1.33021e-05	4	28	11	530389143; 530389151; 767953210; 119602580	530389143 [466-474]; 530389151 [329-337]; 767953210 [329-337]; 119602580 [310-318]		1	1092.58	0.616	1.018	0.522892	0.999483	6.2	4.47	69.4	112.6	118	6.28	3.45	3.29	1.36008e+07	1.19987e+07	1.2722e+07	2.15042e+07	2.00851e+07	2.06415e+07	2.16417e+07	2.16627e+07	2.04418e+07	Shared	High	High	High	High	High	High	High	High	Peak Found	High	1.257e-05	0.0001312	38
	FALSE	High	[K].FLEGTSCIAGVFVDATK.[E]	1xPropionamide [C7]	8.31924e-11	1.33021e-05	3	26	11	530389143; 530389151; 767953210	530389143 [4070-4086]; 530389151 [3933-3949]; 767953210 [3933-3949]		0	1828.91	0.58	0.691	0.390416	0.724177	21.7	20.8	76.6	132.1	91.3	4.95	15.65	3.25	1.33473e+07	1.45991e+07	1.45178e+07	2.88584e+07	2.50335e+07	2.10426e+07	1.64491e+07	1.74927e+07	1.73034e+07	Shared	High	High	High	High	High	High	High	High	High	High	1.222e-05	6.305e-16	119
	FALSE	High	[R].FIEQEK.[A]		0.140522	0.00924473	3	25	3	530389143; 530389151; 767953210	530389143 [2650-2655]; 530389151 [2513-2518]; 767953210 [2513-2518]		0	793.409	0.597	0.563	0.407019	0.360496	5.95	13.84	83	136.7	80.3	12.08	11.62	5.65	3.25165e+07	3.44483e+07	4.08131e+07	5.67002e+07	5.58949e+07	6.84208e+07	33288822	3.14537e+07	3.52154e+07	Shared	Peak Found	High	Peak Found	Peak Found	Peak Found	High	Peak Found	Peak Found	High	High	0.003232	0.05124	14
	FALSE	High	[R].FLEVQYLTGGLIEPDTPGR.[V]		2.03789e-12	1.33021e-05	3	27	4	530389143; 530389151; 767953210	530389143 [4529-4547]; 530389151 [4392-4410]; 767953210 [4392-4410]		0	2105.09	0.508	0.552	0.219639	0.254092	3.85	1.1	74	145.6	80.4	12.36	1.77		5.71227e+06	5.66714e+06	4.55341e+06	1.11482e+07	1.12313e+07	1.08586e+07			6.15909e+06	Shared	Peak Found	High	Peak Found	High	Peak Found	High	Not Found	High	Peak Found	High	1.332e-05	2.868e-14	90
	FALSE	High	[R].FLEVQYLTGGLIEPDTPGRVPLDEALQR.[G]		4.29213e-15	1.33021e-05	3	27	8	530389143; 530389151; 767953210	530389143 [4529-4556]; 530389151 [4392-4419]; 767953210 [4392-4419]		1	3126.65	0.751	0.873	0.868061	0.979916	5.57	6.1	85.1	113.5	101.4	4.77	6.06	4.08	1.4018e+07	1.52346e+07	1.40663e+07	1.802e+07	2.02787e+07	1.87565e+07	15729411	1.6746e+07	1.70018e+07	Shared	High	High	High	High	High	High	High	Peak Found	High	High	1.222e-05	6.305e-16	41
	FALSE	High	[R].FLQEEAEK.[M]		0.00253073	0.000291423	4	26	8	530389143; 530389151; 767953210; 119602580	530389143 [2407-2414]; 530389151 [2270-2277]; 767953210 [2270-2277]; 119602580 [2251-2258]		0	993.489	0.768	0.562	0.910106	0.395351	9.52	2.05	98.9	128.7	72.3	7.18	0.89	1.79	4.50656e+07	4.20017e+07	3.90298e+07	5.40507e+07	5.46585e+07	5.50069e+07	31375374	3.02818e+07	3.06995e+07	Shared	Peak Found	High	High	High	High	High	High	High	High	High	5.325e-05	0.0006353	42
	FALSE	High	[K].FISETLR.[R]		0.0304651	0.00225231	4	26	17	530389143; 530389151; 767953210; 119602580	530389143 [1478-1484]; 530389151 [1341-1347]; 767953210 [1341-1347]; 119602580 [1322-1328]		0	865.478	0.943	0.787	0.994836	0.928142	9.39	7.26	102.9	109.1	87.9	9.9	5.96	2.71	9.28981e+07	7.85611e+07	7.86469e+07	9.22644e+07	8.33269e+07	8.33933e+07	69234852	6.71871e+07	6.55909e+07	Shared	High	High	High	High	High	High	High	High	High	High	0.0008661	0.009898	22
	FALSE	High	[R].FPSSFEEIEILWSQFLK.[F]		1.01093e-12	1.33021e-05	4	28	1	530389143; 530389151; 767953210; 119602580	530389143 [449-465]; 530389151 [312-328]; 767953210 [312-328]; 119602580 [293-309]		0	2100.07	0.792	0.01	0.963384	1.77947e-16	54.24		132.6	167.4		48.59			1.67431e+06		817967			1.47808e+06				Shared	High	Not Found	Peak Found	Not Found	Not Found	Peak Found	Not Found	Not Found	Not Found	High	1.222e-05	6.305e-16	102
	FALSE	High	[R].FPVTDAVNK.[G]		0.000153231	1.33021e-05	3	26	11	530389143; 530389151; 767953210	530389143 [4472-4480]; 530389151 [4335-4343]; 767953210 [4335-4343]		0	990.525	0.728	0.684	0.814035	0.736796	10.4	8.45	91.7	125.9	82.4	9.45	6.56	8.64	3.17661e+07	2.64071e+07	2.82592e+07	4.18074e+07	3.87936e+07	3.67021e+07	25112490	2.92117e+07	2.53771e+07	Shared	High	High	High	High	High	High	High	High	High	High	1.222e-05	1.121e-05	41
	FALSE	High	[R].FRELAEEAAR.[L]		0.00137246	0.000181903	4	26	4	530389143; 530389151; 767953210; 119602580	530389143 [1938-1947]; 530389151 [1801-1810]; 767953210 [1801-1810]; 119602580 [1782-1791]		1	1191.61	0.904	1.631	0.994095	0.472009	16.37	12.01	76.7	84.9	138.4	8.29	70.49	1.51	1.61346e+06	1.79161e+06	1.90444e+06	278325	1.98243e+06	2.15728e+06	3.26718e+06	3.19808e+06		Shared	High	Peak Found	Peak Found	Peak Found	Peak Found	High	High	High	Not Found	High	4.815e-05	0.0002715	16
	FALSE	High	[R].GANVIAGVWLEEAGQK.[L]		5.23942e-08	1.33021e-05	3	25	5	530389143; 530389151; 767953210	530389143 [3164-3179]; 530389151 [3027-3042]; 767953210 [3027-3042]		0	1641.86	0.812	0.736	0.950867	0.91332	3.45	11.04	95.6	117.8	86.6		5.02	10.08			3.65631e+06	4.83808e+06	4.50289e+06	4.39822e+06	3.31311e+06	3.56054e+06	2.90952e+06	Shared	Not Found	Not Found	Peak Found	High	High	High	High	Peak Found	Peak Found	High	1.332e-05	2.65e-09	64
	FALSE	High	[R].GAQEVGER.[L]		0.0268256	0.00189483	4	26	2	530389143; 530389151; 767953210; 119602580	530389143 [1297-1304]; 530389151 [1160-1167]; 767953210 [1160-1167]; 119602580 [1141-1148]		0	845.411	6.707	5.918	5.98479e-11	3.96938e-09	7.61	8.68	147.7	22	130.3	5.97	1.99	7.74	2.22959e+07	2.38892e+07	2.51251e+07	3.50425e+06	3.64547e+06	3.56196e+06	19564864	2.10809e+07	2.28388e+07	Shared	Peak Found	Peak Found	Peak Found	High	Peak Found	High	Peak Found	Peak Found	Peak Found	High	0.0006012	0.008071	15
	FALSE	High	[R].GCLDEETSR.[A]	1xPropionamide [C2]	0.00616765	0.000530723	3	25	7	530389143; 530389151; 767953210	530389143 [3303-3311]; 530389151 [3166-3174]; 767953210 [3166-3174]		0	1080.46	0.702	0.594	0.747592	0.350519	0.78	8.55	91.4	130.8	77.8	0.4	0.54	6.02	3.32039e+07	3.32071e+07	3.34337e+07	4.76188e+07	4.71451e+07	4.75455e+07	30126354	2.8256e+07	2.67152e+07	Shared	High	High	High	High	Peak Found	High	Peak Found	Peak Found	High	High	0.0001432	0.001588	29
	FALSE	High	[K].GDECQLVGPAQPSHWK.[V]	1xPropionamide [C4]	9.99094e-11	1.33021e-05	4	27	18	530389143; 530389151; 767953210; 119602580	530389143 [967-982]; 530389151 [830-845]; 767953210 [830-845]; 119602580 [811-826]		0	1822.85	0.669	0.446	0.743079	0.112403	19.94	19.71	94.2	138.7	67.1	17.88	12.06	17.66	1.5205e+07	2.18691e+07	1.92462e+07	2.83532e+07	2.57931e+07	3.26993e+07	1.02913e+07	1.37156e+07	1.45926e+07	Shared	High	High	High	High	High	High	High	High	High	High	1.222e-05	7.051e-15	34
	FALSE	High	[K].GFFDPNTEENLTYLQLMER.[C]		5.92495e-12	1.33021e-05	3	26	1	530389143; 530389151; 767953210	530389143 [4231-4249]; 530389151 [4094-4112]; 767953210 [4094-4112]		0	2317.08	0.712	0.872	0.799901	0.981648	5.8	6.61	80.7	117.7	101.5	3.44	2.95	6.24	9.39266e+06	9.34369e+06	9.9362e+06	1.3703e+07	1.38855e+07	1.31182e+07	11817834	1.14427e+07	1.2892e+07	Shared	High	Peak Found	Peak Found	Peak Found	Peak Found	Peak Found	Peak Found	Peak Found	Peak Found	High	1.222e-05	6.305e-16	86
	FALSE	High	[K].GFFDPNTHENLTYLQLLER.[C]		8.31423e-16	1.33021e-05	5	34	9	13548675; 525507390; 530389143; 530389151; 767953210	13548675 [741-759]; [1702-1720]; 525507390 [766-784]; [1727-1745]; 530389143 [2994-3012]; 530389151 [2857-2875]; 767953210 [2857-2875]		0	2307.14	0.935	0.798	0.998676	0.921753	10.16	6.24	106.2	105.8	88	6.24	5.19	3.16	5.22312e+07	5.13583e+07	4.64449e+07	5.58721e+07	5.11753e+07	5.10862e+07	4.256e+07	4.33731e+07	4.07681e+07	Shared	High	High	High	High	High	High	Peak Found	High	High	High	1.222e-05	6.305e-16	45
	FALSE	High	[K].GFFDPNTHENLTYR.[Q]		1.84142e-09	1.33021e-05	3	25	7	530389143; 530389151; 767953210	530389143 [3653-3666]; 530389151 [3516-3529]; 767953210 [3516-3529]		0	1710.79	0.58	0.643	0.338902	0.540814	22.66	9.05	77.8	134	88.2	28.77	17.29	13.89	6.31477e+07	4.09983e+07	3.82342e+07	6.79049e+07	9.22002e+07	7.06604e+07	4.3681e+07	5.66148e+07	4.65216e+07	Shared	Peak Found	High	High	Peak Found	Peak Found	High	High	High	High	High	1.222e-05	2.599e-10	5
	FALSE	High	[R].GGAEGELQALR.[A]		2.8466e-05	1.33021e-05	4	25	18	530389143; 530389151; 767953210; 119602580	530389143 [1611-1621]; 530389151 [1474-1484]; 767953210 [1474-1484]; 119602580 [1455-1465]		0	1100.57	0.808	0.771	0.959257	0.886735	14.47	8.85	100.3	112	87.6	10.65	8.78	3.52	2.12918e+07	2.22105e+07	1.80518e+07	2.74752e+07	2.36012e+07	2.37677e+07	18593688	1.81937e+07	1.94849e+07	Shared	High	High	High	High	High	High	Peak Found	High	High	High	1.222e-05	2.761e-06	51
	FALSE	High	[K].GGELVYTDSEAR.[D]		1.32711e-05	1.33021e-05	3	25	19	530389143; 530389151; 767953210	530389143 [3033-3044]; 530389151 [2896-2907]; 767953210 [2896-2907]		0	1296.61	0.588	0.636	0.308864	0.615736	8.03	7.74	79.3	134.9	85.8	14.82	2.63	6.95	2.12291e+07	2.23794e+07	2.78332e+07	3.7236e+07	3.80763e+07	3.92364e+07	2.42184e+07	2.2235e+07	2.55521e+07	Shared	High	High	High	High	Peak Found	High	High	High	High	High	1.222e-05	3.455e-08	25
	FALSE	High	[K].GHLSGLAK.[R]		0.0101606	0.000810125	4	27	2	530389143; 530389151; 767953210; 119602580	530389143 [921-928]; 530389151 [784-791]; 767953210 [784-791]; 119602580 [765-772]		0	782.452	0.609	0.385	0.474977	0.0054548	21.96	11.41	91.6	150.5	58	21.3	6.87	13.22	4.80832e+07	5.85433e+07	7.35315e+07	9.61881e+07	1.02919e+08	8.9697e+07	44268536	3.44131e+07	3.70607e+07	Shared	Peak Found	Peak Found	High	Peak Found	Peak Found	Peak Found	Peak Found	Peak Found	High	High	0.0002041	0.002447	25
	FALSE	High	[R].GLFDEEMNEILTDPSDDTK.[G]		1.64447e-12	1.33021e-05	3	26	9	530389143; 530389151; 767953210	530389143 [4212-4230]; 530389151 [4075-4093]; 767953210 [4075-4093]		0	2168.95	0.619	0.612	0.502397	0.539038	4.09	6.08	83.6	135.1	81.3	2.26	4.36	3.43	1.49994e+07	1.46525e+07	1.4337e+07	2.36882e+07	2.43422e+07	2.23368e+07	14885466	1.39146e+07	1.42529e+07	Shared	High	High	High	High	High	High	High	High	High	High	1.222e-05	6.305e-16	114
	FALSE	High	[R].GLHQSIEEFR.[A]		0.00157511	0.000214399	4	26	9	530389143; 530389151; 767953210; 119602580	530389143 [702-711]; 530389151 [565-574]; 767953210 [565-574]; 119602580 [546-555]		0	1215.61	0.917	0.925	0.99277	0.998801	19.59	20.9	98.2	97.2	104.6	16.39	16.95	11.3	3.5891e+07	3.05779e+07	2.58109e+07	3.91579e+07	3.0244e+07	2.89531e+07	3.25526e+07	2.67699e+07	3.30119e+07	Shared	Peak Found	High	High	High	Peak Found	High	High	High	High	High	5.731e-05	0.0003208	24
	FALSE	High	[K].GIIRPGTAFELLEAQAATGYVIDPIK.[G]		2.974e-14	1.33021e-05	3	26	8	530389143; 530389151; 767953210	530389143 [4098-4123]; 530389151 [3961-3986]; 767953210 [3961-3986]		0	2743.5	1.041	0.669	0.990544	0.730954	29.65	28.32	115.1	110.8	74.1	21.24	28.72	14.9	1.62651e+07	1.30122e+07	1.06355e+07	1.56222e+07	1.25299e+07	8.60233e+06	9601879	8.37813e+06	7.10993e+06	Shared	High	Peak Found	High	High	High	High	High	High	High	High	1.222e-05	6.305e-16	47
	FALSE	High	[K].GLLSAEVAR.[L]		0.00305818	0.000323902	3	26	20	530389143; 530389151; 767953210	530389143 [3855-3863]; 530389151 [3718-3726]; 767953210 [3718-3726]		0	915.526	1.006	0.941	0.994389	0.997884	38.32	10.64	101.4	100.8	97.7	31.23	7.46	7.41	3.04834e+07	2.31166e+07	1.59936e+07	2.48852e+07	2.14443e+07	2.29836e+07	20179270	2.22743e+07	2.33787e+07	Shared	High	High	High	High	High	High	High	High	High	High	0.0001184	0.001033	35
	FALSE	High	[K].GLVEDTLR.[Q]		0.0460684	0.00324513	4	26	3	530389143; 530389151; 767953210; 119602580	530389143 [2053-2060]; 530389151 [1916-1923]; 767953210 [1916-1923]; 119602580 [1897-1904]		0	902.494	0.676	0.595	0.729491	0.381924	14.26	2.5	90.7	131.2	78.1	10.84	7.96	1.36	2.56536e+07	3.18903e+07	2.87378e+07	4.71624e+07	4.15873e+07	4.08883e+07	25012140	2.47583e+07	2.43478e+07	Shared	High	High	Peak Found	Peak Found	Peak Found	Peak Found	Peak Found	High	Peak Found	High	0.001117	0.01362	24
	FALSE	High	[K].GLVGPELHDR.[L]		0.000111622	1.33021e-05	3	26	19	530389143; 530389151; 767953210	530389143 [3893-3902]; 530389151 [3756-3765]; 767953210 [3756-3765]		0	1092.58	0.714	0.656	0.796679	0.617403	1.58	1.57	90.3	126.6	83.1	2.72	0.87	4.25	2.89592e+07	2.92379e+07	3.0472e+07	4.12684e+07	4.09929e+07	4.05597e+07	2.71684e+07	2.68941e+07	2.5102e+07	Shared	High	High	High	High	High	High	High	High	High	High	1.332e-05	1.489e-05	41
	FALSE	High	[K].GIYQSLEGAVQAGQLK.[V]		4.72824e-11	1.33021e-05	4	28	16	530389143; 530389151; 767953210; 119602580	530389143 [483-498]; 530389151 [346-361]; 767953210 [346-361]; 119602580 [327-342]		0	1661.89	0.578	0.601	0.357616	0.349145	9.27	8.17	81.9	136.2	81.9	6.53	7.04	2.72	3.26547e+07	3.70166e+07	3.61099e+07	6.00131e+07	6.49576e+07	5.64808e+07	3.59286e+07	3.77178e+07	3.60731e+07	Shared	High	High	High	High	High	High	High	High	High	High	1.222e-05	6.305e-16	93
	FALSE	High	[R].GRLPLLAVCDYK.[Q]	1xPropionamide [C9]	4.15931e-07	1.33021e-05	4	27	23	530389143; 530389151; 767953210; 119602580	530389143 [947-958]; 530389151 [810-821]; 767953210 [810-821]; 119602580 [791-802]		1	1418.78	0.896	0.971	0.988254	1	21.99	21.99	93.7	104.6	101.6	12.36	21.33	6.55	2.22451e+07	1.88262e+07	1.75782e+07	2.10205e+07	1.79031e+07	2.71382e+07	22439211	2.04203e+07	1.98279e+07	Shared	High	High	High	High	High	High	High	High	High	High	1.222e-05	4.258e-11	35
	FALSE	High	[R].GTQGAEEVLR.[A]		0.000487182	3.60116e-05	4	26	14	530389143; 530389151; 767953210; 119602580	530389143 [1239-1248]; 530389151 [1102-1111]; 767953210 [1102-1111]; 119602580 [1083-1092]		0	1059.54	0.727	0.598	0.85313	0.473715	10.98	5.51	93	127.7	79.3	12.59	4.78	3.32	3.09277e+07	2.87947e+07	2.40574e+07	3.8969e+07	3.95651e+07	4.25664e+07	24782444	2.45607e+07	2.32916e+07	Shared	High	High	High	High	High	High	High	High	High	High	1.222e-05	5.351e-05	61
	FALSE	High	[K].GWLYYEAGQR.[F]		0.0045789	0.00041046	3	27	7	530389143; 530389151; 767953210	530389143 [4519-4528]; 530389151 [4382-4391]; 767953210 [4382-4391]		0	1242.59	0.682	0.857	0.696941	0.971657	8.9	4.74	80.6	118.2	101.2	11.48	6.29	2.05	1.19208e+07	1.13234e+07	1.40389e+07	1.729e+07	1.93391e+07	1.74701e+07	15462038	1.48911e+07	1.49673e+07	Shared	High	Peak Found	High	High	High	High	High	High	Peak Found	High	0.0001523	0.001562	27
	FALSE	High	[CR].GYFDEEMNR.[IV]		0.00237264	0.000274068	6	36	20	13548675; 525507390; 530389143; 1082356; 530389151; 767953210	13548675 [1683-1691]; [2341-2349]; [2875-2883]; [3409-3417]; [3943-3951]; [4477-4485]; [5011-5019]; 525507390 [1708-1716]; [2366-2374]; [2902-2910]; [3433-3441]; [3967-3975]; [4501-4509]; [5034-5042]; 530389143 [2975-2983]; 1082356 [451-459]; 530389151 [2838-2846]; 767953210 [2838-2846]		0	1160.47	0.708	0.777	0.717638	0.904409	4.64	4.22	85.5	120.7	93.8	1.94	6.03	1.75	5.53816e+07	5.34794e+07	5.36476e+07	8.32167e+07	7.57584e+07	7.45448e+07	60613936	5.874e+07	5.88885e+07	Shared	High	High	High	High	High	High	High	High	High	High	8.578e-05	0.0007823	10
	FALSE	High	[CR].GYFDEEMNR.[IV]	1xOxidation [M7]	0.116641	0.00799107	6	36	3	13548675; 525507390; 530389143; 1082356; 530389151; 767953210	13548675 [1683-1691]; [2341-2349]; [2875-2883]; [3409-3417]; [3943-3951]; [4477-4485]; [5011-5019]; 525507390 [1708-1716]; [2366-2374]; [2902-2910]; [3433-3441]; [3967-3975]; [4501-4509]; [5034-5042]; 530389143 [2975-2983]; 1082356 [451-459]; 530389151 [2838-2846]; 767953210 [2838-2846]		0	1176.46	0.72	0.778	0.886483	0.946192	14.55	14.1	86.5	120.1	93.4	19.27	4.33	13.49	2.0671e+06	2.6968e+06	1.88233e+06	2.87217e+06	3.08231e+06	2.85355e+06	2.46836e+06	2.23365e+06	1.88052e+06	Shared	Peak Found	Peak Found	Peak Found	High	High	High	Peak Found	Peak Found	Peak Found	High	0.002823	0.04108	4
	FALSE	High	[R].GYFSEEMNR.[V]		0.00426419	0.00039367	3	25	20	530389143; 530389151; 767953210	530389143 [3634-3642]; 530389151 [3497-3505]; 767953210 [3497-3505]		0	1132.47	0.667	0.635	0.690385	0.488245	7.93	6.04	87.7	128.9	83.4	7.01	5.39	2.42	2.11437e+07	2.27535e+07	2.433e+07	3.65e+07	3.34158e+07	3.31855e+07	22116958	2.16241e+07	2.10702e+07	Shared	High	High	High	High	High	High	High	High	High	High	0.0001208	0.001071	42
	FALSE	High	[K].GYYSPYSVSGSGSTAGSR.[T]		6.17412e-11	1.33021e-05	3	26	10	530389143; 530389151; 767953210	530389143 [4615-4632]; 530389151 [4478-4495]; 767953210 [4478-4495]		0	1782.79	1.173	1.666	0.980098	0.615065	12.18	6.23	92.4	78.8	128.8	9.44	4.45	5.81	2.21014e+06	2.66724e+06	2.40788e+06	1.90404e+06	2.05225e+06	2.06476e+06	3.56362e+06	3.17294e+06	3.35698e+06	Shared	High	High	High	Peak Found	High	High	High	High	High	High	1.222e-05	6.305e-16	58
	FALSE	High	[R].HHTAAFEER.[R]		0.0184255	0.00135071	4	28	3	530389143; 530389151; 767953210; 119602580	530389143 [439-447]; 530389151 [302-310]; 767953210 [302-310]; 119602580 [283-291]		0	1097.51	1.347	0.321	0.960985	0.363735	16.8	0	151.5	112.4	36.1	16.05			1.33997e+06	1.49178e+06	1.07829e+06	994546				319101		Shared	Peak Found	Peak Found	High	High	Not Found	Not Found	Not Found	Peak Found	Not Found	High	0.0004163	0.005381	28
	FALSE	High	[R].HKPLLIDMNK.[V]		0.00018181	1.33021e-05	4	29	15	530389143; 530389151; 767953210; 119602580	530389143 [342-351]; 530389151 [205-214]; 767953210 [209-218]; 119602580 [186-195]		0	1208.68	1.267	0.76	0.833151	0.886328	27.16	11.5	112.2	106.7	81.1	23.22	21.47	1.67	2.81406e+07	2.12219e+07	1.79358e+07	2.17628e+07	1.41565e+07	2.01956e+07	1.53462e+07	1.55866e+07	1.50759e+07	Shared	High	High	High	High	High	High	High	High	High	High	1.222e-05	5.528e-06	10
	FALSE	High	[R].HISDLYEDLR.[D]		8.83474e-07	1.33021e-05	4	29	7	530389143; 530389151; 767953210; 119602580	530389143 [204-213]; 530389151 [67-76]; 767953210 [71-80]; 119602580 [48-57]		0	1260.62	0.609	0.409	0.509205	0.0153774	7.59	13.04	91.4	148.1	60.5	5.3	5.21	12.67	4.42933e+07	4.21365e+07	3.98364e+07	6.8303e+07	7.27746e+07	6.56687e+07	2.56573e+07	2.79132e+07	3.27924e+07	Shared	High	High	High	High	High	High	Peak Found	High	Peak Found	High	1.222e-05	7.284e-10	23
	FALSE	High	[R].HPQGEQMYR.[R]		5.41059e-05	1.33021e-05	4	28	9	530389143; 530389151; 767953210; 119602580	530389143 [606-614]; 530389151 [469-477]; 767953210 [469-477]; 119602580 [450-458]		0	1145.52	0.418	0.47	0.0226206	0.104395	37.15	8.6	66.5	158.9	74.7	42.97	3.13	10.18	8.08089e+06	1.01055e+07	1.78642e+07	2.35366e+07	2.41618e+07	2.50487e+07	9844658	1.20526e+07	1.13534e+07	Shared	High	High	High	High	High	High	High	Peak Found	Peak Found	High	1.332e-05	6.571e-06	58
	FALSE	High	[R].HPQGEQMYR.[R]	1xOxidation [M7]	0.000957781	0.000165459	4	28	3	530389143; 530389151; 767953210; 119602580	530389143 [606-614]; 530389151 [469-477]; 767953210 [469-477]; 119602580 [450-458]		0	1161.51	0.479	0.312	0.485641	0.0581246	26.54	26.41	80.2	167.5	52.3	5.31	23.02		616199		664294	1.57299e+06	980182	1.33512e+06		417024		Shared	Peak Found	Not Found	Peak Found	High	High	High	Not Found	Peak Found	Not Found	High	3.751e-05	0.0001776	16
	FALSE	High	[R].KAALEEVER.[L]		0.0252409	0.0017708	4	26	7	530389143; 530389151; 767953210; 119602580	530389143 [2147-2155]; 530389151 [2010-2018]; 767953210 [2010-2018]; 119602580 [1991-1999]		1	1044.57	0.689	0.606	0.831475	0.57807	29.22	26.48	89.3	131.2	79.5	21.74	19.38	9.57	4.51317e+06	6.96624e+06	5.52997e+06	9.70266e+06	8.12217e+06	6.55345e+06	5729420	4.92079e+06	4.83359e+06	Shared	High	Peak Found	High	Peak Found	High	High	High	High	High	High	0.0005778	0.008892	21
	FALSE	High	[K].KDLLPSDMAVALLEAQAGTGHIIDPATSAR.[L]		1.14542e-11	1.33021e-05	3	25	2	530389143; 530389151; 767953210	530389143 [3188-3217]; 530389151 [3051-3080]; 767953210 [3051-3080]		1	3061.6	1.457	0.729	0.938538	0.958884	21.67	30.39	131.6	97.4	71	33.44	11.86	28.12	981608	906090	1.61745e+06	789016	726985	621839	666249	529696	372475	Shared	Peak Found	High	Peak Found	Peak Found	Peak Found	Peak Found	Peak Found	High	Peak Found	High	1.222e-05	6.305e-16	27
	FALSE	High	[K].KELIPTEEALR.[L]		0.0240142	0.00162632	3	26	7	530389143; 530389151; 767953210	530389143 [3930-3940]; 530389151 [3793-3803]; 767953210 [3793-3803]		1	1298.73	0.75	0.906	0.938538	0.995262	36.55	28.92	84.7	112.9	102.4	27.51	23.77	2.5	1.19587e+06	1.56757e+06	2.08041e+06	2.0903e+06	1.68252e+06	2.7019e+06	1.82536e+06	1.89443e+06	1.91491e+06	Shared	Peak Found	High	High	High	High	High	High	Peak Found	High	High	0.0007332	0.007873	25
	FALSE	High	[K].KESYSALMR.[E]		0.00539355	0.000478962	4	28	8	530389143; 530389151; 767953210; 119602580	530389143 [797-805]; 530389151 [660-668]; 767953210 [660-668]; 119602580 [641-649]		1	1084.55	1.023	0.808	0.994329	0.963198	6.97	5.19	108.4	106	85.6	6.65	1.83	5.27	8.22207e+06	7.85285e+06	7.20349e+06	7.67857e+06	7.44117e+06	7.68465e+06	6.63966e+06	6.20051e+06	5.99084e+06	Shared	High	High	High	High	Peak Found	High	High	High	Peak Found	High	0.0001617	0.00185	8
	FALSE	High	[R].KGLVGPELHDR.[L]		1.66381e-06	1.33021e-05	3	26	6	530389143; 530389151; 767953210	530389143 [3892-3902]; 530389151 [3755-3765]; 767953210 [3755-3765]		1	1220.67	0.164	0.72	1.31307e-06	0.937203	122.9	25.21	25.9	159.3	114.7	93.03	5.21	36.94		1.44869e+06	299033	4.04343e+06	4.23702e+06	3.81711e+06	2.91231e+06	3.50884e+06	1.58332e+06	Shared	Not Found	Peak Found	Peak Found	High	Peak Found	High	Peak Found	High	High	High	1.332e-05	1.298e-07	19
	FALSE	High	[R].KQAEEIGEK.[L]		0.000159721	1.33021e-05	4	25	10	530389143; 530389151; 767953210; 119602580	530389143 [2550-2558]; 530389151 [2413-2421]; 767953210 [2413-2421]; 119602580 [2394-2402]		1	1031.54	3.736	4.736	8.87736e-06	3.15241e-07	31.88	35.45	124	28.6	147.3	18.14	32.14	16.1	1.17297e+07	1.60003e+07	1.66872e+07	3.13928e+06	3.69291e+06	5.68944e+06	1.48681e+07	2.05023e+07	1.90025e+07	Shared	High	High	High	High	High	High	Peak Found	High	Peak Found	High	1.332e-05	2.232e-05	30
	FALSE	High	[R].KQEELQQLEQQR.[R]		2.34399e-10	1.33021e-05	3	25	27	530389143; 530389151; 767953210	530389143 [2711-2722]; 530389151 [2574-2585]; 767953210 [2574-2585]		1	1556.8	0.629	0.528	0.60331	0.184039	5.07	4.75	88	138.8	73.3	9.44	2.89	5.24	1.8571e+07	1.55355e+07	1.81521e+07	2.8639e+07	2.78939e+07	2.95479e+07	1.6115e+07	1.51186e+07	1.45334e+07	Shared	High	High	High	High	High	High	High	High	High	High	1.222e-05	6.305e-16	48
	FALSE	High	[R].KQITMEELVR.[S]		0.000889231	0.000165459	3	26	6	530389143; 530389151; 767953210	530389143 [4032-4041]; 530389151 [3895-3904]; 767953210 [3895-3904]		1	1246.68	1.175	0.095	0.918557	4.45099e-10	19.99	87.43	155.1	132	13	15.61	7.21	75.48	6.29843e+06	7.14776e+06	5.21072e+06	5.19383e+06	5.35963e+06	5.94875e+06		956003	290640	Shared	High	High	High	High	High	High	Not Found	Peak Found	Peak Found	High	2.166e-05	0.0001131	15
	FALSE	High	[R].LAAEQELIR.[L]		0.000141023	1.33021e-05	4	25	19	530389143; 530389151; 767953210; 119602580	530389143 [1851-1859]; 530389151 [1714-1722]; 767953210 [1714-1722]; 119602580 [1695-1703]		0	1042.59	0.602	0.713	0.402664	0.828654	9.02	4.38	78	129.6	92.4	8.04	4.56	3.64	2.86593e+07	3.10461e+07	3.36609e+07	5.46935e+07	5.00311e+07	5.15554e+07	38839052	3.67508e+07	3.62913e+07	Shared	High	High	High	High	High	High	High	High	High	High	1.332e-05	1.939e-05	54
	FALSE	High	[K].LAAIGEATR.[L]		0.00136572	0.000181903	4	26	12	530389143; 530389151; 767953210; 119602580	530389143 [1981-1989]; 530389151 [1844-1852]; 767953210 [1844-1852]; 119602580 [1825-1833]		0	901.51	0.906	0.548	0.993533	0.277555	12.09	20.23	117.3	118.9	63.9	8.86	8.76	18.3	3.91154e+07	3.72353e+07	3.28298e+07	4.31791e+07	3.77515e+07	3.6805e+07	20161494	2.02828e+07	2.73904e+07	Shared	High	High	High	High	High	High	High	High	High	High	4.815e-05	0.0002773	40
	FALSE	High	[R].LAEDEAFQR.[R]		0.000414026	1.33021e-05	4	26	17	530389143; 530389151; 767953210; 119602580	530389143 [2011-2019]; 530389151 [1874-1882]; 767953210 [1874-1882]; 119602580 [1855-1863]		0	1078.52	0.829	0.611	0.95544	0.562228	6.52	4.11	102.2	123.2	74.6	6.11	4.47	2.72	3.79488e+07	3.96955e+07	3.51414e+07	4.57721e+07	4.24626e+07	4.60727e+07	27692700	2.81697e+07	2.6702e+07	Shared	High	High	High	High	High	High	High	High	High	High	1.222e-05	4.811e-05	56
	FALSE	High	[R].LAEVEAALEK.[Q]		1.36226e-05	1.33021e-05	4	26	11	530389143; 530389151; 767953210; 119602580	530389143 [1504-1513]; 530389151 [1367-1376]; 767953210 [1367-1376]; 119602580 [1348-1357]		0	1072.59	0.591	0.686	0.27509	0.702859	13.43	3.69	78	132.1	89.9	12.29	3.7	1.72	2.02654e+07	2.36062e+07	2.59571e+07	4.03586e+07	3.76627e+07	3.99657e+07	27701790	2.7182e+07	2.67662e+07	Shared	High	High	High	High	High	High	Peak Found	High	High	High	1.222e-05	1.423e-07	56
	FALSE	High	[R].LAQGHTTVDELAR.[R]		1.51043e-10	1.33021e-05	3	26	24	530389143; 530389151; 767953210	530389143 [2814-2826]; 530389151 [2677-2689]; 767953210 [2677-2689]		0	1410.73	0.653	0.471	0.701159	0.113049	7.4	3.79	92.2	141.2	66.5	10.24	0.83	5.35	3.783e+07	3.9717e+07	4.58864e+07	6.08346e+07	6.16032e+07	6.06449e+07	29413198	2.86605e+07	2.65063e+07	Shared	High	High	High	High	High	High	High	High	High	High	1.222e-05	6.305e-16	67
	FALSE	High	[R].LDLQYAK.[L]		0.0325533	0.00245195	4	27	16	530389143; 530389151; 767953210; 119602580	530389143 [739-745]; 530389151 [602-608]; 767953210 [602-608]; 119602580 [583-589]		0	850.467	0.683	0.792	0.577667	0.93793	5.96	4.88	83.6	122.4	94	9.43	3.33	3.86	2.87235e+07	2.40838e+07	2.50515e+07	3.79383e+07	3.66663e+07	3.54974e+07	28127630	2.81781e+07	3.00751e+07	Shared	High	High	High	High	High	High	High	High	High	High	0.0009186	0.01054	23
	FALSE	High	[R].LEAEAGR.[F]		0.125438	0.00847403	4	26	3	530389143; 530389151; 767953210; 119602580	530389143 [1931-1937]; 530389151 [1794-1800]; 767953210 [1794-1800]; 119602580 [1775-1781]		0	745.384	0.509	0.526	0.147096	0.129971	32.81	38.51	75.1	147.4	77.5	11.18	31.88	8.39	7.18274e+06	8.98828e+06	8.31915e+06	2.132e+07	1.09848e+07	1.63377e+07	9230508	7.79943e+06	8.58728e+06	Shared	Peak Found	High	Peak Found	High	Peak Found	High	Peak Found	Peak Found	Peak Found	High	0.002966	0.04493	33
	FALSE	High	[R].LEAQHQALVTLWHQLHVDMK.[S-]		1.18039e-09	1.33021e-05	4	27	3	530389143; 530389151; 767953210; 119602580	530389143 [1014-1033]; 530389151 [877-896]; 767953210 [877-896]; 119602580 [858-877]		0	2397.25	100	100	1.51642e-16	1.77947e-16			240.3		59.7	62.1		26.69	2.04989e+06	798914					262410	384483		Shared	High	High	Not Found	Not Found	Not Found	Not Found	Peak Found	High	Not Found	High	1.222e-05	6.305e-16	52
	FALSE	High	[R].LEDLLQDAQDEK.[E]		8.65178e-07	1.33021e-05	4	27	12	530389143; 530389151; 767953210; 119602580	530389143 [902-913]; 530389151 [765-776]; 767953210 [765-776]; 119602580 [746-757]		0	1416.69	0.466	0.39	0.0439635	0.0367964	10.07	9.43	74.4	162.3	63.3	10.66	7.91	3.72	1.28778e+07	1.22564e+07	1.49758e+07	2.63166e+07	2.81036e+07	3.07789e+07	10478644	1.12859e+07	1.09622e+07	Shared	High	High	Peak Found	High	High	High	High	High	High	High	1.222e-05	5.746e-10	48
	FALSE	High	[R].LEDLLQDAQDEKEQLNEYK.[G]		6.80167e-15	1.33021e-05	4	27	7	530389143; 530389151; 767953210; 119602580	530389143 [902-920]; 530389151 [765-783]; 767953210 [765-783]; 119602580 [746-764]		1	2321.11	0.626	0.689	0.510537	0.738577	7.4	7.24	81.2	129.6	89.3	4.16	6.41	2.98	3.57831e+07	3.35324e+07	3.3157e+07	5.08655e+07	5.77431e+07	5.35374e+07	3.68106e+07	3.68936e+07	3.87872e+07	Shared	High	Peak Found	High	High	High	High	High	Peak Found	High	High	1.222e-05	6.305e-16	43
	FALSE	High	[R].LEEQAAQHK.[A]		9.11208e-05	1.33021e-05	4	26	4	530389143; 530389151; 767953210; 119602580	530389143 [2022-2030]; 530389151 [1885-1893]; 767953210 [1885-1893]; 119602580 [1866-1874]		0	1053.53	0.824	0.556	0.961736	0.410823	30.05	29.85	103.9	126.1	70.1	4.54	30.21	8.07	7.93579e+06	8.37808e+06	8.68866e+06	1.45859e+07	8.10791e+06	1.01687e+07		5.33682e+06	5.98257e+06	Shared	Peak Found	High	High	Peak Found	High	High	Not Found	Peak Found	Peak Found	High	1.222e-05	1.45e-06	43
	FALSE	High	[K].LEQLFQDEVAK.[A]		1.15238e-05	1.33021e-05	3	25	9	530389143; 530389151; 767953210	530389143 [2658-2668]; 530389151 [2521-2531]; 767953210 [2521-2531]		0	1319.68	1.025	1.19	0.989453	0.946192	16.68	3.95	92.5	94.7	112.8	14.14	8.68	0.57	3.483e+07	3.18108e+07	4.17729e+07	3.10404e+07	3.66401e+07	3.56629e+07	42829260	4.24529e+07	4.23785e+07	Shared	High	High	High	High	High	High	High	High	High	High	1.222e-05	1.39e-07	68
	FALSE	High	[R].LFNAIIHR.[H]		1.56062e-05	1.33021e-05	4	29	24	530389143; 530389151; 767953210; 119602580	530389143 [334-341]; 530389151 [197-204]; 767953210 [201-208]; 119602580 [178-185]		0	983.579	0.702	0.62	0.798408	0.515498	27.67	21.14	90.7	129.2	80.1	22.76	11.65	19.35	4.78949e+07	3.85547e+07	3.02063e+07	6.39331e+07	5.10703e+07	5.49326e+07	29790334	3.40378e+07	4.33009e+07	Shared	High	High	High	High	High	High	High	High	High	High	1.222e-05	4.734e-08	52
	FALSE	High	[R].LGFHLPLEVAYQR.[G]		2.13873e-06	1.33021e-05	3	26	7	530389143; 530389151; 767953210	530389143 [3956-3968]; 530389151 [3819-3831]; 767953210 [3819-3831]		0	1542.84	0.948	1.066	0.996533	0.995311	13.91	8.39	94.4	99.5	106.1	16.45	10.46	5.93	8.33086e+06	7.59643e+06	5.98274e+06	8.01133e+06	8.49202e+06	6.9013e+06	8544087	8.61538e+06	7.73045e+06	Shared	High	Peak Found	Peak Found	High	High	High	High	High	High	High	1.222e-05	1.015e-09	77
	FALSE	High	[K].LHVAILER.[E]		0.00169579	0.000214399	4	28	18	530389143; 530389151; 767953210; 119602580	530389143 [515-522]; 530389151 [378-385]; 767953210 [378-385]; 119602580 [359-366]		0	950.578	0.817	0.431	0.966041	0.0331624	20.79	13.83	100.1	139.7	60.2	19.15	18.16	3.74	2.35751e+07	1.62191e+07	1.87478e+07	2.85974e+07	2.61575e+07	1.98463e+07	10687668	1.14978e+07	1.12678e+07	Shared	High	High	High	High	High	High	High	High	High	High	9.321e-05	0.0005562	35
	FALSE	High	[R].LKAEAELLQQQK.[E]		2.17413e-07	1.33021e-05	4	25	27	530389143; 530389151; 767953210; 119602580	530389143 [2467-2478]; 530389151 [2330-2341]; 767953210 [2330-2341]; 119602580 [2311-2322]		1	1398.8	1.171	0.929	0.916246	0.997586	10.36	12.69	112.6	96.1	91.3	4.52	18.48	5.33	2.6213e+07	2.67514e+07	2.45131e+07	2.93043e+07	2.23897e+07	2.09276e+07	2.12605e+07	2.14335e+07	1.94411e+07	Shared	High	High	High	High	High	High	High	High	High	High	1.222e-05	2.207e-10	73
	FALSE	High	[R].LKAEATEAAR.[Q]		0.000489659	3.60116e-05	4	26	10	530389143; 530389151; 767953210; 119602580	530389143 [2354-2363]; 530389151 [2217-2226]; 767953210 [2217-2226]; 119602580 [2198-2207]		1	1059.58	0.322	0.614	0.00163983	0.580368	56.48	12.58	49.9	155	95.1	61.47	12.67	6	1.68052e+07	3.7867e+07	1.21695e+07	5.86027e+07	4.54155e+07	5.21732e+07	34313118	3.20258e+07	3.04617e+07	Shared	High	Peak Found	High	High	Peak Found	High	High	High	High	High	2.62e-05	0.0001123	39
	FALSE	High	[K].IKELQNAGDR.[L]		0.0357556	0.00258091	4	28	1	530389143; 530389151; 767953210; 119602580	530389143 [814-823]; 530389151 [677-686]; 767953210 [677-686]; 119602580 [658-667]		1	1143.61	0.96	0.794	1	0.971792	19.42	19.42	103.2	114	82.8	25.57	23.03	28.02	1.74244e+06	1.63376e+06	2.55934e+06	2.62237e+06	1.70252e+06	1.92548e+06	2.171e+06	1.35257e+06	1.39904e+06	Shared	High	Peak Found	Peak Found	Peak Found	Peak Found	Peak Found	Peak Found	Peak Found	Peak Found	High	0.0008389	0.01185	11
	FALSE	High	[R].LKQSAEEQAQAR.[A]		4.40213e-06	1.33021e-05	4	26	5	530389143; 530389151; 767953210; 119602580	530389143 [2259-2270]; 530389151 [2122-2133]; 767953210 [2122-2133]; 119602580 [2103-2114]		1	1358.7	1.154	1.991	0.989657	0.449146	11.81	9.56	84	72.8	143.3	16.99	5.49	19.51	1.30113e+06	1.0287e+06	946775	833876	930583	891331	1.75475e+06	1.66022e+06	2.35207e+06	Shared	High	High	Peak Found	Peak Found	High	Peak Found	Peak Found	High	High	High	1.257e-05	1.201e-06	24
	FALSE	High	[R].LKTEAEIALK.[E]		0.00289471	0.000307895	4	26	8	530389143; 530389151; 767953210; 119602580	530389143 [1990-1999]; 530389151 [1853-1862]; 767953210 [1853-1862]; 119602580 [1834-1843]		1	1115.67	0.86	0.559	0.980098	0.225709	15.58	31.96	104.9	125.1	70	8.34	16.5	29.45	1.5295e+07	1.3964e+07	1.29566e+07	1.77907e+07	1.6655e+07	1.28272e+07	10926578	9.31183e+06	5.90005e+06	Shared	High	High	High	High	High	High	High	High	Peak Found	High	7.707e-05	0.0006619	29
	FALSE	High	[R].LLDAQLATGGIVDPR.[L]		1.91011e-09	1.33021e-05	3	26	8	530389143; 530389151; 767953210	530389143 [3941-3955]; 530389151 [3804-3818]; 767953210 [3804-3818]		0	1538.85	0.568	0.59	0.456539	0.464284	9.87	11.17	79	139	82	5.32	10.3	4.88	4.04956e+07	3.78006e+07	3.6508e+07	6.1117e+07	7.4922e+07	6.65207e+07	38846604	3.92186e+07	4.2413e+07	Shared	High	High	Peak Found	High	High	High	High	High	High	High	1.222e-05	1.719e-13	54
	FALSE	High	[R].LLDAQLSTGGIVDPSK.[S]		2.53534e-10	1.33021e-05	3	25	18	530389143; 530389151; 767953210	530389143 [3275-3290]; 530389151 [3138-3153]; 767953210 [3138-3153]		0	1613.87	0.6	0.728	0.354321	0.870379	12.11	10.53	76.2	129.5	94.3	8.88	7.98	5.53	2.78629e+07	2.50982e+07	2.33824e+07	4.26262e+07	3.89531e+07	4.5716e+07	31061100	3.13974e+07	2.83456e+07	Shared	High	High	High	High	High	High	High	High	High	High	1.222e-05	6.305e-16	103
	FALSE	High	[R].LLDPEDVDVPQPDEK.[S]		4.3685e-10	1.33021e-05	4	29	7	530389143; 530389151; 767953210; 119602580	530389143 [377-391]; 530389151 [240-254]; 767953210 [244-258]; 119602580 [221-235]		0	1708.83	0.53	0.658	0.280017	0.667785	17.92	4.55	72.8	137.6	89.6	13.94	5.14	1.91	4.11363e+07	3.58788e+07	3.10914e+07	6.77582e+07	6.21623e+07	6.8299e+07	4.32872e+07	4.41185e+07	4.49709e+07	Shared	High	High	High	Peak Found	High	High	High	High	Peak Found	High	1.222e-05	6.305e-16	82
	FALSE	High	[R].LLEAAAQSTK.[G]		0.000104868	1.33021e-05	3	26	9	530389143; 530389151; 767953210	530389143 [4605-4614]; 530389151 [4468-4477]; 767953210 [4468-4477]		0	1031.57	0.617	0.643	0.575421	0.505096	11.56	4.73	81.7	132.6	85.7	9.27	4.12	1.95	3.34376e+07	4.02832e+07	3.70466e+07	5.8456e+07	6.00808e+07	6.33563e+07	37602884	3.88427e+07	3.89494e+07	Shared	High	Peak Found	High	High	High	High	Peak Found	High	High	High	1.222e-05	2.317e-06	46
	FALSE	High	[R].LLEAQACTGGIIDPSTGER.[FL]	1xPropionamide [C7]	6.18632e-14	1.33021e-05	3	27	10	530389143; 530389151; 767953210	530389143 [4453-4471]; 530389151 [4316-4334]; 767953210 [4316-4334]		0	2001.99	0.416	0.514	0.0234002	0.110347	24.08	20.11	64.7	155.4	79.9	8.83	18.04	13.29	8.75326e+06	7.63367e+06	7.45943e+06	2.16259e+07	1.83429e+07	1.50136e+07	1.09061e+07	8.37411e+06	9.42666e+06	Shared	High	High	High	High	High	High	High	High	High	High	1.222e-05	6.305e-16	78
	FALSE	High	[R].LLEAQACTGGIIDPSTGERFPVTDAVNK.[G]	1xPropionamide [C7]	1.24789e-14	1.33021e-05	3	26	9	530389143; 530389151; 767953210	530389143 [4453-4480]; 530389151 [4316-4343]; 767953210 [4316-4343]		1	2973.5	0.87	0.916	0.980302	0.995109	6.27	3.27	93.5	107.5	99	6.21	3.48	4.86	1.64019e+07	1.77756e+07	1.85599e+07	2.04245e+07	2.05795e+07	1.92994e+07	17289674	1.88432e+07	1.88191e+07	Shared	High	High	High	High	High	High	High	High	High	High	1.222e-05	6.305e-16	32
	FALSE	High	[R].LLEAQIATGGIIDPEESHR.[L]		1.44286e-12	1.33021e-05	3	26	8	530389143; 530389151; 767953210	530389143 [4184-4202]; 530389151 [4047-4065]; 767953210 [4047-4065]		0	2049.06	0.806	0.131	0.954849	1.54217e-12	20.44	408.03	125.1	153.1	21.8	10.6	21.53	135.59	1.50073e+07	1.29144e+07		1.70396e+07	1.50675e+07	2.26397e+07	351493		1.66962e+07	Shared	High	High	Not Found	High	High	High	High	High	High	High	1.222e-05	6.305e-16	21
	FALSE	High	[R].LLEAQIATGGIIDPEESHRLPVEVAYK.[R]		1.8816e-10	1.33021e-05	3	26	6	530389143; 530389151; 767953210	530389143 [4184-4210]; 530389151 [4047-4073]; 767953210 [4047-4073]		1	2948.57	4.085	1.463	1.97716e-05	0.75606	58.49	33.51	159.7	57	83.3	43.04	42.04	15.21	2.62612e+07	1.59012e+07	1.12883e+07	5.6725e+06	6.42827e+06	2.5541e+06	8605894	8.29628e+06	6.42117e+06	Shared	High	Peak Found	Peak Found	High	High	High	High	Peak Found	High	High	1.222e-05	6.305e-16	16
	FALSE	High	[R].LLEAQIATGGIIDPVHSHR.[V]		2.43462e-12	1.33021e-05	5	31	20	13548675; 525507390; 530389143; 530389151; 767953210	13548675 [1655-1673]; 525507390 [1680-1698]; 530389143 [3606-3624]; 530389151 [3469-3487]; 767953210 [3469-3487]		0	2027.1	1.068	0.764	0.991447	0.910343	24.45	21.91	114.3	105.2	80.4	21.06	14.85	20.22	8.10276e+07	6.76666e+07	5.2758e+07	7.58474e+07	6.22996e+07	5.71344e+07	6.12842e+07	4.76175e+07	4.14861e+07	Shared	Peak Found	Peak Found	High	High	High	High	High	High	High	High	1.332e-05	3.499e-14	70
	FALSE	High	[R].LLEAQIATGGVIDPVHSHR.[V]		4.19495e-12	1.33021e-05	6	36	29	13548675; 525507390; 530389143; 1082356; 530389151; 767953210	13548675 [694-712]; [2313-2331]; [2847-2865]; [3381-3399]; [3915-3933]; [4449-4467]; [4983-5001]; 525507390 [719-737]; [2338-2356]; [2874-2892]; [3405-3423]; [3939-3957]; [4473-4491]; [5006-5024]; 530389143 [2947-2965]; 1082356 [423-441]; 530389151 [2810-2828]; 767953210 [2810-2828]		0	2013.09	0.989	0.72	1	0.76603	27.96	32.94	113.6	114.8	71.6	11.19	26.13	18.89	2.01534e+08	2.10965e+08	1.69555e+08	2.34008e+08	2.03749e+08	1.36321e+08	1.68443e+08	1.27082e+08	1.2e+08	Shared	High	High	High	High	High	High	High	High	High	High	1.222e-05	6.305e-16	67
	FALSE	High	[R].LLFNDVQTLK.[D]		0.000584421	3.60116e-05	4	28	3	530389143; 530389151; 767953210; 119602580	530389143 [593-602]; 530389151 [456-465]; 767953210 [456-465]; 119602580 [437-446]		0	1190.68	0.622	0.767	0.395745	0.904132	5.88	6.66	78.1	125.6	96.4	2.75	5.37	4.03	5.22555e+07	5.40072e+07	5.52016e+07	8.68545e+07	8.29552e+07	9.2298e+07	64651088	7.00064e+07	6.66502e+07	Shared	Peak Found	High	Peak Found	Peak Found	High	Peak Found	High	Peak Found	Peak Found	High	1.222e-05	5.245e-05	26
	FALSE	High	[R].LLLEAQAATGFLLDPVK.[G]		6.95443e-09	1.33021e-05	3	26	10	530389143; 530389151; 767953210	530389143 [3864-3880]; 530389151 [3727-3743]; 767953210 [3727-3743]		0	1799.03	0.874	0.49	0.990049	0.299044	8.53	18.98	109.2	128.3	62.6	7.63	7.79	14.66	4.9377e+06	4.65718e+06	4.23891e+06	5.63534e+06	5.47122e+06	4.8502e+06	3.17235e+06	2.66964e+06	2.3782e+06	Shared	High	High	High	High	High	High	High	High	High	High	1.222e-05	1.548e-14	119
	FALSE	High	[R].LLLEAQAATGFLLDPVKGER.[L]		3.38065e-10	1.33021e-05	3	26	16	530389143; 530389151; 767953210	530389143 [3864-3883]; 530389151 [3727-3746]; 767953210 [3727-3746]		1	2141.2	1.163	1.058	0.947701	0.99505	33.95	24.49	103.6	104.3	92.1	50.97	14.81	16.9	1.48915e+07	6.96806e+06	6.28992e+06	7.01392e+06	7.14051e+06	5.40802e+06	7844634	6.19663e+06	5.72328e+06	Shared	High	High	High	High	High	High	High	High	High	High	1.222e-05	6.305e-16	36
	FALSE	High	[K].ILITIVEEVETLR.[Q]		1.39367e-07	1.33021e-05	3	25	16	530389143; 530389151; 767953210	530389143 [3429-3441]; 530389151 [3292-3304]; 767953210 [3292-3304]		0	1527.9	0.647	0.667	0.691983	0.624169	17.15	7.22	82.6	129.1	88.3	15.35	9.8	9.7	5.81522e+06	4.86143e+06	4.2992e+06	7.59924e+06	8.07663e+06	6.64427e+06	5.33028e+06	5.19562e+06	4.43359e+06	Shared	High	High	High	High	High	High	High	High	High	High	1.222e-05	5.134e-12	81
	FALSE	High	[K].IIITVVEEQEQK.[G]		8.65178e-07	1.33021e-05	3	25	11	530389143; 530389151; 767953210	530389143 [3100-3111]; 530389151 [2963-2974]; 767953210 [2963-2974]		0	1428.79	0.449	0.662	0.0649305	0.663083	13.83	14.22	66.9	140.2	92.9	14.22	15.18	9.58	2.13567e+07	2.3746e+07	2.82006e+07	4.79963e+07	4.97526e+07	6.28661e+07	37959448	3.17604e+07	3.29953e+07	Shared	High	High	High	High	High	High	High	High	High	High	1.222e-05	1.771e-10	39
	FALSE	High	[K].LLLWSQR.[M]		0.0178285	0.00132098	4	29	12	530389143; 530389151; 767953210; 119602580	530389143 [306-312]; 530389151 [169-175]; 767953210 [173-179]; 119602580 [150-156]		0	915.541	0.675	0.662	0.717552	0.560335	15.35	15.07	84	134.9	81.1	9.52	11.26	10.92	2.6829e+07	2.94081e+07	3.24525e+07	3.89497e+07	4.8059e+07	4.72278e+07	25775122	3.20157e+07	2.83698e+07	Shared	High	High	High	High	High	High	High	High	High	High	0.0003994	0.005195	4
	FALSE	High	[R].IISLETYNLLR.[E]		1.52832e-05	1.33021e-05	3	26	4	530389143; 530389151; 767953210	530389143 [3799-3809]; 530389151 [3662-3672]; 767953210 [3662-3672]		0	1334.77	1.024	1.16	0.995279	0.945853	6.2	4.54	94.7	94.4	110.9	6.67	4.34	3.28	3.33645e+07	3.01574e+07	2.95005e+07	3.1408e+07	2.87972e+07	3.00546e+07	35446175	3.34184e+07	3.53318e+07	Shared	High	High	High	High	Peak Found	Peak Found	Peak Found	Peak Found	Peak Found	High	1.222e-05	4.552e-08	73
	FALSE	High	[K].LISLFQAMK.[K]		0.000639798	5.83418e-05	3	26	6	530389143; 530389151; 767953210	530389143 [4164-4172]; 530389151 [4027-4035]; 767953210 [4027-4035]		0	1050.6	0.924	0.903	0.994892	0.99073	2.95	1.94	98.1	106.1	95.8	3.43	0.6	2.07	2.09071e+07	2.13322e+07	1.99452e+07	2.24216e+07	2.26781e+07	2.26265e+07	20425288	1.98698e+07	2.06966e+07	Shared	High	Peak Found	Peak Found	High	High	Peak Found	High	High	High	High	2.62e-05	0.0001104	24
	FALSE	High	[R].LPLDKEPAR.[E]		0.000274794	1.33021e-05	4	26	17	530389143; 530389151; 767953210; 119602580	530389143 [1151-1159]; 530389151 [1014-1022]; 767953210 [1014-1022]; 119602580 [995-1003]		1	1038.59	0.518	0.39	0.110659	0.0106871	18.64	23.1	86.7	146.5	66.8	13.8	10.34	19.37	2.343e+07	1.79825e+07	2.26616e+07	3.82738e+07	4.52616e+07	3.77855e+07	1.74479e+07	1.76432e+07	1.22541e+07	Shared	High	High	High	High	High	High	High	High	Peak Found	High	1.222e-05	1.235e-05	20
	FALSE	High	[R].LPLLAVCDYK.[Q]	1xPropionamide [C7]	2.43359e-05	1.33021e-05	4	27	7	530389143; 530389151; 767953210; 119602580	530389143 [949-958]; 530389151 [812-821]; 767953210 [812-821]; 119602580 [793-802]		0	1205.66	0.538	0.634	0.300549	0.601019	15.56	11.8	75.9	137.2	86.9	6.73	12.65	1.51	6.68207e+06	7.46558e+06	7.57633e+06	1.34906e+07	1.24168e+07	1.58592e+07	8405070	8.54986e+06	8.66166e+06	Shared	High	High	High	High	High	Peak Found	High	High	Peak Found	High	1.222e-05	1.119e-07	41
	FALSE	High	[R].LPVEVAYK.[R]		0.00809116	0.000644281	3	26	7	530389143; 530389151; 767953210	530389143 [4203-4210]; 530389151 [4066-4073]; 767953210 [4066-4073]		0	918.529	0.439	0.529	0.028344	0.152554	6.89	7.66	65.9	150.3	83.8	6.79	5.2	5.9	7.27992e+06	7.61813e+06	8.31097e+06	1.88703e+07	1.73648e+07	1.71844e+07	8896347	9.68733e+06	9.98337e+06	Shared	Peak Found	High	Peak Found	High	High	High	High	High	High	High	0.0001523	0.001832	25
	FALSE	High	[R].LQAEEAER.[RW]		0.0188351	0.00135071	4	25	6	530389143; 530389151; 767953210; 119602580	530389143 [1685-1692]; 530389151 [1548-1555]; 767953210 [1548-1555]; 119602580 [1529-1536]		0	945.464	0.748	0.617	0.90672	0.568758	16.03	11.82	96.1	128.5	75.4	12.05	6.49	10.55	3.92857e+07	4.99967e+07	4.42045e+07	5.9104e+07	5.29437e+07	5.96213e+07	32655936	3.46823e+07	3.9962e+07	Shared	High	High	High	Peak Found	High	Peak Found	Peak Found	Peak Found	High	High	0.0006198	0.006266	22
	FALSE	High	[R].LQAEEVAQQK.[S]		0.000117579	1.33021e-05	4	24	10	530389143; 530389151; 767953210; 119602580	530389143 [1788-1797]; 530389151 [1651-1660]; 767953210 [1651-1660]; 119602580 [1632-1641]		0	1143.6	0.697	0.604	0.654655	0.508736	2.93	4.43	90.9	130.4	78.7	5.32	0.8	6.47	4.81117e+07	5.31326e+07	4.90637e+07	7.0375e+07	6.94528e+07	7.04658e+07	46633808	4.2498e+07	4.12651e+07	Shared	High	High	High	High	High	High	High	High	High	High	1.222e-05	2.362e-06	43
	FALSE	High	[R].LQEAGILSAEELQR.[L]		4.45501e-08	1.33021e-05	3	26	14	530389143; 530389151; 767953210	530389143 [2800-2813]; 530389151 [2663-2676]; 767953210 [2663-2676]		0	1556.83	0.687	0.654	0.784651	0.54059	5.53	8.4	89	129.5	81.6	4.88	3.11	7.45	4.21224e+07	4.05504e+07	3.82167e+07	5.89916e+07	6.00084e+07	5.64719e+07	4.2056e+07	3.71657e+07	3.6956e+07	Shared	High	High	High	High	High	High	High	High	High	High	1.222e-05	5.646e-13	68
	FALSE	High	[R].LQEDKEQMAQQLAEETQGFQR.[T]		6.99091e-09	1.33021e-05	4	25	5	530389143; 530389151; 767953210; 119602580	530389143 [2488-2508]; 530389151 [2351-2371]; 767953210 [2351-2371]; 119602580 [2332-2352]		1	2507.18	0.723	0.796	0.795693	0.945169	10.12	17.08	88.7	116.3	94.9	6.75	7.75	13.22	2.73586e+07	2.56468e+07	2.38957e+07	3.30621e+07	3.36203e+07	3.79988e+07	30261670	2.31826e+07	2.74349e+07	Shared	High	High	High	High	Peak Found	Peak Found	High	Peak Found	Peak Found	High	1.222e-05	1.575e-14	19
	FALSE	High	[R].LQLEACETR.[T]	1xPropionamide [C6]	0.000339199	1.33021e-05	4	26	16	530389143; 530389151; 767953210; 119602580	530389143 [1136-1144]; 530389151 [999-1007]; 767953210 [999-1007]; 119602580 [980-988]		0	1133.56	0.715	0.811	0.787581	0.941666	15.25	8.32	84.9	118.8	96.4	17.69	7.07	2.67	2.84472e+07	2.24464e+07	2.03527e+07	2.91258e+07	3.14106e+07	3.35587e+07	25037610	2.63829e+07	2.5486e+07	Shared	High	High	High	High	High	High	High	High	High	High	1.332e-05	6.371e-05	56
	FALSE	High	[R].LQLEATER.[Q]		0.00550564	0.000478962	4	25	15	530389143; 530389151; 767953210; 119602580	530389143 [1601-1608]; 530389151 [1464-1471]; 767953210 [1464-1471]; 119602580 [1445-1452]		0	959.516	0.76	0.599	0.903131	0.496789	4.21	5.93	96.6	127.2	76.2	0.51	5.93	3.2	3.52304e+07	3.48724e+07	3.50285e+07	4.61117e+07	4.22601e+07	4.74214e+07	26367738	2.80501e+07	2.76209e+07	Shared	High	High	High	High	High	High	High	High	High	High	0.0001523	0.001538	51
	FALSE	High	[R].LQLEETDHQK.[N]		9.35239e-05	1.33021e-05	4	26	11	530389143; 530389151; 767953210; 119602580	530389143 [2335-2344]; 530389151 [2198-2207]; 767953210 [2198-2207]; 119602580 [2179-2188]		0	1240.62	0.764	0.654	0.923746	0.61752	1.53	4.81	95.5	125	79.5	0.61	7.18	6.23	4.94439e+07	4.89025e+07	4.94059e+07	6.46938e+07	6.49481e+07	5.70861e+07	41116720	4.24501e+07	3.75805e+07	Shared	High	High	High	High	High	High	High	High	High	High	1.257e-05	2.743e-05	36
	FALSE	High	[K].LQMEAGLCEEQLNQADALLQSDVR.[L]	1xPropionamide [C8]	7.10617e-10	1.33021e-05	4	26	8	530389143; 530389151; 767953210; 119602580	530389143 [543-566]; 530389151 [406-429]; 767953210 [406-429]; 119602580 [387-410]		0	2745.32	0.607	0.554	0.424122	0.222317	5.9	22.99	84.4	138.2	77.4	11.51	11.77	19.31	1.03164e+07	8.52838e+06	1.06202e+07	1.76634e+07	1.68942e+07	1.40432e+07	6741502	9.79411e+06	9.45491e+06	Shared	High	High	High	High	High	High	Peak Found	High	High	High	1.222e-05	6.305e-16	77
	FALSE	High	[K].LQNVQIALDYLR.[H]		2.82204e-06	1.33021e-05	4	29	9	530389143; 530389151; 767953210; 119602580	530389143 [242-253]; 530389151 [105-116]; 767953210 [109-120]; 119602580 [86-97]		0	1445.81																						No Quan Values	High	High	High	High	High	High	High	High	High	High	1.222e-05	1.732e-09	33
	FALSE	High	[R].LRAETEQGEQQR.[Q]		1.35674e-06	1.33021e-05	4	25	10	530389143; 530389151; 767953210; 119602580	530389143 [1860-1871]; 530389151 [1723-1734]; 767953210 [1723-1734]; 119602580 [1704-1715]		1	1444.71	0.429	0.729	0.0735938	0.876222	70.76	39.72	46.9	146.6	106.5	70.71	37.42	44.35	3.03883e+06	2.10532e+06	7.78998e+06	9.48884e+06	4.906e+06	1.09776e+07	9.45451e+06	6.89333e+06	3.57878e+06	Shared	High	Peak Found	Peak Found	High	Peak Found	High	High	High	High	High	1.332e-05	1.091e-07	22
	FALSE	High	[R].LREQLQLLEEQHR.[A]		5.34662e-07	1.33021e-05	3	25	10	530389143; 530389151; 767953210	530389143 [2736-2748]; 530389151 [2599-2611]; 767953210 [2599-2611]		1	1691.92	0.939	1.368	0.996388	0.711422	16.67	22.66	83.4	88.8	127.8	7.05	20.38	28.72	2.17965e+07	1.89357e+07	2.07208e+07	2.20599e+07	1.62248e+07	2.45401e+07	33573475	3.17568e+07	1.8804e+07	Shared	High	High	Peak Found	Peak Found	Peak Found	High	High	High	High	High	1.222e-05	6.897e-11	35
	FALSE	High	[R].LRIEEEIR.[V]		0.0117393	0.00101051	4	25	11	530389143; 530389151; 767953210; 119602580	530389143 [1590-1597]; 530389151 [1453-1460]; 767953210 [1453-1460]; 119602580 [1434-1441]		1	1057.6	0.853	0.618	0.980292	0.471413	19.96	36.57	99.9	117.1	83.1	6.36	18.3	30.65	1.74643e+07	1.8062e+07	1.97241e+07	2.62302e+07	2.11658e+07	1.83168e+07	16202053	1.50183e+07	8.63371e+06	Shared	High	High	Peak Found	High	High	High	High	High	High	High	0.0004595	0.003987	31
	FALSE	High	[R].LRLPLDKEPAR.[E]		3.53387e-06	1.33021e-05	4	26	22	530389143; 530389151; 767953210; 119602580	530389143 [1149-1159]; 530389151 [1012-1022]; 767953210 [1012-1022]; 119602580 [993-1003]		2	1307.78	0.607	0.766	0.4661	0.898666	11.1	8.17	79	125.2	95.8	10.05	4.68	6.12	1.59194e+07	1.89002e+07	1.91865e+07	3.16075e+07	2.9956e+07	2.88044e+07	24425056	2.2935e+07	2.1611e+07	Shared	High	High	High	High	High	High	High	High	High	High	1.222e-05	5.622e-09	34
	FALSE	High	[R].LSAEAEK.[V]		0.134158	0.00891631	4	26	1	530389143; 530389151; 767953210; 119602580	530389143 [1185-1191]; 530389151 [1048-1054]; 767953210 [1048-1054]; 119602580 [1029-1035]		0	747.388	0.672	0.733	0.72085	0.800091	40.97	40.97	83.8	124.8	91.4	5.58	33.43	28.93	3.28858e+07	3.10608e+07	2.94134e+07	4.62206e+07	3.34495e+07	6.56025e+07	33864112	2.72377e+07	4.78111e+07	Shared	Peak Found	Peak Found	Peak Found	High	Peak Found	Peak Found	Peak Found	Peak Found	Peak Found	High	0.003132	0.04856	32
	FALSE	High	[R].LSFSGLR.[AS]		0.0740088	0.0051955	3	25	15	530389143; 530389151; 767953210	530389143 [3445-3451]; 530389151 [3308-3314]; 767953210 [3308-3314]		0	779.441	0.594	0.635	0.438742	0.539235	5.59	5.59	80	134.6	85.5	5.9	7.39	0.57	2.75961e+07	2.50614e+07	2.48624e+07	4.21775e+07	4.0586e+07	4.67289e+07	26780398	2.67033e+07	2.69957e+07	Shared	High	High	High	High	High	High	High	Peak Found	High	High	0.001649	0.02001	17
	FALSE	High	[K].LSIYNALK.[K]		0.00484326	0.000428299	3	25	9	530389143; 530389151; 767953210	530389143 [3180-3187]; 530389151 [3043-3050]; 767953210 [3043-3050]		0	921.54	0.643	0.616	0.437829	0.564507	11.65	10.35	85.4	132.8	81.8	13.63	5.45	9.36	2.63633e+07	2.01e+07	2.45891e+07	3.52234e+07	3.82281e+07	3.91305e+07	23557266	2.53248e+07	2.09897e+07	Shared	High	High	High	High	High	High	High	High	Peak Found	High	0.0001285	0.001137	30
	FALSE	High	[K].LSIYNALKK.[D]		0.00302776	0.000307895	3	25	13	530389143; 530389151; 767953210	530389143 [3180-3188]; 530389151 [3043-3051]; 767953210 [3043-3051]		1	1049.64	0.978	1.124	1	0.986323	5.53	5.43	94	96.1	110	2.73	4.76	3.7	2.88123e+06	2.77771e+06	2.93117e+06	2.94492e+06	3.11725e+06	2.83711e+06	3.421e+06	3.3713e+06	3.18761e+06	Shared	High	High	High	High	High	High	High	High	High	High	0.0001111	0.001022	12
	FALSE	High	[R].LSVAAQEAAR.[L]		0.000160552	1.33021e-05	4	26	12	530389143; 530389151; 767953210; 119602580	530389143 [2425-2434]; 530389151 [2288-2297]; 767953210 [2288-2297]; 119602580 [2269-2278]		0	1015.55	1.314	1.179	0.738409	0.913066	12.21	7.79	113.2	86.1	100.7	12.88	6.25	5.15	1.32333e+08	1.24421e+08	1.02551e+08	8.74982e+07	9.47017e+07	9.91038e+07	110680800	1.05401e+08	1.16818e+08	Shared	High	High	High	High	High	High	High	High	High	High	1.222e-05	4.364e-06	54
	FALSE	High	[K].LSVYAALQR.[Q]		0.0020152	0.000214399	3	26	7	530389143; 530389151; 767953210	530389143 [2852-2860]; 530389151 [2715-2723]; 767953210 [2715-2723]		0	1020.58	0.954	1.011	1	1	21.08	5.8	88	105.4	106.6	10.64	10.87	2.18	3.60512e+07	2.99543e+07	3.03281e+07	3.06003e+07	3.77873e+07	3.63085e+07	37431092	3.67088e+07	3.58351e+07	Shared	High	High	High	Peak Found	Peak Found	High	High	High	High	High	5.325e-05	0.0006501	19
	FALSE	High	[R].LSVYQAMK.[K]		0.00720937	0.000609923	3	26	5	530389143; 530389151; 767953210	530389143 [4089-4096]; 530389151 [3952-3959]; 767953210 [3952-3959]		0	939.497	0.423	0.01	0.0431845	1.77947e-16	5.57		89	211		5.3	2.17		1.42017e+07	1.53075e+07		3.56358e+07	3.412e+07	3.49526e+07				Shared	High	Peak Found	Not Found	Peak Found	High	High	High	Not Found	High	High	0.0001523	0.001616	28
	FALSE	High	[R].LSYTQLLR.[R]		0.00783988	0.000609923	3	25	6	530389143; 530389151; 767953210	530389143 [3997-4004]; 530389151 [3860-3867]; 767953210 [3860-3867]		0	993.573	0.638	0.755	0.661666	0.900113	8.88	12.49	80	125.3	94.6	21.06	2.25	14.21	5.35632e+07	3.90411e+07	3.68343e+07	6.11633e+07	6.016e+07	6.28947e+07	42594864	4.61843e+07	5.58441e+07	Shared	Peak Found	Peak Found	Peak Found	High	High	High	High	High	High	High	0.0001889	0.002097	20
	FALSE	High	[R].LTAEDLFEAR.[I]		0.000254365	1.33021e-05	3	25	9	530389143; 530389151; 767953210	530389143 [3789-3798]; 530389151 [3652-3661]; 767953210 [3652-3661]		0	1164.59	0.629	0.586	0.495466	0.345697	12.89	16.07	84.2	133.7	82.1	5.06	12.29	10.5	3.04805e+07	3.31302e+07	3.34704e+07	5.26537e+07	4.80772e+07	6.11463e+07	34767872	3.23245e+07	2.81709e+07	Shared	High	High	High	High	High	High	High	High	High	High	1.222e-05	1.058e-05	41
	FALSE	High	[R].LTVDEAVR.[AK]		0.00978887	0.000794108	3	26	13	530389143; 530389151; 767953210	530389143 [3218-3225]; [3884-3891]; 530389151 [3081-3088]; [3747-3754]; 767953210 [3081-3088]; [3747-3754]		0	902.494	0.792	0.719	0.936243	0.809487	7.51	4.29	94.4	119.2	86.3	7.24	2.49	4.14	8.32734e+07	7.74696e+07	7.20422e+07	9.50195e+07	9.78544e+07	9.98563e+07	66377928	7.17763e+07	7.0851e+07	Shared	High	High	High	High	High	High	High	High	High	High	0.0002041	0.002603	34
	FALSE	High	[RK].LTVEEAVR.[HM]		0.00953216	0.000777743	4	56	16	530389143; 530389151; 578798828; 767953210	530389143 [4127-4134]; 530389151 [3990-3997]; 578798828 [1779-1786]; 767953210 [3990-3997]		0	916.51	0.639	0.565	0.513138	0.436939	5.24	8.07	86.6	134.8	78.6	3.01	7.02	4.28	3.57324e+07	3.36418e+07	3.46608e+07	5.26881e+07	5.39853e+07	6.0002e+07	32411676	2.97772e+07	3.1492e+07	Shared	High	High	High	High	High	High	High	High	High	High	0.0001873	0.002249	41
	FALSE	High	[R].LTVNEAVK.[E]		0.00659799	0.00058179	3	26	17	530389143; 530389151; 767953210	530389143 [2890-2897]; 530389151 [2753-2760]; 767953210 [2753-2760]		0	873.504	0.623	0.896	0.552788	0.99073	43.62	14.49	62.8	130.5	106.7	16.84	19.72	16.98	1.7589e+07	2.36967e+07	1.82866e+07	2.63672e+07	3.80546e+07	3.80063e+07	2.42221e+07	3.10608e+07	3.40969e+07	Shared	High	High	High	High	High	High	High	High	High	High	0.0001358	0.001475	8
	FALSE	High	[R].LVASMEEAR.[R]		0.000522983	3.60116e-05	3	25	9	530389143; 530389151; 767953210	530389143 [2690-2698]; 530389151 [2553-2561]; 767953210 [2553-2561]		0	1005.5	0.733	0.638	0.853211	0.53716	4.85	1.76	92.7	126.5	80.7	8.83	1.72	0.97	3.33024e+07	2.82833e+07	2.92084e+07	4.03653e+07	3.98458e+07	3.90139e+07	25122644	2.56133e+07	2.54204e+07	Shared	High	High	High	High	High	High	High	High	High	High	1.222e-05	4.274e-05	14
	FALSE	High	[R].LVASMEEAR.[R]	1xOxidation [M5]	0.0697488	0.00494387	3	25	2	530389143; 530389151; 767953210	530389143 [2690-2698]; 530389151 [2553-2561]; 767953210 [2553-2561]		0	1021.5	0.01	0.977	1.51642e-16	1		5.41		151.3	148.7		5.19	2.52					8.03106e+06	7.46245e+06	7.60719e+06	7.37461e+06	7.75261e+06	Shared	Not Found	Not Found	Not Found	High	Peak Found	High	Peak Found	Peak Found	Peak Found	High	0.001713	0.02282	8
	FALSE	High	[R].LYVHEAVK.[A]		0.0013195	0.000181903	3	25	8	530389143; 530389151; 767953210	530389143 [3549-3556]; 530389151 [3412-3419]; 767953210 [3412-3419]		0	958.536	0.841	0.522	0.965801	0.266148	10.27	9.98	106.2	130.2	63.6	9.12	6.28	5.62	4.22394e+07	3.90466e+07	4.67952e+07	5.17831e+07	5.1947e+07	4.64232e+07	27106828	2.53168e+07	2.4268e+07	Shared	High	Peak Found	Peak Found	High	High	High	High	High	Peak Found	High	6.598e-05	0.0004274	21
	FALSE	High	[R].MGIVGPEFK.[D]		0.0163336	0.00124376	3	26	10	530389143; 530389151; 767953210	530389143 [4135-4143]; 530389151 [3998-4006]; 767953210 [3998-4006]		0	977.512	0.494	0.555	0.14076	0.3384	6.39	5.78	71.1	147.2	81.7	3.12	10.49	2.43	1.01725e+07	9.75237e+06	9.57592e+06	1.69082e+07	2.01743e+07	2.05929e+07	11202408	1.1284e+07	1.07821e+07	Shared	High	Peak Found	High	High	High	High	High	High	Peak Found	High	0.0003554	0.004733	18
	FALSE	High	[K].MQAVQEATR.[L]		0.00178141	0.000214399	4	25	7	530389143; 530389151; 767953210; 119602580	530389143 [2458-2466]; 530389151 [2321-2329]; 767953210 [2321-2329]; 119602580 [2302-2310]		0	1033.51	0.764	0.678	0.900073	0.644937	10.09	10.09	93.9	122.8	83.2	2.67	12.21	4.46	3.484e+07	3.37474e+07	3.55915e+07	4.24751e+07	4.55763e+07	5.36487e+07	31873856	3.08863e+07	2.91717e+07	Shared	High	High	Peak Found	High	High	High	Peak Found	High	High	High	2.166e-05	0.000375	54
	FALSE	High	[K].MQAVQEATR.[L]	1xOxidation [M1]	0.00504558	0.000463113	4	25	3	530389143; 530389151; 767953210; 119602580	530389143 [2458-2466]; 530389151 [2321-2329]; 767953210 [2321-2329]; 119602580 [2302-2310]		0	1049.5		100		1.77947e-16					300			7.2								2.56719e+06	2.84245e+06	Shared	Not Found	Not Found	Not Found	Not Found	Not Found	High	Not Found	High	High	High	0.000134	0.001725	5
	FALSE	High	[R].MQEEVVR.[R]		0.0408136	0.00295674	4	24	7	530389143; 530389151; 767953210; 119602580	530389143 [1539-1545]; 530389151 [1402-1408]; 767953210 [1402-1408]; 119602580 [1383-1389]		0	890.44	0.71	0.549	0.804177	0.248768	25.14	21.72	91.5	134.5	73.9	20.62	19.91	14.1	2.91662e+07	2.21472e+07	1.9768e+07	4.10597e+07	2.77793e+07	3.25486e+07	22435364	1.78834e+07	1.75775e+07	Shared	High	High	Peak Found	Peak Found	High	High	High	Peak Found	Peak Found	High	0.001102	0.01317	11
	FALSE	High	[K].MSAAQALK.[K]		0.0127259	0.00105656	3	27	3	530389143; 530389151; 767953210	530389143 [4510-4517]; 530389151 [4373-4380]; 767953210 [4373-4380]		0	819.439	0.542	0.528	0.208415	0.149403	17.18	3.41	78.6	145.1	76.3	17.08	3.1	1.32	1.56441e+07	1.7457e+07	2.17257e+07	3.22297e+07	3.23307e+07	3.05807e+07	17084952	1.66488e+07	1.69402e+07	Shared	Peak Found	High	Peak Found	Peak Found	Peak Found	High	Peak Found	High	Peak Found	High	0.0004833	0.004305	23
	FALSE	High	[K].MSAAQALK.[K]	1xOxidation [M1]	0.0117393	0.00101051	3	27	1	530389143; 530389151; 767953210	530389143 [4510-4517]; 530389151 [4373-4380]; 767953210 [4373-4380]		0	835.434	1.28	1.086	0.816671	0.98276	7.11	16.29	114.1	89.1	96.8	3.84	7.48	15.91	1.06934e+07	1.01806e+07	1.09871e+07	7.53007e+06	8.72965e+06	8.3573e+06	7.00055e+06	9.56068e+06	9.07581e+06	Shared	Peak Found	Peak Found	Peak Found	High	Peak Found	Peak Found	Peak Found	Peak Found	Peak Found	High	0.0002406	0.003284	11
	FALSE	High	[R].MVEGYQGLR.[C]		0.00144875	0.000214399	4	29	18	530389143; 530389151; 767953210; 119602580	530389143 [313-321]; 530389151 [176-184]; 767953210 [180-188]; 119602580 [157-165]		0	1052.52	0.626	0.655	0.516255	0.649821	6.03	4.56	83	132.6	84.4	7.48	3.82	3.8	2.91502e+07	2.51585e+07	2.79661e+07	4.46724e+07	4.47574e+07	4.18214e+07	27374128	2.84224e+07	2.95343e+07	Shared	High	High	High	High	High	High	High	High	High	High	2.166e-05	0.000264	47
	FALSE	High	[R].MVEGYQGLR.[C]	1xOxidation [M1]	0.018527	0.00135071	4	29	2	530389143; 530389151; 767953210; 119602580	530389143 [313-321]; 530389151 [176-184]; 767953210 [180-188]; 119602580 [157-165]		0	1068.51	0.347	0.696	0.0190047	0.805902	30.54	5.68	51.3	148	100.7	22.1	4.87	4.38	1.69917e+06	1.32585e+06	1.09748e+06	3.89346e+06	3.54839e+06	3.82631e+06		2.68497e+06	2.52358e+06	Shared	Peak Found	Peak Found	Peak Found	Peak Found	High	Peak Found	Not Found	Peak Found	High	High	0.0004163	0.005432	14
	FALSE	High	[R].NDDIADGNPK.[L]		0.0164231	0.00124376	4	28	9	530389143; 530389151; 767953210; 119602580	530389143 [264-273]; 530389151 [127-136]; 767953210 [131-140]; 119602580 [108-117]		0	1058.47	0.585	0.523	0.434969	0.272337	32.3	43.78	83.3	142.3	74.4	18.1	42.58	14.83	6.32552e+06	5.24114e+06	7.54554e+06	5.13165e+06	1.08136e+07	1.31695e+07	5652338	4.36366e+06	5.76969e+06	Shared	High	High	High	High	High	High	High	High	High	High	0.0003303	0.004831	24
	FALSE	High	[R].NLVDNITGQR.[L]		0.000258328	1.33021e-05	3	27	13	530389143; 530389151; 767953210	530389143 [4443-4452]; 530389151 [4306-4315]; 767953210 [4306-4315]		0	1129.6	0.752	0.699	0.830829	0.778633	5.46	6.65	91.6	121.7	86.7	3.12	5.74	3.6	5.0415e+07	5.24533e+07	4.93339e+07	6.69974e+07	6.45317e+07	7.21686e+07	45099548	4.77249e+07	4.82706e+07	Shared	High	High	High	High	High	High	High	High	High	High	1.222e-05	1.1e-05	35
	FALSE	High	[K].QAADAEMEK.[H]		0.00507149	0.000463113	4	26	4	530389143; 530389151; 767953210; 119602580	530389143 [2303-2311]; 530389151 [2166-2174]; 767953210 [2166-2174]; 119602580 [2147-2155]		0	992.435	0.492	0.609	0.117366	0.535164	41.71	56.01	74.7	151.8	73.5	34.95	45.83	52.16	6.90202e+06	7.75672e+06	1.28266e+07	1.57732e+07	1.13357e+07	2.7476e+07	16720432	7.63998e+06	6.96693e+06	Shared	Peak Found	High	Peak Found	High	High	High	Peak Found	Peak Found	Peak Found	High	0.0001285	0.001176	52
	FALSE	High	[K].QAEEIGEK.[L]		0.0116139	0.00099493	4	25	6	530389143; 530389151; 767953210; 119602580	530389143 [2551-2558]; 530389151 [2414-2421]; 767953210 [2414-2421]; 119602580 [2395-2402]		0	903.442	0.394	0.543	0.0149029	0.233696	33.4	60.59	63.8	170.5	65.7	13.59	33.9	34.32	9.10693e+06	7.43233e+06	7.11145e+06	2.3142e+07	1.12674e+07	1.98473e+07	12563222	6.84636e+06	7.64874e+06	Shared	High	High	High	Peak Found	Peak Found	High	High	High	Peak Found	High	0.0002406	0.003252	29
	FALSE	High	[R].QAEVELASR.[V]		0.00142053	0.000202818	4	25	9	530389143; 530389151; 767953210; 119602580	530389143 [1654-1662]; 530389151 [1517-1525]; 767953210 [1517-1525]; 119602580 [1498-1506]		0	1002.52	0.963	0.84	0.99801	0.967695	1.82	6.47	103.2	106.9	89.8	10.73	0.72	4.95	6.37709e+07	7.68999e+07	7.76488e+07	7.96209e+07	8.06221e+07	7.96325e+07	69975222	6.69206e+07	6.337e+07	Shared	High	High	High	High	High	High	High	High	High	High	2.166e-05	0.0003081	28
	FALSE	High	[R].QALHSLELHYQAFLR.[D]	1xGln->pyro-Glu [N-Term]	4.34285e-09	1.33021e-05	4	26	5	530389143; 530389151; 767953210; 119602580	530389143 [1066-1080]; 530389151 [929-943]; 767953210 [929-943]; 119602580 [910-924]		0	1808.94	2.128	1.698	0.187062	0.594863	50.45	18.23	132.2	62.2	105.6	43.07	20.8	6.23	6.34847e+06	3.73055e+06	2.78345e+06	2.00063e+06	1.75463e+06	1.30815e+06	2.97974e+06	3.23713e+06	2.86949e+06	Shared	High	High	High	High	Peak Found	Peak Found	Peak Found	Peak Found	High	High	1.222e-05	6.275e-15	33
	FALSE	High	[R].QALHSLELHYQAFLR.[D]		6.80623e-05	1.33021e-05	4	26	1	530389143; 530389151; 767953210; 119602580	530389143 [1066-1080]; 530389151 [929-943]; 767953210 [929-943]; 119602580 [910-924]		0	1825.97	100	100	1.51642e-16	1.77947e-16			221.8		78.2	90.48		28.13	2.88157e+06		632932				582503	389227		Shared	High	Not Found	Peak Found	Not Found	Not Found	Not Found	Peak Found	Peak Found	Not Found	High	1.222e-05	8.23e-07	64
	FALSE	High	[K].QEELQQLEQQR.[R]		8.08294e-07	1.33021e-05	3	25	9	530389143; 530389151; 767953210	530389143 [2712-2722]; 530389151 [2575-2585]; 767953210 [2575-2585]		0	1428.71	0.329	0.515	0.0104589	0.427581	36.58	3.12	53.3	163.2	83.5	34.36	1.54	3.41	1.63429e+06	995312		3.90181e+06	3.82146e+06	3.93857e+06	2098136	1.96675e+06	1.99663e+06	Shared	High	High	Not Found	High	High	High	High	High	High	High	1.222e-05	1.78e-09	31
	FALSE	High	[R].QEELYSELQAR.[E]		1.26611e-05	1.33021e-05	3	24	11	530389143; 530389151; 767953210	530389143 [3363-3373]; 530389151 [3226-3236]; 767953210 [3226-3236]		0	1365.66	0.918	0.557	0.994329	0.180983	4.26	21.47	107.2	116.8	76	0.92	12.04	15.65	2.72372e+07	2.75799e+07	2.77321e+07	2.91923e+07	3.00558e+07	3.62199e+07	14954505	1.95699e+07	2.01689e+07	Shared	High	High	High	High	High	High	High	High	Peak Found	High	1.222e-05	2.89e-07	42
	FALSE	High	[R].QELEAELAK.[V]		0.000530979	3.60116e-05	4	25	8	530389143; 530389151; 767953210; 119602580	530389143 [1893-1901]; 530389151 [1756-1764]; 767953210 [1756-1764]; 119602580 [1737-1745]		0	1030.54	0.732	0.556	0.786427	0.343259	4.59	5.1	96.1	131.2	72.7	3.85	1.95	4.26	8.40704e+06	7.78558e+06	8.14665e+06	1.11255e+07	1.07537e+07	1.11238e+07	6497389	6.15838e+06	5.97564e+06	Shared	High	High	Peak Found	High	High	High	High	High	High	High	1.222e-05	4.387e-05	50
	FALSE	High	[R].QEQALLEEIER.[H]	1xGln->pyro-Glu [N-Term]	0.000115759	1.33021e-05	4	26	7	530389143; 530389151; 767953210; 119602580	530389143 [1392-1402]; 530389151 [1255-1265]; 767953210 [1255-1265]; 119602580 [1236-1246]		0	1340.67	0.551	0.524	0.369419	0.398332	7.21	6.72	80.1	145.4	74.6	8.75	4.1	7.05	2.92843e+06	2.47739e+06	2.59793e+06	4.71608e+06	4.92185e+06	4.53483e+06	2.37459e+06	2.41934e+06	2.69956e+06	Shared	High	High	High	High	High	Peak Found	High	High	Peak Found	High	1.332e-05	1.555e-05	12
	FALSE	High	[R].QEQALLEEIER.[H]		2.18065e-05	1.33021e-05	4	26	8	530389143; 530389151; 767953210; 119602580	530389143 [1392-1402]; 530389151 [1255-1265]; 767953210 [1255-1265]; 119602580 [1236-1246]		0	1357.7	0.663	0.439	0.633691	0.0558284	22.43	19.42	90.4	150.6	59	14.64	15.79	13.41		1.08892e+07	8.8461e+06	1.6513e+07	1.63577e+07	1.2317e+07	7242787	6.40405e+06	5.52824e+06	Shared	High	High	High	High	High	High	High	Peak Found	Peak Found	High	1.222e-05	6.365e-07	51
	FALSE	High	[R].QEQIQAMPLADSQAVR.[E]	1xGln->pyro-Glu [N-Term]	2.04319e-08	1.33021e-05	4	26	5	530389143; 530389151; 767953210; 119602580	530389143 [1372-1387]; 530389151 [1235-1250]; 767953210 [1235-1250]; 119602580 [1216-1231]		0	1767.87																						No Quan Values	Not Found	Not Found	High	High	High	High	Not Found	Not Found	High	High	1.332e-05	9.192e-10	52
	FALSE	High	[R].QEQIQAMPLADSQAVR.[E]		5.91716e-10	1.33021e-05	4	26	8	530389143; 530389151; 767953210; 119602580	530389143 [1372-1387]; 530389151 [1235-1250]; 767953210 [1235-1250]; 119602580 [1216-1231]		0	1784.9	0.572	0.569	0.272705	0.272793	15.04	6.21	74.6	143.7	81.7	7.5	7.91	5.44	8.23961e+06	9.44821e+06	8.41605e+06	1.42318e+07	1.65158e+07	1.62035e+07	8451753	9.36384e+06	9.21983e+06	Shared	High	High	High	High	High	Peak Found	High	High	High	High	1.222e-05	6.305e-16	92
	FALSE	High	[R].QHEAEEGVR.[R]	1xGln->pyro-Glu [N-Term]	0.0017902	0.000214399	3	25	13	530389143; 530389151; 767953210	530389143 [2701-2709]; 530389151 [2564-2572]; 767953210 [2564-2572]		0	1037.46	0.629	0.463	0.550752	0.0679361	27.23	29.11	96.7	139	64.3	24.99	16.87	23.42	1.97166e+07	1.28688e+07	2.1326e+07	2.42091e+07	2.8332e+07	3.3894e+07	16896226	1.31117e+07	1.05987e+07	Shared	High	High	High	High	High	High	High	High	High	High	2.166e-05	0.0003772	32
	FALSE	High	[R].QHEAEEGVR.[R]		0.00755712	0.000609923	3	25	5	530389143; 530389151; 767953210	530389143 [2701-2709]; 530389151 [2564-2572]; 767953210 [2564-2572]		0	1054.49	0.183	0.122	3.32668e-06	2.83092e-09	53.89	29.98	42.2	229.9	28	43.57	6.57	28.17	992530	1.53847e+06	2.41703e+06	9.22412e+06	8.1514e+06	8.38587e+06	848567	1.02018e+06	1.45397e+06	Shared	Peak Found	High	High	Peak Found	Peak Found	Peak Found	High	High	High	High	0.0002115	0.002593	44
	FALSE	High	[R].QKQAADAEMEK.[H]		0.00724716	0.000609923	4	26	1	530389143; 530389151; 767953210; 119602580	530389143 [2301-2311]; 530389151 [2164-2174]; 767953210 [2164-2174]; 119602580 [2145-2155]		1	1248.59																						No Quan Values	Not Found	Not Found	Not Found	Not Found	Not Found	Not Found	Not Found	High	Not Found	High	0.0002035	0.00249	24
	FALSE	High	[R].QLAAEEER.[R]		0.0586296	0.00410266	4	26	1	530389143; 530389151; 767953210; 119602580	530389143 [2116-2123]; 530389151 [1979-1986]; 767953210 [1979-1986]; 119602580 [1960-1967]		0	945.464	0.688	0.53	0.703201	0.174738	13.06	17.25	92.3	135.7	72	9.46	9.84	18.86	2.63866e+07	2.18199e+07	2.42499e+07	3.14976e+07	3.56437e+07	3.83719e+07	21044316	1.88974e+07	1.43593e+07	Shared	Peak Found	Peak Found	High	Peak Found	Peak Found	Peak Found	Peak Found	Peak Found	Peak Found	High	0.001361	0.01592	20
	FALSE	High	[R].QLAEAHAQAK.[A]	1xGln->pyro-Glu [N-Term]	1.3694e-05	1.33021e-05	4	26	10	530389143; 530389151; 767953210; 119602580	530389143 [1516-1525]; 530389151 [1379-1388]; 767953210 [1379-1388]; 119602580 [1360-1369]		0	1049.54	0.651	0.7	0.5663	0.782578	12.83	10.32	81.4	129.6	89	17.03	4.85	12.58	1.12972e+07	1.14581e+07	1.50968e+07	1.73505e+07	1.82266e+07	1.91201e+07	1.21518e+07	1.25199e+07	1.52161e+07	Shared	High	High	High	Peak Found	High	High	High	Peak Found	High	High	1.222e-05	1.591e-07	55
	FALSE	High	[R].QLAEAHAQAK.[A]		6.8418e-05	1.33021e-05	4	26	8	530389143; 530389151; 767953210; 119602580	530389143 [1516-1525]; 530389151 [1379-1388]; 767953210 [1379-1388]; 119602580 [1360-1369]		0	1066.56	0.656	0.532	0.674535	0.182848	12.99	35.54	87.3	142	70.8	9.09	12.47	39.58	1.31957e+07	1.0995e+07	1.21326e+07	1.59219e+07	1.97386e+07	2.01086e+07	8472158	9.84071e+06	1.71799e+07	Shared	High	High	High	High	Peak Found	High	High	High	High	High	1.222e-05	8.311e-07	66
	FALSE	High	[R].QLAEEDAAR.[Q]	1xGln->pyro-Glu [N-Term]	0.0138749	0.00115453	4	26	3	530389143; 530389151; 767953210; 119602580	530389143 [1960-1968]; 530389151 [1823-1831]; 767953210 [1823-1831]; 119602580 [1804-1812]		0	985.459	100		1.51642e-16				300			2.22			2.69291e+06	2.79668e+06	2.80169e+06							Shared	High	High	Peak Found	Not Found	High	Not Found	Not Found	Not Found	Not Found	High	0.0002841	0.003954	18
	FALSE	High	[R].QLAEEDAAR.[Q]		0.00125615	0.000181903	4	26	6	530389143; 530389151; 767953210; 119602580	530389143 [1960-1968]; 530389151 [1823-1831]; 767953210 [1823-1831]; 119602580 [1804-1812]		0	1002.49	0.644	0.676	0.431122	0.693427	34.04	12.98	99	120	81	29.18	27.56	5.72	2.86624e+07	3.34651e+07	1.81887e+07	5.19854e+07	3.18336e+07	3.47422e+07	24117268	2.34696e+07	2.15803e+07	Shared	High	Peak Found	Peak Found	High	High	High	Peak Found	High	Peak Found	High	4.815e-05	0.0002444	41
	FALSE	High	[R].QLAEEDLAQQR.[A]	1xGln->pyro-Glu [N-Term]	2.25011e-05	1.33021e-05	4	26	4	530389143; 530389151; 767953210; 119602580	530389143 [2437-2447]; 530389151 [2300-2310]; 767953210 [2300-2310]; 119602580 [2281-2291]		0	1283.62	0.71	0.634	0.807424	0.591935	21.55	13.19	91.7	129.3	79	72.04	7.76	11.45	1.11263e+06	9.51306e+06	8.13042e+06	1.0051e+07	1.16019e+07	1.14571e+07	6.37642e+06	7.99389e+06	6.999e+06	Shared	Peak Found	Peak Found	Peak Found	High	High	High	High	Peak Found	Peak Found	High	1.332e-05	2.438e-06	52
	FALSE	High	[R].QLAEEDLAQQR.[A]		1.55442e-06	1.33021e-05	4	26	17	530389143; 530389151; 767953210; 119602580	530389143 [2437-2447]; 530389151 [2300-2310]; 767953210 [2300-2310]; 119602580 [2281-2291]		0	1300.65	0.743	0.663	0.881381	0.611205	11.79	4.63	93.3	124.3	82.4	8.71	6.25	1.47	2.05748e+07	1.72737e+07	1.90586e+07	2.53756e+07	2.76948e+07	2.45826e+07	16588994	1.68267e+07	1.70839e+07	Shared	High	High	High	High	High	High	High	High	High	High	1.222e-05	1.132e-09	75
	FALSE	High	[R].QLAEGTAQQR.[L]	1xGln->pyro-Glu [N-Term]	0.00127483	0.000181903	4	25	4	530389143; 530389151; 767953210; 119602580	530389143 [1841-1850]; 530389151 [1704-1713]; 767953210 [1704-1713]; 119602580 [1685-1694]		0	1084.54	0.855	0.756	0.980124	0.926727	9.77	2.74	98.2	114.9	86.9	10.59	1.16	3.45	4.03938e+06	3.77321e+06	3.26897e+06	4.34421e+06	4.44357e+06	4.41546e+06	3.27817e+06	3.50329e+06	3.33875e+06	Shared	High	High	High	Peak Found	High	Peak Found	Peak Found	Peak Found	Peak Found	High	2.166e-05	0.0002107	25
	FALSE	High	[R].QLAEGTAQQR.[L]		9.49958e-05	1.33021e-05	4	25	8	530389143; 530389151; 767953210; 119602580	530389143 [1841-1850]; 530389151 [1704-1713]; 767953210 [1704-1713]; 119602580 [1685-1694]		0	1101.56	0.674	0.607	0.644094	0.415846	8.76	6.88	88.2	131	80.8	13.64	9.13	3.96	3.08612e+07	3.2594e+07	3.97093e+07	5.54488e+07	4.68545e+07	4.83703e+07	30792796	2.984e+07	2.84555e+07	Shared	High	High	High	Peak Found	High	High	Peak Found	High	High	High	1.222e-05	2.233e-06	40
	FALSE	High	[R].QLEMSAEAER.[L]	1xGln->pyro-Glu [N-Term]	0.00472116	0.000428299	4	25	4	530389143; 530389151; 767953210; 119602580	530389143 [2517-2526]; 530389151 [2380-2389]; 767953210 [2380-2389]; 119602580 [2361-2370]		0	1146.51	0.798	1.016	0.955263	0.996709	38.61	22.33	100.6	98.9	100.5	32.06	21.73	8.84	1.61039e+06	2.97422e+06	3.07779e+06	2.92469e+06	2.5422e+06	3.8548e+06	2582811	2.97188e+06	3.05971e+06	Shared	High	High	Peak Found	Peak Found	Peak Found	Peak Found	High	Peak Found	High	High	0.0001285	0.001117	5
	FALSE	High	[R].QLEMSAEAER.[L]		0.000162225	1.33021e-05	4	25	14	530389143; 530389151; 767953210; 119602580	530389143 [2517-2526]; 530389151 [2380-2389]; 767953210 [2380-2389]; 119602580 [2361-2370]		0	1163.54	0.774	0.546	0.897984	0.323188	3.61	3.71	100.1	129.3	70.6	3.48	0.57	6.34	1.52303e+07	1.56108e+07	1.45684e+07	1.96789e+07	1.96327e+07	1.98478e+07	10737223	1.17921e+07	1.0475e+07	Shared	High	High	High	High	High	High	High	High	High	High	1.222e-05	4.45e-06	15
	FALSE	High	[R].QLEMSAEAER.[L]	1xOxidation [M4]	0.00290919	0.000307895	4	25	1	530389143; 530389151; 767953210; 119602580	530389143 [2517-2526]; 530389151 [2380-2389]; 767953210 [2380-2389]; 119602580 [2361-2370]		0	1179.53	0.01	0.785	1.51642e-16	0.955991		0.98		168.1	131.9		1.94					3.96706e+06	3.94113e+06	3.82482e+06			3.09216e+06	Shared	Not Found	Not Found	Not Found	Peak Found	Peak Found	High	Not Found	Not Found	Peak Found	High	7.707e-05	0.0006654	12
	FALSE	High	[R].QLLEEELAR.[L]	1xGln->pyro-Glu [N-Term]	0.00106244	0.000181903	4	25	2	530389143; 530389151; 767953210; 119602580	530389143 [1872-1880]; 530389151 [1735-1743]; 767953210 [1735-1743]; 119602580 [1716-1724]		0	1083.57	0.562	0.661	0.380185	0.765693	8.99	9.99	77.3	137.6	85.1	9.43	8.65	7.69	4.49039e+06	3.96037e+06	4.78012e+06	7.12356e+06	8.46499e+06	7.99095e+06	4875775	4.94642e+06	5.59291e+06	Shared	Peak Found	High	High	Peak Found	Peak Found	Peak Found	Peak Found	Peak Found	Peak Found	High	2.166e-05	0.0001533	42
	FALSE	High	[R].QLLEEELAR.[L]		0.000528301	3.60116e-05	4	25	9	530389143; 530389151; 767953210; 119602580	530389143 [1872-1880]; 530389151 [1735-1743]; 767953210 [1735-1743]; 119602580 [1716-1724]		0	1100.59	0.75	0.698	0.855197	0.741714	9.67	9.86	91.5	122	86.5	8.14	12.45	15.97	2.61858e+07	3.0736e+07	2.94334e+07	3.26596e+07	3.92704e+07	4.17981e+07	21367654	2.78445e+07	2.91657e+07	Shared	High	High	High	High	High	High	High	High	Peak Found	High	1.222e-05	6.528e-05	25
	FALSE	High	[R].QLLSPGTALILLEAQAASGFLLDPVR.[N]	1xGln->pyro-Glu [N-Term]	1.37378e-09	1.33021e-05	3	26	10	530389143; 530389151; 767953210	530389143 [2861-2886]; 530389151 [2724-2749]; 767953210 [2724-2749]		0	2676.5	1.271	0.853	0.933134	0.982403	38.83	24.36	101.9	108.6	89.5	27.23	34.47	7.83	3.51534e+06	2.59459e+06	2.05005e+06	2.76531e+06	2.76467e+06	1.38813e+06	2.02623e+06	2.27959e+06	2.35969e+06	Shared	High	High	High	High	High	Peak Found	High	High	High	High	1.222e-05	6.927e-16	124
	FALSE	High	[R].QLLSPGTALILLEAQAASGFLLDPVR.[N]		9.06943e-15	1.33021e-05	3	26	10	530389143; 530389151; 767953210	530389143 [2861-2886]; 530389151 [2724-2749]; 767953210 [2724-2749]		0	2693.52	0.749	0.939	0.907194	0.998143	30.77	9.54	81.4	112.7	105.9	25.66	12.66	3.86	6.65768e+06	4.76956e+06	4.09629e+06	6.60171e+06	7.02631e+06	5.46711e+06	6.2015e+06	6.40014e+06	5.92518e+06	Shared	High	High	High	High	High	High	High	High	High	High	1.222e-05	6.305e-16	116
	FALSE	High	[R].QLQLAQEAAQK.[R]	1xGln->pyro-Glu [N-Term]	0.000309283	1.33021e-05	4	26	4	530389143; 530389151; 767953210; 119602580	530389143 [2177-2187]; 530389151 [2040-2050]; 767953210 [2040-2050]; 119602580 [2021-2031]		0	1210.64	0.273	0.01	0.00122305	1.77947e-16	92.39		68.2	231.8		11.64	80.91		1.91772e+06	2.30948e+06	2.40251e+06	4.09755e+06		1.50542e+07				Shared	High	High	High	High	Not Found	Peak Found	Not Found	Not Found	Not Found	High	1.332e-05	4.764e-05	1
	FALSE	High	[R].QLQLAQEAAQK.[R]		7.31143e-06	1.33021e-05	4	26	22	530389143; 530389151; 767953210; 119602580	530389143 [2177-2187]; 530389151 [2040-2050]; 767953210 [2040-2050]; 119602580 [2021-2031]		0	1227.67	0.761	0.714	0.878666	0.816744	12.5	4.96	92.3	121.2	86.5	11.03	1.6	4.72	1.75434e+07	1.61795e+07	2.00773e+07	2.30473e+07	2.34876e+07	2.2755e+07	16449393	1.57146e+07	1.72695e+07	Shared	High	High	High	High	High	High	High	High	High	High	1.222e-05	2.068e-07	57
	FALSE	High	[K].QITMEELVR.[S]	1xGln->pyro-Glu [N-Term]	0.00236091	0.000254474	3	26	3	530389143; 530389151; 767953210	530389143 [4033-4041]; 530389151 [3896-3904]; 767953210 [3896-3904]		0	1101.56	0.625	0.568	0.782688	0.539767	13.55	7.8	83.7	138	78.4	12.4	7.36	3.4	2.51274e+06	2.14049e+06	1.97796e+06	3.16554e+06	3.65383e+06	3.53022e+06	1.89742e+06	2.00469e+06	2.02081e+06	Shared	Peak Found	High	Peak Found	High	Peak Found	Peak Found	Peak Found	Peak Found	High	High	7.707e-05	0.00052	7
	FALSE	High	[K].QITMEELVR.[S]		0.000747184	8.01812e-05	3	26	2	530389143; 530389151; 767953210	530389143 [4033-4041]; 530389151 [3896-3904]; 767953210 [3896-3904]		0	1118.59	1.031	0.975	0.994095	1	10.81	8.83	105.4	96.8	97.8	6.42	11.7	3.91	7.38922e+07	6.89403e+07	7.83997e+07	6.7915e+07	6.685e+07	8.2e+07	65146636	6.85996e+07	7.03744e+07	Shared	Peak Found	High	Peak Found	Peak Found	High	Peak Found	Peak Found	Peak Found	Peak Found	High	1.222e-05	8.239e-05	31
	FALSE	High	[R].QQEELLAEENQR.[L]	1xGln->pyro-Glu [N-Term]	1.98769e-06	1.33021e-05	3	25	6	530389143; 530389151; 767953210	530389143 [2724-2735]; 530389151 [2587-2598]; 767953210 [2587-2598]		0	1469.69	0.693	0.695	0.813518	0.844654	18.96	17.1	90.9	122.8	86.4	18.26	9.86	17.9	4.05602e+06	5.81027e+06	5.4939e+06	6.91515e+06	8.38562e+06	7.42304e+06	4.05234e+06	5.22162e+06	5.82389e+06	Shared	High	Peak Found	Peak Found	High	High	High	High	High	Peak Found	High	1.222e-05	2.719e-08	31
	FALSE	High	[R].QQEELLAEENQR.[L]		2.9295e-07	1.33021e-05	3	25	15	530389143; 530389151; 767953210	530389143 [2724-2735]; 530389151 [2587-2598]; 767953210 [2587-2598]		0	1486.71	0.612	0.539	0.572057	0.17645	2.41	3.5	85.5	139.7	74.8	2.27	3.15	2.05	1.05646e+07	1.06751e+07	1.02181e+07	1.75397e+07	1.64997e+07	1.72591e+07	9237127	9.45496e+06	9.07749e+06	Shared	High	High	High	High	High	High	High	High	High	High	1.222e-05	6.496e-11	80
	FALSE	High	[R].QQGLASYDYVR.[R]	1xGln->pyro-Glu [N-Term]	3.63872e-05	1.33021e-05	3	26	7	530389143; 530389151; 767953210	530389143 [3776-3786]; 530389151 [3639-3649]; 767953210 [3639-3649]		0	1282.61	0.47	0.825	0.215877	0.961885	20.27	13.96	61.4	130.7	107.9	33.41	7.54	14.18	784406	1.37399e+06	1.59162e+06	3.03295e+06	2.92427e+06	2.61754e+06	1.97431e+06	2.41341e+06	2.62374e+06	Shared	Peak Found	Peak Found	High	High	High	High	High	High	High	High	1.222e-05	2.44e-07	37
	FALSE	High	[R].QQGLASYDYVR.[R]		4.11274e-06	1.33021e-05	3	26	20	530389143; 530389151; 767953210	530389143 [3776-3786]; 530389151 [3639-3649]; 767953210 [3639-3649]		0	1299.63	0.562	0.665	0.384291	0.590803	9.99	3.82	75.5	134.4	90.1	17.93	4.39	1.99	2.1891e+07	1.66971e+07	1.58918e+07	3.17383e+07	2.92278e+07	2.97342e+07	20208634	1.99461e+07	1.94322e+07	Shared	High	High	High	High	High	High	High	High	High	High	1.222e-05	7.942e-09	58
	FALSE	High	[R].QQQQMEQER.[Q]		0.00124384	0.000181903	3	25	10	530389143; 530389151; 767953210	530389143 [2679-2687]; 530389151 [2542-2550]; 767953210 [2542-2550]		0	1204.54	0.455	0.759	0.0389689	0.855523	80.05	83.55	61.7	135.5	102.8	6.15	58.08	34.44	8.96277e+06	9.07986e+06	8.09834e+06	3.28913e+07	9.06384e+06	1.97008e+07	14943399	7.73813e+06	1.57529e+07	Shared	High	High	High	High	High	High	High	High	High	High	2.166e-05	0.0002025	39
	FALSE	High	[R].QRELAEQELEK.[Q]		0.00783988	0.000609923	4	25	1	530389143; 530389151; 767953210; 119602580	530389143 [1828-1838]; 530389151 [1691-1701]; 767953210 [1691-1701]; 119602580 [1672-1682]		1	1372.71	0.869	0.872	0.99095	0.992399	19.26	19.94	93.1	103	103.9	14.68	12.49	15	3.52293e+06	4.13593e+06	4.73584e+06	4.30517e+06	5.44771e+06	4.57893e+06	4.75262e+06	4.6156e+06	3.57005e+06	Shared	Peak Found	High	Peak Found	Peak Found	Peak Found	Peak Found	Peak Found	Peak Found	Peak Found	High	0.0001523	0.001773	8
	FALSE	High	[K].QRLEAEAGR.[F]	1xGln->pyro-Glu [N-Term]	0.00544929	0.000478962	4	26	7	530389143; 530389151; 767953210; 119602580	530389143 [1929-1937]; 530389151 [1792-1800]; 767953210 [1792-1800]; 119602580 [1773-1781]		1	1012.52	0.708	0.842	0.868533	0.967695	8.5	10.43	84.9	115.6	99.5	4.1	9.15	4.87	3.1505e+06	2.9094e+06	3.08641e+06	4.84658e+06	4.20327e+06	4.10942e+06	3.61572e+06	3.81413e+06	3.4616e+06	Shared	Peak Found	Peak Found	High	High	High	High	High	High	High	High	0.0001617	0.001868	13
	FALSE	High	[K].QRLEAEAGR.[F]		0.0139503	0.00115453	4	26	3	530389143; 530389151; 767953210; 119602580	530389143 [1929-1937]; 530389151 [1792-1800]; 767953210 [1792-1800]; 119602580 [1773-1781]		1	1029.54	0.679	0.702	0.761671	0.800091	16.98	11.63	82.5	128.9	88.6	11.62	11.99	9.79	3.47127e+06	3.90855e+06	4.38256e+06	6.45284e+06	5.09577e+06	6.11235e+06	4.20052e+06	4.52989e+06	3.72144e+06	Shared	Peak Found	Peak Found	Peak Found	Peak Found	Peak Found	High	High	High	Peak Found	High	0.0002841	0.00397	18
	FALSE	High	[K].QSAEEQAQAR.[A]	1xGln->pyro-Glu [N-Term]	0.000351581	1.33021e-05	4	26	4	530389143; 530389151; 767953210; 119602580	530389143 [2261-2270]; 530389151 [2124-2133]; 767953210 [2124-2133]; 119602580 [2105-2114]		0	1100.5	0.695	0.618	0.859683	0.717836	11.01	9.5	86.5	132	81.6	7.32	10.28	7.79	2.37675e+06	2.36137e+06	2.68241e+06	3.85955e+06	3.62702e+06	3.14525e+06	2.24207e+06	2.27292e+06	1.96721e+06	Shared	High	High	Peak Found	Peak Found	Peak Found	High	Peak Found	High	Peak Found	High	1.332e-05	5.512e-05	37
	FALSE	High	[K].QSAEEQAQAR.[A]		0.000131818	1.33021e-05	4	26	12	530389143; 530389151; 767953210; 119602580	530389143 [2261-2270]; 530389151 [2124-2133]; 767953210 [2124-2133]; 119602580 [2105-2114]		0	1117.52	0.623	0.445	0.573716	0.143543	29.8	38.53	90.8	154.6	54.6	16.04	22.59	33.51	8.85239e+06	1.01167e+07	1.21498e+07	1.22878e+07	1.72208e+07	1.95091e+07	5.46354e+06	6.07734e+06	9.87998e+06	Shared	High	High	High	High	High	High	High	High	High	High	1.332e-05	1.796e-05	27
	FALSE	High	[R].QSSEAEIQAK.[A]	1xGln->pyro-Glu [N-Term]	0.00045839	3.60116e-05	4	25	5	530389143; 530389151; 767953210; 119602580	530389143 [1569-1578]; 530389151 [1432-1441]; 767953210 [1432-1441]; 119602580 [1413-1422]		0	1073.51	0.802	0.671	0.968381	0.797704	6.92	4.29	97.7	121	81.3	8.17	4.1	2.07	3.4654e+06	3.61201e+06	3.0769e+06	4.5027e+06	4.29254e+06	4.15124e+06	2.93808e+06	2.88198e+06	2.81878e+06	Shared	Peak Found	Peak Found	High	High	High	Peak Found	High	Peak Found	High	High	1.332e-05	7.485e-05	27
	FALSE	High	[R].QSSEAEIQAK.[A]		2.73007e-05	1.33021e-05	4	25	7	530389143; 530389151; 767953210; 119602580	530389143 [1569-1578]; 530389151 [1432-1441]; 767953210 [1432-1441]; 119602580 [1413-1422]		0	1090.54	0.645	0.525	0.595285	0.263073	26.18	29.61	92.4	131	76.6	20.59	23.56	21.89	2.96653e+07	2.67049e+07	1.95327e+07	4.85316e+07	3.02903e+07	3.78791e+07	22158318	2.48493e+07	1.59019e+07	Shared	High	High	Peak Found	High	High	High	High	Peak Found	High	High	1.222e-05	5.131e-06	72
	FALSE	High	[R].QTLSIYQALK.[K]		5.32656e-05	1.33021e-05	3	26	3	530389143; 530389151; 767953210	530389143 [3844-3853]; 530389151 [3707-3716]; 767953210 [3707-3716]		0	1164.66	0.743	0.717	0.893287	0.831592	26.5	8.61	80.6	127.8	91.6	15.57	12.53	3.5	1.46958e+07	1.16572e+07	1.10807e+07	1.84993e+07	1.88739e+07	1.49181e+07	13368205	1.25274e+07	1.32553e+07	Shared	High	Peak Found	Peak Found	Peak Found	Peak Found	Peak Found	High	High	Peak Found	High	1.257e-05	1.544e-05	51
	FALSE	High	[R].QTLSIYQALKK.[G]	1xGln->pyro-Glu [N-Term]	0.000433449	1.33021e-05	3	26	5	530389143; 530389151; 767953210	530389143 [3844-3854]; 530389151 [3707-3717]; 767953210 [3707-3717]		1	1275.73	100	100	1.51642e-16	1.77947e-16			175.7		124.3	16.54		2.78	2.7737e+06	2.19294e+06					1.74468e+06	1.69687e+06	1.79399e+06	Shared	High	High	Not Found	Not Found	Not Found	High	High	Peak Found	High	High	1.257e-05	0.0001338	12
	FALSE	High	[R].QTLSIYQALKK.[G]		0.000646254	5.83418e-05	3	26	5	530389143; 530389151; 767953210	530389143 [3844-3854]; 530389151 [3707-3717]; 767953210 [3707-3717]		1	1292.76	1.141	1.164	0.979031	0.970273	16.33	16.33	106.4	85.6	108	16.85	10.47	16.96	7.37225e+06	9.94667e+06	1.01302e+07	7.19858e+06	8.87788e+06	7.99706e+06	7486781	1.00903e+07	1.03344e+07	Shared	Peak Found	High	High	High	Peak Found	Peak Found	Peak Found	High	High	High	1.222e-05	6.35e-05	13
	FALSE	High	[R].QTNLENLDQAFSVAER.[D]	1xGln->pyro-Glu [N-Term]	6.32525e-08	1.33021e-05	4	29	6	530389143; 530389151; 767953210; 119602580	530389143 [355-370]; 530389151 [218-233]; 767953210 [222-237]; 119602580 [199-214]		0	1817.87	0.74	0.01	0.894147	1.77947e-16	6.2		127.6	172.4		15.95	12.79		2.81982e+06	2.2077e+06	2.12296e+06	2.91529e+06	2.98459e+06	3.65269e+06				Shared	High	High	High	High	High	Peak Found	High	Not Found	Not Found	High	1.222e-05	1.116e-12	80
	FALSE	High	[R].QTNLENLDQAFSVAER.[D]		2.90667e-11	1.33021e-05	4	29	9	530389143; 530389151; 767953210; 119602580	530389143 [355-370]; 530389151 [218-233]; 767953210 [222-237]; 119602580 [199-214]		0	1834.89	0.628	0.743	0.5977	0.869202	5.31	7	79	126.8	94.2	4.52	4.09	9.14	1.18699e+07	1.22069e+07	1.29599e+07	1.95779e+07	2.05019e+07	1.89004e+07	12748710	1.45509e+07	1.52647e+07	Shared	High	High	High	High	High	High	High	High	High	High	1.222e-05	6.305e-16	89
	FALSE	High	[K].QVAEEAAR.[L]	1xGln->pyro-Glu [N-Term]	0.0868891	0.00610028	4	26	1	530389143; 530389151; 767953210; 119602580	530389143 [2417-2424]; 530389151 [2280-2287]; 767953210 [2280-2287]; 119602580 [2261-2268]		0	856.416	2.986	2.655	0.487562	0.481334	16.76	36.4	134.9	45.2	119.9	8.03	103.04	16.18	1.11386e+06	1.06205e+06	1.23979e+06	373011	336803	1.91758e+06	908890	990472	1.23364e+06	Shared	Peak Found	Peak Found	Peak Found	Peak Found	Peak Found	High	Peak Found	Peak Found	Peak Found	High	0.002209	0.0292	11
	FALSE	High	[K].QVAEEAAR.[L]		0.0069145	0.000598768	4	26	9	530389143; 530389151; 767953210; 119602580	530389143 [2417-2424]; 530389151 [2280-2287]; 767953210 [2280-2287]; 119602580 [2261-2268]		0	873.442	0.535	0.831	0.221962	0.954129	41.52	59.13	63.4	118.6	118	9.52	63.87	29.33	1.16464e+07	1.36342e+07	1.15737e+07	5.08854e+07	1.5685e+07	2.17865e+07	21689586	1.3039e+07	2.38696e+07	Shared	High	Peak Found	High	Peak Found	High	High	Peak Found	High	High	High	0.0002035	0.002379	38
	FALSE	High	[R].QVEEEILALK.[A]	1xGln->pyro-Glu [N-Term]	0.000106518	1.33021e-05	4	26	4	530389143; 530389151; 767953210; 119602580	530389143 [2064-2073]; 530389151 [1927-1936]; 767953210 [1927-1936]; 119602580 [1908-1917]		0	1154.63	0.708	0.638	0.863954	0.668705	7.27	8.05	89.7	131	79.3	7.61	6.11	4.11	6.10539e+06	6.54016e+06	7.10395e+06	9.54819e+06	9.66509e+06	8.62944e+06	5721797	5.77848e+06	6.16673e+06	Shared	High	Peak Found	Peak Found	Peak Found	Peak Found	High	High	High	Peak Found	High	1.222e-05	2.588e-06	50
	FALSE	High	[K].QVEVTVHK.[G]		0.029964	0.00218972	4	27	6	530389143; 530389151; 767953210; 119602580	530389143 [959-966]; 530389151 [822-829]; 767953210 [822-829]; 119602580 [803-810]		0	939.526	0.508	0.344	0.212154	0.00134747	17.05	36.34	79.7	156.9	63.4	9.73	28.96	28.57	1.17262e+07	9.70077e+06	1.03779e+07	3.06825e+07	1.81317e+07	2.04224e+07	1.05476e+07	8.25717e+06	5.85151e+06	Shared	High	High	High	High	Peak Found	Peak Found	High	Peak Found	High	High	0.0007025	0.009101	30
	FALSE	High	[K].QVEVTVHKGDECQLVGPAQPSHWK.[V]	1xPropionamide [C12]; 1xGln->pyro-Glu [N-Term]	8.05156e-09	1.33021e-05	4	27	4	530389143; 530389151; 767953210; 119602580	530389143 [959-982]; 530389151 [822-845]; 767953210 [822-845]; 119602580 [803-826]		1	2726.34	0.708	1.079	0.804639	0.995262	26.91	21.55	76.2	107.7	116.1	2.36	19.22	7.05	1.21676e+07	1.21182e+07	1.26441e+07	1.71832e+07	2.03018e+07	1.37394e+07	1.85343e+07	1.64448e+07	1.87147e+07	Shared	High	High	Peak Found	Peak Found	Peak Found	Peak Found	High	Peak Found	High	High	1.222e-05	2.055e-14	23
	FALSE	High	[K].QVEVTVHKGDECQLVGPAQPSHWK.[V]	1xPropionamide [C12]	4.69738e-09	1.33021e-05	4	27	2	530389143; 530389151; 767953210; 119602580	530389143 [959-982]; 530389151 [822-845]; 767953210 [822-845]; 119602580 [803-826]		1	2743.36	1.162	0.595	0.945249	0.554441	18.4	18.4	128.2	107.7	64.1	11.66	18.56	5.33	1.52573e+07	1.92695e+07	1.78577e+07	1.49954e+07	1.88312e+07	1.31342e+07	8127918	8.92251e+06	8.9327e+06	Shared	Peak Found	Peak Found	Peak Found	Peak Found	Peak Found	Peak Found	Peak Found	High	High	High	1.257e-05	1.088e-09	7
	FALSE	High	[R].QVQVALETAQR.[S]	1xGln->pyro-Glu [N-Term]	0.000115159	1.33021e-05	4	25	7	530389143; 530389151; 767953210; 119602580	530389143 [1704-1714]; 530389151 [1567-1577]; 767953210 [1567-1577]; 119602580 [1548-1558]		0	1225.65	0.961	0.84	1	0.967691	15.83	18.03	98.5	109.5	92	10.89	14.55	3.29	4.9107e+06	4.09721e+06	4.07851e+06	4.55685e+06	5.11095e+06	3.8089e+06	3.64337e+06	3.82775e+06	3.88059e+06	Shared	Peak Found	High	Peak Found	High	Peak Found	High	High	High	High	High	1.332e-05	1.542e-05	8
	FALSE	High	[R].QVQVALETAQR.[S]		2.54172e-06	1.33021e-05	4	25	15	530389143; 530389151; 767953210; 119602580	530389143 [1704-1714]; 530389151 [1567-1577]; 767953210 [1567-1577]; 119602580 [1548-1558]		0	1242.68	0.801	0.747	0.951803	0.850365	3.71	5.66	94.3	117.7	88	4.95	1.5	5.92	2.24373e+07	2.04136e+07	2.09244e+07	2.66383e+07	2.58649e+07	2.61361e+07	19530666	1.80571e+07	2.03064e+07	Shared	High	High	High	High	High	High	High	High	High	High	1.222e-05	6.67e-09	33
	FALSE	High	[R].QYDIDDAIAK.[N]	1xGln->pyro-Glu [N-Term]	0.000739763	8.01812e-05	3	26	6	530389143; 530389151; 767953210	530389143 [4344-4353]; 530389151 [4207-4216]; 767953210 [4207-4216]		0	1134.53	0.55	0.602	0.500898	0.583189	20.63	9.83	78	140.3	81.7	14.63	11.18	13.41	1.69467e+06	1.97915e+06	2.27477e+06	3.5588e+06	4.13415e+06	3.33748e+06	2.55191e+06	2.07326e+06	2.00904e+06	Shared	High	Peak Found	Peak Found	High	High	High	Peak Found	High	High	High	2.166e-05	0.0001268	13
	FALSE	High	[R].QYDIDDAIAK.[N]		9.54916e-05	1.33021e-05	3	26	13	530389143; 530389151; 767953210	530389143 [4344-4353]; 530389151 [4207-4216]; 767953210 [4207-4216]		0	1151.56	0.718	0.605	0.780337	0.376869	14.69	11.58	96.8	125.8	77.4	8.72	12.66	12.59	2.3642e+07	2.79882e+07	2.70513e+07	3.51306e+07	3.29392e+07	4.18432e+07	25313362	2.16153e+07	1.98215e+07	Shared	High	High	High	High	High	High	High	High	High	High	1.332e-05	1.248e-05	76
	FALSE	High	[R].RAAEEAEEAR.[V]		0.000813212	0.000123634	4	26	4	530389143; 530389151; 767953210; 119602580	530389143 [2230-2239]; 530389151 [2093-2102]; 767953210 [2093-2102]; 119602580 [2074-2083]		1	1131.54	0.498	0.62	0.413515	0.755032	51.02	8.61	70.4	141.4	88.2	42.4	24.74	25.93	686424	922645	1.5505e+06	1.82347e+06	2.7568e+06	1.85273e+06	1.1564e+06	1.70967e+06	1.0859e+06	Shared	Peak Found	Peak Found	Peak Found	High	High	Peak Found	High	Peak Found	Peak Found	High	3.48e-05	0.0002576	27
	FALSE	High	[R].RAQAEQAALR.[Q]		0.00250572	0.000291423	4	26	5	530389143; 530389151; 767953210; 119602580	530389143 [2291-2300]; 530389151 [2154-2163]; 767953210 [2154-2163]; 119602580 [2135-2144]		1	1113.61	1.159	1.155	0.924604	0.968902	14.27	6.48	106.5	91.9	101.5	13.26	4.72	6.28	7.30328e+06	8.08112e+06	9.47236e+06	6.44308e+06	6.9731e+06	7.02425e+06	8.39427e+06	7.44121e+06	7.70124e+06	Shared	High	High	Peak Found	High	Peak Found	High	Peak Found	Peak Found	High	High	5.325e-05	0.0006256	27
	FALSE	High	[R].RDDGTGQLLLPLSDAR.[K]		5.32656e-05	1.33021e-05	3	25	4	530389143; 530389151; 767953210	530389143 [4008-4023]; 530389151 [3871-3886]; 767953210 [3871-3886]		1	1726.91	0.826	0.835	0.988897	0.97681	18.35	18.91	93.1	112.8	94.2	4.96	14.17	11.66	3.15381e+06	3.14327e+06	2.88574e+06	3.80754e+06	3.22453e+06	4.29312e+06	3.42695e+06	2.71351e+06	3.17918e+06	Shared	High	High	High	Peak Found	Peak Found	Peak Found	High	Peak Found	Peak Found	High	1.222e-05	5.09e-07	32
	FALSE	High	[R].REEAAVDAQQQK.[R]		2.82416e-07	1.33021e-05	4	25	11	530389143; 530389151; 767953210; 119602580	530389143 [1546-1557]; 530389151 [1409-1420]; 767953210 [1409-1420]; 119602580 [1390-1401]		1	1372.68	1.036	0.774	0.986641	0.87985	14.26	22.51	108.3	104.6	87.1	2.55	17.51	15.67	2.46984e+07	2.34921e+07	2.43166e+07	2.14187e+07	2.34787e+07	2.97869e+07	16577585	1.95455e+07	2.27221e+07	Shared	High	High	High	Peak Found	High	High	High	High	High	High	1.222e-05	2.004e-11	31
	FALSE	High	[R].RFPSSFEEIEILWSQFLK.[F]		3.51816e-07	1.33021e-05	4	28	2	530389143; 530389151; 767953210; 119602580	530389143 [448-465]; 530389151 [311-328]; 767953210 [311-328]; 119602580 [292-309]		1	2256.17	0.418	0.762	0.545122	0.969099	48.7	41.25	59	141.1	99.9	6.8	53.47	49.36		237325	261315	1.13109e+06	595209	399247	421626	862163	366788	Shared	Not Found	Peak Found	Peak Found	Peak Found	High	Peak Found	High	Peak Found	Peak Found	High	1.332e-05	2.26e-08	23
	FALSE	High	[RQ].RGYFDEEMNR.[V]		0.00268627	0.000291423	6	36	3	13548675; 525507390; 530389143; 1082356; 530389151; 767953210	13548675 [2340-2349]; [2874-2883]; [3408-3417]; [3942-3951]; [4476-4485]; [5010-5019]; 525507390 [2365-2374]; [2901-2910]; [3432-3441]; [3966-3975]; [4500-4509]; [5033-5042]; 530389143 [2974-2983]; 1082356 [450-459]; 530389151 [2837-2846]; 767953210 [2837-2846]		1	1316.57	0.876	0.835	0.986437	0.981648	9.18	6.41	99	109.5	91.4	9.45	3.74	12.71	743297	735512	624869	787904	813649	848803	823407	654102	679243	Shared	Peak Found	Peak Found	Peak Found	Peak Found	High	High	Peak Found	Peak Found	High	High	7.707e-05	0.0006033	8
	FALSE	High	[R].RKQEELQQLEQQR.[R]		4.33359e-06	1.33021e-05	3	25	14	530389143; 530389151; 767953210	530389143 [2710-2722]; 530389151 [2573-2585]; 767953210 [2573-2585]		2	1712.9	0.657	0.747	0.722059	0.924984	25.82	17.82	79.2	120.6	100.2	24.35	16.86	16.24	4.68818e+06	3.52345e+06	2.91111e+06	5.36614e+06	4.48548e+06	6.30057e+06	4.45731e+06	4.55478e+06	3.34975e+06	Shared	High	High	High	High	Peak Found	High	High	High	High	High	1.222e-05	6.879e-07	24
	FALSE	High	[R].RLAEDEAFQR.[R]		0.0440846	0.00309962	4	26	3	530389143; 530389151; 767953210; 119602580	530389143 [2010-2019]; 530389151 [1873-1882]; 767953210 [1873-1882]; 119602580 [1854-1863]		1	1234.62	1.135	0.868	0.979772	0.987953	9.34	57.64	101.4	89.3	109.3		32.33	76	3.09962e+06			4.46732e+06	2.5687e+06	2.73045e+06	329897	3.87901e+06	3.3429e+06	Shared	Peak Found	Not Found	Not Found	High	Peak Found	High	Peak Found	Peak Found	High	High	0.001142	0.01424	19
	FALSE	High	[R].RLEEQAAQHK.[A]		8.87792e-05	1.33021e-05	4	26	5	530389143; 530389151; 767953210; 119602580	530389143 [2021-2030]; 530389151 [1884-1893]; 767953210 [1884-1893]; 119602580 [1865-1874]		1	1209.63	3.781	2.908	5.24821e-05	0.00408263	6.62	5.95	148.8	39.4	111.8	3.34	9.89	12.37	3.34606e+07	3.20309e+07	3.13465e+07	9.77951e+06	8.47241e+06	8.13238e+06	2.3646e+07	2.93507e+07	2.4076e+07	Shared	Peak Found	Peak Found	High	High	High	High	Peak Found	High	Peak Found	High	1.332e-05	1.149e-05	27
	FALSE	High	[R].RLQEDKEQMAQQLAEETQGFQR.[T]		7.17619e-09	1.33021e-05	4	25	2	530389143; 530389151; 767953210; 119602580	530389143 [2487-2508]; 530389151 [2350-2371]; 767953210 [2350-2371]; 119602580 [2331-2352]		2	2663.28	2.992	3.949	0.286471	0.0109079	26.98	15.54	113	37.8	149.2	27.41	17.69	7.46	1.57329e+06	1.18164e+06	907494	482757	394906	340417	1706621	1.5595e+06	1.47343e+06	Shared	Peak Found	Peak Found	Peak Found	Peak Found	Peak Found	Peak Found	High	High	Peak Found	High	1.257e-05	1.682e-09	39
	FALSE	High	[R].RLTAEDLFEAR.[I]		0.00304293	0.000307895	3	25	5	530389143; 530389151; 767953210	530389143 [3788-3798]; 530389151 [3651-3661]; 767953210 [3651-3661]		1	1320.69	0.517	1.874	0.372182	0.113763	27.51	21.38	49.9	87	163.1	16.82	27.25	2.95	3.45657e+06	2.46043e+06	3.11855e+06	4.75673e+06	7.88166e+06	5.44268e+06	1.02015e+07	1.02626e+07	9.72096e+06	Shared	Peak Found	High	Peak Found	High	High	High	High	Peak Found	Peak Found	High	7.707e-05	0.0007014	11
	FALSE	High	[R].RPELEDSTLR.[Y]		8.42841e-07	1.33021e-05	4	26	17	530389143; 530389151; 767953210; 119602580	530389143 [656-665]; 530389151 [519-528]; 767953210 [519-528]; 119602580 [500-509]		0	1215.63	0.735	0.39	0.892722	0.0243296	4.31	6.82	103.7	141.2	55.1	2.96	3.81	11.67	4.62503e+07	4.58127e+07	4.37416e+07	6.23323e+07	6.41453e+07	5.94667e+07	24335277	2.51057e+07	2.00841e+07	Shared	High	High	High	High	High	High	High	High	High	High	1.222e-05	2.614e-09	46
	FALSE	High	[K].RQELEAELAK.[V]		3.32957e-05	1.33021e-05	4	25	11	530389143; 530389151; 767953210; 119602580	530389143 [1892-1901]; 530389151 [1755-1764]; 767953210 [1755-1764]; 119602580 [1736-1745]		1	1186.64	0.469	0.582	0.0541984	0.359015	12.27	10.63	71.1	140.6	88.2	10.36	7.38	5.01	1.90955e+07	1.55986e+07	1.82763e+07	4.07251e+07	3.61208e+07	3.57523e+07	2.28114e+07	2.26643e+07	2.08249e+07	Shared	Peak Found	High	High	High	High	High	High	High	High	High	1.332e-05	3.807e-06	40
	FALSE	High	[R].RQEQIQAMPLADSQAVR.[E]		4.15676e-14	1.33021e-05	4	26	11	530389143; 530389151; 767953210; 119602580	530389143 [1371-1387]; 530389151 [1234-1250]; 767953210 [1234-1250]; 119602580 [1215-1231]		1	1941	0.763	0.814	0.886367	0.946192	9.69	15.32	90.5	112.7	96.7	7.7	6.23	21.6	2.19143e+07	2.48998e+07	2.53051e+07	3.31842e+07	2.93121e+07	3.10164e+07	1.79023e+07	2.66166e+07	2.70189e+07	Shared	High	High	High	Peak Found	High	High	Peak Found	High	High	High	1.222e-05	6.305e-16	71
	FALSE	High	[R].RQQEELLAEENQR.[L]		6.64768e-12	1.33021e-05	3	25	15	530389143; 530389151; 767953210	530389143 [2723-2735]; 530389151 [2586-2598]; 767953210 [2586-2598]		1	1642.81	0.883	0.888	0.992461	0.994385	10.34	1.97	95.6	108.2	96.1	13.47	3.52	3.09	7.3373e+06	6.8589e+06	8.84092e+06	8.30763e+06	8.418e+06	7.87219e+06	7.39571e+06	7.37923e+06	6.99961e+06	Shared	High	High	High	High	High	High	High	High	Peak Found	High	1.222e-05	6.305e-16	49
	FALSE	High	[R].RQVEEAER.[L]		0.0546106	0.00382919	4	26	1	530389143; 530389151; 767953210; 119602580	530389143 [2251-2258]; 530389151 [2114-2121]; 767953210 [2114-2121]; 119602580 [2095-2102]		1	1016.51	0.061	0.01	1.45968e-11	1.77947e-16	62.38		16	284		59.83	28.68		282348		114462	2.20214e+06	3.19383e+06	3.99386e+06				Shared	Peak Found	Not Found	Peak Found	High	Peak Found	Peak Found	Not Found	Not Found	Not Found	High	0.001377	0.01739	7
	FALSE	High	[R].RQVEEEILALK.[A]		3.39986e-05	1.33021e-05	4	26	7	530389143; 530389151; 767953210; 119602580	530389143 [2063-2073]; 530389151 [1926-1936]; 767953210 [1926-1936]; 119602580 [1907-1917]		1	1327.76	0.779	0.699	0.907839	0.839214	13.11	10.83	94.3	121	84.7	12.02	8.05	4.85	1.00383e+07	7.89685e+06	8.84604e+06	1.05235e+07	1.2357e+07	1.13529e+07	7.94054e+06	8.58588e+06	7.87092e+06	Shared	High	High	High	High	High	High	High	Peak Found	Peak Found	High	1.332e-05	3.903e-06	16
	FALSE	High	[R].RRQEQIQAMPLADSQAVR.[E]		0.0960856	0.00683386	4	26	1	530389143; 530389151; 767953210; 119602580	530389143 [1370-1387]; 530389151 [1233-1250]; 767953210 [1233-1250]; 119602580 [1214-1231]		2	2097.1	0.01	2.224	1.51642e-16	0.726565		43.97		93	207		39.28	13.92				575783	380540	260185	684050	900866	846374	Shared	Not Found	Not Found	Not Found	Peak Found	Peak Found	Peak Found	Peak Found	High	Peak Found	High	0.002519	0.03275	3
	FALSE	High	[K].RSIQEELQQLR.[Q]		0.0320184	0.00240541	4	25	1	530389143; 530389151; 767953210; 119602580	530389143 [1558-1568]; 530389151 [1421-1431]; 767953210 [1421-1431]; 119602580 [1402-1412]		1	1399.77	0.079	0.01	4.42315e-10	1.77947e-16	9.21		21.9	278.1			7.66			317545		3.78746e+06	4.03844e+06	4.40868e+06				Shared	Not Found	Peak Found	Not Found	Peak Found	High	Peak Found	Not Found	Not Found	Not Found	High	0.0008294	0.009797	25
	FALSE	High	[R].RYASGSSASLGGPESAVA.[-]		0.000176248	1.33021e-05	3	26	11	530389143; 530389151; 767953210	530389143 [4672-4689]; 530389151 [4535-4552]; 767953210 [4535-4552]		1	1666.8	0.494	0.736	0.358785	0.870188	7.37	5.03	66.1	134.9	99	6.04	2.95	4.15	2.1313e+06	2.04854e+06	2.30457e+06	4.37531e+06	4.14513e+06	4.3513e+06	3.19451e+06	3.04948e+06	3.31362e+06	Shared	High	High	High	High	High	High	High	High	High	High	1.222e-05	5.209e-06	39
	FALSE	High	[R].SAEAELQSK.[R]		0.00185305	0.000214399	4	25	2	530389143; 530389151; 767953210; 119602580	530389143 [1715-1723]; 530389151 [1578-1586]; 767953210 [1578-1586]; 119602580 [1559-1567]		0	962.479	0.682	0.642	0.703395	0.609053	3.92	3.77	87.4	130.7	81.9	1.39	6.85	5.11	3.02188e+07	3.00194e+07	3.08275e+07	4.5188e+07	4.00216e+07	4.51666e+07	26265806	2.82905e+07	2.9009e+07	Shared	Peak Found	Peak Found	Peak Found	High	Peak Found	High	Peak Found	Peak Found	Peak Found	High	5.731e-05	0.0003887	57
	FALSE	High	[R].SDEGQLSPATR.[G]		1.10516e-05	1.33021e-05	4	27	17	530389143; 530389151; 767953210; 119602580	530389143 [719-729]; 530389151 [582-592]; 767953210 [582-592]; 119602580 [563-573]		0	1160.55	0.791	0.601	0.920007	0.397595	15.89	10.06	100.4	123.9	75.7	29.3	8.64	4.4	4.2486e+07	3.88898e+07	2.32631e+07	4.54744e+07	5.37417e+07	4.79822e+07	29305872	2.96655e+07	2.73166e+07	Shared	High	High	High	High	High	High	High	High	High	High	1.222e-05	1.05e-07	54
	FALSE	High	[K].SEEMQTVQQEQLLQETQALQQSFLSEK.[D]		4.3685e-10	1.33021e-05	3	23	9	530389143; 530389151; 767953210	530389143 [2615-2641]; 530389151 [2478-2504]; 767953210 [2478-2504]		0	3180.54	0.669	0.757	0.728682	0.936582	10.43	5.13	82.6	122.3	95.1	8.64	6.35	2.12	7.86809e+06	9.34323e+06	8.49026e+06	1.24808e+07	1.39579e+07	1.25809e+07	9813781	9.78131e+06	9.44282e+06	Shared	High	High	High	High	High	High	High	High	High	High	1.222e-05	5.652e-15	78
	FALSE	High	[R].SELELTLGK.[L]		0.00138602	0.000181903	4	26	10	530389143; 530389151; 767953210; 119602580	530389143 [1207-1215]; 530389151 [1070-1078]; 767953210 [1070-1078]; 119602580 [1051-1059]		0	989.551	1.116	0.881	0.980098	0.987143	34.56	24.71	106.5	102.8	90.6	26.58	16.73	25.51	8.3526e+07	1.13974e+08	6.77349e+07	6.06993e+07	8.39034e+07	8.06259e+07	45840672	7.10357e+07	7.68195e+07	Shared	Peak Found	High	High	High	High	High	High	High	High	High	4.815e-05	0.0002753	34
	FALSE	High	[K].SHRVPLDVACAR.[G]	1xPropionamide [C10]	7.16006e-06	1.33021e-05	3	25	5	530389143; 530389151; 767953210	530389143 [3291-3302]; 530389151 [3154-3165]; 767953210 [3154-3165]		1	1394.73	0.272	1.255	0.00208641	0.939568	17.52	24.65	32.3	118.7	149	10.94	19.49	6.62	747411	872724		3.57198e+06	2.97111e+06	2.40909e+06	4020103	3.52496e+06	3.72758e+06	Shared	Peak Found	Peak Found	Not Found	Peak Found	Peak Found	High	High	High	High	High	1.257e-05	1.974e-06	16
	FALSE	High	[R].SKEQAELEAAR.[Q]		1.04339e-05	1.33021e-05	4	26	8	530389143; 530389151; 767953210; 119602580	530389143 [2103-2113]; 530389151 [1966-1976]; 767953210 [1966-1976]; 119602580 [1947-1957]		1	1231.63	0.898	0.664	0.991447	0.57906	21.09	18.62	104.7	116.6	78.7	22.13	14.86	10.95	1.80482e+07	1.18508e+07	1.35369e+07	1.79394e+07	1.50761e+07	1.33937e+07	11077992	8.88906e+06	1.01735e+07	Shared	Peak Found	High	High	High	High	High	High	High	Peak Found	High	1.222e-05	2.811e-08	39
	FALSE	High	[K].SLAAEEEAAR.[Q]		0.000444619	3.60116e-05	4	26	9	530389143; 530389151; 767953210; 119602580	530389143 [2135-2144]; 530389151 [1998-2007]; 767953210 [1998-2007]; 119602580 [1979-1988]		0	1046.51	0.621	0.576	0.454642	0.416389	8.85	7.41	83.4	137.7	78.9	9.09	7.99	5.21	2.99654e+07	3.30224e+07	3.59628e+07	4.82735e+07	5.45018e+07	5.63727e+07	29266276	3.24687e+07	3.12288e+07	Shared	High	High	High	High	High	High	High	High	High	High	1.222e-05	6.727e-05	43
	FALSE	High	[K].SLAQAEAEK.[Q]		0.00875734	0.00074838	4	25	16	530389143; 530389151; 767953210; 119602580	530389143 [1798-1806]; 530389151 [1661-1669]; 767953210 [1661-1669]; 119602580 [1642-1650]		0	946.484	0.917	0.859	0.989631	0.970273	7.46	7.46	99.1	108.1	92.8	2.42	7.37	4.31	1.81936e+08	1.88919e+08	1.80637e+08	1.98372e+08	1.79935e+08	2.08356e+08	158284080	1.70985e+08	1.70437e+08	Shared	High	High	High	High	High	High	High	High	High	High	0.0002041	0.002425	37
	FALSE	High	[K].SLAQAEAEKQKEEAER.[E]		1.69899e-06	1.33021e-05	4	25	2	530389143; 530389151; 767953210; 119602580	530389143 [1798-1813]; 530389151 [1661-1676]; 767953210 [1661-1676]; 119602580 [1642-1657]		2	1816.9																						No Quan Values	Not Found	Not Found	Not Found	Not Found	Not Found	Not Found	Not Found	High	Not Found	High	1.257e-05	4.528e-07	29
	FALSE	High	[R].SLESLHSFVAAATK.[E]		1.88638e-06	1.33021e-05	4	28	15	530389143; 530389151; 767953210; 119602580	530389143 [756-769]; 530389151 [619-632]; 767953210 [619-632]; 119602580 [600-613]		0	1460.77	0.746	0.671	0.862524	0.741589	22.85	3.55	92.7	124.2	83.1	19.26	3.3	1.71	3.59395e+07	2.84931e+07	2.46885e+07	3.81864e+07	3.62572e+07	3.85754e+07	25555006	2.50078e+07	2.58676e+07	Shared	High	High	High	High	High	High	High	High	High	High	1.222e-05	9.372e-09	54
	FALSE	High	[K].SLLAWQSLR.[R]		0.00109975	0.000181903	4	26	8	530389143; 530389151; 767953210; 119602580	530389143 [1034-1042]; 530389151 [897-905]; 767953210 [897-905]; 119602580 [878-886]		0	1073.61	0.656	0.802	0.636171	0.923624	16.83	17.53	78.9	120.2	100.9	8.81	14.28	12.38	1.59605e+07	1.71035e+07	1.43333e+07	2.43324e+07	2.14475e+07	2.84772e+07	17207648	2.04316e+07	2.20464e+07	Shared	High	Peak Found	High	High	High	High	High	High	High	High	2.166e-05	0.000164	15
	FALSE	High	[K].SIITYVSSLYDAMPR.[V]		3.79054e-09	1.33021e-05	4	28	12	530389143; 530389151; 767953210; 119602580	530389143 [392-406]; 530389151 [255-269]; 767953210 [259-273]; 119602580 [236-250]		0	1715.87	0.635	0.971	0.589878	1	5.63	4.48	71.5	115.9	112.6	3.14	4.94	2.85	1.23068e+07	1.17018e+07	1.16261e+07	1.89572e+07	1.9386e+07	1.76184e+07	18638397	1.84122e+07	1.76455e+07	Shared	High	High	High	High	High	High	High	High	High	High	1.222e-05	5.555e-13	81
	FALSE	High	[R].SLQEEHVAVAQLR.[E]		1.17962e-08	1.33021e-05	4	25	15	530389143; 530389151; 767953210; 119602580	530389143 [1737-1749]; 530389151 [1600-1612]; 767953210 [1600-1612]; 119602580 [1581-1593]		0	1479.79	1.198	1.74	0.903475	0.359525	9.82	8.61	90.9	75.9	133.2	1.07	8.31	6.46	6.45882e+06	6.4581e+06	6.57849e+06	5.39247e+06	4.88843e+06	5.775e+06	9.46323e+06	9.58868e+06	8.5044e+06	Shared	High	High	High	High	High	High	High	High	High	High	1.222e-05	4.3e-14	63
	FALSE	High	[R].SIQEELQQLR.[Q]		0.00013599	1.33021e-05	4	25	9	530389143; 530389151; 767953210; 119602580	530389143 [1559-1568]; 530389151 [1422-1431]; 767953210 [1422-1431]; 119602580 [1403-1412]		0	1243.66	0.688	0.588	0.724084	0.466271	15.33	2.93	90.2	133	76.8	14.6	6	6.03	4.66727e+07	3.68831e+07	3.62861e+07	5.91587e+07	5.44039e+07	5.27463e+07	34765848	3.13529e+07	3.13846e+07	Shared	High	High	High	High	High	High	High	High	High	High	1.222e-05	1.664e-05	37
	FALSE	High	[R].SLSAIYLEK.[L]		0.00426419	0.00039367	4	26	11	530389143; 530389151; 767953210; 119602580	530389143 [1221-1229]; 530389151 [1084-1092]; 767953210 [1084-1092]; 119602580 [1065-1073]		0	1023.57	0.749	0.663	0.858591	0.572372	17.45	9.58	93.5	123	83.5	17.13	11.27	14.79	2.57047e+07	3.59652e+07	3.41247e+07	3.83436e+07	4.79994e+07	4.48987e+07	23900214	3.18441e+07	3.04974e+07	Shared	High	Peak Found	High	High	High	High	High	High	High	High	0.0001013	0.001037	7
	FALSE	High	[R].SLVPAAELLESR.[V]		6.7006e-05	1.33021e-05	3	25	7	530389143; 530389151; 767953210	530389143 [3121-3132]; 530389151 [2984-2995]; 767953210 [2984-2995]		0	1284.72	0.644	0.665	0.535524	0.624169	9.26	9.56	82.3	132.9	84.8	3.46	8.22	4.17	4.60796e+07	4.71396e+07	4.93035e+07	7.60817e+07	7.66176e+07	6.59802e+07	48568588	5.09243e+07	4.68757e+07	Shared	Peak Found	High	High	High	High	Peak Found	High	High	High	High	1.222e-05	7.96e-07	59
	FALSE	High	[R].SMVEEGTGLR.[L]		0.000517718	3.60116e-05	3	27	16	530389143; 530389151; 767953210	530389143 [4595-4604]; 530389151 [4458-4467]; 767953210 [4458-4467]		0	1078.52	0.649	0.631	0.564422	0.496789	1.55	3.38	85.4	131.6	83	3.86	0.7	2.67	2.68239e+07	2.49636e+07	2.65649e+07	4.05075e+07	4.09343e+07	4.10528e+07	25254694	2.66304e+07	2.58302e+07	Shared	High	High	High	High	High	High	High	High	High	High	1.222e-05	4.169e-05	61
	FALSE	High	[R].SMVEEGTGLR.[L]	1xOxidation [M2]	0.0514173	0.00359782	3	27	3	530389143; 530389151; 767953210	530389143 [4595-4604]; 530389151 [4458-4467]; 767953210 [4458-4467]		0	1094.51	0.717	0.501	0.833151	0.243377	32.87	27.62	84.3	143.7	71.9	16.58	11.49	48.91	2.43731e+06	1.85548e+06	1.84454e+06	3.16357e+06	2.57418e+06	3.1663e+06	1.58349e+06	553870	1.66899e+06	Shared	High	Peak Found	Peak Found	High	Peak Found	Peak Found	Peak Found	Peak Found	High	High	0.001326	0.01631	3
	FALSE	High	[R].SNAEDTLR.[S]		0.0184255	0.00135071	4	26	5	530389143; 530389151; 767953210; 119602580	530389143 [2095-2102]; 530389151 [1958-1965]; 767953210 [1958-1965]; 119602580 [1939-1946]		0	905.432	0.768	0.668	0.896855	0.607245	15.13	16.41	92.1	129.8	78.1	6.51	10.96	9.62	3.6205e+07	3.99062e+07	3.53606e+07	5.09909e+07	4.23174e+07	5.19438e+07	28799896	3.06803e+07	3.47122e+07	Shared	High	High	Peak Found	Peak Found	High	Peak Found	Peak Found	High	High	High	0.000604	0.006133	20
	FALSE	High	[R].SQVEEELFSVR.[V]		0.00299765	0.000307895	4	26	1	530389143; 530389151; 767953210; 119602580	530389143 [2366-2376]; 530389151 [2229-2239]; 767953210 [2229-2239]; 119602580 [2210-2220]		0	1322.66	0.528	0.473	0.163582	0.0705992	15.39	13.66	75	157	67.9	11.81	7.18	9.62	3.41554e+07	2.81581e+07	2.78645e+07	6.06793e+07	5.89142e+07	5.2816e+07	29651412	2.49619e+07	2.54948e+07	Shared	Peak Found	Peak Found	High	Peak Found	Peak Found	Peak Found	Peak Found	Peak Found	Peak Found	High	7.368e-05	0.0007709	2
	FALSE	High	[R].SQVMDEATALQLR.[E]		1.69012e-06	1.33021e-05	3	26	1	530389143; 530389151; 767953210	530389143 [4042-4054]; 530389151 [3905-3917]; 767953210 [3905-3917]		0	1461.74	0.746	0.794	0.86465	0.932003	19.39	16.79	87.5	119.5	93	11.54	15.74	10.11	3.51963e+07	3.11257e+07	2.79611e+07	4.25069e+07	4.71962e+07	3.43376e+07	37464384	3.07378e+07	3.30838e+07	Shared	Peak Found	High	Peak Found	Peak Found	Peak Found	Peak Found	Peak Found	Peak Found	Peak Found	High	1.222e-05	6.395e-10	83
	FALSE	High	[R].SSIAGLLLK.[A]		0.00130017	0.000181903	3	26	9	530389143; 530389151; 767953210	530389143 [2838-2846]; 530389151 [2701-2709]; 767953210 [2701-2709]		0	901.572	0.554	0.721	0.310408	0.839484	12.78	15.56	72.2	130.4	97.3	8.58	10.28	15.33	3.04113e+07	2.56244e+07	2.77897e+07	5.01796e+07	4.54701e+07	5.58352e+07	40236212	2.96537e+07	3.74427e+07	Shared	High	High	High	High	High	High	High	Peak Found	High	High	6.598e-05	0.0004208	49
	FALSE	High	[R].SSSVGSSSSYPISPAVSR.[T]		1.84142e-09	1.33021e-05	3	26	9	530389143; 530389151; 767953210	530389143 [4389-4406]; 530389151 [4252-4269]; 767953210 [4252-4269]		0	1754.86	2.903	1.112	0.00121587	0.969099	18.95	12.28	173.7	59.8	66.5	13.13	11.06	2.53	1.45697e+07	1.89796e+07	1.68287e+07	5.79606e+06	5.05911e+06	6.31963e+06	6447696	6.24959e+06	6.57108e+06	Shared	High	High	High	High	High	High	High	High	High	High	1.222e-05	1.185e-15	67
	FALSE	High	[R].SWSLATFR.[T]		0.0135045	0.00112354	4	26	9	530389143; 530389151; 767953210; 119602580	530389143 [1050-1057]; 530389151 [913-920]; 767953210 [913-920]; 119602580 [894-901]		0	967.5	1.048	1.36	0.993215	0.809553	4.24	2.7	91.8	88.2	120	5.72	2.38	0.53	7.64761e+06	7.0225e+06	6.87263e+06	6.87329e+06	6.74808e+06	6.55518e+06	9179697	9.09625e+06	9.1815e+06	Shared	High	High	High	High	High	High	High	High	High	High	0.0005236	0.004558	7
	FALSE	High	[R].SYVDPSTDER.[L]		0.00481858	0.000428299	3	26	12	530389143; 530389151; 767953210	530389143 [3987-3996]; 530389151 [3850-3859]; 767953210 [3850-3859]		0	1168.51	0.754	0.626	0.845338	0.482399	11.64	9.5	95	126.1	78.9	5.54	8.14	2.32	2.54825e+07	2.75536e+07	2.84059e+07	3.96536e+07	3.36894e+07	3.65592e+07	23567148	2.2874e+07	2.25207e+07	Shared	High	High	High	High	High	High	High	High	High	High	0.0001054	0.001197	44
	FALSE	High	[K].TEAEIALK.[E]		0.00350152	0.000340498	4	26	8	530389143; 530389151; 767953210; 119602580	530389143 [1992-1999]; 530389151 [1855-1862]; 767953210 [1855-1862]; 119602580 [1836-1843]		0	874.488	0.838	0.526	0.958232	0.298736	10.27	11.14	106.3	126.9	66.7	1.38	7.8	1.99	7.00792e+06	6.96407e+06	6.82459e+06	8.3144e+06	7.65161e+06	8.94631e+06	4370811	4.37428e+06	4.22321e+06	Shared	High	Peak Found	High	High	High	High	High	High	High	High	8.578e-05	0.0008277	27
	FALSE	High	[R].TELATQEK.[V]		0.00666697	0.00058179	4	25	17	530389143; 530389151; 767953210; 119602580	530389143 [2562-2569]; 530389151 [2425-2432]; 767953210 [2425-2432]; 119602580 [2406-2413]		0	919.473	0.654	0.533	0.613085	0.177341	86.72	47.77	66.9	162.2	70.9	53.48	37.15	35.63	1.49155e+07	1.69198e+07	3.71478e+07	4.09977e+07	2.28027e+07	5.07469e+07	27043276	1.79284e+07	1.3431e+07	Shared	High	High	High	High	High	High	High	High	High	High	0.0001869	0.002289	34
	FALSE	High	[R].TLKPEEQR.[Q]		0.0116139	0.00099493	4	26	11	530389143; 530389151; 767953210; 119602580	530389143 [1058-1065]; 530389151 [921-928]; 767953210 [921-928]; 119602580 [902-909]		0	1000.54	0.461	0.425	0.0992188	0.0252064	9.02	10.73	75.3	156.1	68.5	8.8	12.56	7.68	1.71448e+07	1.44349e+07	1.53702e+07	3.18491e+07	3.128e+07	3.89503e+07	1.54349e+07	1.39804e+07	1.32928e+07	Shared	High	High	High	High	High	High	Peak Found	High	High	High	0.0002406	0.003244	20
	FALSE	High	[R].TLLQGSGCLAGIYLEDTK.[E]	1xPropionamide [C8]	6.12979e-08	1.33021e-05	3	25	1	530389143; 530389151; 767953210	530389143 [3491-3508]; 530389151 [3354-3371]; 767953210 [3354-3371]		0	1953	0.685	0.796	0.718344	0.938385	5.16	2.65	82.2	121.3	96.6	7.18	2.48	1.76	2.25349e+07	2.21915e+07	2.52495e+07	3.40556e+07	3.32486e+07	3.24095e+07	26029678	2.64772e+07	2.696e+07	Shared	Peak Found	Peak Found	Peak Found	Peak Found	High	Peak Found	Peak Found	Peak Found	Peak Found	High	1.332e-05	3.169e-09	19
	FALSE	High	[R].TLLQGSGCLAGIYLEDTKEK.[V]	1xPropionamide [C8]	1.1217e-11	1.33021e-05	3	25	3	530389143; 530389151; 767953210	530389143 [3491-3510]; 530389151 [3354-3373]; 767953210 [3354-3373]		1	2210.14	1.149	1.303	0.975302	0.813123	15.57	15.02	100.1	89.7	110.3	8.51	13.86	13.38	1.06904e+07	9.883e+06	9.01199e+06	9.30196e+06	8.85654e+06	7.09624e+06	10892631	1.21208e+07	9.25285e+06	Shared	Peak Found	Peak Found	Peak Found	Peak Found	Peak Found	High	High	High	Peak Found	High	1.257e-05	2.246e-12	60
	FALSE	High	[K].TISLVIR.[G]		0.150207	0.00980724	4	26	2	530389143; 530389151; 767953210; 119602580	530389143 [1232-1238]; 530389151 [1095-1101]; 767953210 [1095-1101]; 119602580 [1076-1082]		0	801.519	0.822	0.75	0.95091	0.891968	22.16	32.86	99.6	103.1	97.3	17.96	18.07	24.09	3.29179e+07	4.73885e+07	4.22778e+07	4.18518e+07	4.37437e+07	5.76488e+07	26866018	4.12763e+07	4.32545e+07	Shared	Peak Found	Peak Found	Peak Found	Peak Found	Peak Found	Peak Found	Peak Found	High	High	High	0.003584	0.05551	1
	FALSE	High	[K].TPVEVPVGGFK.[G]		6.31542e-06	1.33021e-05	3	25	9	530389143; 530389151; 767953210	530389143 [3379-3389]; 530389151 [3242-3252]; 767953210 [3242-3252]		0	1129.63	0.556	0.665	0.270475	0.680149	15.58	0.87	81.6	131.2	87.2	7.67	10.17	0.42	5.38946e+07	4.64392e+07	5.21256e+07	8.38369e+07	8.3459e+07	9.92993e+07	56037716	5.57105e+07	5.55844e+07	Shared	High	High	High	High	High	High	High	High	High	High	1.222e-05	8.251e-09	37
	FALSE	High	[R].TQLASWSDPTEETGPVAGILDTETLEK.[V]		1.64983e-09	1.33021e-05	3	26	1	530389143; 530389151; 767953210	530389143 [4407-4433]; 530389151 [4270-4296]; 767953210 [4270-4296]		0	2888.4	0.604	0.611	0.569719	0.454813	21.52	5.86	81.8	135.4	82.8	8.24	79.89		9.55437e+06	1.09415e+07	1.11549e+07	1.88193e+07	1.8104e+07	986041	11068753			Shared	Peak Found	Peak Found	High	Peak Found	Peak Found	Peak Found	Peak Found	Not Found	Not Found	High	1.222e-05	9.582e-16	34
	FALSE	High	[K].TVTIWEIINSEYFTAEQR.[R]		1.50255e-10	1.33021e-05	3	25	2	530389143; 530389151; 767953210	530389143 [3063-3080]; 530389151 [2926-2943]; 767953210 [2926-2943]		0	2200.09																						No Quan Values	Not Found	Not Found	Not Found	High	Not Found	Not Found	Not Found	Not Found	High	High	1.332e-05	3.63e-12	81
	FALSE	High	[R].TVTVWELISSEYFTAEQR.[Q]		3.20623e-09	1.33021e-05	3	25	4	530389143; 530389151; 767953210	530389143 [3392-3409]; 530389151 [3255-3272]; 767953210 [3255-3272]		0	2159.07	1.575	1.785	0.898649	0.734461	68.54	64.84	108.4	68.8	122.8	14.82	54.89	13.54	1.03198e+06	1.32713e+06	1.04071e+06	448033	1.29272e+06	660695	988414	1.29866e+06	1.17958e+06	Shared	High	High	High	Peak Found	Peak Found	Peak Found	Peak Found	Peak Found	High	High	1.222e-05	1.17e-14	45
	FALSE	High	[R].VAQLLER.[W]		0.0925977	0.0065855	4	25	6	530389143; 530389151; 767953210; 119602580	530389143 [1323-1329]; 530389151 [1186-1192]; 767953210 [1186-1192]; 119602580 [1167-1173]		0	828.494	0.619	0.646	0.547427	0.514388	5.07	3.16	81.2	133.9	85	3.82	3.32	3.04	2.83054e+07	2.79464e+07	3.00013e+07	4.82486e+07	4.66901e+07	4.51468e+07	31152042	2.95172e+07	2.96276e+07	Shared	Peak Found	High	High	High	Peak Found	Peak Found	High	Peak Found	High	High	0.002421	0.03141	27
	FALSE	High	[R].VDGAEWGVDLPSVEAQLGSHR.[G]		6.30512e-16	1.33021e-05	4	27	6	530389143; 530389151; 767953210; 119602580	530389143 [681-701]; 530389151 [544-564]; 767953210 [544-564]; 119602580 [525-545]		0	2222.08																						No Quan Values	High	Not Found	Not Found	Not Found	High	High	High	High	High	High	1.222e-05	6.305e-16	105
	FALSE	High	[R].VKAEAEAAR.[E]		0.111877	0.00764206	4	24	2	530389143; 530389151; 767953210; 119602580	530389143 [1663-1671]; 530389151 [1526-1534]; 767953210 [1526-1534]; 119602580 [1507-1515]		1	944.516	11.285	13.1	1.51642e-16	7.87993e-15	52.07	24.95	168.4	11	120.6	31.96	41.21	47.11	2.30192e+07	2.78189e+07	1.41689e+07	1.50966e+06	1.25559e+06	2.65299e+06	34919264	1.64481e+07	1.64803e+07	Shared	High	Peak Found	High	Peak Found	Peak Found	Peak Found	Peak Found	Peak Found	Peak Found	High	0.002483	0.03216	34
	FALSE	High	[R].VLADPSDDTK.[G]		4.60242e-05	1.33021e-05	6	36	17	13548675; 525507390; 530389143; 1082356; 530389151; 767953210	13548675 [2350-2359]; [2884-2893]; [3418-3427]; [3952-3961]; [4486-4495]; [5020-5029]; 525507390 [2375-2384]; [2911-2920]; [3442-3451]; [3976-3985]; [5043-5052]; 530389143 [2984-2993]; [3643-3652]; 1082356 [460-469]; 530389151 [2847-2856]; [3506-3515]; 767953210 [2847-2856]; [3506-3515]		0	1060.52	0.951	0.744	0.996737	0.821902	9.22	11.93	104	109.4	86.7	9.56	4.65	10.77	1.73206e+08	1.64666e+08	1.97538e+08	1.82207e+08	1.94875e+08	1.78425e+08	119300360	1.44399e+08	1.4502e+08	Shared	High	High	High	High	High	High	High	High	High	High	1.222e-05	5.158e-07	62
	FALSE	High	[K].VLALPEPSPAAPTLR.[S]		1.05988e-05	1.33021e-05	4	26	9	530389143; 530389151; 767953210; 119602580	530389143 [1192-1206]; 530389151 [1055-1069]; 767953210 [1055-1069]; 119602580 [1036-1050]		0	1531.88	0.488	0.561	0.0695506	0.395392	8.15	7.72	71.6	146.7	81.7	1.83	6.85	5.23	4.40223e+07	4.52428e+07	4.37053e+07	8.29891e+07	9.51656e+07	9.02091e+07	48096144	5.02427e+07	5.33545e+07	Shared	High	High	High	High	High	High	High	High	High	High	1.332e-05	1.049e-06	45
	FALSE	High	[R].VIDRELYQQLQR.[G]		7.71315e-05	1.33021e-05	3	25	5	530389143; 530389151; 767953210	530389143 [3133-3144]; 530389151 [2996-3007]; 767953210 [2996-3007]		1	1560.85	3.807	5.487	0.0102429	3.17284e-06	21.76	15.64	101.6	31.3	167.1	16.26	12.7	13.92	2.26028e+06	2.99377e+06	2.3096e+06	765238	593752	711074	3.25814e+06	4.31345e+06	3.79723e+06	Shared	High	High	Peak Found	Peak Found	Peak Found	Peak Found	High	High	High	High	1.222e-05	1.044e-06	10
	FALSE	High	[R].VPDVQDGELQLR.[W]		1.73615e-07	1.33021e-05	1	1	4	767953210	767953210 [274-285]		0	1368.71	1.024	0.839	0.996118	0.953699	19.67	1.11	102.7	107.3	90	10.05	84.42			1.68452e+07	1.94225e+07	1.88936e+07	1.90353e+07	322096			1.58502e+07		Not Found	Peak Found	Peak Found	High	High	Peak Found	High	High	Peak Found	High	1.332e-05	1.022e-08	41
	FALSE	High	[R].VPLDEALQR.[G]		0.000442363	3.60116e-05	3	27	19	530389143; 530389151; 767953210	530389143 [4548-4556]; 530389151 [4411-4419]; 767953210 [4411-4419]		0	1040.57	0.565	0.526	0.35569	0.171183	6.95	9.48	79.7	141.1	79.2	1.69	6.53	6.64	2.68615e+07	2.7368e+07	2.77835e+07	5.24551e+07	4.61407e+07	4.84113e+07	27179036	2.4248e+07	2.73513e+07	Shared	High	High	High	High	High	High	High	High	High	High	1.222e-05	3.096e-05	25
	FALSE	High	[R].VPLDVACAR.[G]	1xPropionamide [C7]	0.000296831	1.33021e-05	3	25	15	530389143; 530389151; 767953210	530389143 [3294-3302]; 530389151 [3157-3165]; 767953210 [3157-3165]		0	1014.54	0.685	0.852	0.790298	0.9564	17.34	6.31	86	114.5	99.5	13.07	8.56	2.24	1.58815e+07	1.94809e+07	2.05193e+07	2.9961e+07	2.59021e+07	2.59329e+07	23073724	2.25278e+07	2.2065e+07	Shared	High	High	High	High	High	High	High	High	High	High	1.332e-05	6.017e-05	22
	FALSE	High	[K].VPPGYHPLDVEK.[E]		2.79267e-06	1.33021e-05	4	28	12	530389143; 530389151; 767953210; 119602580	530389143 [499-510]; 530389151 [362-373]; 767953210 [362-373]; 119602580 [343-354]		0	1350.71	0.552	0.491	0.335889	0.170565	13.91	9.3	81.1	146.9	72.1	9.57	8.19	2.02	1.04176e+07	1.13951e+07	1.26094e+07	2.27345e+07	1.93423e+07	2.06371e+07	9790911	1.01248e+07	1.01549e+07	Shared	High	High	High	High	High	High	High	High	High	High	1.222e-05	2.751e-08	6
	FALSE	High	[K].VPPGYHPLDVEKEWGK.[L]		2.7084e-07	1.33021e-05	4	28	12	530389143; 530389151; 767953210; 119602580	530389143 [499-514]; 530389151 [362-377]; 767953210 [362-377]; 119602580 [343-358]		1	1850.94	0.952	0.976	1	0.998585	3.56	10.36	96.9	101.7	101.4	10.78	12.41	16.41	1.45485e+07	1.20617e+07	1.47091e+07	1.23751e+07	1.56453e+07	1.52785e+07	1.52669e+07	1.52207e+07	1.12868e+07	Shared	Peak Found	Peak Found	High	Peak Found	High	High	High	High	High	High	1.222e-05	6.904e-10	32
	FALSE	High	[R].VPVDVAYQR.[G]		9.64908e-05	1.33021e-05	4	29	18	525507390; 530389143; 530389151; 767953210	525507390 [2893-2901]; 530389143 [3625-3633]; 530389151 [3488-3496]; 767953210 [3488-3496]		0	1046.56	0.645	0.687	0.53527	0.676165	7.06	5.7	84.2	127.9	87.9	3.57	5.74	1.41	4.81396e+07	4.50744e+07	4.77981e+07	7.81423e+07	7.2633e+07	6.98411e+07	49907088	4.96702e+07	5.09992e+07	Shared	High	High	High	High	High	High	High	High	High	High	1.332e-05	1.592e-05	57
	FALSE	High	[R].VPVDVAYR.[RC]		0.00344911	0.000323902	6	36	22	13548675; 525507390; 530389143; 1082356; 530389151; 767953210	13548675 [713-720]; [1674-1681]; [2332-2339]; [2866-2873]; [3400-3407]; [3934-3941]; [4468-4475]; [5002-5009]; 525507390 [738-745]; [1699-1706]; [2357-2364]; [3424-3431]; [3958-3965]; [4492-4499]; [5025-5032]; 530389143 [2966-2973]; 1082356 [442-449]; 530389151 [2829-2836]; 767953210 [2829-2836]		0	918.504	0.856	0.849	0.976991	0.973457	13.31	7.37	94.3	112.4	93.3	12.69	6.65	6.07	1.31147e+08	1.0883e+08	1.03831e+08	1.38533e+08	1.29694e+08	1.2128e+08	117591464	1.04873e+08	1.07698e+08	Shared	High	High	High	High	High	High	High	High	High	High	0.0001208	0.001066	37
	FALSE	High	[R].VQMEELSK.[L]		0.0060413	0.000530723	4	26	18	530389143; 530389151; 767953210; 119602580	530389143 [2377-2384]; 530389151 [2240-2247]; 767953210 [2240-2247]; 119602580 [2221-2228]		0	963.482	1.043	0.673	0.992461	0.683287	27.15	20.09	121.6	102	76.4	16.86	21.58	12.29	2.49392e+07	2.10956e+07	1.77744e+07	2.47499e+07	1.76896e+07	1.70346e+07	14681182	1.146e+07	1.32558e+07	Shared	High	High	High	High	High	High	High	High	High	High	0.0001432	0.001551	38
	FALSE	High	[R].VQMEELSK.[L]	1xOxidation [M3]	0.0143335	0.00116855	4	26	4	530389143; 530389151; 767953210; 119602580	530389143 [2377-2384]; 530389151 [2240-2247]; 767953210 [2240-2247]; 119602580 [2221-2228]		0	979.476	0.988	0.667	0.995967	0.781633	14.47	16.77	117.3	109.6	73.1	15.56	16.08	7.37	4.14976e+06	3.48091e+06	3.05013e+06	4.20051e+06	3.17953e+06	3.25151e+06	2.44423e+06	2.16779e+06	2.14642e+06	Shared	High	High	Peak Found	Peak Found	Peak Found	Peak Found	Peak Found	High	High	High	0.0005528	0.004824	15
	FALSE	High	[K].VQSGSESVIQEYVDLR.[T]		2.15719e-11	1.33021e-05	4	26	9	530389143; 530389151; 767953210; 119602580	530389143 [1447-1462]; 530389151 [1310-1325]; 767953210 [1310-1325]; 119602580 [1291-1306]		0	1808.9	0.564	0.685	0.345702	0.711717	2.34	2.84	75.1	134	90.9	1.23	4.32	3.69	1.56979e+07	1.59456e+07	1.55648e+07	2.82485e+07	2.79948e+07	2.60792e+07	18006488	1.93462e+07	1.89829e+07	Shared	High	High	High	High	High	High	High	High	High	High	1.222e-05	6.305e-16	91
	FALSE	High	[K].VSITEAMHR.[N]		2.63202e-05	1.33021e-05	3	27	14	530389143; 530389151; 767953210	530389143 [4434-4442]; 530389151 [4297-4305]; 767953210 [4297-4305]		0	1043.53	0.683	0.559	0.734224	0.384769	12.48	0.72	91.4	133.8	74.8	11.52	0.85	0.4	2.38428e+07	2.75279e+07	3.0059e+07	3.98234e+07	4.04891e+07	4.02956e+07	22440736	2.25112e+07	2.26199e+07	Shared	High	High	High	High	High	High	High	High	High	High	1.257e-05	7.489e-06	38
	FALSE	High	[K].VSITEAMHR.[N]	1xOxidation [M7]	0.00517653	0.000463113	3	27	3	530389143; 530389151; 767953210	530389143 [4434-4442]; 530389151 [4297-4305]; 767953210 [4297-4305]		0	1059.53	0.698	0.467	0.86183	0.266544	18.62	4.72	96.5	138.1	65.4	13.71	5.22	5.01	2.23874e+06	2.57806e+06	2.94844e+06	3.62375e+06	3.69199e+06	3.99326e+06	1.86469e+06	1.69115e+06	1.74783e+06	Shared	Peak Found	High	Peak Found	Peak Found	High	Peak Found	Peak Found	Peak Found	High	High	0.0001245	0.001302	4
	FALSE	High	[K].VSIYEAMR.[R]		0.00591768	0.000530723	3	25	12	530389143; 530389151; 767953210	530389143 [3511-3518]; 530389151 [3374-3381]; 767953210 [3374-3381]		0	968.487	0.58	0.705	0.394976	0.828734	3.4	1.78	76.1	131.3	92.6	1.72	8.82	0.71	2.07776e+07	2.05631e+07	2.12654e+07	4.13281e+07	3.53913e+07	3.58212e+07	25269302	2.5539e+07	2.51951e+07	Shared	High	High	High	High	High	High	High	High	High	High	0.0001358	0.001329	34
	FALSE	High	[K].VTLVQTLEIQR.[Q]		3.84237e-06	1.33021e-05	4	25	23	530389143; 530389151; 767953210; 119602580	530389143 [2570-2580]; 530389151 [2433-2443]; 767953210 [2433-2443]; 119602580 [2414-2424]		0	1299.76	0.61	0.942	0.393572	1	8.94	14.64	69.4	118.7	111.8	12.13	13.42	2.21	2.3604e+07	1.92052e+07	1.9302e+07	3.2998e+07	2.97395e+07	3.87011e+07	3.01341e+07	3.10827e+07	3.14558e+07	Shared	High	High	High	High	High	High	High	High	High	High	1.222e-05	2.166e-08	48
	FALSE	High	[R].VVIVDPETGK.[E]		0.000754676	8.01812e-05	3	26	6	530389143; 530389151; 767953210	530389143 [4283-4292]; 530389151 [4146-4155]; 767953210 [4146-4155]		0	1056.59	0.565	0.364	0.383178	0.00479856	5.79	2.99	89.6	154.3	56.2	9.94	2.65	3.08	1.00822e+07	9.97162e+06	8.39632e+06	1.71783e+07	1.78294e+07	1.69452e+07	6.51003e+06	6.1294e+06	6.25286e+06	Shared	Peak Found	High	Peak Found	High	High	High	High	Peak Found	Peak Found	High	3.751e-05	0.000134	52
	FALSE	High	[R].VVIVDPETGKEMSVYEAYR.[K]		2.99739e-10	1.33021e-05	3	26	4	530389143; 530389151; 767953210	530389143 [4283-4301]; 530389151 [4146-4164]; 767953210 [4146-4164]		1	2185.08	0.661	1.106	0.612821	0.985482	7.55	7.96	71.7	108.4	119.9	2.22	13.31	0.99	1.02384e+07	1.05546e+07	1.06918e+07	1.51476e+07	1.59607e+07	1.9367e+07	17647474	1.76686e+07	1.73573e+07	Shared	High	High	Peak Found	Peak Found	Peak Found	High	Peak Found	Peak Found	High	High	1.222e-05	6.305e-16	51
	FALSE	High	[R].WQAVLAQTDVR.[Q]		3.80238e-06	1.33021e-05	4	25	7	530389143; 530389151; 767953210; 119602580	530389143 [1330-1340]; 530389151 [1193-1203]; 767953210 [1193-1203]; 119602580 [1174-1184]		0	1286.69	0.922	0.689	0.996533	0.644789	17.67	2.47	98.5	119.6	81.9	10.67	9.23	1.29	5.45778e+07	4.6821e+07	4.47052e+07	4.84879e+07	5.74617e+07	5.68343e+07	39594432	3.86013e+07	3.89447e+07	Shared	Peak Found	High	High	High	High	High	Peak Found	High	High	High	1.222e-05	1.848e-08	42
	FALSE	High	[R].YASGSSASLGGPESAVA.[-]		0.000584421	3.60116e-05	3	26	5	530389143; 530389151; 767953210	530389143 [4673-4689]; 530389151 [4536-4552]; 767953210 [4536-4552]		0	1510.7	0.818	0.658	0.944552	0.535164	11.05	19.54	98.9	114.4	86.7	5.66	9.6	14.58	1.12558e+07	1.25145e+07	1.23395e+07	1.37588e+07	1.42663e+07	1.64377e+07	8.2952e+06	1.08126e+07	1.08171e+07	Shared	High	Peak Found	Peak Found	Peak Found	Peak Found	High	High	High	High	High	1.222e-05	5.232e-05	13
	FALSE	High	[R].YLQDLLAWVEENQHR.[V]		5.74185e-12	1.33021e-05	4	27	9	530389143; 530389151; 767953210; 119602580	530389143 [666-680]; 530389151 [529-543]; 767953210 [529-543]; 119602580 [510-524]		0	1913.95	0.908	0.704	0.992369	0.818451	10.79	14.42	99.9	117.5	82.7	13.81	11.69	5.29	2.27368e+07	1.98622e+07	1.72313e+07	2.34624e+07	2.33653e+07	1.89734e+07	16441173	1.64507e+07	1.49837e+07	Shared	High	High	High	High	High	High	High	High	High	High	1.222e-05	6.305e-16	39
FALSE	High	Master Protein	530389151	PREDICTED: plectin isoform X5 [Homo sapiens]	0	2824.31	69	317	3243	1	4552	516.6	5.81	55399	317	cell organization and biogenesis	cytoplasm;cytoskeleton;cytosol;membrane	protein binding;RNA binding;structural molecule activity	Pf00307, Pf00681, Pf07812	5339	PLEC	8					0	0.628	0.563	0.366823	0.129625	7.33	5.46	88	135.2	76.7	6.87	3.2	4.34	2.30447e+07	2.05761e+07	2.3387e+07	3.72406e+07	3.54007e+07	3.51255e+07	19223892	2.00882e+07	2.0968e+07	High
	Checked	Confidence	Annotated Sequence	Modifications	Qvality PEP	Qvality q-value	# Protein Groups	# Proteins	# PSMs	Master Protein Accessions	Positions in Master Proteins	Modifications in Master Proteins	# Missed Cleavages	Theo. MH+ [Da]	Abundance Ratio: (Control) / (DFMO)	Abundance Ratio: (DFMO plus SPD) / (DFMO)	Abundance Ratio Adj. P-Value: (Control) / (DFMO)	Abundance Ratio Adj. P-Value: (DFMO plus SPD) / (DFMO)	Abundance Ratio Variability [%]: (Control) / (DFMO)	Abundance Ratio Variability [%]: (DFMO plus SPD) / (DFMO)	Abundances (Grouped): Control	Abundances (Grouped): DFMO	Abundances (Grouped): DFMO plus SPD	Abundances (Grouped) CV [%]: Control	Abundances (Grouped) CV [%]: DFMO	Abundances (Grouped) CV [%]: DFMO plus SPD	Abundances (Normalized): F1: Sample, Control	Abundances (Normalized): F2: Sample, Control	Abundances (Normalized): F3: Sample, Control	Abundances (Normalized): F4: Sample, DFMO	Abundances (Normalized): F5: Sample, DFMO	Abundances (Normalized): F6: Sample, DFMO	Abundances (Normalized): F7: Sample, DFMO plus SPD	Abundances (Normalized): F8: Sample, DFMO plus SPD	Abundances (Normalized): F9: Sample, DFMO plus SPD	Quan Info	Found in Sample: [S1] F1: Sample, Control	Found in Sample: [S2] F2: Sample, Control	Found in Sample: [S3] F3: Sample, Control	Found in Sample: [S4] F4: Sample, DFMO	Found in Sample: [S5] F5: Sample, DFMO	Found in Sample: [S6] F6: Sample, DFMO	Found in Sample: [S7] F7: Sample, DFMO plus SPD	Found in Sample: [S8] F8: Sample, DFMO plus SPD	Found in Sample: [S9] F9: Sample, DFMO plus SPD	Confidence (by Search Engine): Mascot	Percolator q-Value (by Search Engine): Mascot	Percolator PEP (by Search Engine): Mascot	Ions Score (by Search Engine): Mascot
	FALSE	High	[R].AAEEAEEAR.[V]		0.00099641	0.000165459	4	26	26	530389143; 530389151; 767953210; 119602580	530389143 [2231-2239]; 530389151 [2094-2102]; 767953210 [2094-2102]; 119602580 [2075-2083]		0	975.438	0.571	0.394	0.307443	0.0264655	13.66	26.44	86	153.5	60.4	21.17	6.85	32.38	1.23341e+07	8.42701e+06	9.03401e+06	1.69265e+07	1.47679e+07	1.61285e+07	5.38803e+06	6.34901e+06	9.80947e+06	Shared	High	High	High	High	High	High	High	High	High	High	2.166e-05	0.0001814	55
	FALSE	High	[R].AALAHSEEVTASQVAATK.[T]		1.0186e-15	1.33021e-05	3	25	24	530389143; 530389151; 767953210	530389143 [2749-2766]; 530389151 [2612-2629]; 767953210 [2612-2629]		0	1783.92	0.777	0.743	0.894955	0.822215	4.71	3.7	93.1	118.7	88.2	5.94	4.07	1.48	3.19917e+07	3.52314e+07	3.57572e+07	4.60056e+07	4.48863e+07	4.24672e+07	33560303	3.33595e+07	3.26259e+07	Shared	High	High	High	High	High	High	High	High	High	High	1.222e-05	6.305e-16	90
	FALSE	High	[K].AEAELLQQQK.[E]		0.000435661	1.33021e-05	4	25	5	530389143; 530389151; 767953210; 119602580	530389143 [2469-2478]; 530389151 [2332-2341]; 767953210 [2332-2341]; 119602580 [2313-2322]		0	1157.62	0.694	0.494	0.810149	0.218688	5.56	5.03	94.8	136.6	68.5	5.76	2.85	3.54	6.2107e+06	6.94811e+06	6.44974e+06	9.2943e+06	9.1112e+06	9.63679e+06	4.66216e+06	4.44073e+06	4.76054e+06	Shared	High	High	High	High	Peak Found	High	Peak Found	Peak Found	Peak Found	High	1.222e-05	3.003e-05	25
	FALSE	High	[K].AELELELGR.[I]		0.00090255	0.000165459	4	26	11	530389143; 530389151; 767953210; 119602580	530389143 [2084-2092]; 530389151 [1947-1955]; 767953210 [1947-1955]; 119602580 [1928-1936]		0	1029.56	0.728	0.639	0.80554	0.63679	13.34	12.31	90	123.7	86.2	15.02	12.41	11.66	3.67486e+07	3.37155e+07	4.48875e+07	4.70017e+07	5.0512e+07	5.95949e+07	35199872	3.79302e+07	3.0034e+07	Shared	High	High	High	High	High	High	High	High	High	High	3.751e-05	0.0001652	52
	FALSE	High	[K].AEVVETTQVYTEEETR.[R]		5.61925e-11	1.33021e-05	3	25	10	530389143; 530389151; 767953210	530389143 [3691-3706]; 530389151 [3554-3569]; 767953210 [3554-3569]		0	1883.89	0.676	0.503	0.765132	0.330466	10.29	5.45	88.8	140.5	70.7	6.07	5.97	7.84	3.3385e+06	3.0188e+06	3.00289e+06	4.39327e+06	4.94006e+06	4.77704e+06	2.13901e+06	2.49315e+06	2.40153e+06	Shared	Peak Found	High	High	High	High	High	High	High	High	High	1.222e-05	6.7e-16	94
	FALSE	High	[K].AEVVETTQVYTEEETRR.[A]		5.7229e-07	1.33021e-05	3	25	15	530389143; 530389151; 767953210	530389143 [3691-3707]; 530389151 [3554-3570]; 767953210 [3554-3570]		1	2039.99	0.572	0.731	0.38099	0.830139	28.85	29.88	74.5	130.3	95.2	13.76	26.01	5.75	9.82696e+06	7.71158e+06	7.91462e+06	1.84845e+07	1.38319e+07	1.10444e+07	1.06313e+07	1.01119e+07	9.47457e+06	Shared	High	High	High	High	High	High	High	High	High	High	1.222e-05	7.9e-11	6
	FALSE	High	[K].AFCGFEDPR.[T]	1xPropionamide [C3]	0.00289471	0.000307895	3	27	11	530389143; 530389151; 767953210	530389143 [4497-4505]; 530389151 [4360-4368]; 767953210 [4360-4368]		0	1112.48	0.791	0.585	0.913392	0.47933	10.66	2.92	99.9	126.3	73.8	4.79	8.96	9.77	3.84715e+07	3.53189e+07	3.55915e+07	5.21388e+07	4.46256e+07	4.49995e+07	30703856	2.63059e+07	2.57983e+07	Shared	High	High	High	High	High	High	High	High	High	High	7.707e-05	0.0006619	7
	FALSE	High	[R].AFEETQIDIPGGGSHGGSTMSLWEVMQSDLIPEEQR.[A]		7.47331e-15	1.33021e-05	3	26	1	530389143; 530389151; 767953210	530389143 [3708-3743]; 530389151 [3571-3606]; 767953210 [3571-3606]		0	3931.81	100	100	1.51642e-16	1.77947e-16			232.6		67.4	17.38		4.42	1.73062e+06	1.28456e+06	1.30961e+06					367829	391553	Shared	High	Peak Found	Peak Found	Not Found	Not Found	Not Found	Not Found	Peak Found	Peak Found	High	1.222e-05	6.305e-16	59
	FALSE	High	[R].AGLVGPEFHEK.[L]		0.000283409	1.33021e-05	3	25	15	530389143; 530389151; 767953210	530389143 [3226-3236]; 530389151 [3089-3099]; 767953210 [3089-3099]		0	1183.61	0.58	0.677	0.332113	0.668556	6.89	3.22	76.3	134	89.8	5.12	2.63	1.23	2.05705e+07	1.86435e+07	1.91664e+07	3.3663e+07	3.21688e+07	3.37005e+07	2.28148e+07	2.25547e+07	2.2261e+07	Shared	High	High	High	High	High	High	Peak Found	High	High	High	1.222e-05	1.309e-05	15
	FALSE	High	[R].AGTLSITEFADMLSGNAGGFR.[S]		2.20425e-12	1.33021e-05	3	26	6	530389143; 530389151; 767953210	530389143 [4366-4386]; 530389151 [4229-4249]; 767953210 [4229-4249]		0	2115.02	0.512	0.762	0.154851	0.898947	4.44	12.37	67.6	131.9	100.5	2.92	4.49	11.66	8.72849e+06	8.47481e+06	8.98544e+06	1.78508e+07	1.63201e+07	1.70374e+07	1.17888e+07	1.29852e+07	1.48433e+07	Shared	High	High	High	Peak Found	Peak Found	High	Peak Found	High	High	High	1.222e-05	6.305e-16	107
	FALSE	High	[K].AGVAAPATQVAQVTLQSVQR.[R]		1.61567e-09	1.33021e-05	3	24	7	530389143; 530389151; 767953210	530389143 [636-655]; 530389151 [499-518]; 767953210 [499-518]		0	1995.1	0.585	0.675	0.340626	0.596302	9.85	8.61	76.5	131.7	91.8	6.12	8.37	8.3	1.04298e+07	9.67805e+06	9.2458e+06	1.66567e+07	1.78424e+07	1.50862e+07	10185704	1.19396e+07	1.16156e+07	Shared	High	High	High	High	High	Peak Found	High	High	Peak Found	High	1.222e-05	5.405e-13	56
	FALSE	High	[K].AGVVGPELHEQLLSAEK.[A]		1.64663e-14	1.33021e-05	3	25	12	530389143; 530389151; 767953210	530389143 [3557-3573]; 530389151 [3420-3436]; 767953210 [3420-3436]		0	1776.95	0.767	0.738	0.858461	0.830139	20.76	18.21	99.6	115.3	85.1	15.33	19.32	3.62	2.31774e+07	2.97319e+07	3.12783e+07	3.44337e+07	4.38521e+07	3.02048e+07	2.54189e+07	2.61359e+07	2.43197e+07	Shared	High	Peak Found	Peak Found	High	High	High	High	High	High	High	1.257e-05	2.823e-15	47
	FALSE	High	[K].AHAFAVQQK.[E]		0.000539092	3.60116e-05	4	26	5	530389143; 530389151; 767953210; 119602580	530389143 [2195-2203]; 530389151 [2058-2066]; 767953210 [2058-2066]; 119602580 [2039-2047]		0	999.537	0.782	0.601	0.882912	0.382651	18.39	33.31	103.2	132	64.7	13.84	17.97	28.6	2.89144e+07	2.36429e+07	3.1167e+07	2.88529e+07	3.69683e+07	4.15549e+07	28222632	1.73296e+07	1.8131e+07	Shared	High	High	Peak Found	High	Peak Found	Peak Found	Peak Found	High	High	High	1.222e-05	4.743e-05	35
	FALSE	High	[K].AKLEQLFQDEVAK.[A]		1.59885e-09	1.33021e-05	3	25	16	530389143; 530389151; 767953210	530389143 [2656-2668]; 530389151 [2519-2531]; 767953210 [2519-2531]		1	1518.82	0.66	0.577	0.602253	0.306632	23.54	30.11	88.5	142.9	68.5	9.53	18.68	14.04	3.66121e+07	3.30256e+07	3.02841e+07	5.54915e+07	5.33164e+07	3.86126e+07	32017212	2.55689e+07	2.50855e+07	Shared	High	High	High	High	High	High	High	High	High	High	1.222e-05	5.384e-15	84
	FALSE	High	[R].ALAEEAKR.[Q]		0.0175377	0.00132098	4	26	1	530389143; 530389151; 767953210; 119602580	530389143 [1950-1957]; 530389151 [1813-1820]; 767953210 [1813-1820]; 119602580 [1794-1801]		1	887.495	1.16	1.852	0.966841	0.251088	54.19	44.04	77.2	78.1	144.7	32.39	40.34	27.96	5.86323e+06		9.34708e+06	7.4847e+06	3.59347e+06	8.66843e+06	15345776	8.63324e+06	1.38638e+07	Shared	Peak Found	Not Found	Peak Found	Peak Found	Peak Found	Peak Found	Peak Found	Peak Found	High	High	0.0005981	0.005837	15
	FALSE	High	[R].ALQALEELR.[L]		0.00111065	0.000181903	4	25	16	530389143; 530389151; 767953210; 119602580	530389143 [1676-1684]; 530389151 [1539-1547]; 767953210 [1539-1547]; 119602580 [1520-1528]		0	1042.59	0.631	0.703	0.655739	0.792349	3.46	16.54	81.4	130.5	88.1	12.99	12.56	5.4	4.18682e+07	3.375e+07	4.33024e+07	5.35169e+07	6.71942e+07	6.70622e+07	45285632	4.7214e+07	4.23914e+07	Shared	High	High	High	High	High	High	High	High	High	High	5.731e-05	0.0002941	35
	FALSE	High	[R].ANELQLR.[W]		0.0505781	0.00357004	3	27	5	530389143; 530389151; 119602580	530389143 [416-422]; 530389151 [279-285]; 119602580 [260-266]		0	843.468	0.462	0.43	0.0543928	0.0425499	5.57	6.16	71.6	160.8	67.6	4.23	5	4.19	1.18735e+07	1.10468e+07	1.1042e+07	2.3272e+07	2.57011e+07	2.48102e+07	10429242	1.01804e+07	1.10393e+07	Shared	High	High	Peak Found	High	Peak Found	High	Peak Found	High	Peak Found	High	0.001199	0.01438	53
	FALSE	High	[R].APVPASELLASGVLSR.[A]		1.88773e-07	1.33021e-05	3	24	6	530389143; 530389151; 767953210	530389143 [3452-3467]; 530389151 [3315-3330]; 767953210 [3315-3330]		0	1566.88	0.676	0.893	0.650657	0.99073	10.06	4.24	79	116.8	104.2	7.7	5.38	1.7	3.38209e+07	3.67919e+07	3.94691e+07	5.0374e+07	5.59492e+07	5.44273e+07	4.84805e+07	4.85785e+07	4.99693e+07	Shared	High	High	High	Peak Found	High	High	Peak Found	Peak Found	High	High	1.332e-05	3.332e-08	72
	FALSE	High	[R].AQAEAQQPTFDALR.[D]		3.71204e-09	1.33021e-05	4	26	9	530389143; 530389151; 767953210; 119602580	530389143 [1279-1292]; 530389151 [1142-1155]; 767953210 [1142-1155]; 119602580 [1123-1136]		0	1545.77	0.571	0.352	0.299798	0.00761784	11.05	22.45	87.6	150.1	62.2	4.23	11.77	9.9	1.29728e+07	1.26278e+07	1.3712e+07	2.22224e+07	2.21126e+07	2.70138e+07	7.77645e+06	9.34561e+06	9.20944e+06	Shared	High	High	High	High	High	High	High	High	High	High	1.222e-05	1.852e-13	47
	FALSE	High	[R].AQAEAQQPTFDALRDELR.[G]		3.59733e-09	1.33021e-05	4	26	15	530389143; 530389151; 767953210; 119602580	530389143 [1279-1296]; 530389151 [1142-1159]; 767953210 [1142-1159]; 119602580 [1123-1140]		1	2059.02	0.622	0.751	0.465188	0.90405	7.01	5.95	78	125.9	96.1	4.07	11.79	12.31	3.41869e+07	3.26438e+07	3.15306e+07	5.27322e+07	4.37105e+07	5.49388e+07	41270665	3.2692e+07	4.0252e+07	Shared	High	High	High	High	High	High	High	High	High	High	1.222e-05	4.351e-15	43
	FALSE	High	[R].AQAEQAALR.[Q]		0.00494333	0.000463113	4	26	10	530389143; 530389151; 767953210; 119602580	530389143 [2292-2300]; 530389151 [2155-2163]; 767953210 [2155-2163]; 119602580 [2136-2144]		0	957.511	0.79	0.769	0.938538	0.896777	6.38	21.54	91.6	115.9	92.5	3.56	12.44	20.14	2.90997e+07	2.82839e+07	3.0352e+07	3.01658e+07	3.68174e+07	3.84026e+07	20260032	2.93973e+07	2.95385e+07	Shared	High	High	High	High	High	High	High	High	High	High	0.0001285	0.001154	24
	FALSE	High	[K].AQAEVEGLGK.[G]		0.00137246	0.000181903	4	26	7	530389143; 530389151; 767953210; 119602580	530389143 [1171-1180]; 530389151 [1034-1043]; 767953210 [1034-1043]; 119602580 [1015-1024]		0	1001.53	0.74	0.643	0.859683	0.523855	10.66	8.59	93.7	123.9	82.4	8.23	6.55	4.87	3.75963e+07	3.18699e+07	3.49161e+07	5.08201e+07	4.49405e+07	4.61784e+07	31851556	3.06849e+07	2.89066e+07	Shared	High	High	Peak Found	Peak Found	High	High	Peak Found	High	Peak Found	High	4.815e-05	0.0002716	37
	FALSE	High	[K].AQLEPVASPAK.[K]		0.00017353	1.33021e-05	4	26	20	530389143; 530389151; 767953210; 119602580	530389143 [1433-1443]; 530389151 [1296-1306]; 767953210 [1296-1306]; 119602580 [1277-1287]		0	1110.62	0.693	0.631	0.770621	0.56216	4.38	3.01	89.8	129.6	80.7	4.99	3.05	3.84	3.19584e+07	2.98082e+07	2.90469e+07	4.47511e+07	4.21556e+07	4.30108e+07	26774796	2.66003e+07	2.84976e+07	Shared	High	High	High	High	High	High	High	High	High	High	1.222e-05	1.591e-05	56
	FALSE	High	[R].AQLMADFQAGR.[V]		0.000211236	1.33021e-05	3	26	11	530389143; 530389151; 767953210	530389143 [3744-3754]; 530389151 [3607-3617]; 767953210 [3607-3617]		0	1207.59	0.802	0.592	0.942161	0.465722	5	19.4	97.3	120.5	82.2	2.1	11.12	13.83	2.96458e+07	2.97748e+07	2.86463e+07	3.67358e+07	3.57093e+07	4.36204e+07	19836142	2.58426e+07	2.50401e+07	Shared	Peak Found	High	High	High	High	High	High	High	High	High	1.222e-05	7.397e-06	33
	FALSE	High	[R].AQLMADFQAGR.[V]	1xOxidation [M4]	0.0120589	0.00102426	3	26	1	530389143; 530389151; 767953210	530389143 [3744-3754]; 530389151 [3607-3617]; 767953210 [3607-3617]		0	1223.58	0.681	0.671	0.779625	0.746155	2.19	7.85	86.4	126.9	86.6	0.75	3.76	6.19	6.55418e+06	6.46992e+06	6.55546e+06	1.01778e+07	9.48277e+06	9.62523e+06	6.56748e+06	6.03871e+06	6.82465e+06	Shared	Peak Found	Peak Found	Peak Found	Peak Found	High	Peak Found	Peak Found	Peak Found	Peak Found	High	0.0002502	0.003378	1
	FALSE	High	[K].AQVEQELTTLR.[L]		1.44291e-05	1.33021e-05	4	26	13	530389143; 530389151; 767953210; 119602580	530389143 [2324-2334]; 530389151 [2187-2197]; 767953210 [2187-2197]; 119602580 [2168-2178]		0	1287.69	0.744	0.784	0.840819	0.911007	35.45	4.24	88.7	117.3	94.1	27.45	15	16.3	3.35875e+07	5.65896e+07	5.73245e+07	5.78519e+07	7.48169e+07	7.70168e+07	44676112	6.00167e+07	6.04094e+07	Shared	High	High	High	High	High	High	High	High	High	High	1.222e-05	1.359e-07	67
	FALSE	High	[R].ARQEELYSELQAR.[E]		3.77324e-10	1.33021e-05	3	24	20	530389143; 530389151; 767953210	530389143 [3361-3373]; 530389151 [3224-3236]; 767953210 [3224-3236]		1	1592.8	0.701	0.813	0.747544	0.953699	7.69	9.26	83.7	119.3	97	5.67	3.37	8.45	1.53058e+07	1.43809e+07	1.36715e+07	2.05047e+07	2.16146e+07	2.03171e+07	18370496	1.6665e+07	1.55421e+07	Shared	High	High	High	High	High	High	High	High	High	High	1.222e-05	6.622e-15	13
	FALSE	High	[K].ASDSELER.[Q]		0.0135778	0.00114045	4	26	11	530389143; 530389151; 767953210; 119602580	530389143 [2043-2050]; 530389151 [1906-1913]; 767953210 [1906-1913]; 119602580 [1887-1894]		0	906.416	0.609	0.466	0.479082	0.0476204	11.02	4.16	87.4	145	67.6	16.54	4.66	4.4	1.353e+07	1.37853e+07	1.7976e+07	2.28517e+07	2.22099e+07	2.43111e+07	10656120	1.03806e+07	1.13037e+07	Shared	High	High	High	High	High	High	High	High	Peak Found	High	0.0002903	0.003646	14
	FALSE	High	[R].ATTAALLLEAQAATGFLVDPVR.[N]		5.02466e-08	1.33021e-05	3	24	39	530389143; 530389151; 767953210	530389143 [3524-3545]; 530389151 [3387-3408]; 767953210 [3387-3408]		0	2228.23	0.599	0.937	0.462079	1	33.88	32.45	71.2	118.9	109.9	13.57	71.36	69.32	8.09759e+07	7.03391e+07	6.17345e+07	1.17426e+08	3.20541e+08	9.05896e+07	1.08618e+08	9.19694e+07	3.00216e+08	Shared	High	High	High	High	High	High	High	High	High	High	1.332e-05	2.528e-09	52
	FALSE	High	[K].ATVSAPFGK.[F]		0.0138	0.00115453	3	25	9	530389143; 530389151; 767953210	530389143 [3050-3058]; 530389151 [2913-2921]; 767953210 [2913-2921]		0	877.478	0.61	0.585	0.485249	0.358985	1.13	3.73	83.4	136.6	80	2.8	0.69	2.89	2.92279e+07	2.77411e+07	2.90064e+07	4.78283e+07	4.75351e+07	4.71722e+07	28724092	2.78295e+07	2.71169e+07	Shared	High	High	Peak Found	High	High	Peak Found	Peak Found	High	High	High	0.0002973	0.003726	23
	FALSE	High	[R].AVTGYKDPYSGK.[L]		4.3827e-07	1.33021e-05	3	26	11	530389143; 530389151; 767953210	530389143 [4152-4163]; 530389151 [4015-4026]; 767953210 [4015-4026]		1	1285.64	0.706	0.847	0.790181	0.968902	6.37	5.76	83	117.5	99.6	12.14	2.33	5.95	1.64753e+07	1.37561e+07	1.31894e+07	1.94749e+07	2.02316e+07	1.94029e+07	17908793	1.59771e+07	1.65037e+07	Shared	High	High	Peak Found	High	High	High	High	High	High	High	1.332e-05	2.895e-08	72
	FALSE	High	[R].AVTGYKDPYTGQQISLFQAMQK.[G]		2.78018e-07	1.33021e-05	3	25	5	530389143; 530389151; 767953210	530389143 [2915-2936]; 530389151 [2778-2799]; 767953210 [2778-2799]		1	2474.24	0.867	1.183	0.983664	0.939833	8.52	10.74	85.4	97	117.6	5.57	9.2	4.34	9.48251e+06	9.79558e+06	1.056e+07	1.09396e+07	1.28831e+07	1.1126e+07	12941167	1.34979e+07	1.41149e+07	Shared	High	Peak Found	High	Peak Found	High	Peak Found	High	High	Peak Found	High	1.222e-05	1.952e-11	21
	FALSE	High	[R].AVTGYRDPYTEQTISLFQAMK.[K]		4.97891e-10	1.33021e-05	3	25	7	530389143; 530389151; 767953210	530389143 [3909-3929]; 530389151 [3772-3792]; 767953210 [3772-3792]		1	2419.2	2.552	2.996	0.0762842	0.0109452	8.34	7.97	119.4	46.6	133.9	5.22	7.91	5.94	3.95955e+06	4.39603e+06	4.18708e+06	1.72883e+06	1.54565e+06		5165675	4.64363e+06	4.69622e+06	Shared	High	Peak Found	High	High	High	Not Found	High	High	High	High	1.222e-05	4.801e-15	47
	FALSE	High	[K].AVTGYRDPYTGQSVSLFQALK.[K]		9.25145e-06	1.33021e-05	3	25	1	530389143; 530389151; 767953210	530389143 [3243-3263]; 530389151 [3106-3126]; 767953210 [3106-3126]		1	2301.19	1.955	2.054	0.456188	0.373607	16.14	2.93	116.6	59.8	123.6	11.22	7.14	7.94	1.7329e+06	1.93844e+06	2.16948e+06	1.01425e+06	886306	994602	1.79761e+06	2.08317e+06	2.05407e+06	Shared	Peak Found	Peak Found	High	Peak Found	Peak Found	Peak Found	Peak Found	Peak Found	Peak Found	High	1.222e-05	1.717e-08	13
	FALSE	High	[K].AVVQLKPR.[H]		0.0194673	0.00137928	4	27	9	530389143; 530389151; 767953210; 119602580	530389143 [932-939]; 530389151 [795-802]; 767953210 [795-802]; 119602580 [776-783]		0	910.583	0.655	0.605	0.672915	0.411987	9.1	4.7	88.9	131.5	79.6	7.1	4.96	2.31	1.57308e+07	1.80639e+07	1.74717e+07	2.50226e+07	2.75627e+07	2.58412e+07	1.55755e+07	1.56425e+07	1.62391e+07	Shared	High	High	High	Peak Found	High	High	Peak Found	High	High	High	0.0004226	0.005719	10
	FALSE	High	[K].AYSDPSTGEPATYGELQQR.[C]		1.29444e-14	1.33021e-05	3	25	10	530389143; 530389151; 767953210	530389143 [3322-3340]; 530389151 [3185-3203]; 767953210 [3185-3203]		0	2069.94	0.769	0.759	0.934321	0.88666	11.82	20.33	93.3	114.9	91.9	11.81	8.93	16.08	2.47972e+07	3.01613e+07	3.10619e+07	3.37525e+07	3.71562e+07	4.03751e+07	2.25342e+07	3.06621e+07	2.97058e+07	Shared	High	High	High	High	High	High	High	High	High	High	1.222e-05	6.305e-16	107
	FALSE	High	[R].CDNFTSSWR.[D]	1xPropionamide [C1]	0.000276212	1.33021e-05	4	29	20	530389143; 530389151; 767953210; 119602580	530389143 [322-330]; 530389151 [185-193]; 767953210 [189-197]; 119602580 [166-174]		0	1186.49	0.7	0.689	0.717116	0.67994	7.94	4.11	87.8	125.5	86.7	3.64	8.04	1.65	1.9994e+07	2.1126e+07	1.9738e+07	3.22703e+07	2.85542e+07	2.78488e+07	19185990	1.97334e+07	1.97586e+07	Shared	High	High	High	High	High	High	High	High	High	High	1.222e-05	2.424e-05	43
	FALSE	High	[R].CITDPQTGLCLLPLK.[E]	2xPropionamide [C1; C10]	1.67158e-13	1.33021e-05	3	26	11	530389143; 530389151; 767953210	530389143 [4250-4264]; 530389151 [4113-4127]; 767953210 [4113-4127]		0	1756.93	0.537	0.583	0.179505	0.475804	6.62	5.38	75	142.2	82.8	6.32	3.44	4.35	2.77786e+07	2.81959e+07	3.1146e+07	5.34398e+07	5.53798e+07	5.17026e+07	2.99815e+07	3.11415e+07	3.26954e+07	Shared	High	High	High	High	High	High	High	High	High	High	1.222e-05	6.305e-16	53
	FALSE	High	[R].CITDPQTGLCLLPLKEK.[K]	2xPropionamide [C1; C10]	1.005e-11	1.33021e-05	3	26	3	530389143; 530389151; 767953210	530389143 [4250-4266]; 530389151 [4113-4129]; 767953210 [4113-4129]		1	2014.07	2.316	2.105	0.0857028	0.235296	7.75	11.06	126.1	56.9	117	6.27	6.66	9.01	6.44513e+06	5.70096e+06	5.95253e+06	2.68765e+06	2.78326e+06	2.44282e+06	5.5248e+06	6.14237e+06	5.1414e+06	Shared	High	Peak Found	Peak Found	Peak Found	Peak Found	Peak Found	High	High	Peak Found	High	1.222e-05	6.305e-16	56
	FALSE	High	[R].CRPDQLTGLSLLPLSEK.[A]	1xPropionamide [C1]	9.92574e-09	1.33021e-05	3	25	6	530389143; 530389151; 767953210	530389143 [3341-3357]; 530389151 [3204-3220]; 767953210 [3204-3220]		0	1941.05	0.766	0.861	0.889404	0.970293	3.81	3.45	86.8	115.3	97.9	1.79	4.19	3.64	3.13458e+07	3.05602e+07	3.02884e+07	4.05785e+07	4.09421e+07	3.78906e+07	3.28143e+07	3.44535e+07	3.52551e+07	Shared	High	Peak Found	High	High	Peak Found	Peak Found	High	High	High	High	1.222e-05	5.718e-12	15
	FALSE	High	[R].CVEDPETGLCLLPLTDK.[A]	2xPropionamide [C1; C10]	1.18971e-13	1.33021e-05	3	25	6	530389143; 530389151; 767953210	530389143 [3013-3029]; 530389151 [2876-2892]; 767953210 [2876-2892]		0	1987.97																						No Quan Values	High	High	Not Found	High	Not Found	High	High	High	Not Found	High	1.222e-05	6.305e-16	50
	FALSE	High	[R].CVEDPETGLR.[L]	1xPropionamide [C1]	4.60242e-05	1.33021e-05	3	26	23	530389143; 530389151; 767953210	530389143 [3672-3681]; 530389151 [3535-3544]; 767953210 [3535-3544]		0	1189.55	0.627	0.612	0.527472	0.524999	11.26	7.04	85	135.7	79.3	8.88	4	3.03	2.85552e+07	2.63242e+07	2.38955e+07	4.20054e+07	3.92078e+07	4.21048e+07	24381218	2.57572e+07	2.45323e+07	Shared	High	High	High	High	High	High	High	High	High	High	1.257e-05	1.328e-05	49
	FALSE	High	[R].DALDGPAAEAEPEHSFDGLR.[R]		7.30411e-12	1.33021e-05	3	26	10	530389143; 530389151; 767953210	530389143 [2773-2792]; 530389151 [2636-2655]; 767953210 [2636-2655]		0	2096.95	0.607	0.559	0.509822	0.343814	11.64	17.42	82	145.3	72.6	5.85	9.02	7.59	4.01453e+07	3.58188e+07	3.72238e+07	6.59264e+07	6.618e+07	5.62518e+07	36974652	3.21501e+07	3.29606e+07	Shared	High	High	High	High	High	High	High	High	High	High	1.222e-05	6.305e-16	59
	FALSE	High	[R].DALDGPAAEAEPEHSFDGLRR.[K]		0.000123209	1.33021e-05	3	26	3	530389143; 530389151; 767953210	530389143 [2773-2793]; 530389151 [2636-2656]; 767953210 [2636-2656]		1	2253.05	1.785	3.902	0.406807	0.000172143	29.89	37.43	72	40.3	187.7	61.92	13.75	45.27	4.31535e+06	3.54606e+06	1.04384e+07	2.41779e+06	2.39478e+06	3.02819e+06	4377908	1.18154e+07	1.12525e+07	Shared	Peak Found	Peak Found	High	Peak Found	Peak Found	Peak Found	Peak Found	High	High	High	1.257e-05	3.656e-05	6
	FALSE	High	[R].DGHNLISLLEVLSGDSLPR.[E]		1.52135e-13	1.33021e-05	4	29	12	530389143; 530389151; 767953210; 119602580	530389143 [214-232]; 530389151 [77-95]; 767953210 [81-99]; 119602580 [58-76]		0	2035.08	1.229	0.765	0.893423	0.914024	43.14	32.6	120.1	101.9	78	29.74	26.64	8.05	1.05047e+07	7.78549e+06	5.75429e+06	8.11944e+06	6.60283e+06	4.68156e+06	5.05367e+06	5.39723e+06	4.59298e+06	Shared	High	High	High	High	High	Peak Found	High	High	High	High	1.222e-05	6.305e-16	105
	FALSE	High	[R].DLDKADSMIR.[L]		0.0221019	0.00146757	4	28	10	530389143; 530389151; 767953210; 119602580	530389143 [583-592]; 530389151 [446-455]; 767953210 [446-455]; 119602580 [427-436]		1	1163.57	0.872	1.109	0.987546	0.987095	6.52	4.66	86.9	101	112.1	7.38	3.02	4.26	6.40313e+06	5.70333e+06	5.60443e+06	6.42746e+06	6.82847e+06	6.62956e+06	7.0328e+06	7.35547e+06	7.65847e+06	Shared	High	High	High	High	High	High	Peak Found	Peak Found	High	High	0.0006708	0.007271	33
	FALSE	High	[K].DLLPSDMAVALLEAQAGTGHIIDPATSAR.[L]		6.30512e-16	1.33021e-05	3	25	9	530389143; 530389151; 767953210	530389143 [3189-3217]; 530389151 [3052-3080]; 767953210 [3052-3080]		0	2933.5	0.779	0.874	0.87979	0.987953	8.11	4.13	88.5	113.9	97.5	6.86	4.81	1.77	2.91001e+07	2.74342e+07	2.53625e+07	3.53058e+07	3.55291e+07	3.25507e+07	3.02143e+07	3.10566e+07	3.00509e+07	Shared	Peak Found	High	High	High	High	High	High	High	High	High	1.257e-05	6.305e-16	52
	FALSE	High	[K].DLLPSDMAVALLEAQAGTGHIIDPATSAR.[L]	1xOxidation [M7]	6.78645e-16	1.33021e-05	3	25	8	530389143; 530389151; 767953210	530389143 [3189-3217]; 530389151 [3052-3080]; 767953210 [3052-3080]		0	2949.5	0.53	0.416	0.360364	0.167766	27.23	29.64	81.7	154.1	64.2	22.52	7.35	29.59	2.12515e+06	3.30934e+06	2.55378e+06	4.39904e+06	5.09545e+06	4.81658e+06	2.00508e+06	1.35281e+06	2.50612e+06	Shared	High	High	High	High	High	High	High	Peak Found	High	High	1.222e-05	6.305e-16	25
	FALSE	High	[K].DLSELGSVR.[T]		0.00407394	0.000375933	3	25	12	530389143; 530389151; 767953210	530389143 [3482-3490]; 530389151 [3345-3353]; 767953210 [3345-3353]		0	975.511	0.609	0.646	0.505238	0.569137	3.74	1.43	81	133	86	14.29	1.58	1.28	3.52454e+07	2.74334e+07	2.81257e+07	4.61482e+07	4.52268e+07	4.66583e+07	29852498	2.92164e+07	2.98958e+07	Shared	High	High	High	High	High	High	High	High	High	High	0.0001264	0.001389	39
	FALSE	High	[R].DPYSGSTISLFQAMQK.[G]		1.2577e-10	1.33021e-05	3	24	2	530389143; 530389151; 767953210	530389143 [3580-3595]; 530389151 [3443-3458]; 767953210 [3443-3458]		0	1772.85	0.507	1.976	0.342676	0.174738	3.97	27.59	46.6	92	161.5		22.91	13.68			1.30371e+06	2.64198e+06	1.69531e+06	2.57312e+06	3.97287e+06	4.51792e+06	5.21997e+06	Shared	Not Found	Not Found	Peak Found	Peak Found	Peak Found	Peak Found	High	High	Peak Found	High	1.257e-05	2.675e-11	47
	FALSE	High	[R].DPYTEQTISLFQAMK.[K]		1.89023e-09	1.33021e-05	3	25	1	530389143; 530389151; 767953210	530389143 [3915-3929]; 530389151 [3778-3792]; 767953210 [3778-3792]		0	1771.86		100		1.77947e-16					300												1.82061e+07	Shared	Not Found	Not Found	Not Found	Not Found	Not Found	Not Found	Not Found	Not Found	High	High	1.257e-05	4.294e-10	64
	FALSE	High	[K].DPYTGQQISLFQAMQK.[G]		4.95619e-11	1.33021e-05	3	25	6	530389143; 530389151; 767953210	530389143 [2921-2936]; 530389151 [2784-2799]; 767953210 [2784-2799]		0	1854.91	0.719	0.865	0.843145	0.98982	10.58	8.09	84	116.8	99.2	22.7	4.87	7.08	2.62158e+06	3.84626e+06	4.13063e+06	4.96658e+06	5.34817e+06	5.45287e+06	4296148	4.54416e+06	4.94126e+06	Shared	High	High	High	High	Peak Found	High	High	Peak Found	Peak Found	High	1.222e-05	6.305e-16	102
	FALSE	High	[R].DPYTGQSVSLFQALK.[K]		2.17844e-10	1.33021e-05	3	25	5	530389143; 530389151; 767953210	530389143 [3249-3263]; 530389151 [3112-3126]; 767953210 [3112-3126]		0	1653.85	0.798	0.733	0.947406	0.872022	5.86	4.15	93.9	119	87.1	2.73	5.31		5.97676e+06	5.89696e+06	6.21308e+06	7.57269e+06	7.78463e+06	7.0176e+06			5.54748e+06	Shared	Peak Found	High	High	High	High	High	Not Found	Not Found	Peak Found	High	1.222e-05	6.305e-16	73
	FALSE	High	[R].DSQDAGGFGPEDR.[L]		2.15797e-05	1.33021e-05	4	26	20	530389143; 530389151; 767953210; 119602580	530389143 [1081-1093]; 530389151 [944-956]; 767953210 [944-956]; 119602580 [925-937]		0	1350.56	0.617	0.552	0.465824	0.330454	7.93	10.21	87.9	136.7	75.5	3.51	9.75	5.7	2.55529e+07	2.519e+07	2.38911e+07	3.91841e+07	4.58991e+07	3.87068e+07	23715028	2.14133e+07	2.16396e+07	Shared	High	High	High	High	High	High	High	High	High	High	1.222e-05	8.836e-08	64
	FALSE	High	[K].DTHDQLSEPSEVR.[S]		1.62414e-09	1.33021e-05	3	26	26	530389143; 530389151; 767953210	530389143 [3974-3986]; 530389151 [3837-3849]; 767953210 [3837-3849]		0	1512.69	0.592	0.567	0.541973	0.383379	4.56	5.03	81.8	140.4	77.8	2.27	3.75	4.56	4.0588e+07	4.11621e+07	4.2427e+07	7.16192e+07	6.66878e+07	7.06404e+07	4.13648e+07	3.78064e+07	3.91335e+07	Shared	High	High	High	High	High	High	High	High	High	High	1.222e-05	9.342e-16	48
	FALSE	High	[R].DVAEVDTVR.[R]		0.0037955	0.000340498	3	25	5	530389143; 530389151; 767953210	530389143 [3151-3159]; 530389151 [3014-3022]; 767953210 [3014-3022]		0	1003.51	0.54	0.624	0.213423	0.45385	8.63	0.71	74.9	138.5	86.7	12.79	3.31	0.29	3.03083e+07	3.20725e+07	3.84809e+07	6.27444e+07	5.93397e+07	5.92159e+07	36949404	3.71401e+07	3.71276e+07	Shared	High	Peak Found	Peak Found	High	Peak Found	High	Peak Found	High	High	High	8.578e-05	0.0009068	35
	FALSE	High	[R].DVAEVDTVRR.[A]		0.0558183	0.00394704	3	25	4	530389143; 530389151; 767953210	530389143 [3151-3160]; 530389151 [3014-3023]; 767953210 [3014-3023]		1	1159.61	0.893	1.144	0.994329	0.963373	6.27	7.24	87.6	101	111.4	4.85	6.58	3.3	1.01314e+07	1.05599e+07	9.58354e+06	1.04711e+07	1.18284e+07	1.16837e+07	12711155	1.35297e+07	1.28917e+07	Shared	High	Peak Found	High	High	Peak Found	High	Peak Found	Peak Found	Peak Found	High	0.0013	0.01539	9
	FALSE	High	[K].DYELQLVTYK.[A]		3.71553e-05	1.33021e-05	4	26	10	530389143; 530389151; 767953210; 119602580	530389143 [1423-1432]; 530389151 [1286-1295]; 767953210 [1286-1295]; 119602580 [1267-1276]		0	1271.65	1.121	1.374	0.943207	0.727453	7.94	7.94	96.2	85.9	117.9	3.04	6.71	1.08	2.40276e+07	2.51559e+07	2.54616e+07	2.24495e+07	2.13088e+07	2.43262e+07	30294885	3.09004e+07	3.08355e+07	Shared	Peak Found	High	High	High	High	High	High	High	High	High	1.332e-05	4.312e-06	36
	FALSE	High	[R].EAEGQLQK.[L]		0.010491	0.000860379	4	27	9	530389143; 530389151; 767953210; 119602580	530389143 [875-882]; 530389151 [738-745]; 767953210 [738-745]; 119602580 [719-726]		0	902.458	0.537	0.813	0.153796	0.963865	53.57	67.36	65.8	122.5	111.7	12.07	51.53	31.62	1.51511e+07	1.69668e+07	1.92767e+07	5.65531e+07	2.01734e+07	3.15876e+07	28798614	1.63912e+07	3.15959e+07	Shared	High	High	High	Peak Found	High	High	High	High	High	High	0.0002041	0.002556	34
	FALSE	High	[R].EAIAELER.[E]		0.0302972	0.00223722	4	25	13	530389143; 530389151; 767953210; 119602580	530389143 [2592-2599]; 530389151 [2455-2462]; 767953210 [2455-2462]; 119602580 [2436-2443]		0	930.489	0.659	0.629	0.646849	0.499396	11.87	12.15	83	132.8	84.2	15.32	12.39	4.95	2.64435e+07	2.02498e+07	2.07403e+07	3.07192e+07	3.31782e+07	3.89912e+07	19328730	2.112e+07	2.10535e+07	Shared	High	High	High	High	High	High	High	High	High	High	0.0007372	0.009202	23
	FALSE	High	[R].EALEAESAWCYLYGTGSVAGVYLPGSR.[Q]	1xPropionamide [C10]	2.18699e-08	1.33021e-05	3	25	2	530389143; 530389151; 767953210	530389143 [3817-3843]; 530389151 [3680-3706]; 767953210 [3680-3706]		0	2920.38	0.76	0.484	0.932309	0.541713	11.82	22.59	103.8	132.2	64	16.39	5.88	43.43	1.38443e+06	1.03423e+06	1.40701e+06	1.69036e+06	1.83692e+06		1.59011e+06	853502	741270	Shared	High	Peak Found	Peak Found	High	Peak Found	Not Found	Peak Found	Peak Found	Peak Found	High	1.222e-05	1.426e-13	62
	FALSE	High	[K].EAQAVPATLPELEATK.[A]		8.12534e-07	1.33021e-05	4	26	9	530389143; 530389151; 767953210; 119602580	530389143 [1256-1271]; 530389151 [1119-1134]; 767953210 [1119-1134]; 119602580 [1100-1115]		0	1667.89	0.616	0.687	0.405965	0.724031	11.91	13.33	78.4	127.3	94.3	7.96	9.36	9.66	2.21277e+07	2.0482e+07	2.40133e+07	3.59382e+07	3.29727e+07	3.97354e+07	27134608	2.26424e+07	2.66307e+07	Shared	High	High	High	High	High	High	High	High	High	High	1.222e-05	2.752e-10	43
	FALSE	High	[R].EEAAVDAQQQK.[R]		4.06043e-05	1.33021e-05	4	25	14	530389143; 530389151; 767953210; 119602580	530389143 [1547-1557]; 530389151 [1410-1420]; 767953210 [1410-1420]; 119602580 [1391-1401]		0	1216.58	0.837	0.583	0.971756	0.40804	60.16	11.29	81.2	136.2	82.6	34.64	24.85	28.88	6.89891e+06	6.28775e+06	1.15026e+07	7.50818e+06	1.15805e+07	1.23566e+07	4065237	7.02015e+06	7.19992e+06	Shared	High	High	High	High	High	High	High	High	High	High	1.222e-05	7.728e-07	42
	FALSE	High	[K].EEEEVGFDWSDR.[N]		0.000379617	1.33021e-05	4	28	2	530389143; 530389151; 767953210; 119602580	530389143 [778-789]; 530389151 [641-652]; 767953210 [641-652]; 119602580 [622-633]		0	1497.61	0.01	0.01	1.51642e-16	1.77947e-16				300			17.12					1.21854e+06	1.41256e+06	998553				Shared	Not Found	Not Found	Not Found	High	High	Peak Found	Not Found	Not Found	Not Found	High	1.332e-05	6.023e-05	33
	FALSE	High	[R].EGLTSIEEVTK.[N]		4.69952e-05	1.33021e-05	3	26	5	530389143; 530389151; 767953210	530389143 [4055-4065]; 530389151 [3918-3928]; 767953210 [3918-3928]		0	1205.63	0.594	0.521	0.473983	0.156911	11.39	3.54	84.2	141.8	73.9	17.6	12.87	1.71	1.92717e+07	2.53032e+07	2.74081e+07	3.4098e+07	4.33992e+07	4.25961e+07	22207838	2.16906e+07	2.24249e+07	Shared	High	Peak Found	Peak Found	High	High	Peak Found	High	High	Peak Found	High	1.222e-05	4.001e-07	70
	FALSE	High	[K].EGVVGPELHHK.[L]		0.00205542	0.000214399	3	26	7	530389143; 530389151; 767953210	530389143 [2898-2908]; 530389151 [2761-2771]; 767953210 [2761-2771]		0	1201.63	0.695	0.47	0.686405	0.0656822	13.57	14.18	97	139.6	63.4	2.01	10.46	10.71	1.38646e+07	1.3979e+07	1.34522e+07	2.23135e+07	1.99399e+07	1.81155e+07	1.04852e+07	9.05724e+06	8.55182e+06	Shared	Peak Found	Peak Found	Peak Found	High	High	Peak Found	High	High	High	High	9.321e-05	0.0006812	15
	FALSE	High	[R].ELAEEAAR.[L]		0.0286673	0.00211468	4	26	4	530389143; 530389151; 767953210; 119602580	530389143 [1940-1947]; 530389151 [1803-1810]; 767953210 [1803-1810]; 119602580 [1784-1791]		0	888.442	0.689	0.432	0.709601	0.0675642	8.73	13.21	95.4	144.9	59.8	7.49	4.82	12.5	3.44753e+07	3.48821e+07	3.9369e+07	5.00235e+07	5.29703e+07	5.50827e+07	26799228	2.16127e+07	2.18515e+07	Shared	High	High	Peak Found	Peak Found	Peak Found	High	High	Peak Found	Peak Found	High	0.0006751	0.01007	26
	FALSE	High	[R].ELAEQELEK.[Q]		0.000320597	1.33021e-05	4	25	16	530389143; 530389151; 767953210; 119602580	530389143 [1830-1838]; 530389151 [1693-1701]; 767953210 [1693-1701]; 119602580 [1674-1682]		0	1088.55	0.717	0.531	0.800031	0.198341	5.41	11.49	95.7	129.7	74.6	2.38	4.87	5.83	3.0281e+07	3.0867e+07	2.94375e+07	4.46239e+07	4.1059e+07	4.10606e+07	23617960	2.13365e+07	2.36776e+07	Shared	High	High	High	High	High	High	High	High	High	High	1.332e-05	4.955e-05	46
	FALSE	High	[K].ELAQEQAR.[R]		0.0465778	0.00327353	4	25	6	530389143; 530389151; 767953210; 119602580	530389143 [2479-2486]; 530389151 [2342-2349]; 767953210 [2342-2349]; 119602580 [2323-2330]		0	944.48	0.579	0.494	0.308767	0.104348	55.55	59.32	71.2	169.1	59.7	39.46	41.67	43.15	1.53636e+07	1.87174e+07	3.17541e+07	4.44443e+07	2.19145e+07	5.48485e+07	27120962	1.56959e+07	1.19971e+07	Shared	Peak Found	High	High	Peak Found	Peak Found	Peak Found	Peak Found	Peak Found	High	High	0.001117	0.01371	23
	FALSE	High	[K].ELIPTEEALR.[L]		0.000962529	0.000165459	3	26	8	530389143; 530389151; 767953210	530389143 [3931-3940]; 530389151 [3794-3803]; 767953210 [3794-3803]		0	1170.64	0.611	0.582	0.419343	0.326812	11.51	12.78	83.6	136.8	79.6	0.79	9.38	11.03	5.04137e+07	4.98881e+07	4.96425e+07	7.53299e+07	8.16696e+07	9.07339e+07	43776140	5.43481e+07	4.75501e+07	Shared	High	High	High	Peak Found	High	High	High	High	High	High	2.166e-05	0.0002863	39
	FALSE	High	[K].ELQNAGDR.[L]		0.0403663	0.00292639	4	28	12	530389143; 530389151; 767953210; 119602580	530389143 [816-823]; 530389151 [679-686]; 767953210 [679-686]; 119602580 [660-667]		0	902.433	0.937	0.756	1	0.907143	5.34	9.87	106.5	110.2	83.3	4.93	5.1	20.48	1.1709e+07	1.25033e+07	1.29096e+07	1.29467e+07	1.24964e+07	1.38089e+07	9.19025e+06	9.78494e+06	1.32638e+07	Shared	High	High	High	High	High	High	High	Peak Found	High	High	0.0009563	0.0127	24
	FALSE	High	[R].ELYQQLQR.[G]		0.00670175	0.00058179	3	25	15	530389143; 530389151; 767953210	530389143 [3137-3144]; 530389151 [3000-3007]; 767953210 [3000-3007]		0	1077.57	0.656	0.672	0.668685	0.65345	6.24	4	82.6	131.2	86.2	3.07	3.26	2.66	2.95897e+07	2.82817e+07	2.79233e+07	4.50996e+07	4.49205e+07	4.2518e+07	28753698	2.95259e+07	3.03233e+07	Shared	High	High	High	High	High	High	High	High	High	High	0.0001523	0.001735	38
	FALSE	High	[K].EMSVYEAYR.[K]		0.00298272	0.000307895	3	26	8	530389143; 530389151; 767953210	530389143 [4293-4301]; 530389151 [4156-4164]; 767953210 [4156-4164]		0	1147.51	0.518	0.433	0.292125	0.0926928	9.34	5.93	76.7	157.3	66.1	5.64	5.04	3.1	3.7826e+06	4.1938e+06	3.84234e+06	7.87958e+06	8.03763e+06	7.29738e+06	3.48054e+06	3.31047e+06	3.29162e+06	Shared	High	High	High	High	High	High	Peak Found	Peak Found	Peak Found	High	7.707e-05	0.0006844	23
	FALSE	High	[K].EQAELEAAR.[Q]		0.0044186	0.00041046	4	26	9	530389143; 530389151; 767953210; 119602580	530389143 [2105-2113]; 530389151 [1968-1976]; 767953210 [1968-1976]; 119602580 [1949-1957]		0	1016.5	0.694	0.489	0.790756	0.193663	20.11	12.08	88.7	144	67.3	16.24	12.27	10.29	8.13941e+06	6.17589e+06	6.24803e+06	1.13931e+07	1.01421e+07	8.90324e+06	5.56672e+06	4.73612e+06	4.63228e+06	Shared	High	High	High	High	High	High	High	High	High	High	0.0001054	0.001086	26
	FALSE	High	[K].EQELQQTLQQEQSVLDQLR.[G]		2.1139e-12	1.33021e-05	4	25	6	530389143; 530389151; 767953210; 119602580	530389143 [2204-2222]; 530389151 [2067-2085]; 767953210 [2067-2085]; 119602580 [2048-2066]		0	2313.17	0.738	0.651	0.826248	0.576151	4.89	3.79	92.2	126.1	81.7	2.18	6.53	1.83	6.15295e+07	5.88988e+07	6.02912e+07	8.3387e+07	8.24526e+07	7.39177e+07	52369444	5.34585e+07	5.43167e+07	Shared	Peak Found	Peak Found	High	High	High	High	High	High	Peak Found	High	1.222e-05	6.305e-16	81
	FALSE	High	[K].EQELQQTLQQEQSVLDQLRGEAEAAR.[R]		1.05828e-10	1.33021e-05	4	25	3	530389143; 530389151; 767953210; 119602580	530389143 [2204-2229]; 530389151 [2067-2092]; 767953210 [2067-2092]; 119602580 [2048-2073]		1	2997.49	0.752	7.956	0.961207	5.94426e-09	0	102.5	23.2	30.9	245.9			80.42			499298	663956			10073866		2.76993e+06	Shared	Not Found	Not Found	Peak Found	Peak Found	Not Found	Not Found	High	High	High	High	1.257e-05	2.239e-11	70
	FALSE	High	[K].EQLNEYK.[G]		0.0612409	0.00436336	4	27	3	530389143; 530389151; 767953210; 119602580	530389143 [914-920]; 530389151 [777-783]; 767953210 [777-783]; 119602580 [758-764]		0	923.447	0.637	0.491	0.604746	0.14456	14.68	18.93	89.8	140.9	69.2	2	15.21	16.83	9.36665e+06	9.06516e+06	9.03642e+06	1.2816e+07	1.42244e+07	1.72104e+07	6.19534e+06	6.98636e+06	8.59263e+06	Shared	Peak Found	Peak Found	Peak Found	High	High	Peak Found	Peak Found	Peak Found	High	High	0.00154	0.01975	19
	FALSE	High	[R].EQLQLLEEQHR.[A]		3.28433e-06	1.33021e-05	3	25	19	530389143; 530389151; 767953210	530389143 [2738-2748]; 530389151 [2601-2611]; 767953210 [2601-2611]		0	1422.73	0.624	0.536	0.540818	0.20531	5.95	5.42	88.2	138.3	73.5	7.62	5.08	3.21	1.64099e+07	1.8688e+07	1.8872e+07	3.02357e+07	2.73469e+07	2.92864e+07	1.55646e+07	1.52129e+07	1.62047e+07	Shared	High	High	High	High	High	High	High	High	High	High	1.222e-05	2.705e-09	48
	FALSE	High	[R].EQLRQEQALLEEIER.[H]		1.24129e-06	1.33021e-05	4	26	8	530389143; 530389151; 767953210; 119602580	530389143 [1388-1402]; 530389151 [1251-1265]; 767953210 [1251-1265]; 119602580 [1232-1246]		1	1883.98	1.038	1.844	0.995742	0.351372	20.87	17.72	80	77.3	142.7	14.56	18.12	10.29	2.80615e+06	3.26593e+06	2.44145e+06	2.1773e+06	2.71284e+06	3.14611e+06	5.00382e+06	4.49606e+06	5.5267e+06	Shared	High	Peak Found	High	High	High	High	High	High	High	High	1.222e-05	2.179e-07	10
	FALSE	High	[K].EQMAQQLAEETQGFQR.[T]		1.9416e-10	1.33021e-05	4	25	4	530389143; 530389151; 767953210; 119602580	530389143 [2493-2508]; 530389151 [2356-2371]; 767953210 [2356-2371]; 119602580 [2337-2352]		0	1893.88	0.739	0.554	0.936544	0.403691	25.14	83.22	92.5	133.5	74	10.47	42.03	68.33	3.30575e+06	2.72783e+06	2.82651e+06	4.08006e+06	4.47314e+06	1.79001e+06	2.26051e+06	491352	3.10551e+06	Shared	Peak Found	Peak Found	High	High	High	High	Peak Found	Peak Found	Peak Found	High	1.222e-05	6.305e-16	96
	FALSE	High	[R].ESADPLGAWLQDAR.[R]		9.82889e-10	1.33021e-05	4	26	9	530389143; 530389151; 767953210; 119602580	530389143 [1356-1369]; 530389151 [1219-1232]; 767953210 [1219-1232]; 119602580 [1200-1213]		0	1528.74	0.635	0.577	0.527472	0.306101	5.45	4.23	86.3	136	77.7	2.19	7.44	2.02	3.40299e+07	3.28229e+07	3.41602e+07	5.3602e+07	5.4623e+07	4.74835e+07	30647264	3.15222e+07	3.03145e+07	Shared	High	High	High	High	High	High	High	High	High	High	1.222e-05	6.305e-16	81
	FALSE	High	[K].ESYSALMR.[E]		0.0155512	0.00118011	4	28	9	530389143; 530389151; 767953210; 119602580	530389143 [798-805]; 530389151 [661-668]; 767953210 [661-668]; 119602580 [642-649]		0	956.451	0.731	0.615	0.834004	0.417668	10.05	2.48	92.7	127.9	79.4	8.4	3.99	3.06	1.0776e+07	1.0778e+07	1.2424e+07	1.47506e+07	1.58535e+07	1.4874e+07	9074329	9.22857e+06	9.62604e+06	Shared	High	High	High	High	Peak Found	High	Peak Found	Peak Found	Peak Found	High	0.0003224	0.004442	13
	FALSE	High	[R].EYGSCSHHYQQLLQSLEQGAQEESR.[C]	1xPropionamide [C5]	1.43061e-07	1.33021e-05	4	26	6	530389143; 530389151; 767953210; 119602580	530389143 [1099-1123]; 530389151 [962-986]; 767953210 [962-986]; 119602580 [943-967]		0	2978.33	0.062	0.546	1.51642e-16	0.370834	20.88	20.88	11.5	186.6	101.9		26.03	11.08		762024		1.40935e+07	1.23535e+07	8.23439e+06	7.65673e+06	6.15014e+06	6.74458e+06	Shared	Not Found	Peak Found	Not Found	High	High	High	High	High	High	High	1.332e-05	8.211e-09	33
	FALSE	High	[K].FAEQTLR.[Q]		0.0327335	0.00245195	4	26	15	530389143; 530389151; 767953210; 119602580	530389143 [2315-2321]; 530389151 [2178-2184]; 767953210 [2178-2184]; 119602580 [2159-2165]		0	864.457	0.711	0.591	0.847163	0.360608	21.96	12.51	93.6	131.5	74.9	9.22	18.2	4.89	4.48749e+07	4.68151e+07	3.90866e+07	6.58625e+07	4.62186e+07	6.30757e+07	38926920	3.58988e+07	3.57162e+07	Shared	High	High	High	High	High	High	High	High	High	High	0.0008294	0.01005	19
	FALSE	High	[K].FKEMELPAK.[E]		0.000426878	1.33021e-05	4	28	11	530389143; 530389151; 767953210; 119602580	530389143 [466-474]; 530389151 [329-337]; 767953210 [329-337]; 119602580 [310-318]		1	1092.58	0.616	1.018	0.522892	0.999483	6.2	4.47	69.4	112.6	118	6.28	3.45	3.29	1.36008e+07	1.19987e+07	1.2722e+07	2.15042e+07	2.00851e+07	2.06415e+07	2.16417e+07	2.16627e+07	2.04418e+07	Shared	High	High	High	High	High	High	High	High	Peak Found	High	1.257e-05	0.0001312	38
	FALSE	High	[K].FLEGTSCIAGVFVDATK.[E]	1xPropionamide [C7]	8.31924e-11	1.33021e-05	3	26	11	530389143; 530389151; 767953210	530389143 [4070-4086]; 530389151 [3933-3949]; 767953210 [3933-3949]		0	1828.91	0.58	0.691	0.390416	0.724177	21.7	20.8	76.6	132.1	91.3	4.95	15.65	3.25	1.33473e+07	1.45991e+07	1.45178e+07	2.88584e+07	2.50335e+07	2.10426e+07	1.64491e+07	1.74927e+07	1.73034e+07	Shared	High	High	High	High	High	High	High	High	High	High	1.222e-05	6.305e-16	119
	FALSE	High	[R].FIEQEK.[A]		0.140522	0.00924473	3	25	3	530389143; 530389151; 767953210	530389143 [2650-2655]; 530389151 [2513-2518]; 767953210 [2513-2518]		0	793.409	0.597	0.563	0.407019	0.360496	5.95	13.84	83	136.7	80.3	12.08	11.62	5.65	3.25165e+07	3.44483e+07	4.08131e+07	5.67002e+07	5.58949e+07	6.84208e+07	33288822	3.14537e+07	3.52154e+07	Shared	Peak Found	High	Peak Found	Peak Found	Peak Found	High	Peak Found	Peak Found	High	High	0.003232	0.05124	14
	FALSE	High	[R].FLEVQYLTGGLIEPDTPGR.[V]		2.03789e-12	1.33021e-05	3	27	4	530389143; 530389151; 767953210	530389143 [4529-4547]; 530389151 [4392-4410]; 767953210 [4392-4410]		0	2105.09	0.508	0.552	0.219639	0.254092	3.85	1.1	74	145.6	80.4	12.36	1.77		5.71227e+06	5.66714e+06	4.55341e+06	1.11482e+07	1.12313e+07	1.08586e+07			6.15909e+06	Shared	Peak Found	High	Peak Found	High	Peak Found	High	Not Found	High	Peak Found	High	1.332e-05	2.868e-14	90
	FALSE	High	[R].FLEVQYLTGGLIEPDTPGRVPLDEALQR.[G]		4.29213e-15	1.33021e-05	3	27	8	530389143; 530389151; 767953210	530389143 [4529-4556]; 530389151 [4392-4419]; 767953210 [4392-4419]		1	3126.65	0.751	0.873	0.868061	0.979916	5.57	6.1	85.1	113.5	101.4	4.77	6.06	4.08	1.4018e+07	1.52346e+07	1.40663e+07	1.802e+07	2.02787e+07	1.87565e+07	15729411	1.6746e+07	1.70018e+07	Shared	High	High	High	High	High	High	High	Peak Found	High	High	1.222e-05	6.305e-16	41
	FALSE	High	[R].FLQEEAEK.[M]		0.00253073	0.000291423	4	26	8	530389143; 530389151; 767953210; 119602580	530389143 [2407-2414]; 530389151 [2270-2277]; 767953210 [2270-2277]; 119602580 [2251-2258]		0	993.489	0.768	0.562	0.910106	0.395351	9.52	2.05	98.9	128.7	72.3	7.18	0.89	1.79	4.50656e+07	4.20017e+07	3.90298e+07	5.40507e+07	5.46585e+07	5.50069e+07	31375374	3.02818e+07	3.06995e+07	Shared	Peak Found	High	High	High	High	High	High	High	High	High	5.325e-05	0.0006353	42
	FALSE	High	[K].FISETLR.[R]		0.0304651	0.00225231	4	26	17	530389143; 530389151; 767953210; 119602580	530389143 [1478-1484]; 530389151 [1341-1347]; 767953210 [1341-1347]; 119602580 [1322-1328]		0	865.478	0.943	0.787	0.994836	0.928142	9.39	7.26	102.9	109.1	87.9	9.9	5.96	2.71	9.28981e+07	7.85611e+07	7.86469e+07	9.22644e+07	8.33269e+07	8.33933e+07	69234852	6.71871e+07	6.55909e+07	Shared	High	High	High	High	High	High	High	High	High	High	0.0008661	0.009898	22
	FALSE	High	[R].FPSSFEEIEILWSQFLK.[F]		1.01093e-12	1.33021e-05	4	28	1	530389143; 530389151; 767953210; 119602580	530389143 [449-465]; 530389151 [312-328]; 767953210 [312-328]; 119602580 [293-309]		0	2100.07	0.792	0.01	0.963384	1.77947e-16	54.24		132.6	167.4		48.59			1.67431e+06		817967			1.47808e+06				Shared	High	Not Found	Peak Found	Not Found	Not Found	Peak Found	Not Found	Not Found	Not Found	High	1.222e-05	6.305e-16	102
	FALSE	High	[R].FPVTDAVNK.[G]		0.000153231	1.33021e-05	3	26	11	530389143; 530389151; 767953210	530389143 [4472-4480]; 530389151 [4335-4343]; 767953210 [4335-4343]		0	990.525	0.728	0.684	0.814035	0.736796	10.4	8.45	91.7	125.9	82.4	9.45	6.56	8.64	3.17661e+07	2.64071e+07	2.82592e+07	4.18074e+07	3.87936e+07	3.67021e+07	25112490	2.92117e+07	2.53771e+07	Shared	High	High	High	High	High	High	High	High	High	High	1.222e-05	1.121e-05	41
	FALSE	High	[R].FRELAEEAAR.[L]		0.00137246	0.000181903	4	26	4	530389143; 530389151; 767953210; 119602580	530389143 [1938-1947]; 530389151 [1801-1810]; 767953210 [1801-1810]; 119602580 [1782-1791]		1	1191.61	0.904	1.631	0.994095	0.472009	16.37	12.01	76.7	84.9	138.4	8.29	70.49	1.51	1.61346e+06	1.79161e+06	1.90444e+06	278325	1.98243e+06	2.15728e+06	3.26718e+06	3.19808e+06		Shared	High	Peak Found	Peak Found	Peak Found	Peak Found	High	High	High	Not Found	High	4.815e-05	0.0002715	16
	FALSE	High	[R].GANVIAGVWLEEAGQK.[L]		5.23942e-08	1.33021e-05	3	25	5	530389143; 530389151; 767953210	530389143 [3164-3179]; 530389151 [3027-3042]; 767953210 [3027-3042]		0	1641.86	0.812	0.736	0.950867	0.91332	3.45	11.04	95.6	117.8	86.6		5.02	10.08			3.65631e+06	4.83808e+06	4.50289e+06	4.39822e+06	3.31311e+06	3.56054e+06	2.90952e+06	Shared	Not Found	Not Found	Peak Found	High	High	High	High	Peak Found	Peak Found	High	1.332e-05	2.65e-09	64
	FALSE	High	[R].GAQEVGER.[L]		0.0268256	0.00189483	4	26	2	530389143; 530389151; 767953210; 119602580	530389143 [1297-1304]; 530389151 [1160-1167]; 767953210 [1160-1167]; 119602580 [1141-1148]		0	845.411	6.707	5.918	5.98479e-11	3.96938e-09	7.61	8.68	147.7	22	130.3	5.97	1.99	7.74	2.22959e+07	2.38892e+07	2.51251e+07	3.50425e+06	3.64547e+06	3.56196e+06	19564864	2.10809e+07	2.28388e+07	Shared	Peak Found	Peak Found	Peak Found	High	Peak Found	High	Peak Found	Peak Found	Peak Found	High	0.0006012	0.008071	15
	FALSE	High	[R].GCLDEETSR.[A]	1xPropionamide [C2]	0.00616765	0.000530723	3	25	7	530389143; 530389151; 767953210	530389143 [3303-3311]; 530389151 [3166-3174]; 767953210 [3166-3174]		0	1080.46	0.702	0.594	0.747592	0.350519	0.78	8.55	91.4	130.8	77.8	0.4	0.54	6.02	3.32039e+07	3.32071e+07	3.34337e+07	4.76188e+07	4.71451e+07	4.75455e+07	30126354	2.8256e+07	2.67152e+07	Shared	High	High	High	High	Peak Found	High	Peak Found	Peak Found	High	High	0.0001432	0.001588	29
	FALSE	High	[K].GDECQLVGPAQPSHWK.[V]	1xPropionamide [C4]	9.99094e-11	1.33021e-05	4	27	18	530389143; 530389151; 767953210; 119602580	530389143 [967-982]; 530389151 [830-845]; 767953210 [830-845]; 119602580 [811-826]		0	1822.85	0.669	0.446	0.743079	0.112403	19.94	19.71	94.2	138.7	67.1	17.88	12.06	17.66	1.5205e+07	2.18691e+07	1.92462e+07	2.83532e+07	2.57931e+07	3.26993e+07	1.02913e+07	1.37156e+07	1.45926e+07	Shared	High	High	High	High	High	High	High	High	High	High	1.222e-05	7.051e-15	34
	FALSE	High	[K].GFFDPNTEENLTYLQLMER.[C]		5.92495e-12	1.33021e-05	3	26	1	530389143; 530389151; 767953210	530389143 [4231-4249]; 530389151 [4094-4112]; 767953210 [4094-4112]		0	2317.08	0.712	0.872	0.799901	0.981648	5.8	6.61	80.7	117.7	101.5	3.44	2.95	6.24	9.39266e+06	9.34369e+06	9.9362e+06	1.3703e+07	1.38855e+07	1.31182e+07	11817834	1.14427e+07	1.2892e+07	Shared	High	Peak Found	Peak Found	Peak Found	Peak Found	Peak Found	Peak Found	Peak Found	Peak Found	High	1.222e-05	6.305e-16	86
	FALSE	High	[K].GFFDPNTHENLTYLQLLER.[C]		8.31423e-16	1.33021e-05	5	34	9	13548675; 525507390; 530389143; 530389151; 767953210	13548675 [741-759]; [1702-1720]; 525507390 [766-784]; [1727-1745]; 530389143 [2994-3012]; 530389151 [2857-2875]; 767953210 [2857-2875]		0	2307.14	0.935	0.798	0.998676	0.921753	10.16	6.24	106.2	105.8	88	6.24	5.19	3.16	5.22312e+07	5.13583e+07	4.64449e+07	5.58721e+07	5.11753e+07	5.10862e+07	4.256e+07	4.33731e+07	4.07681e+07	Shared	High	High	High	High	High	High	Peak Found	High	High	High	1.222e-05	6.305e-16	45
	FALSE	High	[K].GFFDPNTHENLTYR.[Q]		1.84142e-09	1.33021e-05	3	25	7	530389143; 530389151; 767953210	530389143 [3653-3666]; 530389151 [3516-3529]; 767953210 [3516-3529]		0	1710.79	0.58	0.643	0.338902	0.540814	22.66	9.05	77.8	134	88.2	28.77	17.29	13.89	6.31477e+07	4.09983e+07	3.82342e+07	6.79049e+07	9.22002e+07	7.06604e+07	4.3681e+07	5.66148e+07	4.65216e+07	Shared	Peak Found	High	High	Peak Found	Peak Found	High	High	High	High	High	1.222e-05	2.599e-10	5
	FALSE	High	[R].GGAEGELQALR.[A]		2.8466e-05	1.33021e-05	4	25	18	530389143; 530389151; 767953210; 119602580	530389143 [1611-1621]; 530389151 [1474-1484]; 767953210 [1474-1484]; 119602580 [1455-1465]		0	1100.57	0.808	0.771	0.959257	0.886735	14.47	8.85	100.3	112	87.6	10.65	8.78	3.52	2.12918e+07	2.22105e+07	1.80518e+07	2.74752e+07	2.36012e+07	2.37677e+07	18593688	1.81937e+07	1.94849e+07	Shared	High	High	High	High	High	High	Peak Found	High	High	High	1.222e-05	2.761e-06	51
	FALSE	High	[K].GGELVYTDSEAR.[D]		1.32711e-05	1.33021e-05	3	25	19	530389143; 530389151; 767953210	530389143 [3033-3044]; 530389151 [2896-2907]; 767953210 [2896-2907]		0	1296.61	0.588	0.636	0.308864	0.615736	8.03	7.74	79.3	134.9	85.8	14.82	2.63	6.95	2.12291e+07	2.23794e+07	2.78332e+07	3.7236e+07	3.80763e+07	3.92364e+07	2.42184e+07	2.2235e+07	2.55521e+07	Shared	High	High	High	High	Peak Found	High	High	High	High	High	1.222e-05	3.455e-08	25
	FALSE	High	[K].GHLSGLAK.[R]		0.0101606	0.000810125	4	27	2	530389143; 530389151; 767953210; 119602580	530389143 [921-928]; 530389151 [784-791]; 767953210 [784-791]; 119602580 [765-772]		0	782.452	0.609	0.385	0.474977	0.0054548	21.96	11.41	91.6	150.5	58	21.3	6.87	13.22	4.80832e+07	5.85433e+07	7.35315e+07	9.61881e+07	1.02919e+08	8.9697e+07	44268536	3.44131e+07	3.70607e+07	Shared	Peak Found	Peak Found	High	Peak Found	Peak Found	Peak Found	Peak Found	Peak Found	High	High	0.0002041	0.002447	25
	FALSE	High	[R].GLFDEEMNEILTDPSDDTK.[G]		1.64447e-12	1.33021e-05	3	26	9	530389143; 530389151; 767953210	530389143 [4212-4230]; 530389151 [4075-4093]; 767953210 [4075-4093]		0	2168.95	0.619	0.612	0.502397	0.539038	4.09	6.08	83.6	135.1	81.3	2.26	4.36	3.43	1.49994e+07	1.46525e+07	1.4337e+07	2.36882e+07	2.43422e+07	2.23368e+07	14885466	1.39146e+07	1.42529e+07	Shared	High	High	High	High	High	High	High	High	High	High	1.222e-05	6.305e-16	114
	FALSE	High	[R].GLHQSIEEFR.[A]		0.00157511	0.000214399	4	26	9	530389143; 530389151; 767953210; 119602580	530389143 [702-711]; 530389151 [565-574]; 767953210 [565-574]; 119602580 [546-555]		0	1215.61	0.917	0.925	0.99277	0.998801	19.59	20.9	98.2	97.2	104.6	16.39	16.95	11.3	3.5891e+07	3.05779e+07	2.58109e+07	3.91579e+07	3.0244e+07	2.89531e+07	3.25526e+07	2.67699e+07	3.30119e+07	Shared	Peak Found	High	High	High	Peak Found	High	High	High	High	High	5.731e-05	0.0003208	24
	FALSE	High	[K].GIIRPGTAFELLEAQAATGYVIDPIK.[G]		2.974e-14	1.33021e-05	3	26	8	530389143; 530389151; 767953210	530389143 [4098-4123]; 530389151 [3961-3986]; 767953210 [3961-3986]		0	2743.5	1.041	0.669	0.990544	0.730954	29.65	28.32	115.1	110.8	74.1	21.24	28.72	14.9	1.62651e+07	1.30122e+07	1.06355e+07	1.56222e+07	1.25299e+07	8.60233e+06	9601879	8.37813e+06	7.10993e+06	Shared	High	Peak Found	High	High	High	High	High	High	High	High	1.222e-05	6.305e-16	47
	FALSE	High	[K].GLLSAEVAR.[L]		0.00305818	0.000323902	3	26	20	530389143; 530389151; 767953210	530389143 [3855-3863]; 530389151 [3718-3726]; 767953210 [3718-3726]		0	915.526	1.006	0.941	0.994389	0.997884	38.32	10.64	101.4	100.8	97.7	31.23	7.46	7.41	3.04834e+07	2.31166e+07	1.59936e+07	2.48852e+07	2.14443e+07	2.29836e+07	20179270	2.22743e+07	2.33787e+07	Shared	High	High	High	High	High	High	High	High	High	High	0.0001184	0.001033	35
	FALSE	High	[K].GLVEDTLR.[Q]		0.0460684	0.00324513	4	26	3	530389143; 530389151; 767953210; 119602580	530389143 [2053-2060]; 530389151 [1916-1923]; 767953210 [1916-1923]; 119602580 [1897-1904]		0	902.494	0.676	0.595	0.729491	0.381924	14.26	2.5	90.7	131.2	78.1	10.84	7.96	1.36	2.56536e+07	3.18903e+07	2.87378e+07	4.71624e+07	4.15873e+07	4.08883e+07	25012140	2.47583e+07	2.43478e+07	Shared	High	High	Peak Found	Peak Found	Peak Found	Peak Found	Peak Found	High	Peak Found	High	0.001117	0.01362	24
	FALSE	High	[K].GLVGPELHDR.[L]		0.000111622	1.33021e-05	3	26	19	530389143; 530389151; 767953210	530389143 [3893-3902]; 530389151 [3756-3765]; 767953210 [3756-3765]		0	1092.58	0.714	0.656	0.796679	0.617403	1.58	1.57	90.3	126.6	83.1	2.72	0.87	4.25	2.89592e+07	2.92379e+07	3.0472e+07	4.12684e+07	4.09929e+07	4.05597e+07	2.71684e+07	2.68941e+07	2.5102e+07	Shared	High	High	High	High	High	High	High	High	High	High	1.332e-05	1.489e-05	41
	FALSE	High	[K].GIYQSLEGAVQAGQLK.[V]		4.72824e-11	1.33021e-05	4	28	16	530389143; 530389151; 767953210; 119602580	530389143 [483-498]; 530389151 [346-361]; 767953210 [346-361]; 119602580 [327-342]		0	1661.89	0.578	0.601	0.357616	0.349145	9.27	8.17	81.9	136.2	81.9	6.53	7.04	2.72	3.26547e+07	3.70166e+07	3.61099e+07	6.00131e+07	6.49576e+07	5.64808e+07	3.59286e+07	3.77178e+07	3.60731e+07	Shared	High	High	High	High	High	High	High	High	High	High	1.222e-05	6.305e-16	93
	FALSE	High	[R].GRLPLLAVCDYK.[Q]	1xPropionamide [C9]	4.15931e-07	1.33021e-05	4	27	23	530389143; 530389151; 767953210; 119602580	530389143 [947-958]; 530389151 [810-821]; 767953210 [810-821]; 119602580 [791-802]		1	1418.78	0.896	0.971	0.988254	1	21.99	21.99	93.7	104.6	101.6	12.36	21.33	6.55	2.22451e+07	1.88262e+07	1.75782e+07	2.10205e+07	1.79031e+07	2.71382e+07	22439211	2.04203e+07	1.98279e+07	Shared	High	High	High	High	High	High	High	High	High	High	1.222e-05	4.258e-11	35
	FALSE	High	[R].GTQGAEEVLR.[A]		0.000487182	3.60116e-05	4	26	14	530389143; 530389151; 767953210; 119602580	530389143 [1239-1248]; 530389151 [1102-1111]; 767953210 [1102-1111]; 119602580 [1083-1092]		0	1059.54	0.727	0.598	0.85313	0.473715	10.98	5.51	93	127.7	79.3	12.59	4.78	3.32	3.09277e+07	2.87947e+07	2.40574e+07	3.8969e+07	3.95651e+07	4.25664e+07	24782444	2.45607e+07	2.32916e+07	Shared	High	High	High	High	High	High	High	High	High	High	1.222e-05	5.351e-05	61
	FALSE	High	[K].GWLYYEAGQR.[F]		0.0045789	0.00041046	3	27	7	530389143; 530389151; 767953210	530389143 [4519-4528]; 530389151 [4382-4391]; 767953210 [4382-4391]		0	1242.59	0.682	0.857	0.696941	0.971657	8.9	4.74	80.6	118.2	101.2	11.48	6.29	2.05	1.19208e+07	1.13234e+07	1.40389e+07	1.729e+07	1.93391e+07	1.74701e+07	15462038	1.48911e+07	1.49673e+07	Shared	High	Peak Found	High	High	High	High	High	High	Peak Found	High	0.0001523	0.001562	27
	FALSE	High	[CR].GYFDEEMNR.[IV]		0.00237264	0.000274068	6	36	20	13548675; 525507390; 530389143; 1082356; 530389151; 767953210	13548675 [1683-1691]; [2341-2349]; [2875-2883]; [3409-3417]; [3943-3951]; [4477-4485]; [5011-5019]; 525507390 [1708-1716]; [2366-2374]; [2902-2910]; [3433-3441]; [3967-3975]; [4501-4509]; [5034-5042]; 530389143 [2975-2983]; 1082356 [451-459]; 530389151 [2838-2846]; 767953210 [2838-2846]		0	1160.47	0.708	0.777	0.717638	0.904409	4.64	4.22	85.5	120.7	93.8	1.94	6.03	1.75	5.53816e+07	5.34794e+07	5.36476e+07	8.32167e+07	7.57584e+07	7.45448e+07	60613936	5.874e+07	5.88885e+07	Shared	High	High	High	High	High	High	High	High	High	High	8.578e-05	0.0007823	10
	FALSE	High	[CR].GYFDEEMNR.[IV]	1xOxidation [M7]	0.116641	0.00799107	6	36	3	13548675; 525507390; 530389143; 1082356; 530389151; 767953210	13548675 [1683-1691]; [2341-2349]; [2875-2883]; [3409-3417]; [3943-3951]; [4477-4485]; [5011-5019]; 525507390 [1708-1716]; [2366-2374]; [2902-2910]; [3433-3441]; [3967-3975]; [4501-4509]; [5034-5042]; 530389143 [2975-2983]; 1082356 [451-459]; 530389151 [2838-2846]; 767953210 [2838-2846]		0	1176.46	0.72	0.778	0.886483	0.946192	14.55	14.1	86.5	120.1	93.4	19.27	4.33	13.49	2.0671e+06	2.6968e+06	1.88233e+06	2.87217e+06	3.08231e+06	2.85355e+06	2.46836e+06	2.23365e+06	1.88052e+06	Shared	Peak Found	Peak Found	Peak Found	High	High	High	Peak Found	Peak Found	Peak Found	High	0.002823	0.04108	4
	FALSE	High	[R].GYFSEEMNR.[V]		0.00426419	0.00039367	3	25	20	530389143; 530389151; 767953210	530389143 [3634-3642]; 530389151 [3497-3505]; 767953210 [3497-3505]		0	1132.47	0.667	0.635	0.690385	0.488245	7.93	6.04	87.7	128.9	83.4	7.01	5.39	2.42	2.11437e+07	2.27535e+07	2.433e+07	3.65e+07	3.34158e+07	3.31855e+07	22116958	2.16241e+07	2.10702e+07	Shared	High	High	High	High	High	High	High	High	High	High	0.0001208	0.001071	42
	FALSE	High	[K].GYYSPYSVSGSGSTAGSR.[T]		6.17412e-11	1.33021e-05	3	26	10	530389143; 530389151; 767953210	530389143 [4615-4632]; 530389151 [4478-4495]; 767953210 [4478-4495]		0	1782.79	1.173	1.666	0.980098	0.615065	12.18	6.23	92.4	78.8	128.8	9.44	4.45	5.81	2.21014e+06	2.66724e+06	2.40788e+06	1.90404e+06	2.05225e+06	2.06476e+06	3.56362e+06	3.17294e+06	3.35698e+06	Shared	High	High	High	Peak Found	High	High	High	High	High	High	1.222e-05	6.305e-16	58
	FALSE	High	[R].HHTAAFEER.[R]		0.0184255	0.00135071	4	28	3	530389143; 530389151; 767953210; 119602580	530389143 [439-447]; 530389151 [302-310]; 767953210 [302-310]; 119602580 [283-291]		0	1097.51	1.347	0.321	0.960985	0.363735	16.8	0	151.5	112.4	36.1	16.05			1.33997e+06	1.49178e+06	1.07829e+06	994546				319101		Shared	Peak Found	Peak Found	High	High	Not Found	Not Found	Not Found	Peak Found	Not Found	High	0.0004163	0.005381	28
	FALSE	High	[R].HKPLLIDMNK.[V]		0.00018181	1.33021e-05	4	29	15	530389143; 530389151; 767953210; 119602580	530389143 [342-351]; 530389151 [205-214]; 767953210 [209-218]; 119602580 [186-195]		0	1208.68	1.267	0.76	0.833151	0.886328	27.16	11.5	112.2	106.7	81.1	23.22	21.47	1.67	2.81406e+07	2.12219e+07	1.79358e+07	2.17628e+07	1.41565e+07	2.01956e+07	1.53462e+07	1.55866e+07	1.50759e+07	Shared	High	High	High	High	High	High	High	High	High	High	1.222e-05	5.528e-06	10
	FALSE	High	[R].HISDLYEDLR.[D]		8.83474e-07	1.33021e-05	4	29	7	530389143; 530389151; 767953210; 119602580	530389143 [204-213]; 530389151 [67-76]; 767953210 [71-80]; 119602580 [48-57]		0	1260.62	0.609	0.409	0.509205	0.0153774	7.59	13.04	91.4	148.1	60.5	5.3	5.21	12.67	4.42933e+07	4.21365e+07	3.98364e+07	6.8303e+07	7.27746e+07	6.56687e+07	2.56573e+07	2.79132e+07	3.27924e+07	Shared	High	High	High	High	High	High	Peak Found	High	Peak Found	High	1.222e-05	7.284e-10	23
	FALSE	High	[R].HPQGEQMYR.[R]		5.41059e-05	1.33021e-05	4	28	9	530389143; 530389151; 767953210; 119602580	530389143 [606-614]; 530389151 [469-477]; 767953210 [469-477]; 119602580 [450-458]		0	1145.52	0.418	0.47	0.0226206	0.104395	37.15	8.6	66.5	158.9	74.7	42.97	3.13	10.18	8.08089e+06	1.01055e+07	1.78642e+07	2.35366e+07	2.41618e+07	2.50487e+07	9844658	1.20526e+07	1.13534e+07	Shared	High	High	High	High	High	High	High	Peak Found	Peak Found	High	1.332e-05	6.571e-06	58
	FALSE	High	[R].HPQGEQMYR.[R]	1xOxidation [M7]	0.000957781	0.000165459	4	28	3	530389143; 530389151; 767953210; 119602580	530389143 [606-614]; 530389151 [469-477]; 767953210 [469-477]; 119602580 [450-458]		0	1161.51	0.479	0.312	0.485641	0.0581246	26.54	26.41	80.2	167.5	52.3	5.31	23.02		616199		664294	1.57299e+06	980182	1.33512e+06		417024		Shared	Peak Found	Not Found	Peak Found	High	High	High	Not Found	Peak Found	Not Found	High	3.751e-05	0.0001776	16
	FALSE	High	[R].KAALEEVER.[L]		0.0252409	0.0017708	4	26	7	530389143; 530389151; 767953210; 119602580	530389143 [2147-2155]; 530389151 [2010-2018]; 767953210 [2010-2018]; 119602580 [1991-1999]		1	1044.57	0.689	0.606	0.831475	0.57807	29.22	26.48	89.3	131.2	79.5	21.74	19.38	9.57	4.51317e+06	6.96624e+06	5.52997e+06	9.70266e+06	8.12217e+06	6.55345e+06	5729420	4.92079e+06	4.83359e+06	Shared	High	Peak Found	High	Peak Found	High	High	High	High	High	High	0.0005778	0.008892	21
	FALSE	High	[K].KDLLPSDMAVALLEAQAGTGHIIDPATSAR.[L]		1.14542e-11	1.33021e-05	3	25	2	530389143; 530389151; 767953210	530389143 [3188-3217]; 530389151 [3051-3080]; 767953210 [3051-3080]		1	3061.6	1.457	0.729	0.938538	0.958884	21.67	30.39	131.6	97.4	71	33.44	11.86	28.12	981608	906090	1.61745e+06	789016	726985	621839	666249	529696	372475	Shared	Peak Found	High	Peak Found	Peak Found	Peak Found	Peak Found	Peak Found	High	Peak Found	High	1.222e-05	6.305e-16	27
	FALSE	High	[K].KELIPTEEALR.[L]		0.0240142	0.00162632	3	26	7	530389143; 530389151; 767953210	530389143 [3930-3940]; 530389151 [3793-3803]; 767953210 [3793-3803]		1	1298.73	0.75	0.906	0.938538	0.995262	36.55	28.92	84.7	112.9	102.4	27.51	23.77	2.5	1.19587e+06	1.56757e+06	2.08041e+06	2.0903e+06	1.68252e+06	2.7019e+06	1.82536e+06	1.89443e+06	1.91491e+06	Shared	Peak Found	High	High	High	High	High	High	Peak Found	High	High	0.0007332	0.007873	25
	FALSE	High	[K].KESYSALMR.[E]		0.00539355	0.000478962	4	28	8	530389143; 530389151; 767953210; 119602580	530389143 [797-805]; 530389151 [660-668]; 767953210 [660-668]; 119602580 [641-649]		1	1084.55	1.023	0.808	0.994329	0.963198	6.97	5.19	108.4	106	85.6	6.65	1.83	5.27	8.22207e+06	7.85285e+06	7.20349e+06	7.67857e+06	7.44117e+06	7.68465e+06	6.63966e+06	6.20051e+06	5.99084e+06	Shared	High	High	High	High	Peak Found	High	High	High	Peak Found	High	0.0001617	0.00185	8
[truncated: 95,450 more rows]
[truncated: 10 more columns]
