# Supplementary material for: Polyamines stimulate the protein synthesis of the translation initiation factor eIF5A2, participating in mRNA decoding, distinct from eIF5A1
Source: J Biol Chem. 2025 Jul 4;301(8):110453. doi: 10.1016/j.jbc.2025.110453 (PMC12329600; doi:10.1016/j.jbc.2025.110453)
Supplement: Table S2 [file mmc3.xlsx]

## Sheet: Expression_Profile.GRCh37.gene
Table S2: Global transcriptome profiles of untreated HeLa S3, difluoromethylornithine (DFMO)-treated, and DFMO+spermidine (SPD)-treated cells.
Gene_ID	Transcript_ID	Gene_Symbol	Description	gene_biotype	Protein_ID	HGNC	MIM	IMGT/GENE-DB	DFMO-plus-SPD_Read_Count	DFMO_control_Read_Count	None_Read_Count	DFMO-plus-SPD_FPKM	DFMO_control_FPKM	None_FPKM	DFMO-plus-SPD_TPM	DFMO_control_TPM	None_TPM	None/DFMO	DFMO+SPD/DFMO
1	NM_130786	A1BG	alpha-1-B glycoprotein	protein_coding	NP_570602.2	5	138670	.	0	0	3	0	0	0.012146	0	0	0.030004	#DIV/0!	#DIV/0!
3	NR_040112	A2MP1	alpha-2-macroglobulin pseudogene 1	transcribed_pseudogene	.	8	.	.	0	0	0	0	0	0	0	0	0	#DIV/0!	#DIV/0!
10	NM_000015	NAT2	N-acetyltransferase 2	protein_coding	NP_000006.2	7646	612182	.	2	0	2	0.03001	0	0.031967	0.073302	0	0.078967	#DIV/0!	#DIV/0!
12	NM_001085	SERPINA3	serpin family A member 3	protein_coding	NP_001076.2	16	107280	.	0	0	0	0	0	0	0	0	0	#DIV/0!	#DIV/0!
13	NM_001086	AADAC	arylacetamide deacetylase	protein_coding	NP_001077.2	17	600338	.	0	0	0	0	0	0	0	0	0	#DIV/0!	#DIV/0!
15	NM_001088,NM_001166579,NR_110548	AANAT	aralkylamine N-acetyltransferase	protein_coding	NP_001079.1;NP_001160051.1	19	600950	.	0	0	2	0	0	0.021473	0	0	0.053043	#DIV/0!	#DIV/0!
33	NM_001608	ACADL	acyl-CoA dehydrogenase long chain	protein_coding	NP_001599.1	88	609576	.	0	0	0	0	0	0	0	0	0	#DIV/0!	#DIV/0!
40	NM_001094,NM_183377	ASIC2	acid sensing ion channel subunit 2	protein_coding	NP_001085.2;NP_899233.1	99	601784	.	0	0	0	0	0	0	0	0	0	#DIV/0!	#DIV/0!
43	NM_000665,NM_001282449,NM_001302621,NM_001302622,NM_001367915,NM_001367917,NM_001367918,NM_001367919,NR_160407,NR_160408	ACHE	acetylcholinesterase (Cartwright blood group)	protein_coding	NP_000656.1;NP_001269378.1;NP_001289550.1;NP_001289551.1;NP_001354844.1;NP_001354846.1;NP_001354847.1;NP_001354848.1	108	100740	.	0	0	0	0	0	0	0	0	0	#DIV/0!	#DIV/0!
49	NM_001097	ACR	acrosin	protein_coding	NP_001088.2	126	102480	.	0	0	0	0	0	0	0	0	0	#DIV/0!	#DIV/0!
54	NM_001111034,NM_001111035,NM_001111036,NM_001322023,NM_001611	ACP5	acid phosphatase 5, tartrate resistant	protein_coding	NP_001104504.1;NP_001104505.1;NP_001104506.1;NP_001308952.1;NP_001602.1	124	171640	.	16	0	5	0.186854	0	0.061783	0.456409	0	0.152621	#DIV/0!	#DIV/0!
55	NM_001099,NM_001134194,NM_001292037	ACP3	acid phosphatase, prostate	protein_coding	NP_001090.2;NP_001127666.1;NP_001278966.1	125	171790	.	15	0	13	0.088296	0	0.081304	0.21567	0	0.200841	#DIV/0!	#DIV/0!
56	NM_001612,NM_020069,NM_020107,NM_020108	ACRV1	acrosomal vesicle protein 1	protein_coding	NP_001603.1;NP_064454.1;NP_064492.1;NP_064493.1	127	102525	.	0	0	0	0	0	0	0	0	0	#DIV/0!	#DIV/0!
58	NM_001100	ACTA1	actin alpha 1, skeletal muscle	protein_coding	NP_001091.1	129	102610	.	0	0	0	0	0	0	0	0	0	#DIV/0!	#DIV/0!
64	gene-ACTBP4	ACTBP4	ACTB pseudogene 4	pseudogene	.	137	.	.	0	0	1	0	0	0.002484	0	0	0.006137	#DIV/0!	#DIV/0!
82	gene-ACTG1P9	ACTG1P9	actin gamma 1 pseudogene 9	pseudogene	.	154	.	.	1	0	0	0.001134	0	0	0.002769	0	0	#DIV/0!	#DIV/0!
89	NM_001104,NM_001258371	ACTN3	actinin alpha 3 (gene/pseudogene)	protein_coding	NP_001095.2;NP_001245300.2	165	102574	.	0	0	0	0	0	0	0	0	0	#DIV/0!	#DIV/0!
107	NM_001281768,NM_021116	ADCY1	adenylate cyclase 1	protein_coding	NP_001268697.1;NP_066939.1	232	103072	.	0	0	0	0	0	0	0	0	0	#DIV/0!	#DIV/0!
108	NM_020546	ADCY2	adenylate cyclase 2	protein_coding	NP_065433.2	233	103071	.	9	0	4	0.025971	0	0.009487	0.063437	0	0.023435	#DIV/0!	#DIV/0!
111	NM_001199642,NM_183357	ADCY5	adenylate cyclase 5	protein_coding	NP_001186571.1;NP_899200.1	236	600293	.	4	0	0	0.010832	0	0	0.026458	0	0	#DIV/0!	#DIV/0!
114	NM_001115	ADCY8	adenylate cyclase 8	protein_coding	NP_001106.1	239	103070	.	0	0	0	0	0	0	0	0	0	#DIV/0!	#DIV/0!
116	NM_001099733,NM_001117	ADCYAP1	adenylate cyclase activating polypeptide 1	protein_coding	NP_001093203.1;NP_001108.2	241	102980	.	0	0	0	0	0	0	0	0	0	#DIV/0!	#DIV/0!
117	NM_001118,NM_001199635,NM_001199636,NM_001199637	ADCYAP1R1	ADCYAP receptor type I	protein_coding	NP_001109.2;NP_001186564.1;NP_001186565.1;NP_001186566.1	242	102981	.	0	0	0	0	0	0	0	0	0	#DIV/0!	#DIV/0!
119	NM_001185054,NM_001185055,NM_001617,NM_017482,NM_017488	ADD2	adducin 2	protein_coding	NP_001171983.1;NP_001171984.1;NP_001608.1;NP_059516.2;NP_059522.1	244	102681	.	0	0	0	0	0	0	0	0	0	#DIV/0!	#DIV/0!
123	NM_001122,NR_038064	PLIN2	perilipin 2	protein_coding	NP_001113.2	248	103195	.	0	0	0	0	0	0	0	0	0	#DIV/0!	#DIV/0!
124	NM_000667	ADH1A	alcohol dehydrogenase 1A (class I), alpha polypeptide	protein_coding	NP_000658.1	249	103700	.	0	0	0	0	0	0	0	0	0	#DIV/0!	#DIV/0!
125	NM_000668,NM_001286650	ADH1B	alcohol dehydrogenase 1B (class I), beta polypeptide	protein_coding	NP_000659.2;NP_001273579.1	250	103720	.	0	0	0	0	0	0	0	0	0	#DIV/0!	#DIV/0!
126	NM_000669,NR_133005	ADH1C	alcohol dehydrogenase 1C (class I), gamma polypeptide	protein_coding	NP_000660.1	251	103730	.	0	0	0	0	0	0	0	0	0	#DIV/0!	#DIV/0!
127	NM_000670,NM_001306171,NM_001306172	ADH4	alcohol dehydrogenase 4 (class II), pi polypeptide	protein_coding	NP_000661.2;NP_001293100.1;NP_001293101.1	252	103740	.	0	0	0	0	0	0	0	0	0	#DIV/0!	#DIV/0!
130	NM_000672,NM_001102470,NR_132990	ADH6	alcohol dehydrogenase 6 (class V)	protein_coding	NP_000663.1;NP_001095940.1	255	103735	.	0	0	0	0	0	0	0	0	0	#DIV/0!	#DIV/0!
131	NM_000673,NM_001166504	ADH7	alcohol dehydrogenase 7 (class IV), mu or sigma polypeptide	protein_coding	NP_000664.2;NP_001159976.1	256	600086	.	0	0	0	0	0	0	0	0	0	#DIV/0!	#DIV/0!
137	gene-ADORA2BP1	ADORA2BP1	adenosine A2b receptor pseudogene 1	pseudogene	.	265	.	.	0	0	0	0	0	0	0	0	0	#DIV/0!	#DIV/0!
140	NM_000677,NM_001302678,NM_001302679	ADORA3	adenosine A3 receptor	protein_coding	NP_000668.1;NP_001289607.1;NP_001289608.1	268	600445	.	0	0	0	0	0	0	0	0	0	#DIV/0!	#DIV/0!
141	NM_001125,NM_001291949,NM_001291950,NM_001371092	ADPRH	ADP-ribosylarginine hydrolase	protein_coding	NP_001116.1;NP_001278878.1;NP_001278879.1;NP_001358021.1	269	603081	.	2	0	2	0.010453	0	0.011135	0.025534	0	0.027507	#DIV/0!	#DIV/0!
144	gene-PARP1P1	PARP1P1	poly(ADP-ribose) polymerase 1 pseudogene 1	pseudogene	.	275	.	.	2	0	0	0.005343	0	0	0.01305	0	0	#DIV/0!	#DIV/0!
146	NM_000678	ADRA1D	adrenoceptor alpha 1D	protein_coding	NP_000669.1	280	104219	.	0	0	0	0	0	0	0	0	0	#DIV/0!	#DIV/0!
148	NM_000680,NM_001322502,NM_001322503,NM_001322504,NM_033302,NM_033303,NM_033304,NR_136343	ADRA1A	adrenoceptor alpha 1A	protein_coding	NP_000671.2;NP_001309431.1;NP_001309432.1;NP_001309433.1;NP_150645.2;NP_150646.3;NP_150647.2	277	104221	.	0	0	0	0	0	0	0	0	0	#DIV/0!	#DIV/0!
150	NM_000681	ADRA2A	adrenoceptor alpha 2A	protein_coding	NP_000672.3	281	104210	.	0	0	0	0	0	0	0	0	0	#DIV/0!	#DIV/0!
152	NM_000683	ADRA2C	adrenoceptor alpha 2C	protein_coding	NP_000674.2	283	104250	.	0	0	0	0	0	0	0	0	0	#DIV/0!	#DIV/0!
155	NM_000025	ADRB3	adrenoceptor beta 3	protein_coding	NP_000016.1	288	109691	.	0	0	0	0	0	0	0	0	0	#DIV/0!	#DIV/0!
165	NM_001129	AEBP1	AE binding protein 1	protein_coding	NP_001120.3	303	602981	.	0	0	0	0	0	0	0	0	0	#DIV/0!	#DIV/0!
167	NM_001131,NM_001205220,NM_170609	CRISP1	cysteine rich secretory protein 1	protein_coding	NP_001122.2;NP_001192149.1;NP_733758.1	304	601193	.	0	0	0	0	0	0	0	0	0	#DIV/0!	#DIV/0!
173	NM_001133	AFM	afamin	protein_coding	NP_001124.1	316	104145	.	0	0	0	0	0	0	0	0	0	#DIV/0!	#DIV/0!
174	NM_001134,NM_001354717	AFP	alpha fetoprotein	protein_coding	NP_001125.1;NP_001341646.2	317	104150	.	0	0	0	0	0	0	0	0	0	#DIV/0!	#DIV/0!
176	NM_001135,NM_001369268,NM_013227	ACAN	aggrecan	protein_coding	NP_001126.3;NP_001356197.1;NP_037359.3	319	155760	.	0	0	0	0	0	0	0	0	0	#DIV/0!	#DIV/0!
181	NM_001138	AGRP	agouti related neuropeptide	protein_coding	NP_001129.1	330	602311	.	0	0	0	0	0	0	0	0	0	#DIV/0!	#DIV/0!
186	NM_000686	AGTR2	angiotensin II receptor type 2	protein_coding	NP_000677.2	338	300034	.	0	0	0	0	0	0	0	0	0	#DIV/0!	#DIV/0!
187	NM_005161,NR_027991	APLNR	apelin receptor	protein_coding	NP_005152.1	339	600052	.	0	0	0	0	0	0	0	0	0	#DIV/0!	#DIV/0!
189	NM_000030	AGXT	alanine--glyoxylate and serine--pyruvate aminotransferase	protein_coding	NP_000021.1	341	604285	.	0	0	0	0	0	0	0	0	0	#DIV/0!	#DIV/0!
190	NM_000475	NR0B1	nuclear receptor subfamily 0 group B member 1	protein_coding	NP_000466.2	7960	300473	.	0	0	0	0	0	0	0	0	0	#DIV/0!	#DIV/0!
197	NM_001354571,NM_001354572,NM_001354573,NM_001622	AHSG	alpha 2-HS glycoprotein	protein_coding	NP_001341500.1;NP_001341501.1;NP_001341502.1;NP_001613.2	349	138680	.	0	0	0	0	0	0	0	0	0	#DIV/0!	#DIV/0!
199	NM_001318970,NM_001623,NM_032955	AIF1	allograft inflammatory factor 1	protein_coding	NP_001305899.1;NP_001614.3;NP_116573.1	352	601833	.	0	0	0	0	0	0	0	0	0	#DIV/0!	#DIV/0!
212	NM_000032,NM_001037967,NM_001037968	ALAS2	5'-aminolevulinate synthase 2	protein_coding	NP_000023.2;NP_001033056.1;NP_001033057.1	397	301300	.	0	0	0	0	0	0	0	0	0	#DIV/0!	#DIV/0!
213	NM_000477	ALB	albumin	protein_coding	NP_000468.1	399	103600	.	0	0	0	0	0	0	0	0	0	#DIV/0!	#DIV/0!
222	NM_001031615,NM_001354345	ALDH3B2	aldehyde dehydrogenase 3 family member B2	protein_coding	NP_001026786.2;NP_001341274.1	411	601917	.	0	0	0	0	0	0	0	0	0	#DIV/0!	#DIV/0!
225	NM_005164	ABCD2	ATP binding cassette subfamily D member 2	protein_coding	NP_005155.1	66	601081	.	6	0	0	0.017057	0	0	0.041664	0	0	#DIV/0!	#DIV/0!
236	gene-AKR1B1P2	AKR1B1P2	aldo-keto reductase family 1 member B1 pseudogene 2	pseudogene	.	425	.	.	0	0	0	0	0	0	0	0	0	#DIV/0!	#DIV/0!
239	NM_000697	ALOX12	arachidonate 12-lipoxygenase, 12S type	protein_coding	NP_000688.2	429	152391	.	0	0	0	0	0	0	0	0	0	#DIV/0!	#DIV/0!
241	NM_001204406,NM_001629	ALOX5AP	arachidonate 5-lipoxygenase activating protein	protein_coding	NP_001191335.1;NP_001620.2	436	603700	.	0	0	6	0	0	0.100269	0	0	0.24769	#DIV/0!	#DIV/0!
243	gene-ALOX12P1	ALOX12P1	arachidonate 12-lipoxygenase pseudogene 1	pseudogene	.	431	.	.	0	0	0	0	0	0	0	0	0	#DIV/0!	#DIV/0!
245	NR_002710,NR_120453	ALOX12P2	arachidonate 12-lipoxygenase pseudogene 2	transcribed_pseudogene	.	432	.	.	8	0	6	0.051244	0	0.041215	0.125168	0	0.101811	#DIV/0!	#DIV/0!
257	NM_006492	ALX3	ALX homeobox 3	protein_coding	NP_006483.2	449	606014	.	0	0	0	0	0	0	0	0	0	#DIV/0!	#DIV/0!
258	NM_016519	AMBN	ameloblastin	protein_coding	NP_057603.1	452	601259	.	0	0	0	0	0	0	0	0	0	#DIV/0!	#DIV/0!
263	gene-AMD1P2,gene-AMD1P2-2	AMD1P2	adenosylmethionine decarboxylase 1 pseudogene 2	pseudogene	.	460	.	.	0	0	0	0	0	0	0	0	0	#DIV/0!	#DIV/0!
265	NM_001142,NM_182680,NM_182681	AMELX	amelogenin X-linked	protein_coding	NP_001133.1;NP_872621.1;NP_872622.1	461	300391	.	0	0	0	0	0	0	0	0	0	#DIV/0!	#DIV/0!
266	NM_001143,NM_001364814	AMELY	amelogenin Y-linked	protein_coding	NP_001134.1;NP_001351743.1	462	410000	.	0	0	0	0	0	0	0	0	0	#DIV/0!	#DIV/0!
269	NM_001164690,NM_001164691,NM_020547	AMHR2	anti-Mullerian hormone receptor type 2	protein_coding	NP_001158162.1;NP_001158163.1;NP_065434.1	465	600956	.	0	0	0	0	0	0	0	0	0	#DIV/0!	#DIV/0!
273	NM_001635,NM_139316	AMPH	amphiphysin	protein_coding	NP_001626.1;NP_647477.1	471	600418	.	0	0	0	0	0	0	0	0	0	#DIV/0!	#DIV/0!
279	NM_000699	AMY2A	amylase alpha 2A	protein_coding	NP_000690.1	477	104650	.	13	0	0	0.142261	0	0	0.347485	0	0	#DIV/0!	#DIV/0!
281	gene-AMYP1	AMYP1	amylase alpha pseudogene 1	pseudogene	.	479	.	.	0	0	0	0	0	0	0	0	0	#DIV/0!	#DIV/0!
284	NM_001146,NM_001199859,NM_001314051	ANGPT1	angiopoietin 1	protein_coding	NP_001137.2;NP_001186788.1;NP_001300980.1	484	601667	.	0	0	0	0	0	0	0	0	0	#DIV/0!	#DIV/0!
285	NM_001118887,NM_001118888,NM_001147	ANGPT2	angiopoietin 2	protein_coding	NP_001112359.1;NP_001112360.1;NP_001138.1	485	601922	.	0	0	0	0	0	0	0	0	0	#DIV/0!	#DIV/0!
312	NM_001003954,NM_004306	ANXA13	annexin A13	protein_coding	NP_001003954.1;NP_004297.2	536	602573	.	5	0	0	0.0509	0	0	0.124328	0	0	#DIV/0!	#DIV/0!
313	NM_001177506,NM_001177507,NM_001637	AOAH	acyloxyacyl hydrolase	protein_coding	NP_001170977.1;NP_001170978.1;NP_001628.1	548	102593	.	0	0	0	0	0	0	0	0	0	#DIV/0!	#DIV/0!
316	NM_001159	AOX1	aldehyde oxidase 1	protein_coding	NP_001150.3	553	602841	.	29	0	26	0.109922	0	0.108363	0.268495	0	0.267683	#DIV/0!	#DIV/0!
319	NM_001638	APOF	apolipoprotein F	protein_coding	NP_001629.1	615	107760	.	0	0	0	0	0	0	0	0	0	#DIV/0!	#DIV/0!
320	NM_001163	APBA1	amyloid beta precursor protein binding family A member 1	protein_coding	NP_001154.2	578	602414	.	0	0	3	0	0	0.006227	0	0	0.015382	#DIV/0!	#DIV/0!
321	NM_001130414,NM_001353788,NM_001353789,NM_001353790,NM_001353791,NM_001353792,NM_001353793,NM_001353794,NM_001353795,NM_001353796,NM_001353797,NM_005503	APBA2	amyloid beta precursor protein binding family A member 2	protein_coding	NP_001123886.1;NP_001340717.1;NP_001340718.1;NP_001340719.1;NP_001340720.1;NP_001340721.1;NP_001340722.1;NP_001340723.1;NP_001340724.1;NP_001340725.1;NP_001340726.1;NP_005494.2	579	602712	.	0	0	0	0	0	0	0	0	0	#DIV/0!	#DIV/0!
322	NM_001164,NM_001257319,NM_001257320,NM_001257321,NM_001257323,NM_001257325,NM_001257326,NM_145689,NR_047512	APBB1	amyloid beta precursor protein binding family B member 1	protein_coding	NP_001155.1;NP_001244248.1;NP_001244249.1;NP_001244250.1;NP_001244252.1;NP_001244254.1;NP_001244255.1;NP_663722.1	581	602709	.	4	0	5	0.026638	0	0.030816	0.065066	0	0.076123	#DIV/0!	#DIV/0!
325	NM_001639	APCS	amyloid P component, serum	protein_coding	NP_001630.1	584	104770	.	0	0	0	0	0	0	0	0	0	#DIV/0!	#DIV/0!
335	NM_000039,NM_001318017,NM_001318018,NM_001318021	APOA1	apolipoprotein A1	protein_coding	NP_000030.1;NP_001304946.1;NP_001304947.1;NP_001304950.1	600	107680	.	2	0	0	0.031429	0	0	0.076768	0	0	#DIV/0!	#DIV/0!
336	NM_001643	APOA2	apolipoprotein A2	protein_coding	NP_001634.1	601	107670	.	0	0	0	0	0	0	0	0	0	#DIV/0!	#DIV/0!
337	NM_000482	APOA4	apolipoprotein A4	protein_coding	NP_000473.2	602	107690	.	0	0	0	0	0	0	0	0	0	#DIV/0!	#DIV/0!
338	NM_000384	APOB	apolipoprotein B	protein_coding	NP_000375.3	603	107730	.	0	0	0	0	0	0	0	0	0	#DIV/0!	#DIV/0!
339	NM_001304566,NM_001644,NM_005889	APOBEC1	apolipoprotein B mRNA editing enzyme catalytic subunit 1	protein_coding	NP_001291495.1;NP_001635.2;NP_005880.2	604	600130	.	0	0	0	0	0	0	0	0	0	#DIV/0!	#DIV/0!
341	NM_001321065,NM_001321066,NM_001645	APOC1	apolipoprotein C1	protein_coding	NP_001307994.1;NP_001307995.1;NP_001636.1	607	107710	.	0	0	0	0	0	0	0	0	0	#DIV/0!	#DIV/0!
342	NR_028412,NR_028413,NR_028414	APOC1P1	apolipoprotein C1 pseudogene 1	transcribed_pseudogene	.	608	.	.	0	0	0	0	0	0	0	0	0	#DIV/0!	#DIV/0!
343	NM_001169	AQP8	aquaporin 8	protein_coding	NP_001160.2	642	603750	.	0	0	0	0	0	0	0	0	0	#DIV/0!	#DIV/0!
344	NM_000483	APOC2	apolipoprotein C2	protein_coding	NP_000474.2	609	608083	.	0	0	0	0	0	0	0	0	0	#DIV/0!	#DIV/0!
345	NM_000040	APOC3	apolipoprotein C3	protein_coding	NP_000031.1	610	107720	.	0	0	0	0	0	0	0	0	0	#DIV/0!	#DIV/0!
346	NM_001646	APOC4	apolipoprotein C4	protein_coding	NP_001637.1	611	600745	.	0	0	0	0	0	0	0	0	0	#DIV/0!	#DIV/0!
347	NM_001647	APOD	apolipoprotein D	protein_coding	NP_001638.1	612	107740	.	5	0	3	0.106748	0	0.069122	0.260742	0	0.170749	#DIV/0!	#DIV/0!
350	NM_000042	APOH	apolipoprotein H	protein_coding	NP_000033.2	616	138700	.	0	0	0	0	0	0	0	0	0	#DIV/0!	#DIV/0!
354	NM_001030047,NM_001030048,NM_001648	KLK3	kallikrein related peptidase 3	protein_coding	NP_001025218.1;NP_001025219.1;NP_001639.1	6364	176820	.	0	0	0	0	0	0	0	0	0	#DIV/0!	#DIV/0!
356	NM_000639,NM_001302746	FASLG	Fas ligand	protein_coding	NP_000630.1;NP_001289675.1	11936	134638	.	0	0	0	0	0	0	0	0	0	#DIV/0!	#DIV/0!
358	NM_001329872,NM_198098	AQP1	aquaporin 1 (Colton blood group)	protein_coding	NP_001316801.1;NP_932766.1	633	107776	.	19	0	39	0.124737	0	0.273211	0.304683	0	0.6749	#DIV/0!	#DIV/0!
359	NM_000486	AQP2	aquaporin 2	protein_coding	NP_000477.1	634	107777	.	0	0	0	0	0	0	0	0	0	#DIV/0!	#DIV/0!
366	NM_001320635,NM_001320636,NM_020980	AQP9	aquaporin 9	protein_coding	NP_001307564.1;NP_001307565.1;NP_066190.2	643	602914	.	0	0	0	0	0	0	0	0	0	#DIV/0!	#DIV/0!
368	NM_001079528,NM_001171,NM_001351800,NR_147784	ABCC6	ATP binding cassette subfamily C member 6	protein_coding	NP_001072996.1;NP_001162.4;NP_001338729.1	57	603234	.	39	0	23	0.751492	0	0.552965	1.83559	0	1.36596	#DIV/0!	#DIV/0!
380	gene-ARF4P1	ARF4P1	ADP ribosylation factor 4 pseudogene 1	pseudogene	.	657	.	.	0	0	0	0	0	0	0	0	0	#DIV/0!	#DIV/0!
383	NM_000045,NM_001244438,NM_001369020,NR_160934	ARG1	arginase 1	protein_coding	NP_000036.2;NP_001231367.1;NP_001355949.1	663	608313	.	0	0	0	0	0	0	0	0	0	#DIV/0!	#DIV/0!
395	NM_001287242,NM_006125,NM_013423,NM_013427,NR_109776	ARHGAP6	Rho GTPase activating protein 6	protein_coding	NP_001274171.1;NP_006116.2;NP_038267.1;NP_038286.2	676	300118	.	28	0	22	0.097562	0	0.088623	0.238305	0	0.218921	#DIV/0!	#DIV/0!
398	NM_001176	ARHGDIG	Rho GDP dissociation inhibitor gamma	protein_coding	NP_001167.2	680	602844	.	0	0	0	0	0	0	0	0	0	#DIV/0!	#DIV/0!
399	NM_001278359,NM_001278360,NM_001278361,NM_001278362,NM_001278363,NM_001278364,NM_001278365,NM_001278366,NM_001278367,NM_001278368,NM_001278369,NM_004310	RHOH	ras homolog family member H	protein_coding	NP_001265288.1;NP_001265289.1;NP_001265290.1;NP_001265291.1;NP_001265292.1;NP_001265293.1;NP_001265294.1;NP_001265295.1;NP_001265296.1;NP_001265297.1;NP_001265298.1;NP_004301.1	686	602037	.	0	0	0	0	0	0	0	0	0	#DIV/0!	#DIV/0!
401	NM_005169	PHOX2A	paired like homeobox 2A	protein_coding	NP_005160.2	691	602753	.	0	0	0	0	0	0	0	0	0	#DIV/0!	#DIV/0!
407	NM_004312	ARR3	arrestin 3	protein_coding	NP_004303.2	710	301770	.	0	0	0	0	0	0	0	0	0	#DIV/0!	#DIV/0!
414	NM_001669,NM_009589	ARSD	arylsulfatase D	protein_coding	NP_001660.2;NP_033667.2	717	300002	.	0	0	0	0	0	0	0	0	0	#DIV/0!	#DIV/0!
416	NM_001201538,NM_001201539,NM_004042	ARSF	arylsulfatase F	protein_coding	NP_001188467.1;NP_001188468.1;NP_004033.2	721	300003	.	0	0	0	0	0	0	0	0	0	#DIV/0!	#DIV/0!
419	NM_001130016,NM_001130017,NM_001179	ART3	ADP-ribosyltransferase 3	protein_coding	NP_001123488.1;NP_001123489.1;NP_001170.2	725	603086	.	0	0	0	0	0	0	0	0	0	#DIV/0!	#DIV/0!
420	NM_001354646,NM_021071	ART4	ADP-ribosyltransferase 4 (Dombrock blood group)	protein_coding	NP_001341575.1;NP_066549.2	726	110600	.	3	0	0	0.022343	0	0	0.054574	0	0	#DIV/0!	#DIV/0!
429	NM_004316	ASCL1	achaete-scute family bHLH transcription factor 1	protein_coding	NP_004307.2	738	100790	.	0	0	3	0	0	0.016557	0	0	0.0409	#DIV/0!	#DIV/0!
430	NM_005170	ASCL2	achaete-scute family bHLH transcription factor 2	protein_coding	NP_005161.1	739	601886	.	0	0	0	0	0	0	0	0	0	#DIV/0!	#DIV/0!
432	NM_001197216,NM_001671	ASGR1	asialoglycoprotein receptor 1	protein_coding	NP_001184145.1;NP_001662.1	742	108360	.	2	0	8	0.027803	0	0.118465	0.067912	0	0.292639	#DIV/0!	#DIV/0!
433	NM_001181,NM_001201352,NM_080912,NM_080913,NM_080914	ASGR2	asialoglycoprotein receptor 2	protein_coding	NP_001172.1;NP_001188281.1;NP_550434.1;NP_550435.1;NP_550436.1	743	108361	.	0	0	0	0	0	0	0	0	0	#DIV/0!	#DIV/0!
434	NM_001672	ASIP	agouti signaling protein	protein_coding	NP_001663.2	745	600201	.	0	0	0	0	0	0	0	0	0	#DIV/0!	#DIV/0!
438	NM_001171038,NM_001171038_dup1,NM_001171039,NM_001171039_dup1,NM_004043,NM_004043_dup1	ASMT	acetylserotonin O-methyltransferase	protein_coding	NP_001164509.1;NP_001164510.1;NP_004034.2	750	402500	.	9	0	7	0.121062	0	0.092598	0.295625	0	0.228741	#DIV/0!	#DIV/0!
443	NM_000049,NM_001128085	ASPA	aspartoacylase	protein_coding	NP_000040.1;NP_001121557.1	756	608034	.	0	0	0	0	0	0	0	0	0	#DIV/0!	#DIV/0!
449	gene-ASS1P4	ASS1P4	argininosuccinate synthetase 1 pseudogene 4	pseudogene	.	767	.	.	0	0	0	0	0	0	0	0	0	#DIV/0!	#DIV/0!
450	gene-ASS1P5	ASS1P5	argininosuccinate synthetase 1 pseudogene 5	pseudogene	.	768	.	.	0	0	0	0	0	0	0	0	0	#DIV/0!	#DIV/0!
451	gene-ASS1P6	ASS1P6	argininosuccinate synthetase 1 pseudogene 6	pseudogene	.	769	.	.	0	0	0	0	0	0	0	0	0	#DIV/0!	#DIV/0!
453	gene-ASS1P8	ASS1P8	argininosuccinate synthetase 1 pseudogene 8	pseudogene	.	771	.	.	0	0	0	0	0	0	0	0	0	#DIV/0!	#DIV/0!
454	gene-ASS1P9	ASS1P9	argininosuccinate synthetase 1 pseudogene 9	pseudogene	.	772	.	.	0	0	0	0	0	0	0	0	0	#DIV/0!	#DIV/0!
455	gene-ASS1P10	ASS1P10	argininosuccinate synthetase 1 pseudogene 10	pseudogene	.	760	.	.	0	0	0	0	0	0	0	0	0	#DIV/0!	#DIV/0!
459	gene-ASS1P14	ASS1P14	argininosuccinate synthetase 1 pseudogene 14	pseudogene	.	764	.	.	0	0	0	0	0	0	0	0	0	#DIV/0!	#DIV/0!
474	NM_005172	ATOH1	atonal bHLH transcription factor 1	protein_coding	NP_005163.1	797	601461	.	0	0	2	0	0	0.0171	0	0	0.04224	#DIV/0!	#DIV/0!
477	NM_000702	ATP1A2	ATPase Na+/K+ transporting subunit alpha 2	protein_coding	NP_000693.1	800	182340	.	0	0	0	0	0	0	0	0	0	#DIV/0!	#DIV/0!
478	NM_001256213,NM_001256214,NM_152296	ATP1A3	ATPase Na+/K+ transporting subunit alpha 3	protein_coding	NP_001243142.1;NP_001243143.1;NP_689509.1	801	182350	.	0	0	0	0	0	0	0	0	0	#DIV/0!	#DIV/0!
479	NM_001185085,NM_001676	ATP12A	ATPase H+/K+ transporting non-gastric alpha2 subunit	protein_coding	NP_001172014.1;NP_001667.4	13816	182360	.	4	0	0	0.017422	0	0	0.042554	0	0	#DIV/0!	#DIV/0!
480	NM_001001734,NM_144699	ATP1A4	ATPase Na+/K+ transporting subunit alpha 4	protein_coding	NP_001001734.1;NP_653300.2	14073	607321	.	0	0	0	0	0	0	0	0	0	#DIV/0!	#DIV/0!
482	NM_001303263,NM_001678	ATP1B2	ATPase Na+/K+ transporting subunit beta 2	protein_coding	NP_001290192.1;NP_001669.3	805	182331	.	0	0	0	0	0	0	0	0	0	#DIV/0!	#DIV/0!
486	NM_001680,NM_021603	FXYD2	FXYD domain containing ion transport regulator 2	protein_coding	NP_001671.2;NP_067614.1	4026	601814	.	0	0	0	0	0	0	0	0	0	#DIV/0!	#DIV/0!
491	NM_001001331,NM_001330611,NM_001353564,NM_001363862,NM_001683	ATP2B2	ATPase plasma membrane Ca2+ transporting 2	protein_coding	NP_001001331.1;NP_001317540.1;NP_001340493.1;NP_001350791.1;NP_001674.2	815	108733	.	0	0	0	0	0	0	0	0	0	#DIV/0!	#DIV/0!
492	NM_001001344,NM_021949	ATP2B3	ATPase plasma membrane Ca2+ transporting 3	protein_coding	NP_001001344.1;NP_068768.2	816	300014	.	0	0	0	0	0	0	0	0	0	#DIV/0!	#DIV/0!
495	NM_000704	ATP4A	ATPase H+/K+ transporting subunit alpha	protein_coding	NP_000695.2	819	137216	.	0	0	0	0	0	0	0	0	0	#DIV/0!	#DIV/0!
496	NM_000705	ATP4B	ATPase H+/K+ transporting subunit beta	protein_coding	NP_000696.1	820	137217	.	6	0	0	0.066817	0	0	0.163207	0	0	#DIV/0!	#DIV/0!
504	gene-ATP5F1AP2	ATP5F1AP2	ATP synthase F1 subunit alpha pseudogene 2	pseudogene	.	828	.	.	0	0	0	0	0	0	0	0	0	#DIV/0!	#DIV/0!
507	gene-ATP5F1BP1	ATP5F1BP1	ATP synthase F1 subunit beta pseudogene 1	pseudogene	.	831	.	.	0	0	0	0	0	0	0	0	0	#DIV/0!	#DIV/0!
520	gene-ATP5MC2P1	ATP5MC2P1	ATP synthase membrane subunit c locus 2 pseudogene 1	pseudogene	.	844	.	.	0	0	0	0	0	0	0	0	0	#DIV/0!	#DIV/0!
525	NM_001692	ATP6V1B1	ATPase H+ transporting V1 subunit B1	protein_coding	NP_001683.2	853	192132	.	0	0	0	0	0	0	0	0	0	#DIV/0!	#DIV/0!
543	gene-ALDH7A1P3	ALDH7A1P3	aldehyde dehydrogenase 7 family member A1 pseudogene 3	pseudogene	.	880	.	.	0	0	0	0	0	0	0	0	0	#DIV/0!	#DIV/0!
544	gene-ALDH7A1P4	ALDH7A1P4	aldehyde dehydrogenase 7 family member A1 pseudogene 4	pseudogene	.	881	.	.	0	0	0	0	0	0	0	0	0	#DIV/0!	#DIV/0!
547	NM_001244008,NM_001320705,NM_001330289,NM_001330290,NM_004321	KIF1A	kinesin family member 1A	protein_coding	NP_001230937.1;NP_001307634.1;NP_001317218.1;NP_001317219.1;NP_004312.2	888	601255	.	0	0	0	0	0	0	0	0	0	#DIV/0!	#DIV/0!
551	NM_000490	AVP	arginine vasopressin	protein_coding	NP_000481.2	894	192340	.	0	0	0	0	0	0	0	0	0	#DIV/0!	#DIV/0!
552	NM_000706	AVPR1A	arginine vasopressin receptor 1A	protein_coding	NP_000697.1	895	600821	.	0	0	0	0	0	0	0	0	0	#DIV/0!	#DIV/0!
553	NM_000707	AVPR1B	arginine vasopressin receptor 1B	protein_coding	NP_000698.1	896	600264	.	0	0	0	0	0	0	0	0	0	#DIV/0!	#DIV/0!
563	NM_001185	AZGP1	alpha-2-glycoprotein 1, zinc-binding	protein_coding	NP_001176.1	910	194460	.	0	0	4	0	0	0.067326	0	0	0.166312	#DIV/0!	#DIV/0!
577	NM_001704	ADGRB3	adhesion G protein-coupled receptor B3	protein_coding	NP_001695.2	945	602684	.	0	0	0	0	0	0	0	0	0	#DIV/0!	#DIV/0!
590	NM_000055,NR_137635,NR_137636	BCHE	butyrylcholinesterase	protein_coding	NP_000046.1	983	177400	.	9	0	6	0.062098	0	0.049611	0.151681	0	0.122551	#DIV/0!	#DIV/0!
597	NM_001114735,NM_004049	BCL2A1	BCL2 related protein A1	protein_coding	NP_001108207.1;NP_004040.1	991	601056	.	0	0	0	0	0	0	0	0	0	#DIV/0!	#DIV/0!
601	gene-BAK1P2	BAK1P2	BCL2 antagonist/killer 1 pseudogene 2	pseudogene	.	997	.	.	0	0	0	0	0	0	0	0	0	#DIV/0!	#DIV/0!
606	NR_027992	NBEAP1	neurobeachin pseudogene 1	transcribed_pseudogene	.	1007	601889	.	0	0	0	0	0	0	0	0	0	#DIV/0!	#DIV/0!
608	NM_001192	TNFRSF17	TNF receptor superfamily member 17	protein_coding	NP_001183.2	11913	109545	.	0	0	0	0	0	0	0	0	0	#DIV/0!	#DIV/0!
611	NM_001708	OPN1SW	opsin 1, short wave sensitive	protein_coding	NP_001699.1	1012	613522	.	1	0	0	3.5e-05	0	0	8.5e-05	0	0	#DIV/0!	#DIV/0!
623	NM_000710	BDKRB1	bradykinin receptor B1	protein_coding	NP_000701.2	1029	600337	.	0	0	0	0	0	0	0	0	0	#DIV/0!	#DIV/0!
624	NM_000623	BDKRB2	bradykinin receptor B2	protein_coding	NP_000614.1	1030	113503	.	3	0	6	0.009188	0	0.028829	0.022443	0	0.071216	#DIV/0!	#DIV/0!
629	NM_001710	CFB	complement factor B	protein_coding	NP_001701.2	1037	138470	.	34	0	11	0.263614	0	0.083034	0.643902	0	0.205115	#DIV/0!	#DIV/0!
634	NM_001024912,NM_001184813,NM_001184815,NM_001184816,NM_001205344,NM_001712	CEACAM1	CEA cell adhesion molecule 1	protein_coding	NP_001020083.1;NP_001171742.1;NP_001171744.1;NP_001171745.1;NP_001192273.1;NP_001703.2	1814	109770	.	0	0	0	0	0	0	0	0	0	#DIV/0!	#DIV/0!
635	NM_001713	BHMT	betaine--homocysteine S-methyltransferase	protein_coding	NP_001704.2	1047	602888	.	0	0	0	0	0	0	0	0	0	#DIV/0!	#DIV/0!
640	NM_001330465,NM_001715	BLK	BLK proto-oncogene, Src family tyrosine kinase	protein_coding	NP_001317394.1;NP_001706.2	1057	191305	.	0	0	0	0	0	0	0	0	0	#DIV/0!	#DIV/0!
646	NM_001301206,NM_001717	BNC1	basonuclin 1	protein_coding	NP_001288135.1;NP_001708.3	1081	601930	.	0	0	0	0	0	0	0	0	0	#DIV/0!	#DIV/0!
651	NM_001201	BMP3	bone morphogenetic protein 3	protein_coding	NP_001192.3	1070	112263	.	0	0	0	0	0	0	0	0	0	#DIV/0!	#DIV/0!
655	NM_001719	BMP7	bone morphogenetic protein 7	protein_coding	NP_001710.1	1074	112267	.	0	0	0	0	0	0	0	0	0	#DIV/0!	#DIV/0!
660	NM_001320866,NM_001721,NM_203281	BMX	BMX non-receptor tyrosine kinase	protein_coding	NP_001307795.1;NP_001712.1;NP_975010.1	1079	300101	.	3	0	0	0.015164	0	0	0.037041	0	0	#DIV/0!	#DIV/0!
671	NM_001725	BPI	bactericidal permeability increasing protein	protein_coding	NP_001716.3	1095	109195	.	0	0	0	0	0	0	0	0	0	#DIV/0!	#DIV/0!
676	NM_001242805,NM_001242806,NM_001242807,NM_001242808,NM_001242810,NM_001726,NM_207189	BRDT	bromodomain testis associated	protein_coding	NP_001229734.2;NP_001229735.2;NP_001229736.2;NP_001229737.2;NP_001229739.2;NP_001717.3;NP_997072.2	1105	602144	.	29	0	20	0.150178	0	0.115132	0.366824	0	0.284404	#DIV/0!	#DIV/0!
680	NM_001727	BRS3	bombesin receptor subtype 3	protein_coding	NP_001718.1	1113	300107	.	0	0	0	0	0	0	0	0	0	#DIV/0!	#DIV/0!
690	NR_026983	BTF3P11	basic transcription factor 3 pseudogene 11	transcribed_pseudogene	.	1126	602543	.	0	0	0	0	0	0	0	0	0	#DIV/0!	#DIV/0!
693	gene-BTF3P1	BTF3P1	BTF3 pseudogene 1	pseudogene	.	1129	.	.	0	0	0	0	0	0	0	0	0	#DIV/0!	#DIV/0!
696	NM_001732	BTN1A1	butyrophilin subfamily 1 member A1	protein_coding	NP_001723.2	1135	601610	.	0	0	0	0	0	0	0	0	0	#DIV/0!	#DIV/0!
711	NR_024615	ERC2-IT1	ERC2 intronic transcript 1	lncRNA	.	1229	.	.	0	0	0	0	0	0	0	0	0	#DIV/0!	#DIV/0!
712	NM_001347465,NM_001347466,NM_015991	C1QA	complement C1q A chain	protein_coding	NP_001334394.1;NP_001334395.1;NP_057075.1	1241	120550	.	0	0	0	0	0	0	0	0	0	#DIV/0!	#DIV/0!
713	NM_000491,NM_001371184	C1QB	complement C1q B chain	protein_coding	NP_000482.3;NP_001358113.1	1242	120570	.	0	0	0	0	0	0	0	0	0	#DIV/0!	#DIV/0!
714	NM_001114101,NM_001347619,NM_001347620,NM_172369	C1QC	complement C1q C chain	protein_coding	NP_001107573.1;NP_001334548.1;NP_001334549.1;NP_758957.2	1245	120575	.	0	0	0	0	0	0	0	0	0	#DIV/0!	#DIV/0!
719	NM_001326475,NM_001326477,NM_004054	C3AR1	complement C3a receptor 1	protein_coding	NP_001313404.1;NP_001313406.1;NP_004045.1	1319	605246	.	3	0	0	0.015677	0	0	0.038293	0	0	#DIV/0!	#DIV/0!
729	NM_000065,NM_001115131	C6	complement C6	protein_coding	NP_000056.2;NP_001108603.2	1339	217050	.	0	0	0	0	0	0	0	0	0	#DIV/0!	#DIV/0!
730	NM_000587	C7	complement C7	protein_coding	NP_000578.2	1346	217070	.	0	0	0	0	0	0	0	0	0	#DIV/0!	#DIV/0!
731	NM_000562	C8A	complement C8 alpha chain	protein_coding	NP_000553.1	1352	120950	.	0	0	0	0	0	0	0	0	0	#DIV/0!	#DIV/0!
732	NM_000066,NM_001278543,NM_001278544	C8B	complement C8 beta chain	protein_coding	NP_000057.3;NP_001265472.1;NP_001265473.1	1353	120960	.	0	0	0	0	0	0	0	0	0	#DIV/0!	#DIV/0!
744	NM_001145399,NM_001584	MPPED2	metallophosphoesterase domain containing 2	protein_coding	NP_001138871.1;NP_001575.1	1180	600911	.	0	0	0	0	0	0	0	0	0	#DIV/0!	#DIV/0!
750	NR_122031	GAS8-AS1	GAS8 antisense RNA 1	lncRNA	.	1197	605179	.	0	0	0	0	0	0	0	0	0	#DIV/0!	#DIV/0!
753	NM_001003674,NM_001003675,NM_001276249,NM_001276251,NM_181481,NM_181482	LDLRAD4	low density lipoprotein receptor class A domain containing 4	protein_coding	NP_001003674.1;NP_001003675.1;NP_001263178.1;NP_001263180.1;NP_852146.1;NP_852147.1	1224	606571	.	5	0	0	0.008431	0	0	0.020593	0	0	#DIV/0!	#DIV/0!
758	NM_001044370,NM_001362786	MPPED1	metallophosphoesterase domain containing 1	protein_coding	NP_001037835.1;NP_001349715.1	1306	602112	.	0	0	0	0	0	0	0	0	0	#DIV/0!	#DIV/0!
759	NM_001128829,NM_001128830,NM_001128831,NM_001164830,NM_001291967,NM_001291968,NM_001738	CA1	carbonic anhydrase 1	protein_coding	NP_001122301.1;NP_001122302.1;NP_001122303.1;NP_001158302.1;NP_001278896.1;NP_001278897.1;NP_001729.1	1368	114800	.	0	0	0	0	0	0	0	0	0	#DIV/0!	#DIV/0!
761	NM_005181	CA3	carbonic anhydrase 3	protein_coding	NP_005172.1	1374	114750	.	0	0	0	0	0	0	0	0	0	#DIV/0!	#DIV/0!
762	NM_000717,NR_137422	CA4	carbonic anhydrase 4	protein_coding	NP_000708.1	1375	114760	.	0	0	0	0	0	0	0	0	0	#DIV/0!	#DIV/0!
764	gene-CA5AP1	CA5AP1	carbonic anhydrase 5A pseudogene 1	pseudogene	.	1379	.	.	0	0	0	0	0	0	0	0	0	#DIV/0!	#DIV/0!
765	NM_001215,NM_001270500,NM_001270501,NM_001270502	CA6	carbonic anhydrase 6	protein_coding	NP_001206.2;NP_001257429.1;NP_001257430.1;NP_001257431.1	1380	114780	.	2	0	0	0.028908	0	0	0.07061	0	0	#DIV/0!	#DIV/0!
766	NM_001014435,NM_001365337,NM_005182	CA7	carbonic anhydrase 7	protein_coding	NP_001014435.1;NP_001352266.1;NP_005173.1	1381	114770	.	0	0	0	0	0	0	0	0	0	#DIV/0!	#DIV/0!
767	NM_001321837,NM_001321838,NM_001321839,NM_004056,NR_135821	CA8	carbonic anhydrase 8	protein_coding	NP_001308766.1;NP_001308767.1;NP_001308768.1;NP_004047.3	1382	114815	.	0	0	0	0	0	0	0	0	0	#DIV/0!	#DIV/0!
777	NM_000721,NM_001205293,NM_001205294	CACNA1E	calcium voltage-gated channel subunit alpha1 E	protein_coding	NP_000712.2;NP_001192222.1;NP_001192223.1	1392	601013	.	0	0	0	0	0	0	0	0	0	#DIV/0!	#DIV/0!
779	NM_000069	CACNA1S	calcium voltage-gated channel subunit alpha1 S	protein_coding	NP_000060.2	1397	114208	.	4	0	0	0.0127	0	0	0.03102	0	0	#DIV/0!	#DIV/0!
785	NM_000726,NM_001005746,NM_001005747,NM_001145798,NM_001320722,NM_001330113,NM_001330114,NM_001330115,NM_001330116,NM_001330117,NM_001330118	CACNB4	calcium voltage-gated channel auxiliary subunit beta 4	protein_coding	NP_000717.2;NP_001005746.1;NP_001005747.1;NP_001139270.1;NP_001307651.1;NP_001317042.1;NP_001317043.1;NP_001317044.1;NP_001317045.1;NP_001317046.1;NP_001317047.1	1404	601949	.	2	0	2	0.004602	0	0.004902	0.01124	0	0.012109	#DIV/0!	#DIV/0!
786	NM_000727	CACNG1	calcium voltage-gated channel auxiliary subunit gamma 1	protein_coding	NP_000718.1	1405	114209	.	0	0	0	0	0	0	0	0	0	#DIV/0!	#DIV/0!
789	gene-SLC25A20P1	SLC25A20P1	solute carrier family 25 member 20 pseudogene 1	pseudogene	.	1422	.	.	0	0	0	0	0	0	0	0	0	#DIV/0!	#DIV/0!
793	NM_001366795,NM_004929	CALB1	calbindin 1	protein_coding	NP_001353724.1;NP_004920.1	1434	114050	.	0	0	0	0	0	0	0	0	0	#DIV/0!	#DIV/0!
794	NM_001740,NM_007088,NR_027910	CALB2	calbindin 2	protein_coding	NP_001731.2;NP_009019.1	1435	114051	.	0	0	4	0	0	0.056503	0	0	0.139577	#DIV/0!	#DIV/0!
795	NM_004057	S100G	S100 calcium binding protein G	protein_coding	NP_004048.1	1436	302020	.	0	0	0	0	0	0	0	0	0	#DIV/0!	#DIV/0!
796	NM_001033952,NM_001033953,NM_001741,NR_125898	CALCA	calcitonin related polypeptide alpha	protein_coding	NP_001029124.1;NP_001029125.1;NP_001732.1	1437	114130	.	0	0	0	0	0	0	0	0	0	#DIV/0!	#DIV/0!
797	NM_000728	CALCB	calcitonin related polypeptide beta	protein_coding	NP_000719.1	1438	114160	.	0	0	0	0	0	0	0	0	0	#DIV/0!	#DIV/0!
799	NM_001164737,NM_001164738,NM_001742	CALCR	calcitonin receptor	protein_coding	NP_001158209.2;NP_001158210.1;NP_001733.1	1440	114131	.	0	0	0	0	0	0	0	0	0	#DIV/0!	#DIV/0!
802	gene-CALM1P1	CALM1P1	calmodulin 1 pseudogene 1	pseudogene	.	1443	.	.	0	0	0	0	0	0	0	0	0	#DIV/0!	#DIV/0!
804	gene-CALM1P2	CALM1P2	calmodulin 1 pseudogene 2	pseudogene	.	1444	.	.	0	0	0	0	0	0	0	0	0	#DIV/0!	#DIV/0!
810	NM_005185	CALML3	calmodulin like 3	protein_coding	NP_005176.1	1452	114184	.	0	0	0	0	0	0	0	0	0	#DIV/0!	#DIV/0!
814	NM_001323374,NM_001323375,NM_001323376,NM_001323377,NM_001744	CAMK4	calcium/calmodulin dependent protein kinase IV	protein_coding	NP_001310303.1;NP_001310304.1;NP_001310305.1;NP_001310306.1;NP_001735.1	1464	114080	.	0	0	0	0	0	0	0	0	0	#DIV/0!	#DIV/0!
815	NM_001363989,NM_001363990,NM_001369025,NM_015981,NM_171825	CAMK2A	calcium/calmodulin dependent protein kinase II alpha	protein_coding	NP_001350918.1;NP_001350919.1;NP_001355954.1;NP_057065.2;NP_741960.1	1460	114078	.	7	0	4	0.025768	0	0.016113	0.062942	0	0.039803	#DIV/0!	#DIV/0!
820	NM_004345	CAMP	cathelicidin antimicrobial peptide	protein_coding	NP_004336.4	1472	600474	.	0	0	0	0	0	0	0	0	0	#DIV/0!	#DIV/0!
834	NM_001223,NM_001257118,NM_001257119,NM_033292,NM_033293,NM_033294,NM_033295	CASP1	caspase 1	protein_coding	NP_001214.1;NP_001244047.1;NP_001244048.1;NP_150634.1;NP_150635.1;NP_150636.1;NP_150637.1	1499	147678	.	14	0	22	0.126203	0	0.309518	0.308262	0	0.764588	#DIV/0!	#DIV/0!
838	NM_001136109,NM_001136110,NM_001136112,NM_004347,NR_024239,NR_036562	CASP5	caspase 5	protein_coding	NP_001129581.1;NP_001129582.1;NP_001129584.1;NP_004338.3	1506	602665	.	0	0	0	0	0	0	0	0	0	#DIV/0!	#DIV/0!
844	NM_001231	CASQ1	calsequestrin 1	protein_coding	NP_001222.3	1512	114250	.	0	0	0	0	0	0	0	0	0	#DIV/0!	#DIV/0!
845	NM_001232	CASQ2	calsequestrin 2	protein_coding	NP_001223.2	1513	114251	.	0	0	0	0	0	0	0	0	0	#DIV/0!	#DIV/0!
846	NM_000388,NM_001178065	CASR	calcium sensing receptor	protein_coding	NP_000379.3;NP_001171536.2	1514	601199	.	0	0	0	0	0	0	0	0	0	#DIV/0!	#DIV/0!
859	NM_001234,NM_033337	CAV3	caveolin 3	protein_coding	NP_001225.1;NP_203123.1	1529	601253	.	0	0	0	0	0	0	0	0	0	#DIV/0!	#DIV/0!
862	NM_001198625,NM_001198626,NM_001198627,NM_001198628,NM_001198629,NM_001198630,NM_001198631,NM_001198632,NM_001198633,NM_001198634,NM_001198679,NM_004349,NM_175634,NM_175635,NM_175636	RUNX1T1	RUNX1 partner transcriptional co-repressor 1	protein_coding	NP_001185554.1;NP_001185555.1;NP_001185556.1;NP_001185557.1;NP_001185558.1;NP_001185559.1;NP_001185560.1;NP_001185561.1;NP_001185562.1;NP_001185563.1;NP_001185608.1;NP_004340.1;NP_783552.1;NP_783553.1;NP_783554.1	1535	133435	.	0	0	0	0	0	0	0	0	0	#DIV/0!	#DIV/0!
866	NM_001756	SERPINA6	serpin family A member 6	protein_coding	NP_001747.3	1540	122500	.	0	0	0	0	0	0	0	0	0	#DIV/0!	#DIV/0!
869	NM_004352	CBLN1	cerebellin 1 precursor	protein_coding	NP_004343.1	1543	600432	.	0	0	0	0	0	0	0	0	0	#DIV/0!	#DIV/0!
885	NM_000729,NM_001174138	CCK	cholecystokinin	protein_coding	NP_000720.1;NP_001167609.1	1569	118440	.	0	0	0	0	0	0	0	0	0	#DIV/0!	#DIV/0!
886	NM_000730	CCKAR	cholecystokinin A receptor	protein_coding	NP_000721.1	1570	118444	.	0	0	0	0	0	0	0	0	0	#DIV/0!	#DIV/0!
887	NM_001318029,NM_001363552,NM_176875	CCKBR	cholecystokinin B receptor	protein_coding	NP_001304958.1;NP_001350481.1;NP_795344.1	1571	118445	.	0	0	0	0	0	0	0	0	0	#DIV/0!	#DIV/0!
894	NM_001759	CCND2	cyclin D2	protein_coding	NP_001750.1	1583	123833	.	0	0	0	0	0	0	0	0	0	#DIV/0!	#DIV/0!
895	gene-CCND2P1	CCND2P1	cyclin D2 pseudogene 1	pseudogene	.	1584	.	.	0	0	0	0	0	0	0	0	0	#DIV/0!	#DIV/0!
909	NM_001320652,NM_001763	CD1A	CD1a molecule	protein_coding	NP_001307581.1;NP_001754.2	1634	188370	.	0	0	0	0	0	0	0	0	0	#DIV/0!	#DIV/0!
910	NM_001764	CD1B	CD1b molecule	protein_coding	NP_001755.1	1635	188360	.	0	0	0	0	0	0	0	0	0	#DIV/0!	#DIV/0!
911	NM_001765	CD1C	CD1c molecule	protein_coding	NP_001756.2	1636	188340	.	0	0	0	0	0	0	0	0	0	#DIV/0!	#DIV/0!
912	NM_001319145,NM_001371761,NM_001371762,NM_001371763,NM_001766	CD1D	CD1d molecule	protein_coding	NP_001306074.1;NP_001358690.1;NP_001358691.1;NP_001358692.1;NP_001757.1	1637	188410	CD1D	0	0	0	0	0	0	0	0	0	#DIV/0!	#DIV/0!
913	NM_001042583,NM_001042584,NM_001042585,NM_001042586,NM_001042587,NM_001185107,NM_001185108,NM_001185110,NM_001185112,NM_001185113,NM_001185114,NM_001185115,NM_030893	CD1E	CD1e molecule	protein_coding	NP_001036048.1;NP_001036049.1;NP_001036050.1;NP_001036051.1;NP_001036052.1;NP_001172036.1;NP_001172037.1;NP_001172039.1;NP_001172041.1;NP_001172042.1;NP_001172043.1;NP_001172044.1;NP_112155.2	1638	188411	.	0	0	0	0	0	0	0	0	0	#DIV/0!	#DIV/0!
914	NM_001328609,NM_001767	CD2	CD2 molecule	protein_coding	NP_001315538.1;NP_001758.2	1639	186990	.	0	0	0	0	0	0	0	0	0	#DIV/0!	#DIV/0!
915	NM_000732,NM_001040651	CD3D	CD3d molecule	protein_coding	NP_000723.1;NP_001035741.1	1673	186790	.	0	0	0	0	0	0	0	0	0	#DIV/0!	#DIV/0!
916	NM_000733	CD3E	CD3e molecule	protein_coding	NP_000724.1	1674	186830	.	0	0	0	0	0	0	0	0	0	#DIV/0!	#DIV/0!
917	NM_000073	CD3G	CD3g molecule	protein_coding	NP_000064.1	1675	186740	.	0	0	0	0	0	0	0	0	0	#DIV/0!	#DIV/0!
919	NM_000734,NM_198053	CD247	CD247 molecule	protein_coding	NP_000725.1;NP_932170.1	1677	186780	.	0	0	0	0	0	0	0	0	0	#DIV/0!	#DIV/0!
921	NM_001346456,NM_014207	CD5	CD5 molecule	protein_coding	NP_001333385.1;NP_055022.2	1685	153340	.	0	0	4	0	0	0.024495	0	0	0.060508	#DIV/0!	#DIV/0!
922	NM_001347698,NM_005894	CD5L	CD5 molecule like	protein_coding	NP_001334627.1;NP_005885.1	1690	602592	.	0	0	0	0	0	0	0	0	0	#DIV/0!	#DIV/0!
923	NM_001254750,NM_001254751,NM_006725,NR_045638	CD6	CD6 molecule	protein_coding	NP_001241679.1;NP_001241680.1;NP_006716.3	1691	186720	.	0	0	0	0	0	0	0	0	0	#DIV/0!	#DIV/0!
926	NM_001178100,NM_004931,NM_172101,NM_172102,NM_172213	CD8B	CD8b molecule	protein_coding	NP_001171571.1;NP_004922.1;NP_742099.1;NP_742100.1;NP_757362.1	1707	186730	.	0	0	0	0	0	0	0	0	0	#DIV/0!	#DIV/0!
927	NM_001349727,NM_001368307	CD8B2	CD8b2 molecule	protein_coding	NP_001336656.1;NP_001355236.1	1708	.	.	0	0	0	0	0	0	0	0	0	#DIV/0!	#DIV/0!
931	NM_021950,NM_152866	MS4A1	membrane spanning 4-domains A1	protein_coding	NP_068769.2;NP_690605.1	7315	112210	.	0	0	0	0	0	0	0	0	0	#DIV/0!	#DIV/0!
932	NM_001031666,NM_001031809,NM_006138	MS4A3	membrane spanning 4-domains A3	protein_coding	NP_001026836.1;NP_001026979.1;NP_006129.4	7317	606498	.	0	0	0	0	0	0	0	0	0	#DIV/0!	#DIV/0!
935	gene-CD24P1	CD24P1	CD24 molecule pseudogene 1	pseudogene	.	1646	.	.	0	0	0	0	0	0	0	0	0	#DIV/0!	#DIV/0!
939	NM_001242	CD27	CD27 molecule	protein_coding	NP_001233.1	11922	186711	.	0	0	0	0	0	0	0	0	0	#DIV/0!	#DIV/0!
940	NM_001243077,NM_001243078,NM_006139	CD28	CD28 molecule	protein_coding	NP_001230006.1;NP_001230007.1;NP_006130.1	1653	186760	.	0	0	0	0	0	0	0	0	0	#DIV/0!	#DIV/0!
942	NM_001206924,NM_001206925,NM_006889,NM_175862,NM_176892	CD86	CD86 molecule	protein_coding	NP_001193853.1;NP_001193854.1;NP_008820.3;NP_787058.5;NP_795711.1	1705	601020	.	0	0	0	0	0	0	0	0	0	#DIV/0!	#DIV/0!
944	NM_001244,NM_001252290	TNFSF8	TNF superfamily member 8	protein_coding	NP_001235.1;NP_001239219.1	11938	603875	.	0	0	0	0	0	0	0	0	0	#DIV/0!	#DIV/0!
946	NM_001177547,NM_001177548,NM_001177549,NM_001245,NM_198845,NM_198846	SIGLEC6	sialic acid binding Ig like lectin 6	protein_coding	NP_001171018.1;NP_001171019.1;NP_001171020.1;NP_001236.4;NP_942142.3;NP_942143.3	10875	604405	.	0	0	0	0	0	0	0	0	0	#DIV/0!	#DIV/0!
951	NM_001040031,NM_001774	CD37	CD37 molecule	protein_coding	NP_001035120.1;NP_001765.1	1666	151523	.	0	0	0	0	0	0	0	0	0	#DIV/0!	#DIV/0!
952	NM_001775,NR_132660	CD38	CD38 molecule	protein_coding	NP_001766.2	1667	107270	.	6	0	6	0.020551	0	0.021891	0.050198	0	0.054077	#DIV/0!	#DIV/0!
956	NM_001248,NM_001291960,NM_001291961	ENTPD3	ectonucleoside triphosphate diphosphohydrolase 3	protein_coding	NP_001239.2;NP_001278889.1;NP_001278890.1	3365	603161	.	0	0	0	0	0	0	0	0	0	#DIV/0!	#DIV/0!
958	NM_001250,NM_001302753,NM_001322421,NM_001322422,NM_001362758,NM_152854,NR_126502,NR_136327	CD40	CD40 molecule	protein_coding	NP_001241.1;NP_001289682.1;NP_001309350.1;NP_001309351.1;NP_001349687.1;NP_690593.1	11919	109535	.	0	0	0	0	0	0	0	0	0	#DIV/0!	#DIV/0!
959	NM_000074	CD40LG	CD40 ligand	protein_coding	NP_000065.1	11935	300386	.	0	0	0	0	0	0	0	0	0	#DIV/0!	#DIV/0!
962	NM_001256030,NM_001778	CD48	CD48 molecule	protein_coding	NP_001242959.1;NP_001769.2	1683	109530	.	0	0	0	0	0	0	0	0	0	#DIV/0!	#DIV/0!
969	NM_001781	CD69	CD69 molecule	protein_coding	NP_001772.1	1694	107273	.	0	0	0	0	0	0	0	0	0	#DIV/0!	#DIV/0!
970	NM_001252,NM_001330332	CD70	CD70 molecule	protein_coding	NP_001243.1;NP_001317261.1	11937	602840	.	0	0	0	0	0	0	0	0	0	#DIV/0!	#DIV/0!
971	NM_001782	CD72	CD72 molecule	protein_coding	NP_001773.1	1696	107272	.	0	0	0	0	0	0	0	0	0	#DIV/0!	#DIV/0!
972	NM_001025158,NM_001025159,NM_001364083,NM_001364084,NM_004355,NR_157074	CD74	CD74 molecule	protein_coding	NP_001020329.1;NP_001020330.1;NP_001351012.1;NP_001351013.1;NP_004346.1	1697	142790	.	1	0	1	0.004663	0	0.000251	0.01139	0	0.000619	#DIV/0!	#DIV/0!
1001	NM_001317195,NM_001317196,NM_001793	CDH3	cadherin 3	protein_coding	NP_001304124.1;NP_001304125.1;NP_001784.2	1762	114021	.	0	0	0	0	0	0	0	0	0	#DIV/0!	#DIV/0!
1002	NM_001252338,NM_001252339,NM_001794	CDH4	cadherin 4	protein_coding	NP_001239267.1;NP_001239268.1;NP_001785.2	1763	603006	.	0	0	0	0	0	0	0	0	0	#DIV/0!	#DIV/0!
1004	NM_001362435,NM_004932	CDH6	cadherin 6	protein_coding	NP_001349364.1;NP_004923.1	1765	603007	.	0	0	0	0	0	0	0	0	0	#DIV/0!	#DIV/0!
1005	NM_001317214,NM_001362438,NM_004361,NM_033646	CDH7	cadherin 7	protein_coding	NP_001304143.1;NP_001349367.1;NP_004352.2;NP_387450.1	1766	605806	.	0	0	0	0	0	0	0	0	0	#DIV/0!	#DIV/0!
1006	NM_001796	CDH8	cadherin 8	protein_coding	NP_001787.2	1767	603008	.	6	0	0	0.011988	0	0	0.029282	0	0	#DIV/0!	#DIV/0!
1007	NM_016279	CDH9	cadherin 9	protein_coding	NP_057363.3	1768	609974	.	0	0	0	0	0	0	0	0	0	#DIV/0!	#DIV/0!
1008	NM_001317222,NM_001317224,NM_001362460,NM_006727	CDH10	cadherin 10	protein_coding	NP_001304151.1;NP_001304153.1;NP_001349389.1;NP_006718.2	1749	604555	.	0	0	0	0	0	0	0	0	0	#DIV/0!	#DIV/0!
1011	gene-CDH12P2	CDH12P2	cadherin 12 pseudogene 2	pseudogene	.	1752	.	.	1	0	0	0.050572	0	0	0.123527	0	0	#DIV/0!	#DIV/0!
1014	NM_001204744,NM_001204745,NM_001204746,NM_004062	CDH16	cadherin 16	protein_coding	NP_001191673.1;NP_001191674.1;NP_001191675.1;NP_004053.1	1755	603118	.	0	0	0	0	0	0	0	0	0	#DIV/0!	#DIV/0!
1015	NM_001144663,NM_004063	CDH17	cadherin 17	protein_coding	NP_001138135.1;NP_004054.3	1756	603017	.	0	0	0	0	0	0	0	0	0	#DIV/0!	#DIV/0!
1016	NM_001167667,NM_001291956,NM_001291957,NM_001349556,NM_001349558,NM_001349559,NM_001349560,NM_001349561,NM_001349562,NM_001349563,NM_004934	CDH18	cadherin 18	protein_coding	NP_001161139.1;NP_001278885.1;NP_001278886.1;NP_001336485.1;NP_001336487.1;NP_001336488.1;NP_001336489.1;NP_001336490.1;NP_001336491.1;NP_001336492.1;NP_004925.1	1757	603019	.	4	0	4	0.014602	0	0.016503	0.035666	0	0.040767	#DIV/0!	#DIV/0!
1036	NM_001323565,NM_001323566,NM_001323567,NM_001801,NR_136618,NR_136619,NR_136620,NR_136621	CDO1	cysteine dioxygenase type 1	protein_coding	NP_001310494.1;NP_001310495.1;NP_001310496.1;NP_001792.2	1795	603943	.	0	0	0	0	0	0	0	0	0	#DIV/0!	#DIV/0!
1038	NM_004065	CDR1	cerebellar degeneration related protein 1	protein_coding	NP_004056.2	1798	302650	.	0	0	0	0	0	0	0	0	0	#DIV/0!	#DIV/0!
1044	NM_001804	CDX1	caudal type homeobox 1	protein_coding	NP_001795.2	1805	600746	.	0	0	0	0	0	0	0	0	0	#DIV/0!	#DIV/0!
1045	NM_001265,NM_001354700	CDX2	caudal type homeobox 2	protein_coding	NP_001256.4;NP_001341629.1	1806	600297	.	0	0	0	0	0	0	0	0	0	#DIV/0!	#DIV/0!
1046	NM_005193	CDX4	caudal type homeobox 4	protein_coding	NP_005184.1	1808	300025	.	0	0	0	0	0	0	0	0	0	#DIV/0!	#DIV/0!
1047	NM_001130675,NM_004362	CLGN	calmegin	protein_coding	NP_001124147.1;NP_004353.1	2060	601858	.	0	0	2	0	0	0.014556	0	0	0.035957	#DIV/0!	#DIV/0!
1048	NM_001291484,NM_001308398,NM_004363	CEACAM5	CEA cell adhesion molecule 5	protein_coding	NP_001278413.1;NP_001295327.1;NP_004354.3	1817	114890	.	0	0	0	0	0	0	0	0	0	#DIV/0!	#DIV/0!
1053	NM_001805	CEBPE	CCAAT enhancer binding protein epsilon	protein_coding	NP_001796.2	1836	600749	.	0	0	0	0	0	0	0	0	0	#DIV/0!	#DIV/0!
1068	NM_004066	CETN1	centrin 1	protein_coding	NP_004057.1	1866	603187	.	0	0	0	0	0	0	0	0	0	#DIV/0!	#DIV/0!
1071	NM_000078,NM_001286085	CETP	cholesteryl ester transfer protein	protein_coding	NP_000069.2;NP_001273014.1	1869	118470	.	0	0	0	0	0	0	0	0	0	#DIV/0!	#DIV/0!
1080	NM_000492	CFTR	CF transmembrane conductance regulator	protein_coding	NP_000483.3	1884	602421	.	0	0	0	0	0	0	0	0	0	#DIV/0!	#DIV/0!
1082	NM_000737	CGB3	chorionic gonadotropin subunit beta 3	protein_coding	NP_000728.1	1886	118860	.	0	0	1	0	0	0.01556	0	0	0.038436	#DIV/0!	#DIV/0!
1084	NM_001277163,NM_001815,NR_102333	CEACAM3	CEA cell adhesion molecule 3	protein_coding	NP_001264092.1;NP_001806.2	1815	609142	.	0	0	0	0	0	0	0	0	0	#DIV/0!	#DIV/0!
1087	NM_001291485,NM_006890	CEACAM7	CEA cell adhesion molecule 7	protein_coding	NP_001278414.1;NP_008821.2	1819	.	.	0	0	0	0	0	0	0	0	0	#DIV/0!	#DIV/0!
1088	NM_001816	CEACAM8	CEA cell adhesion molecule 8	protein_coding	NP_001807.2	1820	615747	.	0	0	0	0	0	0	0	0	0	#DIV/0!	#DIV/0!
1089	NM_001362492,NM_001362493,NM_001362495,NM_001817	CEACAM4	CEA cell adhesion molecule 4	protein_coding	NP_001349421.1;NP_001349422.1;NP_001349424.1;NP_001808.2	1816	.	.	0	0	0	0	0	0	0	0	0	#DIV/0!	#DIV/0!
1091	gene-CEACAMP2	CEACAMP2	CEA cell adhesion molecule pseudogene 2	pseudogene	.	1824	.	.	0	0	0	0	0	0	0	0	0	#DIV/0!	#DIV/0!
1101	NM_001267	CHAD	chondroadherin	protein_coding	NP_001258.2	1909	602178	.	0	0	0	0	0	0	0	0	0	#DIV/0!	#DIV/0!
1103	NM_001142929,NM_001142933,NM_001142934,NM_020549,NM_020984,NM_020985,NM_020986	CHAT	choline O-acetyltransferase	protein_coding	NP_001136401.1;NP_001136405.1;NP_001136406.1;NP_065574.3;NP_066264.3;NP_066265.3;NP_066266.3	1912	118490	.	0	0	0	0	0	0	0	0	0	#DIV/0!	#DIV/0!
1109	NM_001818	AKR1C4	aldo-keto reductase family 1 member C4	protein_coding	NP_001809.3	387	600451	.	0	0	0	0	0	0	0	0	0	#DIV/0!	#DIV/0!
1114	NM_001819	CHGB	chromogranin B	protein_coding	NP_001810.2	1930	118920	.	0	0	0	0	0	0	0	0	0	#DIV/0!	#DIV/0!
1116	NM_001276	CHI3L1	chitinase 3 like 1	protein_coding	NP_001267.2	1932	601525	.	0	0	0	0	0	0	0	0	0	#DIV/0!	#DIV/0!
1117	NM_001025197,NM_001025199,NM_004000	CHI3L2	chitinase 3 like 2	protein_coding	NP_001020368.1;NP_001020370.1;NP_003991.2	1933	601526	.	0	0	0	0	0	0	0	0	0	#DIV/0!	#DIV/0!
1118	NM_001256125,NM_003465,NR_045784,NR_045785	CHIT1	chitinase 1	protein_coding	NP_001243054.2;NP_003456.1	1936	600031	.	0	0	0	0	0	0	0	0	0	#DIV/0!	#DIV/0!
1124	NM_001039936,NM_001293069,NM_001293070,NM_001293071,NM_001293072,NM_001293073,NM_001293075,NM_001293076,NM_001293077,NM_001293078,NM_001293079,NM_001293080,NM_001293081,NM_004067,NR_120524,NR_120525	CHN2	chimerin 2	protein_coding	NP_001035025.1;NP_001279998.1;NP_001279999.1;NP_001280000.1;NP_001280001.1;NP_001280002.1;NP_001280004.1;NP_001280005.1;NP_001280006.1;NP_001280007.1;NP_001280008.1;NP_001280009.1;NP_001280010.1;NP_004058.1	1944	602857	.	0	0	0	0	0	0	0	0	0	#DIV/0!	#DIV/0!
1128	NM_000738	CHRM1	cholinergic receptor muscarinic 1	protein_coding	NP_000729.2	1950	118510	.	3	0	0	0.014574	0	0	0.035599	0	0	#DIV/0!	#DIV/0!
1129	NM_000739,NM_001006626,NM_001006627,NM_001006628,NM_001006629,NM_001006630,NM_001006631,NM_001006632	CHRM2	cholinergic receptor muscarinic 2	protein_coding	NP_000730.1;NP_001006627.1;NP_001006628.1;NP_001006629.1;NP_001006630.1;NP_001006631.1;NP_001006632.1;NP_001006633.1	1951	118493	.	0	0	0	0	0	0	0	0	0	#DIV/0!	#DIV/0!
1133	NM_001320917,NM_012125	CHRM5	cholinergic receptor muscarinic 5	protein_coding	NP_001307846.1;NP_036257.1	1954	118496	.	0	0	0	0	0	0	0	0	0	#DIV/0!	#DIV/0!
1134	NM_000079,NM_001039523	CHRNA1	cholinergic receptor nicotinic alpha 1 subunit	protein_coding	NP_000070.1;NP_001034612.1	1955	100690	.	0	0	0	0	0	0	0	0	0	#DIV/0!	#DIV/0!
1135	NM_000742,NM_001282455,NM_001347705,NM_001347706,NM_001347707,NM_001347708	CHRNA2	cholinergic receptor nicotinic alpha 2 subunit	protein_coding	NP_000733.2;NP_001269384.1;NP_001334634.1;NP_001334635.1;NP_001334636.1;NP_001334637.1	1956	118502	.	0	0	0	0	0	0	0	0	0	#DIV/0!	#DIV/0!
1136	NM_000743,NM_001166694,NR_046313	CHRNA3	cholinergic receptor nicotinic alpha 3 subunit	protein_coding	NP_000734.2;NP_001160166.1	1957	118503	.	0	0	0	0	0	0	0	0	0	#DIV/0!	#DIV/0!
1137	NM_000744,NM_001256573,NR_046317	CHRNA4	cholinergic receptor nicotinic alpha 4 subunit	protein_coding	NP_000735.1;NP_001243502.1	1958	118504	.	8	0	0	0.026212	0	0	0.064026	0	0	#DIV/0!	#DIV/0!
1139	NM_000746,NM_001190455,NR_046324	CHRNA7	cholinergic receptor nicotinic alpha 7 subunit	protein_coding	NP_000737.1;NP_001177384.1	1960	118511	.	0	0	0	0	0	0	0	0	0	#DIV/0!	#DIV/0!
1142	NM_000749,NM_001347717	CHRNB3	cholinergic receptor nicotinic beta 3 subunit	protein_coding	NP_000740.1;NP_001334646.1	1963	118508	.	0	0	0	0	0	0	0	0	0	#DIV/0!	#DIV/0!
1143	NM_000750,NM_001256567	CHRNB4	cholinergic receptor nicotinic beta 4 subunit	protein_coding	NP_000741.1;NP_001243496.1	1964	118509	.	0	0	0	0	0	0	0	0	0	#DIV/0!	#DIV/0!
1146	NM_005199	CHRNG	cholinergic receptor nicotinic gamma subunit	protein_coding	NP_005190.4	1967	100730	.	0	0	0	0	0	0	0	0	0	#DIV/0!	#DIV/0!
1149	NM_001279,NM_001318383,NR_134607	CIDEA	cell death inducing DFFA like effector a	protein_coding	NP_001270.1;NP_001305312.1	1976	604440	.	0	0	0	0	0	0	0	0	0	#DIV/0!	#DIV/0!
1157	gene-CKBP1	CKBP1	creatine kinase B pseudogene 1	pseudogene	.	1993	.	.	0	0	0	0	0	0	0	0	0	#DIV/0!	#DIV/0!
1160	NM_001099735,NM_001099736,NM_001825	CKMT2	creatine kinase, mitochondrial 2	protein_coding	NP_001093205.1;NP_001093206.1;NP_001816.2	1996	123295	.	0	0	0	0	0	0	0	0	0	#DIV/0!	#DIV/0!
1178	NM_001828	CLC	Charcot-Leyden crystal galectin	protein_coding	NP_001819.2	2014	153310	.	0	0	0	0	0	0	0	0	0	#DIV/0!	#DIV/0!
1179	NM_001285	CLCA1	chloride channel accessory 1	protein_coding	NP_001276.3	2015	603906	.	0	0	0	0	0	0	0	0	0	#DIV/0!	#DIV/0!
1180	NM_000083,NR_046453	CLCN1	chloride voltage-gated channel 1	protein_coding	NP_000074.3	2019	118425	.	0	0	0	0	0	0	0	0	0	#DIV/0!	#DIV/0!
1187	NM_001042704,NM_001257139,NM_004070	CLCNKA	chloride voltage-gated channel Ka	protein_coding	NP_001036169.1;NP_001244068.1;NP_004061.3	2026	602024	.	10	0	0	0.076792	0	0	0.187571	0	0	#DIV/0!	#DIV/0!
1197	NR_002711	CLK2P1	CDC like kinase 2, pseudogene 1	transcribed_pseudogene	.	2070	.	.	0	0	0	0	0	0	0	0	0	#DIV/0!	#DIV/0!
1204	gene-CLNS1AP1	CLNS1AP1	chloride nucleotide-sensitive channel 1A pseudogene 1	pseudogene	.	2081	.	.	0	0	0	0	0	0	0	0	0	#DIV/0!	#DIV/0!
1208	NM_001252597,NM_001252598,NM_001832	CLPS	colipase	protein_coding	NP_001239526.1;NP_001239527.1;NP_001823.1	2085	120105	.	0	0	0	0	0	0	0	0	0	#DIV/0!	#DIV/0!
1215	NM_001308083,NM_001836	CMA1	chymase 1	protein_coding	NP_001295012.1;NP_001827.1	2097	118938	.	0	0	0	0	0	0	0	0	0	#DIV/0!	#DIV/0!
1233	NM_005508	CCR4	C-C motif chemokine receptor 4	protein_coding	NP_005499.1	1605	604836	.	0	0	0	0	0	0	0	0	0	#DIV/0!	#DIV/0!
1234	NM_000579,NM_001100168	CCR5	C-C motif chemokine receptor 5 (gene/pseudogene)	protein_coding	NP_000570.1;NP_001093638.1	1606	601373	.	0	0	0	0	0	0	0	0	0	#DIV/0!	#DIV/0!
1235	NM_004367,NM_031409	CCR6	C-C motif chemokine receptor 6	protein_coding	NP_004358.2;NP_113597.2	1607	601835	.	0	0	0	0	0	0	0	0	0	#DIV/0!	#DIV/0!
1236	NM_001301714,NM_001301716,NM_001301717,NM_001301718,NM_001838	CCR7	C-C motif chemokine receptor 7	protein_coding	NP_001288643.1;NP_001288645.1;NP_001288646.1;NP_001288647.1;NP_001829.1	1608	600242	.	0	0	0	0	0	0	0	0	0	#DIV/0!	#DIV/0!
1237	NM_005201	CCR8	C-C motif chemokine receptor 8	protein_coding	NP_005192.1	1609	601834	.	0	0	0	0	0	0	0	0	0	#DIV/0!	#DIV/0!
1238	NM_001296	ACKR2	atypical chemokine receptor 2	protein_coding	NP_001287.2	1565	602648	.	0	0	2	0	0	0.013534	0	0	0.033433	#DIV/0!	#DIV/0!
1259	NM_000087,NM_001142564	CNGA1	cyclic nucleotide gated channel subunit alpha 1	protein_coding	NP_000078.2;NP_001136036.1	2148	123825	.	0	0	0	0	0	0	0	0	0	#DIV/0!	#DIV/0!
1260	NM_005140	CNGA2	cyclic nucleotide gated channel subunit alpha 2	protein_coding	NP_005131.1	2149	300338	.	0	0	3	0	0	0.012505	0	0	0.03089	#DIV/0!	#DIV/0!
1261	NM_001079878,NM_001298	CNGA3	cyclic nucleotide gated channel subunit alpha 3	protein_coding	NP_001073347.1;NP_001289.1	2150	600053	.	0	0	0	0	0	0	0	0	0	#DIV/0!	#DIV/0!
1262	NM_001037329	CNGA4	cyclic nucleotide gated channel subunit alpha 4	protein_coding	NP_001032406.1	2152	609472	.	0	0	0	0	0	0	0	0	0	#DIV/0!	#DIV/0!
1264	NM_001299,NM_001308341,NM_001308342	CNN1	calponin 1	protein_coding	NP_001290.2;NP_001295270.1;NP_001295271.1	2155	600806	.	0	0	0	0	0	0	0	0	0	#DIV/0!	#DIV/0!
1268	NM_001160226,NM_001160258,NM_001160259,NM_001365869,NM_001365870,NM_001365872,NM_001365874,NM_001370545,NM_001370546,NM_001370547,NM_016083,NM_033181	CNR1	cannabinoid receptor 1	protein_coding	NP_001153698.1;NP_001153730.1;NP_001153731.1;NP_001352798.1;NP_001352799.1;NP_001352801.1;NP_001352803.1;NP_001357474.1;NP_001357475.1;NP_001357476.1;NP_057167.2;NP_149421.2	2159	114610	.	0	0	0	0	0	0	0	0	0	#DIV/0!	#DIV/0!
1269	NM_001841	CNR2	cannabinoid receptor 2	protein_coding	NP_001832.1	2160	605051	.	0	0	3	0	0	0.007802	0	0	0.019273	#DIV/0!	#DIV/0!
1270	NM_000614	CNTF	ciliary neurotrophic factor	protein_coding	NP_000605.1	2169	118945	.	22	0	0	0.215815	0	0	0.52715	0	0	#DIV/0!	#DIV/0!
1271	NM_001207011,NM_001842,NM_147164	CNTFR	ciliary neurotrophic factor receptor	protein_coding	NP_001193940.1;NP_001833.1;NP_671693.1	2170	118946	.	0	0	0	0	0	0	0	0	0	#DIV/0!	#DIV/0!
1278	NM_000089	COL1A2	collagen type I alpha 2 chain	protein_coding	NP_000080.2	2198	120160	.	0	0	0	0	0	0	0	0	0	#DIV/0!	#DIV/0!
1280	NM_001844,NM_033150	COL2A1	collagen type II alpha 1 chain	protein_coding	NP_001835.3;NP_149162.2	2200	120140	.	0	0	0	0	0	0	0	0	0	#DIV/0!	#DIV/0!
1292	NM_001849,NM_058174,NM_058175	COL6A2	collagen type VI alpha 2 chain	protein_coding	NP_001840.3;NP_478054.2;NP_478055.2	2212	120240	.	0	0	0	0	0	0	0	0	0	#DIV/0!	#DIV/0!
1293	NM_004369,NM_057164,NM_057165,NM_057166,NM_057167	COL6A3	collagen type VI alpha 3 chain	protein_coding	NP_004360.2;NP_476505.3;NP_476506.3;NP_476507.3;NP_476508.2	2213	120250	.	3	0	0	0.003662	0	0	0.008944	0	0	#DIV/0!	#DIV/0!
1297	NM_001851,NM_078485	COL9A1	collagen type IX alpha 1 chain	protein_coding	NP_001842.3;NP_511040.2	2217	120210	.	0	0	0	0	0	0	0	0	0	#DIV/0!	#DIV/0!
1300	NM_000493	COL10A1	collagen type X alpha 1 chain	protein_coding	NP_000484.2	2185	120110	.	0	0	0	0	0	0	0	0	0	#DIV/0!	#DIV/0!
1301	NM_001190709,NM_001854,NM_080629,NM_080630,NR_134980	COL11A1	collagen type XI alpha 1 chain	protein_coding	NP_001177638.1;NP_001845.3;NP_542196.2;NP_542197.3	2186	120280	.	25	0	5	0.064799	0	0.013267	0.158278	0	0.032772	#DIV/0!	#DIV/0!
1305	NM_001130103,NM_001320951,NM_001368882,NM_001368883,NM_001368884,NM_001368885,NM_001368886,NM_001368895,NM_001368896,NM_001368897,NM_001368898,NM_080798,NM_080800,NM_080801,NM_080802,NM_080805	COL13A1	collagen type XIII alpha 1 chain	protein_coding	NP_001123575.1;NP_001307880.1;NP_001355811.1;NP_001355812.1;NP_001355813.1;NP_001355814.1;NP_001355815.1;NP_001355824.1;NP_001355825.1;NP_001355826.1;NP_001355827.1;NP_542988.3;NP_542990.3;NP_542991.3;NP_542992.3;NP_542995.3	2190	120350	.	14	0	21	0.074626	0	0.130804	0.182282	0	0.323121	#DIV/0!	#DIV/0!
1310	NM_001858	COL19A1	collagen type XIX alpha 1 chain	protein_coding	NP_001849.2	2196	120165	.	0	0	0	0	0	0	0	0	0	#DIV/0!	#DIV/0!
1311	NM_000095	COMP	cartilage oligomeric matrix protein	protein_coding	NP_000086.2	2227	600310	.	6	0	0	0.047181	0	0	0.115245	0	0	#DIV/0!	#DIV/0!
1330	gene-COX5BP1	COX5BP1	cytochrome c oxidase subunit 5B pseudogene 1	pseudogene	.	2270	.	.	0	0	0	0	0	0	0	0	0	#DIV/0!	#DIV/0!
1332	gene-COX5BP3	COX5BP3	cytochrome c oxidase subunit 5B pseudogene 3	pseudogene	.	2272	.	.	0	0	0	0	0	0	0	0	0	#DIV/0!	#DIV/0!
1333	gene-COX5BP4	COX5BP4	cytochrome c oxidase subunit 5B pseudogene 4	pseudogene	.	2273	.	.	0	0	0	0	0	0	0	0	0	#DIV/0!	#DIV/0!
1338	gene-COX6A1P1	COX6A1P1	cytochrome c oxidase subunit 6A1 pseudogene 1	pseudogene	.	2278	.	.	0	0	0	0	0	0	0	0	0	#DIV/0!	#DIV/0!
1339	NM_005205	COX6A2	cytochrome c oxidase subunit 6A2	protein_coding	NP_005196.1	2279	602009	.	0	0	0	0	0	0	0	0	0	#DIV/0!	#DIV/0!
1346	NM_001864	COX7A1	cytochrome c oxidase subunit 7A1	protein_coding	NP_001855.1	2287	123995	.	0	0	0	0	0	0	0	0	0	#DIV/0!	#DIV/0!
1348	gene-COX7A2P2	COX7A2P2	cytochrome c oxidase subunit 7A2 pseudogene 2	pseudogene	.	2290	123997	.	0	0	0	0	0	0	0	0	0	#DIV/0!	#DIV/0!
1356	NM_000096,NR_046371	CP	ceruloplasmin	protein_coding	NP_000087.2	2295	117700	.	6	0	2	0.022037	0	0.006236	0.053829	0	0.015405	#DIV/0!	#DIV/0!
1357	NM_001868	CPA1	carboxypeptidase A1	protein_coding	NP_001859.1	2296	114850	.	0	0	0	0	0	0	0	0	0	#DIV/0!	#DIV/0!
1358	NM_001869	CPA2	carboxypeptidase A2	protein_coding	NP_001860.2	2297	600688	.	0	0	0	0	0	0	0	0	0	#DIV/0!	#DIV/0!
1359	NM_001870	CPA3	carboxypeptidase A3	protein_coding	NP_001861.2	2298	114851	.	0	0	0	0	0	0	0	0	0	#DIV/0!	#DIV/0!
1360	NM_001871	CPB1	carboxypeptidase B1	protein_coding	NP_001862.2	2299	114852	.	0	0	0	0	0	0	0	0	0	#DIV/0!	#DIV/0!
1361	NM_001278541,NM_001872	CPB2	carboxypeptidase B2	protein_coding	NP_001265470.1;NP_001863.3	2300	603101	.	0	0	0	0	0	0	0	0	0	#DIV/0!	#DIV/0!
1365	NM_001306	CLDN3	claudin 3	protein_coding	NP_001297.1	2045	602910	.	0	0	0	0	0	0	0	0	0	#DIV/0!	#DIV/0!
1369	NM_001308	CPN1	carboxypeptidase N subunit 1	protein_coding	NP_001299.1	2312	603103	.	0	0	0	0	0	0	0	0	0	#DIV/0!	#DIV/0!
1370	NM_001080513,NM_001291988	CPN2	carboxypeptidase N subunit 2	protein_coding	NP_001073982.3;NP_001278917.1	2313	603104	.	0	0	0	0	0	0	0	0	0	#DIV/0!	#DIV/0!
1378	NM_000573,NM_000651	CR1	complement C3b/C4b receptor 1 (Knops blood group)	protein_coding	NP_000564.2;NP_000642.3	2334	120620	.	0	0	0	0	0	0	0	0	0	#DIV/0!	#DIV/0!
1379	NM_175710	CR1L	complement C3b/C4b receptor 1 like	protein_coding	NP_783641.1	2335	605886	.	0	0	0	0	0	0	0	0	0	#DIV/0!	#DIV/0!
1380	NM_001006658,NM_001877	CR2	complement C3d receptor 2	protein_coding	NP_001006659.1;NP_001868.2	2336	120650	.	0	0	0	0	0	0	0	0	0	#DIV/0!	#DIV/0!
1381	NM_004378	CRABP1	cellular retinoic acid binding protein 1	protein_coding	NP_004369.1	2338	180230	.	0	0	0	0	0	0	0	0	0	#DIV/0!	#DIV/0!
1392	NM_000756	CRH	corticotropin releasing hormone	protein_coding	NP_000747.1	2355	122560	.	0	0	0	0	0	0	0	0	0	#DIV/0!	#DIV/0!
1393	NM_001882	CRHBP	corticotropin releasing hormone binding protein	protein_coding	NP_001873.2	2356	122559	.	0	0	0	0	0	0	0	0	0	#DIV/0!	#DIV/0!
1394	NM_001145146,NM_001145147,NM_001145148,NM_001303018,NM_001303020,NM_004382	CRHR1	corticotropin releasing hormone receptor 1	protein_coding	NP_001138618.1;NP_001138619.1;NP_001138620.1;NP_001289947.1;NP_001289949.1;NP_004373.2	2357	122561	.	0	0	0	0	0	0	0	0	0	#DIV/0!	#DIV/0!
1395	NM_001202475,NM_001202481,NM_001202482,NM_001202483,NM_001883	CRHR2	corticotropin releasing hormone receptor 2	protein_coding	NP_001189404.1;NP_001189410.1;NP_001189411.1;NP_001189412.1;NP_001874.2	2358	602034	.	0	0	0	0	0	0	0	0	0	#DIV/0!	#DIV/0!
1401	NM_000567,NM_001329057,NM_001329058	CRP	C-reactive protein	protein_coding	NP_000558.2;NP_001315986.1;NP_001315987.1	2367	123260	.	0	0	0	0	0	0	0	0	0	#DIV/0!	#DIV/0!
1404	NM_001884	HAPLN1	hyaluronan and proteoglycan link protein 1	protein_coding	NP_001875.1	2380	115435	.	0	0	0	0	0	0	0	0	0	#DIV/0!	#DIV/0!
1406	NM_000554	CRX	cone-rod homeobox	protein_coding	NP_000545.1	2383	602225	.	0	0	0	0	0	0	0	0	0	#DIV/0!	#DIV/0!
1409	NM_000394,NM_001363766	CRYAA	crystallin alpha A	protein_coding	NP_000385.1;NP_001350695.1	2388	123580	.	0	0	0	0	0	0	0	0	0	#DIV/0!	#DIV/0!
1411	NM_005208	CRYBA1	crystallin beta A1	protein_coding	NP_005199.2	2394	123610	.	0	0	0	0	0	0	0	0	0	#DIV/0!	#DIV/0!
1412	NM_057093,NM_057094	CRYBA2	crystallin beta A2	protein_coding	NP_476434.1;NP_476435.1	2395	600836	.	0	0	0	0	0	0	0	0	0	#DIV/0!	#DIV/0!
1413	NM_001886	CRYBA4	crystallin beta A4	protein_coding	NP_001877.1	2396	123631	.	0	0	0	0	0	0	0	0	0	#DIV/0!	#DIV/0!
1414	NM_001887	CRYBB1	crystallin beta B1	protein_coding	NP_001878.1	2397	600929	.	0	0	0	0	0	0	0	0	0	#DIV/0!	#DIV/0!
1415	NM_000496	CRYBB2	crystallin beta B2	protein_coding	NP_000487.1	2398	123620	.	0	0	34	0	0	0.893504	0	0	2.20718	#DIV/0!	#DIV/0!
1418	NM_014617	CRYGA	crystallin gamma A	protein_coding	NP_055432.2	2408	123660	.	0	0	0	0	0	0	0	0	0	#DIV/0!	#DIV/0!
1419	NM_005210	CRYGB	crystallin gamma B	protein_coding	NP_005201.2	2409	123670	.	0	0	0	0	0	0	0	0	0	#DIV/0!	#DIV/0!
1420	NM_020989	CRYGC	crystallin gamma C	protein_coding	NP_066269.1	2410	123680	.	0	0	0	0	0	0	0	0	0	#DIV/0!	#DIV/0!
1421	NM_006891	CRYGD	crystallin gamma D	protein_coding	NP_008822.2	2411	123690	.	0	0	0	0	0	0	0	0	0	#DIV/0!	#DIV/0!
1423	gene-CRYGFP	CRYGFP	crystallin gamma F, pseudogene	pseudogene	.	2413	.	.	0	0	0	0	0	0	0	0	0	#DIV/0!	#DIV/0!
1424	gene-CRYGGP	CRYGGP	crystallin gamma G, pseudogene	pseudogene	.	2414	.	.	0	0	0	0	0	0	0	0	0	#DIV/0!	#DIV/0!
1428	NM_001888	CRYM	crystallin mu	protein_coding	NP_001879.1	2418	123740	.	0	0	2	0	0	0.027718	0	0	0.06847	#DIV/0!	#DIV/0!
1437	NM_000758	CSF2	colony stimulating factor 2	protein_coding	NP_000749.2	2434	138960	.	0	0	0	0	0	0	0	0	0	#DIV/0!	#DIV/0!
1438	NM_001161529,NM_001161529_dup1,NM_001161530,NM_001161530_dup1,NM_001161531,NM_001161531_dup1,NM_001161532,NM_001161532_dup1,NM_006140,NM_006140_dup1,NM_172245,NM_172245_dup1,NM_172246,NM_172246_dup1,NM_172247,NM_172247_dup1,NM_172249,NM_172249_dup1,NR_027760,NR_027760_dup1	CSF2RA	colony stimulating factor 2 receptor alpha subunit	protein_coding	NP_001155001.1;NP_001155002.1;NP_001155003.1;NP_001155004.1;NP_006131.2;NP_758448.1;NP_758449.1;NP_758450.1;NP_758452.1	2435	425000	.	3	0	3	0.024855	0	0.024919	0.019285	0	0.061556	#DIV/0!	#DIV/0!
1439	NM_000395	CSF2RB	colony stimulating factor 2 receptor beta common subunit	protein_coding	NP_000386.1	2436	138981	.	8	0	3	0.030133	0	0.008464	0.073602	0	0.020909	#DIV/0!	#DIV/0!
1440	NM_000759,NM_001178147,NM_172219,NM_172220,NR_033662	CSF3	colony stimulating factor 3	protein_coding	NP_000750.1;NP_001171618.1;NP_757373.1;NP_757374.2	2438	138970	.	0	0	0	0	0	0	0	0	0	#DIV/0!	#DIV/0!
1441	NM_000760,NM_156039,NM_172313	CSF3R	colony stimulating factor 3 receptor	protein_coding	NP_000751.1;NP_724781.1;NP_758519.1	2439	138971	.	0	0	9	0	0	0.047081	0	0	0.116301	#DIV/0!	#DIV/0!
1442	NM_001317	CSH1	chorionic somatomammotropin hormone 1	protein_coding	NP_001308.1	2440	150200	.	0	0	0	0	0	0	0	0	0	#DIV/0!	#DIV/0!
1444	NM_001318,NM_001321067,NM_001321068,NM_001321069,NM_022579,NM_022580,NM_022581	CSHL1	chorionic somatomammotropin hormone like 1	protein_coding	NP_001307996.1;NP_001307997.1;NP_001307998.1;NP_001309.3;NP_072101.1;NP_072102.1;NP_072103.1	2442	603515	.	0	0	0	0	0	0	0	0	0	#DIV/0!	#DIV/0!
1446	NM_001025104,NM_001890	CSN1S1	casein alpha s1	protein_coding	NP_001020275.1;NP_001881.1	2445	115450	.	0	0	0	0	0	0	0	0	0	#DIV/0!	#DIV/0!
1447	NM_001302770,NM_001891	CSN2	casein beta	protein_coding	NP_001289699.1;NP_001882.1	2447	115460	.	0	0	0	0	0	0	0	0	0	#DIV/0!	#DIV/0!
1448	NM_005212	CSN3	casein kappa	protein_coding	NP_005203.2	2446	601695	.	0	0	0	0	0	0	0	0	0	#DIV/0!	#DIV/0!
1462	NM_001126336,NM_001164097,NM_001164098,NM_004385	VCAN	versican	protein_coding	NP_001119808.1;NP_001157569.1;NP_001157570.1;NP_004376.2	2464	118661	.	0	0	0	0	0	0	0	0	0	#DIV/0!	#DIV/0!
1467	gene-CSRP2P1	CSRP2P1	cysteine and glycine rich protein 2 pseudogene 1	pseudogene	.	2471	.	.	0	0	0	0	0	0	0	0	0	#DIV/0!	#DIV/0!
1469	NM_001898	CST1	cystatin SN	protein_coding	NP_001889.2	2473	123855	.	0	0	0	0	0	0	0	0	0	#DIV/0!	#DIV/0!
1470	NM_001322	CST2	cystatin SA	protein_coding	NP_001313.1	2474	123856	.	0	0	0	0	0	0	0	0	0	#DIV/0!	#DIV/0!
1472	NM_001899	CST4	cystatin S	protein_coding	NP_001890.1	2476	123857	.	0	0	0	0	0	0	0	0	0	#DIV/0!	#DIV/0!
1473	NM_001900	CST5	cystatin D	protein_coding	NP_001891.2	2477	123858	.	0	0	0	0	0	0	0	0	0	#DIV/0!	#DIV/0!
1474	NM_001323	CST6	cystatin E/M	protein_coding	NP_001314.1	2478	601891	.	0	0	0	0	0	0	0	0	0	#DIV/0!	#DIV/0!
1475	NM_005213	CSTA	cystatin A	protein_coding	NP_005204.1	2481	184600	.	4	0	3	0.102124	0	0.082818	0.249449	0	0.204582	#DIV/0!	#DIV/0!
1482	NM_001166175,NM_001166176,NM_004387	NKX2-5	NK2 homeobox 5	protein_coding	NP_001159647.1;NP_001159648.1;NP_004378.1	2488	600584	.	0	0	0	0	0	0	0	0	0	#DIV/0!	#DIV/0!
1485	NM_001327	CTAG1B	cancer/testis antigen 1B	protein_coding	NP_001318.1	2491	300156	.	0	0	0	0	0	0	0	0	0	#DIV/0!	#DIV/0!
1493	NM_001037631,NM_005214	CTLA4	cytotoxic T-lymphocyte associated protein 4	protein_coding	NP_001032720.1;NP_005205.2	2505	123890	.	0	0	0	0	0	0	0	0	0	#DIV/0!	#DIV/0!
1496	NM_001164883,NM_001282597,NM_001282598,NM_001282599,NM_001282600,NM_001320810,NM_004389	CTNNA2	catenin alpha 2	protein_coding	NP_001158355.1;NP_001269526.1;NP_001269527.1;NP_001269528.1;NP_001269529.1;NP_001307739.1;NP_004380.2	2510	114025	.	0	0	11	0	0	0.051023	0	0	0.12604	#DIV/0!	#DIV/0!
1498	gene-CTNNA1P1	CTNNA1P1	catenin alpha 1 pseudogene 1	pseudogene	.	2513	.	.	0	0	0	0	0	0	0	0	0	#DIV/0!	#DIV/0!
1504	NM_001329190,NM_001906	CTRB1	chymotrypsinogen B1	protein_coding	NP_001316119.1;NP_001897.4	2521	118890	.	0	0	0	0	0	0	0	0	0	#DIV/0!	#DIV/0!
1510	NM_001317331,NM_001910,NM_148964	CTSE	cathepsin E	protein_coding	NP_001304260.1;NP_001901.1;NP_683865.1	2530	116890	.	0	0	0	0	0	0	0	0	0	#DIV/0!	#DIV/0!
1511	NM_001911	CTSG	cathepsin G	protein_coding	NP_001902.1	2532	116830	.	0	0	0	0	0	0	0	0	0	#DIV/0!	#DIV/0!
1512	NM_001319137,NM_004390	CTSH	cathepsin H	protein_coding	NP_001306066.1;NP_004381.2	2535	116820	.	0	0	0	0	0	0	0	0	0	#DIV/0!	#DIV/0!
1517	NR_033407	CTSLP2	cathepsin L pseudogene 2	transcribed_pseudogene	.	2540	.	.	0	0	0	0	0	0	0	0	0	#DIV/0!	#DIV/0!
1518	NR_033405	CTSLP8	cathepsin L pseudogene 8	transcribed_pseudogene	.	39084	.	.	0	0	0	0	0	0	0	0	0	#DIV/0!	#DIV/0!
1521	NM_001335	CTSW	cathepsin W	protein_coding	NP_001326.3	2546	602364	.	0	0	0	0	0	0	0	0	0	#DIV/0!	#DIV/0!
1524	NM_001171171,NM_001171172,NM_001171174,NM_001337	CX3CR1	C-X3-C motif chemokine receptor 1	protein_coding	NP_001164642.1;NP_001164643.1;NP_001164645.1;NP_001328.1	2558	601470	.	0	0	0	0	0	0	0	0	0	#DIV/0!	#DIV/0!
1531	gene-CYB5AP3	CYB5AP3	cytochrome b5 type A pseudogene 3	pseudogene	.	2574	.	.	0	0	0	0	0	0	0	0	0	#DIV/0!	#DIV/0!
1532	gene-CYB5AP4	CYB5AP4	cytochrome b5 type A pseudogene 4	pseudogene	.	2575	.	.	0	0	0	0	0	0	0	0	0	#DIV/0!	#DIV/0!
1538	NM_001271680,NM_021118	CYLC1	cylicin 1	protein_coding	NP_001258609.1;NP_066941.1	2582	300768	.	0	0	0	0	0	0	0	0	0	#DIV/0!	#DIV/0!
1539	NM_001340	CYLC2	cylicin 2	protein_coding	NP_001331.1	2583	604035	.	0	0	0	0	0	0	0	0	0	#DIV/0!	#DIV/0!
1544	NM_000761	CYP1A2	cytochrome P450 family 1 subfamily A member 2	protein_coding	NP_000752.2	2596	124060	.	0	0	0	0	0	0	0	0	0	#DIV/0!	#DIV/0!
1548	NM_000762	CYP2A6	cytochrome P450 family 2 subfamily A member 6	protein_coding	NP_000753.3	2610	122720	.	0	0	0	0	0	0	0	0	0	#DIV/0!	#DIV/0!
1549	NM_000764,NM_030589	CYP2A7	cytochrome P450 family 2 subfamily A member 7	protein_coding	NP_000755.2;NP_085079.2	2611	608054	.	0	0	0	0	0	0	0	0	0	#DIV/0!	#DIV/0!
1550	gene-CYP2A7P1	CYP2A7P1	cytochrome P450 family 2 subfamily A member 7 pseudogene 1	pseudogene	.	2612	.	.	0	0	0	0	0	0	0	0	0	#DIV/0!	#DIV/0!
1551	NM_000765	CYP3A7	cytochrome P450 family 3 subfamily A member 7	protein_coding	NP_000756.3	2640	605340	.	0	0	0	0	0	0	0	0	0	#DIV/0!	#DIV/0!
1553	NM_000766	CYP2A13	cytochrome P450 family 2 subfamily A member 13	protein_coding	NP_000757.2	2608	608055	.	0	0	0	0	0	0	0	0	0	#DIV/0!	#DIV/0!
1555	NM_000767	CYP2B6	cytochrome P450 family 2 subfamily B member 6	protein_coding	NP_000758.1	2615	123930	.	4	0	0	0.024617	0	0	0.060129	0	0	#DIV/0!	#DIV/0!
1557	NM_000769	CYP2C19	cytochrome P450 family 2 subfamily C member 19	protein_coding	NP_000760.1	2621	124020	.	8	0	0	0.03697	0	0	0.090304	0	0	#DIV/0!	#DIV/0!
1558	NM_000770,NM_001198853,NM_001198854,NM_001198855	CYP2C8	cytochrome P450 family 2 subfamily C member 8	protein_coding	NP_000761.3;NP_001185782.1;NP_001185783.1;NP_001185784.1	2622	601129	.	0	0	0	0	0	0	0	0	0	#DIV/0!	#DIV/0!
1559	NM_000771	CYP2C9	cytochrome P450 family 2 subfamily C member 9	protein_coding	NP_000762.2	2623	601130	.	0	0	0	0	0	0	0	0	0	#DIV/0!	#DIV/0!
1572	NM_000774,NR_135528	CYP2F1	cytochrome P450 family 2 subfamily F member 1	protein_coding	NP_000765.2	2632	124070	.	0	0	0	0	0	0	0	0	0	#DIV/0!	#DIV/0!
1573	NM_000775,NR_134981,NR_134982	CYP2J2	cytochrome P450 family 2 subfamily J member 2	protein_coding	NP_000766.2	2634	601258	.	0	0	0	0	0	0	0	0	0	#DIV/0!	#DIV/0!
1576	NM_001202855,NM_017460	CYP3A4	cytochrome P450 family 3 subfamily A member 4	protein_coding	NP_001189784.1;NP_059488.2	2637	124010	.	0	0	0	0	0	0	0	0	0	#DIV/0!	#DIV/0!
1577	NM_000777,NM_001190484,NM_001291829,NM_001291830,NR_033807	CYP3A5	cytochrome P450 family 3 subfamily A member 5	protein_coding	NP_000768.1;NP_001177413.1;NP_001278758.1;NP_001278759.1	2638	605325	.	0	0	0	0	0	0	0	0	0	#DIV/0!	#DIV/0!
1579	NM_000778,NM_001319155,NM_001363587,NR_134988,NR_134989,NR_134990,NR_134991,NR_134992,NR_134993,NR_134994	CYP4A11	cytochrome P450 family 4 subfamily A member 11	protein_coding	NP_000769.2;NP_001306084.1;NP_001350516.1	2642	601310	.	0	0	0	0	0	0	0	0	0	#DIV/0!	#DIV/0!
1580	NM_000779,NM_001099772,NM_001319161,NM_001319162,NM_001319163,NR_135003	CYP4B1	cytochrome P450 family 4 subfamily B member 1	protein_coding	NP_000770.2;NP_001093242.1;NP_001306090.1;NP_001306091.1;NP_001306092.1	2644	124075	.	0	0	2	0	0	0.018895	0	0	0.046675	#DIV/0!	#DIV/0!
1581	NM_000780	CYP7A1	cytochrome P450 family 7 subfamily A member 1	protein_coding	NP_000771.2	2651	118455	.	0	0	0	0	0	0	0	0	0	#DIV/0!	#DIV/0!
1582	NM_004391	CYP8B1	cytochrome P450 family 8 subfamily B member 1	protein_coding	NP_004382.2	2653	602172	.	0	0	0	0	0	0	0	0	0	#DIV/0!	#DIV/0!
1584	NM_000497,NM_001026213	CYP11B1	cytochrome P450 family 11 subfamily B member 1	protein_coding	NP_000488.3;NP_001021384.1	2591	610613	.	0	0	0	0	0	0	0	0	0	#DIV/0!	#DIV/0!
1585	NM_000498	CYP11B2	cytochrome P450 family 11 subfamily B member 2	protein_coding	NP_000489.3	2592	124080	.	0	0	0	0	0	0	0	0	0	#DIV/0!	#DIV/0!
1586	NM_000102	CYP17A1	cytochrome P450 family 17 subfamily A member 1	protein_coding	NP_000093.1	2593	609300	.	0	0	0	0	0	0	0	0	0	#DIV/0!	#DIV/0!
1587	NR_001569,NR_024106,NR_024107,NR_073423	ADAM3A	ADAM metallopeptidase domain 3A (pseudogene)	transcribed_pseudogene	.	209	.	.	0	0	0	0	0	0	0	0	0	#DIV/0!	#DIV/0!
1590	NR_040090	CYP21A1P	cytochrome P450 family 21 subfamily A member 1, pseudogene	transcribed_pseudogene	.	2599	.	.	0	0	0	0	0	0	0	0	0	#DIV/0!	#DIV/0!
1593	NM_000784	CYP27A1	cytochrome P450 family 27 subfamily A member 1	protein_coding	NP_000775.1	2605	606530	.	2	0	0	0.02035	0	0	0.049706	0	0	#DIV/0!	#DIV/0!
1596	NR_144553	ADAM3B	ADAM metallopeptidase domain 3B (pseudogene)	transcribed_pseudogene	.	210	.	.	0	0	0	0	0	0	0	0	0	#DIV/0!	#DIV/0!
1607	NM_001350705,NM_001350706,NM_001350707,NM_001350708,NM_001350709,NM_001350711,NM_001350712,NM_001350714,NM_001350715,NM_001350716,NM_001350717,NM_001350718,NM_001350719,NM_001350720,NM_001350721,NM_001350722,NM_001350723,NM_001350724,NM_145695	DGKB	diacylglycerol kinase beta	protein_coding	NP_001337634.1;NP_001337635.1;NP_001337636.1;NP_001337637.1;NP_001337638.1;NP_001337640.1;NP_001337641.1;NP_001337643.1;NP_001337644.1;NP_001337645.1;NP_001337646.1;NP_001337647.1;NP_001337648.1;NP_001337649.1;NP_001337650.1;NP_001337651.1;NP_001337652.1;NP_001337653.1;NP_663733.1	2850	604070	.	0	0	0	0	0	0	0	0	0	#DIV/0!	#DIV/0!
1608	NM_001080744,NM_001080745,NM_001346	DGKG	diacylglycerol kinase gamma	protein_coding	NP_001074213.1;NP_001074214.1;NP_001337.2	2853	601854	.	0	0	0	0	0	0	0	0	0	#DIV/0!	#DIV/0!
1610	NM_001917	DAO	D-amino acid oxidase	protein_coding	NP_001908.3	2671	124050	.	0	0	0	0	0	0	0	0	0	#DIV/0!	#DIV/0!
1612	NM_001288729,NM_001288730,NM_001288731,NM_004938	DAPK1	death associated protein kinase 1	protein_coding	NP_001275658.1;NP_001275659.1;NP_001275660.1;NP_004929.2	2674	600831	.	0	0	5	0	0	0.013896	0	0	0.034328	#DIV/0!	#DIV/0!
1617	NM_004081	DAZ1	deleted in azoospermia 1	protein_coding	NP_004072.3	2682	400003	.	0	0	0	0	0	0	0	0	0	#DIV/0!	#DIV/0!
1618	NM_001190811,NM_001351	DAZL	deleted in azoospermia like	protein_coding	NP_001177740.1;NP_001342.2	2685	601486	.	0	0	0	0	0	0	0	0	0	#DIV/0!	#DIV/0!
1620	NM_014618	BRINP1	BMP/retinoic acid inducible neural specific 1	protein_coding	NP_055433.2	2687	602865	.	0	0	0	0	0	0	0	0	0	#DIV/0!	#DIV/0!
1621	NM_000787	DBH	dopamine beta-hydroxylase	protein_coding	NP_000778.3	2689	609312	.	0	0	19	0	0	0.136865	0	0	0.338091	#DIV/0!	#DIV/0!
1624	gene-DBIP1	DBIP1	DBI pseudogene 1	pseudogene	.	2692	.	.	2	0	0	0.061824	0	0	0.15101	0	0	#DIV/0!	#DIV/0!
1636	NM_000789,NM_001178057,NM_152830	ACE	angiotensin I converting enzyme	protein_coding	NP_000780.1;NP_001171528.1;NP_690043.1	2707	106180	.	7	0	0	0.026816	0	0	0.065501	0	0	#DIV/0!	#DIV/0!
1641	NM_000555,NM_001195553,NM_001369370,NM_001369371,NM_001369372,NM_001369373,NM_001369374,NM_178151,NM_178152,NM_178153	DCX	doublecortin	protein_coding	NP_000546.2;NP_001182482.1;NP_001356299.1;NP_001356300.1;NP_001356301.1;NP_001356302.1;NP_001356303.1;NP_835364.1;NP_835365.1;NP_835366.1	2714	300121	.	0	0	0	0	0	0	0	0	0	#DIV/0!	#DIV/0!
1648	gene-GADD45AP1	GADD45AP1	growth arrest and DNA damage inducible alpha pseudogene 1	pseudogene	.	2725	.	.	0	0	1	0	0	0.016668	0	0	0.041175	#DIV/0!	#DIV/0!
1667	NM_004084	DEFA1	defensin alpha 1	protein_coding	NP_004075.1	2761	125220	.	0	0	0	0	0	0	0	0	0	#DIV/0!	#DIV/0!
1668	NM_005217	DEFA3	defensin alpha 3	protein_coding	NP_005208.1	2762	604522	.	0	0	0	0	0	0	0	0	0	#DIV/0!	#DIV/0!
1669	NM_001925	DEFA4	defensin alpha 4	protein_coding	NP_001916.1	2763	601157	.	0	0	0	0	0	0	0	0	0	#DIV/0!	#DIV/0!
1670	NM_021010	DEFA5	defensin alpha 5	protein_coding	NP_066290.1	2764	600472	.	0	0	0	0	0	0	0	0	0	#DIV/0!	#DIV/0!
1671	NM_001926	DEFA6	defensin alpha 6	protein_coding	NP_001917.1	2765	600471	.	0	0	0	0	0	0	0	0	0	#DIV/0!	#DIV/0!
1673	NM_004942	DEFB4A	defensin beta 4A	protein_coding	NP_004933.1	2767	602215	.	0	0	0	0	0	0	0	0	0	#DIV/0!	#DIV/0!
1690	NM_001135058,NM_001347720,NM_004086	COCH	cochlin	protein_coding	NP_001128530.1;NP_001334649.1;NP_004077.1	2180	603196	.	0	0	0	0	0	0	0	0	0	#DIV/0!	#DIV/0!
1720	NR_033423	DHFRP3	dihydrofolate reductase pseudogene 3	transcribed_pseudogene	.	52354	.	.	0	0	1	0	0	0.010094	0	0	0.024935	#DIV/0!	#DIV/0!
1733	NM_000792,NM_001039715,NM_001039716,NM_001324316,NM_213593,NR_136692,NR_136693	DIO1	iodothyronine deiodinase 1	protein_coding	NP_000783.2;NP_001034804.1;NP_001034805.1;NP_001311245.1;NP_998758.1	2883	147892	.	0	0	6	0	0	0.060537	0	0	0.149541	#DIV/0!	#DIV/0!
1735	NM_001362	DIO3	iodothyronine deiodinase 3	protein_coding	NP_001353.4	2885	601038	.	3	0	0	0.018346	0	0	0.044812	0	0	#DIV/0!	#DIV/0!
1749	NM_005221	DLX5	distal-less homeobox 5	protein_coding	NP_005212.1	2918	600028	.	0	0	0	0	0	0	0	0	0	#DIV/0!	#DIV/0!
1750	NM_005222	DLX6	distal-less homeobox 6	protein_coding	NP_005213.3	2919	600030	.	0	0	0	0	0	0	0	0	0	#DIV/0!	#DIV/0!
1758	NM_001079911,NM_004407	DMP1	dentin matrix acidic phosphoprotein 1	protein_coding	NP_001073380.1;NP_004398.1	2932	600980	.	0	0	0	0	0	0	0	0	0	#DIV/0!	#DIV/0!
1761	NM_001363767,NM_021951	DMRT1	doublesex and mab-3 related transcription factor 1	protein_coding	NP_001350696.1;NP_068770.2	2934	602424	.	10	0	16	0.086705	0	0.145516	0.211785	0	0.359462	#DIV/0!	#DIV/0!
1768	NM_001370	DNAH6	dynein axonemal heavy chain 6	protein_coding	NP_001361.1	2951	603336	.	25	0	6	0.037052	0	0.008851	0.090504	0	0.021863	#DIV/0!	#DIV/0!
1769	NM_001206927,NM_001371	DNAH8	dynein axonemal heavy chain 8	protein_coding	NP_001193856.1;NP_001362.2	2952	603337	.	0	0	0	0	0	0	0	0	0	#DIV/0!	#DIV/0!
1770	NM_001372,NM_004662	DNAH9	dynein axonemal heavy chain 9	protein_coding	NP_001363.2;NP_004653.2	2953	603330	.	0	0	0	0	0	0	0	0	0	#DIV/0!	#DIV/0!
1776	NM_001256560,NM_004944	DNASE1L3	deoxyribonuclease 1 like 3	protein_coding	NP_001243489.1;NP_004935.1	2959	602244	.	0	0	0	0	0	0	0	0	0	#DIV/0!	#DIV/0!
1780	NM_001135556,NM_001135557,NM_001278421,NM_001278422,NM_004411	DYNC1I1	dynein cytoplasmic 1 intermediate chain 1	protein_coding	NP_001129028.1;NP_001129029.1;NP_001265350.1;NP_001265351.1;NP_004402.1	2963	603772	.	0	0	2	0	0	0.013486	0	0	0.033313	#DIV/0!	#DIV/0!
1791	NM_001017520,NM_004088	DNTT	DNA nucleotidylexotransferase	protein_coding	NP_001017520.1;NP_004079.3	2983	187410	.	0	0	0	0	0	0	0	0	0	#DIV/0!	#DIV/0!
1803	NM_001935	DPP4	dipeptidyl peptidase 4	protein_coding	NP_001926.2	3009	102720	.	0	0	0	0	0	0	0	0	0	#DIV/0!	#DIV/0!
1804	NM_001039350,NM_001290252,NM_001290253,NM_001364497,NM_001364498,NM_001364499,NM_001364500,NM_001364501,NM_001364502,NM_001936,NM_130797,NR_157195,NR_157196	DPP6	dipeptidyl peptidase like 6	protein_coding	NP_001034439.1;NP_001277181.1;NP_001277182.1;NP_001351426.1;NP_001351427.1;NP_001351428.1;NP_001351429.1;NP_001351430.1;NP_001351431.1;NP_001927.3;NP_570629.2	3010	126141	.	0	0	0	0	0	0	0	0	0	#DIV/0!	#DIV/0!
1805	NM_001937	DPT	dermatopontin	protein_coding	NP_001928.2	3011	125597	.	0	0	0	0	0	0	0	0	0	#DIV/0!	#DIV/0!
1807	NM_001385	DPYS	dihydropyrimidinase	protein_coding	NP_001376.1	3013	613326	.	0	0	0	0	0	0	0	0	0	#DIV/0!	#DIV/0!
1811	NM_000111	SLC26A3	solute carrier family 26 member 3	protein_coding	NP_000102.1	3018	126650	.	0	0	0	0	0	0	0	0	0	#DIV/0!	#DIV/0!
1812	NM_000794	DRD1	dopamine receptor D1	protein_coding	NP_000785.1	3020	126449	.	4	0	0	0.019133	0	0	0.046735	0	0	#DIV/0!	#DIV/0!
1813	NM_000795,NM_016574	DRD2	dopamine receptor D2	protein_coding	NP_000786.1;NP_057658.2	3023	126450	.	0	0	0	0	0	0	0	0	0	#DIV/0!	#DIV/0!
1814	NM_000796,NM_001282563,NM_001290809,NM_033663	DRD3	dopamine receptor D3	protein_coding	NP_000787.2;NP_001269492.1;NP_001277738.1;NP_387512.3	3024	126451	.	0	0	0	0	0	0	0	0	0	#DIV/0!	#DIV/0!
1816	NM_000798	DRD5	dopamine receptor D5	protein_coding	NP_000789.1	3026	126453	.	0	0	3	0	0	0.017289	0	0	0.042707	#DIV/0!	#DIV/0!
1817	gene-DRD5P1	DRD5P1	dopamine receptor D5 pseudogene 1	pseudogene	.	3027	.	.	35	0	51	0.275195	0	0.431005	0.67219	0	1.06469	#DIV/0!	#DIV/0!
1823	NM_004948,NM_024421	DSC1	desmocollin 1	protein_coding	NP_004939.1;NP_077739.1	3035	125643	.	0	0	4	0	0	0.019236	0	0	0.047517	#DIV/0!	#DIV/0!
1826	NM_001271534,NM_001389,NR_073202	DSCAM	DS cell adhesion molecule	protein_coding	NP_001258463.1;NP_001380.2	3039	602523	.	0	0	6	0	0	0.011982	0	0	0.029598	#DIV/0!	#DIV/0!
1828	NM_001942	DSG1	desmoglein 1	protein_coding	NP_001933.2	3048	125670	.	0	0	0	0	0	0	0	0	0	#DIV/0!	#DIV/0!
1830	NM_001944	DSG3	desmoglein 3	protein_coding	NP_001935.2	3050	169615	.	3	0	0	0.007603	0	0	0.018572	0	0	#DIV/0!	#DIV/0!
1833	NM_004950	EPYC	epiphycan	protein_coding	NP_004941.2	3053	601657	.	0	0	0	0	0	0	0	0	0	#DIV/0!	#DIV/0!
1834	NM_014208	DSPP	dentin sialophosphoprotein	protein_coding	NP_055023.2	3054	125485	.	0	0	0	0	0	0	0	0	0	#DIV/0!	#DIV/0!
1840	NM_004416	DTX1	deltex E3 ubiquitin ligase 1	protein_coding	NP_004407.2	3060	602582	.	0	0	0	0	0	0	0	0	0	#DIV/0!	#DIV/0!
1879	NM_001290360,NM_001324101,NM_001324103,NM_001324106,NM_001324107,NM_001324108,NM_001324109,NM_001324111,NM_001364155,NM_001364156,NM_001364157,NM_001364158,NM_001364159,NM_024007,NM_182708	EBF1	EBF transcription factor 1	protein_coding	NP_001277289.1;NP_001311030.1;NP_001311032.1;NP_001311035.1;NP_001311036.1;NP_001311037.1;NP_001311038.1;NP_001311040.1;NP_001351084.1;NP_001351085.1;NP_001351086.1;NP_001351087.1;NP_001351088.1;NP_076870.1;NP_874367.1	3126	164343	.	2	0	2	0.006843	0	0.00729	0.016716	0	0.018007	#DIV/0!	#DIV/0!
1880	NM_004951	GPR183	G protein-coupled receptor 183	protein_coding	NP_004942.1	3128	605741	.	2	0	0	0.022886	0	0	0.055901	0	0	#DIV/0!	#DIV/0!
1896	NM_001005609,NM_001005610,NM_001005612,NM_001005613,NM_001399	EDA	ectodysplasin A	protein_coding	NP_001005609.1;NP_001005610.2;NP_001005612.2;NP_001005613.1;NP_001390.1	3157	300451	.	8	0	0	0.029429	0	0	0.071883	0	0	#DIV/0!	#DIV/0!
1901	NM_001320730,NM_001400	S1PR1	sphingosine-1-phosphate receptor 1	protein_coding	NP_001307659.1;NP_001391.2	3165	601974	.	4	0	3	0.026151	0	0.019838	0.063876	0	0.049005	#DIV/0!	#DIV/0!
1908	NM_001302455,NM_001302456,NM_207032,NM_207033,NM_207034	EDN3	endothelin 3	protein_coding	NP_001289384.1;NP_001289385.1;NP_996915.1;NP_996916.1;NP_996917.1	3178	131242	.	4	0	4	0.030858	0	0.027556	0.075374	0	0.068069	#DIV/0!	#DIV/0!
1910	NM_000115,NM_001122659,NM_001201397,NM_003991	EDNRB	endothelin receptor type B	protein_coding	NP_000106.1;NP_001116131.1;NP_001188326.1;NP_003982.1	3180	131244	.	16	0	0	0.068062	0	0	0.166248	0	0	#DIV/0!	#DIV/0!
1918	gene-EEF1A1P43	EEF1A1P43	eukaryotic translation elongation factor 1 alpha 1 pseudogene 43	pseudogene	.	3193	.	.	0	0	0	0	0	0	0	0	0	#DIV/0!	#DIV/0!
1932	gene-EEF1B2P1	EEF1B2P1	eukaryotic translation elongation factor 1 beta 2 pseudogene 1	pseudogene	.	3207	.	.	0	0	0	0	0	0	0	0	0	#DIV/0!	#DIV/0!
1960	NM_001199880,NM_001199881,NM_004430	EGR3	early growth response 3	protein_coding	NP_001186809.1;NP_001186810.1;NP_004421.2	3240	602419	.	6	0	8	0.025587	0	0.035995	0.062498	0	0.088917	#DIV/0!	#DIV/0!
1961	NM_001965	EGR4	early growth response 4	protein_coding	NP_001956.4	3241	128992	.	0	0	0	0	0	0	0	0	0	#DIV/0!	#DIV/0!
1980	gene-EIF4EP1	EIF4EP1	eukaryotic translation initiation factor 4E pseudogene 1	pseudogene	.	3292	.	.	0	0	0	0	0	0	0	0	0	#DIV/0!	#DIV/0!
1987	gene-EIF5AP3	EIF5AP3	eukaryotic translation initiation factor 5A pseudogene 3	pseudogene	.	3304	.	.	0	0	0	0	0	0	0	0	0	#DIV/0!	#DIV/0!
1990	NM_001971	CELA1	chymotrypsin like elastase 1	protein_coding	NP_001962.3	3308	130120	.	0	0	0	0	0	0	0	0	0	#DIV/0!	#DIV/0!
1991	NM_001972	ELANE	elastase, neutrophil expressed	protein_coding	NP_001963.1	3309	130130	.	0	0	10	0	0	0.225727	0	0	0.557602	#DIV/0!	#DIV/0!
1995	NM_001420,NM_032281	ELAVL3	ELAV like RNA binding protein 3	protein_coding	NP_001411.2;NP_115657.2	3314	603458	.	0	0	0	0	0	0	0	0	0	#DIV/0!	#DIV/0!
1996	NM_001144774,NM_001144775,NM_001144776,NM_001144777,NM_001294348,NM_001324208,NM_001324209,NM_001324212,NM_001324213,NM_001324214,NM_001324215,NM_001324216,NM_001324217,NM_021952,NR_136725	ELAVL4	ELAV like RNA binding protein 4	protein_coding	NP_001138246.1;NP_001138247.2;NP_001138248.1;NP_001138249.1;NP_001281277.1;NP_001311137.1;NP_001311138.1;NP_001311141.1;NP_001311142.1;NP_001311143.1;NP_001311144.1;NP_001311145.1;NP_001311146.1;NP_068771.2	3315	168360	.	0	0	0	0	0	0	0	0	0	#DIV/0!	#DIV/0!
2001	NM_001243080,NM_001243081,NM_001422,NM_198381	ELF5	E74 like ETS transcription factor 5	protein_coding	NP_001230009.1;NP_001230010.1;NP_001413.1;NP_938195.1	3320	605169	.	0	0	0	0	0	0	0	0	0	#DIV/0!	#DIV/0!
2003	NR_046211	ELK2AP	ETS transcription factor ELK2A, pseudogene	transcribed_pseudogene	.	3323	.	.	0	0	0	0	0	0	0	0	0	#DIV/0!	#DIV/0!
2006	NM_000501,NM_001081752,NM_001081753,NM_001081754,NM_001081755,NM_001278912,NM_001278913,NM_001278914,NM_001278915,NM_001278916,NM_001278917,NM_001278918,NM_001278939	ELN	elastin	protein_coding	NP_000492.2;NP_001075221.1;NP_001075222.1;NP_001075223.1;NP_001075224.1;NP_001265841.1;NP_001265842.1;NP_001265843.1;NP_001265844.1;NP_001265845.1;NP_001265846.1;NP_001265847.1;NP_001265868.1	3327	130160	.	8	0	6	0.037272	0	0.028297	0.09104	0	0.069899	#DIV/0!	#DIV/0!
2015	NM_001256252,NM_001256253,NM_001256254,NM_001256255,NM_001974	ADGRE1	adhesion G protein-coupled receptor E1	protein_coding	NP_001243181.1;NP_001243182.1;NP_001243183.1;NP_001243184.1;NP_001965.3	3336	600493	.	16	0	0	0.09576	0	0	0.233903	0	0	#DIV/0!	#DIV/0!
2016	NM_004097	EMX1	empty spiracles homeobox 1	protein_coding	NP_004088.2	3340	600034	.	0	0	0	0	0	0	0	0	0	#DIV/0!	#DIV/0!
2018	NM_001165924,NM_004098	EMX2	empty spiracles homeobox 2	protein_coding	NP_001159396.1;NP_004089.1	3341	600035	.	0	0	0	0	0	0	0	0	0	#DIV/0!	#DIV/0!
2019	NM_001426	EN1	engrailed homeobox 1	protein_coding	NP_001417.3	3342	131290	.	2	0	2	0.014631	0	0.016925	0.035737	0	0.04181	#DIV/0!	#DIV/0!
2020	NM_001427	EN2	engrailed homeobox 2	protein_coding	NP_001418.2	3343	131310	.	0	0	0	0	0	0	0	0	0	#DIV/0!	#DIV/0!
2025	gene-ENO1P1	ENO1P1	enolase 1 pseudogene 1	pseudogene	.	3352	.	.	0	0	0	0	0	0	0	0	0	#DIV/0!	#DIV/0!
2038	NM_000119,NM_001114134	EPB42	erythrocyte membrane protein band 4.2	protein_coding	NP_000110.2;NP_001107606.1	3381	177070	.	0	0	0	0	0	0	0	0	0	#DIV/0!	#DIV/0!
2041	NM_005232	EPHA1	EPH receptor A1	protein_coding	NP_005223.4	3385	179610	.	0	0	0	0	0	0	0	0	0	#DIV/0!	#DIV/0!
2042	NM_005233,NM_182644	EPHA3	EPH receptor A3	protein_coding	NP_005224.2;NP_872585.1	3387	179611	.	0	0	0	0	0	0	0	0	0	#DIV/0!	#DIV/0!
2043	NM_001304536,NM_001304537,NM_001363748,NM_004438	EPHA4	EPH receptor A4	protein_coding	NP_001291465.1;NP_001291466.1;NP_001350677.1;NP_004429.1	3388	602188	.	0	0	2	0	0	0.006242	0	0	0.015419	#DIV/0!	#DIV/0!
2045	NM_001288629,NM_001288630,NM_004440	EPHA7	EPH receptor A7	protein_coding	NP_001275558.1;NP_001275559.1;NP_004431.1	3390	602190	.	0	0	0	0	0	0	0	0	0	#DIV/0!	#DIV/0!
2046	NM_001006943,NM_020526	EPHA8	EPH receptor A8	protein_coding	NP_001006944.1;NP_065387.1	3391	176945	.	15	0	4	0.056332	0	0.013978	0.137597	0	0.03453	#DIV/0!	#DIV/0!
2047	NM_004441	EPHB1	EPH receptor B1	protein_coding	NP_004432.1	3392	600600	.	0	0	0	0	0	0	0	0	0	#DIV/0!	#DIV/0!
2049	NM_004443	EPHB3	EPH receptor B3	protein_coding	NP_004434.2	3394	601839	.	0	0	0	0	0	0	0	0	0	#DIV/0!	#DIV/0!
2051	NM_001280794,NM_001280795,NM_004445,NR_104001	EPHB6	EPH receptor B6	protein_coding	NP_001267723.2;NP_001267724.2;NP_004436.4	3396	602757	.	0	0	0	0	0	0	0	0	0	#DIV/0!	#DIV/0!
2053	NM_001256482,NM_001256483,NM_001256484,NM_001979	EPHX2	epoxide hydrolase 2	protein_coding	NP_001243411.1;NP_001243412.1;NP_001243413.1;NP_001970.2	3402	132811	.	0	0	0	0	0	0	0	0	0	#DIV/0!	#DIV/0!
2056	NM_000799	EPO	erythropoietin	protein_coding	NP_000790.2	3415	133170	.	0	0	2	0	0	0.024716	0	0	0.061054	#DIV/0!	#DIV/0!
2078	NM_001136154,NM_001136155,NM_001243428,NM_001243429,NM_001243432,NM_001291391,NM_001331025,NM_004449,NM_182918,NR_111949	ERG	ETS transcription factor ERG	protein_coding	NP_001129626.1;NP_001129627.1;NP_001230357.1;NP_001230358.1;NP_001230361.1;NP_001278320.1;NP_001317954.1;NP_004440.1;NP_891548.1	3446	165080	.	14	0	0	0.0526	0	0	0.12848	0	0	#DIV/0!	#DIV/0!
2099	NM_000125,NM_001122740,NM_001122741,NM_001122742,NM_001291230,NM_001291241,NM_001328100	ESR1	estrogen receptor 1	protein_coding	NP_000116.2;NP_001116212.1;NP_001116213.1;NP_001116214.1;NP_001278159.1;NP_001278170.1;NP_001315029.1	3467	133430	.	14	0	6	0.038201	0	0.018115	0.09331	0	0.044749	#DIV/0!	#DIV/0!
2103	NM_004452	ESRRB	estrogen related receptor beta	protein_coding	NP_004443.3	3473	602167	.	0	0	0	0	0	0	0	0	0	#DIV/0!	#DIV/0!
2104	NM_001134285,NM_001243505,NM_001243506,NM_001243507,NM_001243509,NM_001243510,NM_001243511,NM_001243512,NM_001243513,NM_001243514,NM_001243515,NM_001243518,NM_001243519,NM_001350122,NM_001350123,NM_001350124,NM_001350125,NM_001438,NM_206594,NM_206595	ESRRG	estrogen related receptor gamma	protein_coding	NP_001127757.1;NP_001230434.1;NP_001230435.1;NP_001230436.1;NP_001230438.1;NP_001230439.1;NP_001230440.1;NP_001230441.1;NP_001230442.1;NP_001230443.1;NP_001230444.1;NP_001230447.1;NP_001230448.1;NP_001337051.1;NP_001337052.1;NP_001337053.1;NP_001337054.1;NP_001429.2;NP_996317.1;NP_996318.1	3474	602969	.	9	0	14	0.028699	0	0.050323	0.070101	0	0.12431	#DIV/0!	#DIV/0!
2123	NM_001003927,NM_014210	EVI2A	ecotropic viral integration site 2A	protein_coding	NP_001003927.1;NP_055025.2	3499	158380	.	3	0	0	0.013376	0	0	0.032672	0	0	#DIV/0!	#DIV/0!
2124	NM_006495	EVI2B	ecotropic viral integration site 2B	protein_coding	NP_006486.3	3500	158381	.	0	0	0	0	0	0	0	0	0	#DIV/0!	#DIV/0!
2128	NM_001304519,NM_001304520,NM_001989	EVX1	even-skipped homeobox 1	protein_coding	NP_001291448.1;NP_001291449.1;NP_001980.1	3506	142996	.	0	0	0	0	0	0	0	0	0	#DIV/0!	#DIV/0!
2139	NM_005244,NM_172110	EYA2	EYA transcriptional coactivator and phosphatase 2	protein_coding	NP_005235.3;NP_742108.2	3520	601654	.	0	0	0	0	0	0	0	0	0	#DIV/0!	#DIV/0!
2147	NM_000506,NM_001311257	F2	coagulation factor II, thrombin	protein_coding	NP_000497.1;NP_001298186.1	3535	176930	.	0	0	0	0	0	0	0	0	0	#DIV/0!	#DIV/0!
2150	NM_005242	F2RL1	F2R like trypsin receptor 1	protein_coding	NP_005233.4	3538	600933	.	3	0	2	0.013479	0	0.014287	0.032924	0	0.035292	#DIV/0!	#DIV/0!
2153	NM_000130	F5	coagulation factor V	protein_coding	NP_000121.2	3542	612309	.	0	0	0	0	0	0	0	0	0	#DIV/0!	#DIV/0!
2155	NM_000131,NM_001267554,NM_019616,NR_051961	F7	coagulation factor VII	protein_coding	NP_000122.1;NP_001254483.1;NP_062562.1	3544	613878	.	11	0	15	0.065975	0	0.098492	0.16115	0	0.2433	#DIV/0!	#DIV/0!
2158	NM_000133,NM_001313913	F9	coagulation factor IX	protein_coding	NP_000124.1;NP_001300842.1	3551	300746	.	0	0	0	0	0	0	0	0	0	#DIV/0!	#DIV/0!
2160	NM_000128,NM_001354804	F11	coagulation factor XI	protein_coding	NP_000119.1;NP_001341733.1	3529	264900	.	0	0	0	0	0	0	0	0	0	#DIV/0!	#DIV/0!
2162	NM_000129	F13A1	coagulation factor XIII A chain	protein_coding	NP_000120.2	3531	134570	.	0	0	0	0	0	0	0	0	0	#DIV/0!	#DIV/0!
2165	NM_001994	F13B	coagulation factor XIII B chain	protein_coding	NP_001985.2	3534	134580	.	0	0	0	0	0	0	0	0	0	#DIV/0!	#DIV/0!
2167	NM_001442	FABP4	fatty acid binding protein 4	protein_coding	NP_001433.1	3559	600434	.	0	0	0	0	0	0	0	0	0	#DIV/0!	#DIV/0!
2168	NM_001443	FABP1	fatty acid binding protein 1	protein_coding	NP_001434.1	3555	134650	.	0	0	0	0	0	0	0	0	0	#DIV/0!	#DIV/0!
2169	NM_000134	FABP2	fatty acid binding protein 2	protein_coding	NP_000125.2	3556	134640	.	0	0	0	0	0	0	0	0	0	#DIV/0!	#DIV/0!
2171	NM_001444	FABP5	fatty acid binding protein 5	protein_coding	NP_001435.1	3560	605168	.	0	0	0	0	0	0	0	0	0	#DIV/0!	#DIV/0!
2173	NM_001319039,NM_001319041,NM_001319042,NM_001446	FABP7	fatty acid binding protein 7	protein_coding	NP_001305968.1;NP_001305970.1;NP_001305971.1;NP_001437.1	3562	602965	.	0	0	0	0	0	0	0	0	0	#DIV/0!	#DIV/0!
2191	NM_001291807,NM_004460	FAP	fibroblast activation protein alpha	protein_coding	NP_001278736.1;NP_004451.2	3590	600403	.	0	0	0	0	0	0	0	0	0	#DIV/0!	#DIV/0!
2196	NM_001447	FAT2	FAT atypical cadherin 2	protein_coding	NP_001438.1	3596	604269	.	0	0	0	0	0	0	0	0	0	#DIV/0!	#DIV/0!
2203	NM_000507,NM_001127628	FBP1	fructose-bisphosphatase 1	protein_coding	NP_000498.2;NP_001121100.1	3606	611570	.	0	0	4	0	0	0.050057	0	0	0.123653	#DIV/0!	#DIV/0!
2204	NM_002000,NM_133269,NM_133271,NM_133272,NM_133273,NM_133274,NM_133277,NM_133278	FCAR	Fc fragment of IgA receptor	protein_coding	NP_001991.1;NP_579803.1;NP_579805.1;NP_579806.1;NP_579807.1;NP_579808.1;NP_579811.1;NP_579812.1	3608	147045	.	0	0	0	0	0	0	0	0	0	#DIV/0!	#DIV/0!
2205	NM_002001	FCER1A	Fc fragment of IgE receptor Ia	protein_coding	NP_001992.1	3609	147140	.	0	0	0	0	0	0	0	0	0	#DIV/0!	#DIV/0!
2206	NM_000139,NM_001256916	MS4A2	membrane spanning 4-domains A2	protein_coding	NP_000130.1;NP_001243845.1	7316	147138	.	0	0	0	0	0	0	0	0	0	#DIV/0!	#DIV/0!
2207	NM_004106	FCER1G	Fc fragment of IgE receptor Ig	protein_coding	NP_004097.1	3611	147139	.	0	0	0	0	0	0	0	0	0	#DIV/0!	#DIV/0!
2208	NM_001207019,NM_001220500,NM_002002	FCER2	Fc fragment of IgE receptor II	protein_coding	NP_001193948.2;NP_001207429.1;NP_001993.2	3612	151445	.	0	0	0	0	0	0	0	0	0	#DIV/0!	#DIV/0!
2209	NM_000566	FCGR1A	Fc fragment of IgG receptor Ia	protein_coding	NP_000557.1	3613	146760	.	0	0	0	0	0	0	0	0	0	#DIV/0!	#DIV/0!
2210	NM_001004340,NM_001017986,NM_001244910,NR_045213	FCGR1B	Fc fragment of IgG receptor Ib	protein_coding	NP_001004340.2;NP_001017986.2;NP_001231839.1	3614	601502	.	0	0	0	0	0	0	0	0	0	#DIV/0!	#DIV/0!
2213	NM_001002273,NM_001002274,NM_001002275,NM_001190828,NM_004001	FCGR2B	Fc fragment of IgG receptor IIb	protein_coding	NP_001002273.1;NP_001002274.1;NP_001002275.1;NP_001177757.1;NP_003992.3	3618	604590	.	0	0	0	0	0	0	0	0	0	#DIV/0!	#DIV/0!
2214	NM_000569,NM_001127592,NM_001127593,NM_001127595,NM_001127596,NM_001329120,NM_001329122	FCGR3A	Fc fragment of IgG receptor IIIa	protein_coding	NP_000560.6;NP_001121064.2;NP_001121065.1;NP_001121067.1;NP_001121068.1;NP_001316049.1;NP_001316051.1	3619	146740	.	0	0	0	0	0	0	0	0	0	#DIV/0!	#DIV/0!
2215	NM_000570,NM_001244753,NM_001271035,NM_001271036,NM_001271037	FCGR3B	Fc fragment of IgG receptor IIIb	protein_coding	NP_000561.3;NP_001231682.2;NP_001257964.2;NP_001257965.1;NP_001257966.1	3620	610665	.	0	0	0	0	0	0	0	0	0	#DIV/0!	#DIV/0!
2216	gene-FDX1P2	FDX1P2	ferredoxin 1 pseudogene 2	pseudogene	.	3641	.	.	0	0	0	0	0	0	0	0	0	#DIV/0!	#DIV/0!
2219	NM_002003	FCN1	ficolin 1	protein_coding	NP_001994.2	3623	601252	.	0	0	0	0	0	0	0	0	0	#DIV/0!	#DIV/0!
2220	NM_004108,NM_015837	FCN2	ficolin 2	protein_coding	NP_004099.2;NP_056652.1	3624	601624	.	0	0	0	0	0	0	0	0	0	#DIV/0!	#DIV/0!
2228	gene-FDPSP4	FDPSP4	farnesyl diphosphate synthase pseudogene 4	pseudogene	.	3635	.	.	1	0	0	0.007623	0	0	0.01862	0	0	#DIV/0!	#DIV/0!
2229	gene-FDPSP5	FDPSP5	farnesyl diphosphate synthase pseudogene 5	pseudogene	.	3636	.	.	0	0	0	0	0	0	0	0	0	#DIV/0!	#DIV/0!
2236	gene-FECHP1	FECHP1	ferrochelatase pseudogene 1	pseudogene	.	3648	.	.	0	0	0	0	0	0	0	0	0	#DIV/0!	#DIV/0!
2239	NM_001448	GPC4	glypican 4	protein_coding	NP_001439.2	4452	300168	.	0	0	0	0	0	0	0	0	0	#DIV/0!	#DIV/0!
2243	NM_000508,NM_021871	FGA	fibrinogen alpha chain	protein_coding	NP_000499.1;NP_068657.1	3661	134820	.	0	0	0	0	0	0	0	0	0	#DIV/0!	#DIV/0!
2244	NM_001184741,NM_005141	FGB	fibrinogen beta chain	protein_coding	NP_001171670.1;NP_005132.2	3662	134830	.	0	0	0	0	0	0	0	0	0	#DIV/0!	#DIV/0!
2246	NM_000800,NM_001144892,NM_001144934,NM_001144935,NM_001257205,NM_001257206,NM_001257207,NM_001257208,NM_001257209,NM_001257210,NM_001257211,NM_001257212,NM_001354951,NM_001354952,NM_001354953,NM_001354954,NM_001354955,NM_001354956,NM_001354957,NM_001354958,NM_001354959,NM_001354961,NM_001354962,NM_001354963,NM_001354964,NM_033136,NM_033137	FGF1	fibroblast growth factor 1	protein_coding	NP_000791.1;NP_001138364.1;NP_001138406.1;NP_001138407.1;NP_001244134.1;NP_001244135.1;NP_001244136.1;NP_001244137.1;NP_001244138.1;NP_001244139.1;NP_001244140.1;NP_001244141.1;NP_001341880.1;NP_001341881.1;NP_001341882.1;NP_001341883.1;NP_001341884.1;NP_001341885.1;NP_001341886.1;NP_001341887.1;NP_001341888.1;NP_001341890.1;NP_001341891.1;NP_001341892.1;NP_001341893.1;NP_149127.1;NP_149128.1	3665	131220	.	0	0	0	0	0	0	0	0	0	#DIV/0!	#DIV/0!
2248	NM_005247	FGF3	fibroblast growth factor 3	protein_coding	NP_005238.1	3681	164950	.	0	0	0	0	0	0	0	0	0	#DIV/0!	#DIV/0!
2249	NM_002007	FGF4	fibroblast growth factor 4	protein_coding	NP_001998.1	3682	164980	.	4	0	0	0.020448	0	0	0.049946	0	0	#DIV/0!	#DIV/0!
2250	NM_001291812,NM_004464,NM_033143	FGF5	fibroblast growth factor 5	protein_coding	NP_001278741.1;NP_004455.2;NP_149134.1	3683	165190	.	0	0	0	0	0	0	0	0	0	#DIV/0!	#DIV/0!
2251	NM_020996	FGF6	fibroblast growth factor 6	protein_coding	NP_066276.2	3684	134921	.	0	0	0	0	0	0	0	0	0	#DIV/0!	#DIV/0!
2254	NM_002010	FGF9	fibroblast growth factor 9	protein_coding	NP_002001.1	3687	600921	.	0	0	0	0	0	0	0	0	0	#DIV/0!	#DIV/0!
2255	NM_004465	FGF10	fibroblast growth factor 10	protein_coding	NP_004456.1	3666	602115	.	0	0	0	0	0	0	0	0	0	#DIV/0!	#DIV/0!
2259	NM_001321931,NM_001321932,NM_001321933,NM_001321934,NM_001321935,NM_001321936,NM_001321937,NM_001321938,NM_001321939,NM_001321940,NM_001321941,NM_001321942,NM_001321943,NM_001321944,NM_001321945,NM_001321946,NM_001321947,NM_001321948,NM_001321949,NM_004115,NM_175929	FGF14	fibroblast growth factor 14	protein_coding	NP_001308860.1;NP_001308861.1;NP_001308862.1;NP_001308863.1;NP_001308864.1;NP_001308865.1;NP_001308866.1;NP_001308867.1;NP_001308868.1;NP_001308869.1;NP_001308870.1;NP_001308871.1;NP_001308872.1;NP_001308873.1;NP_001308874.1;NP_001308875.1;NP_001308876.1;NP_001308877.1;NP_001308878.1;NP_004106.1;NP_787125.1	3671	601515	.	0	0	0	0	0	0	0	0	0	#DIV/0!	#DIV/0!
2266	NM_000509,NM_021870	FGG	fibrinogen gamma chain	protein_coding	NP_000500.2;NP_068656.2	3694	134850	.	0	0	6	0	0	0.059476	0	0	0.14692	#DIV/0!	#DIV/0!
2267	NM_004467,NM_147203,NM_201552,NM_201553	FGL1	fibrinogen like 1	protein_coding	NP_004458.3;NP_671736.2;NP_963846.1;NP_963847.1	3695	605776	.	0	0	0	0	0	0	0	0	0	#DIV/0!	#DIV/0!
2268	NM_001042729,NM_001042747,NM_005248	FGR	FGR proto-oncogene, Src family tyrosine kinase	protein_coding	NP_001036194.1;NP_001036212.1;NP_005239.1	3697	164940	.	0	0	0	0	0	0	0	0	0	#DIV/0!	#DIV/0!
2272	NM_001166243,NM_001320899,NM_001320900,NM_001320901,NM_001354589,NM_001354590,NM_002012,NR_135491,NR_148921,NR_148922	FHIT	fragile histidine triad diadenosine triphosphatase	protein_coding	NP_001159715.1;NP_001307828.1;NP_001307829.1;NP_001307830.1;NP_001341518.1;NP_001341519.1;NP_002003.1	3701	601153	.	0	0	0	0	0	0	0	0	0	#DIV/0!	#DIV/0!
2283	gene-FKBP1AP2	FKBP1AP2	FKBP prolyl isomerase 1A pseudogene 2	pseudogene	.	3715	.	.	0	0	0	0	0	0	0	0	0	#DIV/0!	#DIV/0!
2284	gene-FKBP1AP3	FKBP1AP3	FKBP prolyl isomerase 1A pseudogene 3	pseudogene	.	3716	.	.	0	0	0	0	0	0	0	0	0	#DIV/0!	#DIV/0!
2290	NM_005249	FOXG1	forkhead box G1	protein_coding	NP_005240.3	3811	164874	.	2	0	2	0.009023	0	0.011767	0.02204	0	0.029067	#DIV/0!	#DIV/0!
2299	NM_012188,NM_144769	FOXI1	forkhead box I1	protein_coding	NP_036320.2;NP_658982.1	3815	601093	.	0	0	0	0	0	0	0	0	0	#DIV/0!	#DIV/0!
2301	NM_012186	FOXE3	forkhead box E3	protein_coding	NP_036318.1	3808	601094	.	0	0	0	0	0	0	0	0	0	#DIV/0!	#DIV/0!
2302	NM_001454	FOXJ1	forkhead box J1	protein_coding	NP_001445.2	3816	602291	.	0	0	0	0	0	0	0	0	0	#DIV/0!	#DIV/0!
2311	gene-FOXO1B	FOXO1B	forkhead box O1B (pseudogene)	pseudogene	.	3820	.	.	0	0	0	0	0	0	0	0	0	#DIV/0!	#DIV/0!
2312	NM_002016	FLG	filaggrin	protein_coding	NP_002007.1	3748	135940	.	0	0	0	0	0	0	0	0	0	#DIV/0!	#DIV/0!
2315	NM_005511	MLANA	melan-A	protein_coding	NP_005502.1	7124	605513	.	0	0	0	0	0	0	0	0	0	#DIV/0!	#DIV/0!
2318	NM_001127487,NM_001458	FLNC	filamin C	protein_coding	NP_001120959.1;NP_001449.3	3756	102565	.	14	0	14	0.028308	0	0.031111	0.069145	0	0.076852	#DIV/0!	#DIV/0!
2321	NM_001159920,NM_001160030,NM_001160031,NM_002019	FLT1	fms related tyrosine kinase 1	protein_coding	NP_001153392.1;NP_001153502.1;NP_001153503.1;NP_002010.2	3763	165070	.	0	0	0	0	0	0	0	0	0	#DIV/0!	#DIV/0!
2322	NM_004119,NR_130706	FLT3	fms related tyrosine kinase 3	protein_coding	NP_004110.2	3765	136351	.	0	0	0	0	0	0	0	0	0	#DIV/0!	#DIV/0!
2326	NM_001282692,NM_001282693,NM_001282694,NM_002021	FMO1	flavin containing dimethylaniline monoxygenase 1	protein_coding	NP_001269621.1;NP_001269622.1;NP_001269623.1;NP_002012.1	3769	136130	.	0	0	0	0	0	0	0	0	0	#DIV/0!	#DIV/0!
2327	NM_001301347,NM_001365900,NM_001460,NR_160266	FMO2	flavin containing dimethylaniline monoxygenase 2	protein_coding	NP_001288276.1;NP_001352829.1;NP_001451.2	3770	603955	.	0	0	0	0	0	0	0	0	0	#DIV/0!	#DIV/0!
2328	NM_001002294,NM_001319173,NM_001319174,NM_006894	FMO3	flavin containing dimethylaniline monoxygenase 3	protein_coding	NP_001002294.1;NP_001306102.1;NP_001306103.1;NP_008825.4	3771	136132	.	0	0	0	0	0	0	0	0	0	#DIV/0!	#DIV/0!
2329	NM_002022	FMO4	flavin containing dimethylaniline monoxygenase 4	protein_coding	NP_002013.1	3772	136131	.	4	0	0	0.033406	0	0	0.081599	0	0	#DIV/0!	#DIV/0!
2330	NM_001144829,NM_001144830,NM_001461	FMO5	flavin containing dimethylaniline monoxygenase 5	protein_coding	NP_001138301.1;NP_001138302.1;NP_001452.2	3773	603957	.	0	0	0	0	0	0	0	0	0	#DIV/0!	#DIV/0!
2331	NM_002023,NR_103757	FMOD	fibromodulin	protein_coding	NP_002014.2	3774	600245	.	0	0	0	0	0	0	0	0	0	#DIV/0!	#DIV/0!
2334	NM_001169122,NM_001169123,NM_001169124,NM_001169125,NM_001170628,NM_002025	AFF2	AF4/FMR2 family member 2	protein_coding	NP_001162593.1;NP_001162594.1;NP_001162595.1;NP_001162596.1;NP_001164099.1;NP_002016.2	3776	300806	.	0	0	0	0	0	0	0	0	0	#DIV/0!	#DIV/0!
2341	gene-FNTAP2	FNTAP2	farnesyltransferase, CAAX box, alpha pseudogene 2	pseudogene	.	3784	.	.	0	0	0	0	0	0	0	0	0	#DIV/0!	#DIV/0!
2346	NM_001014986,NM_001193471,NM_001193472,NM_001193473,NM_001351236,NM_004476	FOLH1	folate hydrolase 1	protein_coding	NP_001014986.1;NP_001180400.1;NP_001180401.1;NP_001180402.1;NP_001338165.1;NP_004467.1	3788	600934	.	10	0	0	0.04497	0	0	0.109843	0	0	#DIV/0!	#DIV/0!
2352	NM_000804,NM_001318045	FOLR3	folate receptor gamma	protein_coding	NP_000795.2;NP_001304974.1	3795	602469	.	1	0	0	0.01723	0	0	0.042087	0	0	#DIV/0!	#DIV/0!
2357	NM_001193306,NM_002029	FPR1	formyl peptide receptor 1	protein_coding	NP_001180235.1;NP_002020.1	3826	136537	.	0	0	0	0	0	0	0	0	0	#DIV/0!	#DIV/0!
2358	NM_001005738,NM_001462	FPR2	formyl peptide receptor 2	protein_coding	NP_001005738.1;NP_001453.1	3827	136538	.	0	0	0	0	0	0	0	0	0	#DIV/0!	#DIV/0!
2359	NM_002030	FPR3	formyl peptide receptor 3	protein_coding	NP_002021.3	3828	136539	.	0	0	0	0	0	0	0	0	0	#DIV/0!	#DIV/0!
2487	NM_001463	FRZB	frizzled related protein	protein_coding	NP_001454.2	3959	605083	.	0	0	0	0	0	0	0	0	0	#DIV/0!	#DIV/0!
2488	NM_000510,NM_001018080	FSHB	follicle stimulating hormone subunit beta	protein_coding	NP_000501.1;NP_001018090.1	3964	136530	.	0	0	0	0	0	0	0	0	0	#DIV/0!	#DIV/0!
2492	NM_000145,NM_181446	FSHR	follicle stimulating hormone receptor	protein_coding	NP_000136.2;NP_852111.2	3969	136435	.	0	0	0	0	0	0	0	0	0	#DIV/0!	#DIV/0!
2494	NM_001276464,NM_003822,NM_205860	NR5A2	nuclear receptor subfamily 5 group A member 2	protein_coding	NP_001263393.1;NP_003813.1;NP_995582.1	7984	604453	.	0	0	0	0	0	0	0	0	0	#DIV/0!	#DIV/0!
2510	gene-FTH1P21	FTH1P21	ferritin heavy chain 1 pseudogene 21	pseudogene	.	3997	.	.	0	0	0	0	0	0	0	0	0	#DIV/0!	#DIV/0!
2515	NM_001278113,NM_001278114,NM_001464	ADAM2	ADAM metallopeptidase domain 2	protein_coding	NP_001265042.1;NP_001265043.1;NP_001455.3	198	601533	.	0	0	0	0	0	0	0	0	0	#DIV/0!	#DIV/0!
2516	NM_004959	NR5A1	nuclear receptor subfamily 5 group A member 1	protein_coding	NP_004950.2	7983	184757	.	0	0	0	0	0	0	0	0	0	#DIV/0!	#DIV/0!
2518	gene-FUCA1P1	FUCA1P1	alpha-L-fucosidase 1 pseudogene 1	pseudogene	.	4007	.	.	0	0	0	0	0	0	0	0	0	#DIV/0!	#DIV/0!
2520	NM_000805	GAST	gastrin	protein_coding	NP_000796.1	4164	137250	.	0	0	0	0	0	0	0	0	0	#DIV/0!	#DIV/0!
2524	NM_000511,NM_001097638	FUT2	fucosyltransferase 2	protein_coding	NP_000502.4;NP_001091107.1	4013	182100	.	0	0	0	0	0	0	0	0	0	#DIV/0!	#DIV/0!
2525	NM_000149,NM_001097639,NM_001097640,NM_001097641	FUT3	fucosyltransferase 3 (Lewis blood group)	protein_coding	NP_000140.1;NP_001091108.2;NP_001091109.2;NP_001091110.2	4014	111100	.	2	0	7	0.014889	0	0.048326	0.036368	0	0.119378	#DIV/0!	#DIV/0!
2527	NM_002034	FUT5	fucosyltransferase 5	protein_coding	NP_002025.2	4016	136835	.	0	0	3	0	0	0.020663	0	0	0.051043	#DIV/0!	#DIV/0!
2528	NM_000150,NM_001040701,NM_001369502,NM_001369504,NM_001369505	FUT6	fucosyltransferase 6	protein_coding	NP_000141.1;NP_001035791.1;NP_001356431.1;NP_001356433.1;NP_001356434.1	4017	136836	.	0	0	0	0	0	0	0	0	0	#DIV/0!	#DIV/0!
2532	NM_001122951,NM_002036	ACKR1	atypical chemokine receptor 1 (Duffy blood group)	protein_coding	NP_001116423.1;NP_002027.2	4035	613665	.	0	0	0	0	0	0	0	0	0	#DIV/0!	#DIV/0!
2538	NM_000151,NM_001270397	G6PC	glucose-6-phosphatase catalytic subunit	protein_coding	NP_000142.2;NP_001257326.1	4056	613742	.	0	0	0	0	0	0	0	0	0	#DIV/0!	#DIV/0!
2555	NM_000807,NM_001114175,NM_001286827,NM_001330690	GABRA2	gamma-aminobutyric acid type A receptor alpha2 subunit	protein_coding	NP_000798.2;NP_001107647.1;NP_001273756.1;NP_001317619.1	4076	137140	.	4	0	0	0.008732	0	0	0.021328	0	0	#DIV/0!	#DIV/0!
2557	NM_000809,NM_001204266,NM_001204267	GABRA4	gamma-aminobutyric acid type A receptor alpha4 subunit	protein_coding	NP_000800.2;NP_001191195.1;NP_001191196.1	4078	137141	.	0	0	0	0	0	0	0	0	0	#DIV/0!	#DIV/0!
2558	NM_000810,NM_001165037	GABRA5	gamma-aminobutyric acid type A receptor alpha5 subunit	protein_coding	NP_000801.1;NP_001158509.1	4079	137142	.	0	0	0	0	0	0	0	0	0	#DIV/0!	#DIV/0!
2559	NM_000811	GABRA6	gamma-aminobutyric acid type A receptor alpha6 subunit	protein_coding	NP_000802.2	4080	137143	.	0	0	0	0	0	0	0	0	0	#DIV/0!	#DIV/0!
2560	NM_000812	GABRB1	gamma-aminobutyric acid type A receptor beta1 subunit	protein_coding	NP_000803.2	4081	137190	.	0	0	0	0	0	0	0	0	0	#DIV/0!	#DIV/0!
2563	NM_000815	GABRD	gamma-aminobutyric acid type A receptor delta subunit	protein_coding	NP_000806.2	4084	137163	.	0	0	0	0	0	0	0	0	0	#DIV/0!	#DIV/0!
2565	NM_173536	GABRG1	gamma-aminobutyric acid type A receptor gamma1 subunit	protein_coding	NP_775807.2	4086	137166	.	3	0	5	0.005706	0	0.015166	0.013938	0	0.037463	#DIV/0!	#DIV/0!
2566	NM_000816,NM_198903,NM_198904	GABRG2	gamma-aminobutyric acid type A receptor gamma2 subunit	protein_coding	NP_000807.2;NP_944493.2;NP_944494.1	4087	137164	.	0	0	0	0	0	0	0	0	0	#DIV/0!	#DIV/0!
2567	NM_001270873,NM_033223	GABRG3	gamma-aminobutyric acid type A receptor gamma3 subunit	protein_coding	NP_001257802.1;NP_150092.2	4088	600233	.	0	0	0	0	0	0	0	0	0	#DIV/0!	#DIV/0!
2568	NM_001291985,NM_014211	GABRP	gamma-aminobutyric acid type A receptor pi subunit	protein_coding	NP_001278914.1;NP_055026.1	4089	602729	.	0	0	0	0	0	0	0	0	0	#DIV/0!	#DIV/0!
2569	NM_001256703,NM_001256704,NM_001267582,NM_002042	GABRR1	gamma-aminobutyric acid type A receptor rho1 subunit	protein_coding	NP_001243632.1;NP_001243633.1;NP_001254511.1;NP_002033.2	4090	137161	.	0	0	0	0	0	0	0	0	0	#DIV/0!	#DIV/0!
2572	NM_000818,NM_001134366	GAD2	glutamate decarboxylase 2	protein_coding	NP_000809.1;NP_001127838.1	4093	138275	.	0	0	0	0	0	0	0	0	0	#DIV/0!	#DIV/0!
2581	NM_000153,NM_001201401,NM_001201402	GALC	galactosylceramidase	protein_coding	NP_000144.2;NP_001188330.1;NP_001188331.1	4115	606890	.	0	0	0	0	0	0	0	0	0	#DIV/0!	#DIV/0!
2587	NM_001480	GALR1	galanin receptor 1	protein_coding	NP_001471.2	4132	600377	.	0	0	0	0	0	0	0	0	0	#DIV/0!	#DIV/0!
2596	NM_001130064,NM_002045	GAP43	growth associated protein 43	protein_coding	NP_001123536.1;NP_002036.1	4140	162060	.	0	0	0	0	0	0	0	0	0	#DIV/0!	#DIV/0!
2601	gene-GAPDHP60	GAPDHP60	glyceraldehyde-3-phosphate dehydrogenase pseudogene 60	pseudogene	.	4153	.	.	0	0	1	0	0	0.001461	0	0	0.003609	#DIV/0!	#DIV/0!
2609	gene-GAPDHP67	GAPDHP67	glyceraldehyde 3 phosphate dehydrogenase pseudogene 67	pseudogene	.	4145	.	.	0	0	0	0	0	0	0	0	0	#DIV/0!	#DIV/0!
2620	NM_001143830,NM_001351224,NM_005256,NM_177553,NR_147085	GAS2	growth arrest specific 2	protein_coding	NP_001137302.1;NP_001338153.1;NP_005247.1;NP_808221.1	4167	602835	.	0	0	0	0	0	0	0	0	0	#DIV/0!	#DIV/0!
2623	NM_002049	GATA1	GATA binding protein 1	protein_coding	NP_002040.1	4170	305371	.	0	0	0	0	0	0	0	0	0	#DIV/0!	#DIV/0!
2626	NM_001308093,NM_001308094,NM_002052	GATA4	GATA binding protein 4	protein_coding	NP_001295022.1;NP_001295023.1;NP_002043.2	4173	600576	.	0	0	0	0	0	0	0	0	0	#DIV/0!	#DIV/0!
2628	NM_001321015,NM_001482	GATM	glycine amidinotransferase	protein_coding	NP_001307944.1;NP_001473.1	4175	602360	.	3	0	0	0.013753	0	0	0.033593	0	0	#DIV/0!	#DIV/0!
2633	NM_002053	GBP1	guanylate binding protein 1	protein_coding	NP_002044.2	4182	600411	.	0	0	0	0	0	0	0	0	0	#DIV/0!	#DIV/0!
2634	NM_004120	GBP2	guanylate binding protein 2	protein_coding	NP_004111.2	4183	600412	.	0	0	6	0	0	0.027907	0	0	0.068937	#DIV/0!	#DIV/0!
2636	NM_001098834	GBX1	gastrulation brain homeobox 1	protein_coding	NP_001092304.1	4185	603354	.	0	0	0	0	0	0	0	0	0	#DIV/0!	#DIV/0!
2638	NM_000583,NM_001204306,NM_001204307	GC	GC vitamin D binding protein	protein_coding	NP_000574.2;NP_001191235.1;NP_001191236.1	4187	139200	.	0	0	0	0	0	0	0	0	0	#DIV/0!	#DIV/0!
2641	NM_002054	GCG	glucagon	protein_coding	NP_002045.1	4191	138030	.	0	0	0	0	0	0	0	0	0	#DIV/0!	#DIV/0!
2645	NM_000162,NM_001354800,NM_001354801,NM_001354802,NM_001354803,NM_033507,NM_033508	GCK	glucokinase	protein_coding	NP_000153.1;NP_001341729.1;NP_001341730.1;NP_001341731.1;NP_001341732.1;NP_277042.1;NP_277043.1	4195	138079	.	0	0	0	0	0	0	0	0	0	#DIV/0!	#DIV/0!
2646	NM_001486	GCKR	glucokinase regulator	protein_coding	NP_001477.2	4196	600842	.	13	0	16	0.112503	0	0.149288	0.274799	0	0.36878	#DIV/0!	#DIV/0!
2652	NM_000513	OPN1MW	opsin 1, medium wave sensitive	protein_coding	NP_000504.1	4206	300821	.	0	0	0	0	0	0	0	0	0	#DIV/0!	#DIV/0!
2657	NM_001492	GDF1	growth differentiation factor 1	protein_coding	NP_001483.3	4214	602880	.	27	0	6	0.201524	0	0.046027	0.492242	0	0.113697	#DIV/0!	#DIV/0!
2658	NM_016204	GDF2	growth differentiation factor 2	protein_coding	NP_057288.1	4217	605120	.	0	0	0	0	0	0	0	0	0	#DIV/0!	#DIV/0!
2660	NM_005259	MSTN	myostatin	protein_coding	NP_005250.1	4223	601788	.	0	0	0	0	0	0	0	0	0	#DIV/0!	#DIV/0!
2662	NM_004962	GDF10	growth differentiation factor 10	protein_coding	NP_004953.1	4215	601361	.	0	0	0	0	0	0	0	0	0	#DIV/0!	#DIV/0!
2667	gene-GDI2P1	GDI2P1	GDP dissociation inhibitor 2 pseudogene 1	pseudogene	.	4228	.	.	0	0	0	0	0	0	0	0	0	#DIV/0!	#DIV/0!
2668	NM_000514,NM_001190468,NM_001190469,NM_001278098,NM_199231	GDNF	glial cell derived neurotrophic factor	protein_coding	NP_000505.1;NP_001177397.1;NP_001177398.1;NP_001265027.1;NP_954701.1	4232	600837	.	0	0	0	0	0	0	0	0	0	#DIV/0!	#DIV/0!
2669	NM_005261,NM_181702	GEM	GTP binding protein overexpressed in skeletal muscle	protein_coding	NP_005252.1;NP_859053.1	4234	600164	.	0	0	0	0	0	0	0	0	0	#DIV/0!	#DIV/0!
2670	NM_001131019,NM_001242376,NM_001363846,NM_002055	GFAP	glial fibrillary acidic protein	protein_coding	NP_001124491.1;NP_001229305.1;NP_001350775.1;NP_002046.1	4235	137780	.	0	0	0	0	0	0	0	0	0	#DIV/0!	#DIV/0!
2674	NM_001145453,NM_001348096,NM_001348098,NM_001348099,NM_005264,NM_145793	GFRA1	GDNF family receptor alpha 1	protein_coding	NP_001138925.1;NP_001335025.1;NP_001335027.1;NP_001335028.1;NP_005255.1;NP_665736.1	4243	601496	.	3	0	0	0.004023	0	0	0.009827	0	0	#DIV/0!	#DIV/0!
2675	NM_001165038,NM_001165039,NM_001495	GFRA2	GDNF family receptor alpha 2	protein_coding	NP_001158510.1;NP_001158511.1;NP_001486.4	4244	601956	.	0	0	3	0	0	0.00823	0	0	0.020331	#DIV/0!	#DIV/0!
2679	NR_003267	GGT3P	gamma-glutamyltransferase 3 pseudogene	transcribed_pseudogene	.	4252	.	.	3	0	7	0.023991	0	0.062425	0.058601	0	0.154205	#DIV/0!	#DIV/0!
2681	NR_003191,NR_045211	GGTA1P	glycoprotein alpha-galactosyltransferase 1, pseudogene	transcribed_pseudogene	.	4253	104175	.	0	0	0	0	0	0	0	0	0	#DIV/0!	#DIV/0!
2687	NM_001099781,NM_001099782,NM_001302464,NM_001302465,NM_004121	GGT5	gamma-glutamyltransferase 5	protein_coding	NP_001093251.1;NP_001093252.1;NP_001289393.1;NP_001289394.1;NP_004112.2	4260	137168	.	0	0	0	0	0	0	0	0	0	#DIV/0!	#DIV/0!
2688	NM_000515,NM_022559,NM_022560	GH1	growth hormone 1	protein_coding	NP_000506.2;NP_072053.1;NP_072054.1	4261	139250	.	0	0	0	0	0	0	0	0	0	#DIV/0!	#DIV/0!
2689	NM_002059,NM_022556,NM_022557,NM_022558	GH2	growth hormone 2	protein_coding	NP_002050.1;NP_072050.1;NP_072051.1;NP_072052.1	4262	139240	.	0	0	0	0	0	0	0	0	0	#DIV/0!	#DIV/0!
2690	NM_000163,NM_001242399,NM_001242400,NM_001242401,NM_001242402,NM_001242403,NM_001242404,NM_001242405,NM_001242406,NM_001242460,NM_001242462	GHR	growth hormone receptor	protein_coding	NP_000154.1;NP_001229328.1;NP_001229329.1;NP_001229330.1;NP_001229331.1;NP_001229332.1;NP_001229333.1;NP_001229334.1;NP_001229335.1;NP_001229389.1;NP_001229391.1	4263	600946	.	0	0	0	0	0	0	0	0	0	#DIV/0!	#DIV/0!
2691	NM_001184731,NM_021081	GHRH	growth hormone releasing hormone	protein_coding	NP_001171660.1;NP_066567.1	4265	139190	.	0	0	0	0	0	0	0	0	0	#DIV/0!	#DIV/0!
2692	NM_000823	GHRHR	growth hormone releasing hormone receptor	protein_coding	NP_000814.2	4266	139191	.	0	0	0	0	0	0	0	0	0	#DIV/0!	#DIV/0!
2693	NM_004122,NM_198407	GHSR	growth hormone secretagogue receptor	protein_coding	NP_004113.1;NP_940799.1	4267	601898	.	0	0	0	0	0	0	0	0	0	#DIV/0!	#DIV/0!
2694	NM_005142	CBLIF	cobalamin binding intrinsic factor	protein_coding	NP_005133.2	4268	609342	.	0	0	0	0	0	0	0	0	0	#DIV/0!	#DIV/0!
2695	NM_004123	GIP	gastric inhibitory polypeptide	protein_coding	NP_004114.1	4270	137240	.	0	0	4	0	0	0.100258	0	0	0.247662	#DIV/0!	#DIV/0!
2697	NM_000165	GJA1	gap junction protein alpha 1	protein_coding	NP_000156.1	4274	121014	.	0	0	0	0	0	0	0	0	0	#DIV/0!	#DIV/0!
2698	gene-GJA1P1	GJA1P1	gap junction protein alpha 1 pseudogene 1	pseudogene	.	4275	.	.	0	0	0	0	0	0	0	0	0	#DIV/0!	#DIV/0!
2700	NM_021954	GJA3	gap junction protein alpha 3	protein_coding	NP_068773.2	4277	121015	.	0	0	0	0	0	0	0	0	0	#DIV/0!	#DIV/0!
2701	NM_002060	GJA4	gap junction protein alpha 4	protein_coding	NP_002051.2	4278	121012	.	0	0	0	0	0	0	0	0	0	#DIV/0!	#DIV/0!
2702	NM_005266,NM_181703	GJA5	gap junction protein alpha 5	protein_coding	NP_005257.2;NP_859054.1	4279	121013	.	0	0	0	0	0	0	0	0	0	#DIV/0!	#DIV/0!
2703	NM_005267	GJA8	gap junction protein alpha 8	protein_coding	NP_005258.2	4281	600897	.	0	0	0	0	0	0	0	0	0	#DIV/0!	#DIV/0!
2705	NM_000166,NM_001097642	GJB1	gap junction protein beta 1	protein_coding	NP_000157.1;NP_001091111.1	4283	304040	.	0	0	0	0	0	0	0	0	0	#DIV/0!	#DIV/0!
2706	NM_004004	GJB2	gap junction protein beta 2	protein_coding	NP_003995.2	4284	121011	.	0	0	0	0	0	0	0	0	0	#DIV/0!	#DIV/0!
2712	NM_033214	GK2	glycerol kinase 2	protein_coding	NP_149991.2	4291	600148	.	0	0	0	0	0	0	0	0	0	#DIV/0!	#DIV/0!
2713	NR_026575	GK3P	glycerol kinase 3 pseudogene	transcribed_pseudogene	.	4292	600149	.	0	0	1	0	0	0.001116	0	0	0.002757	#DIV/0!	#DIV/0!
2732	gene-GLDCP1	GLDCP1	glycine decarboxylase pseudogene 1	pseudogene	.	4314	.	.	0	0	0	0	0	0	0	0	0	#DIV/0!	#DIV/0!
2740	NM_002062,NR_136562,NR_136563	GLP1R	glucagon like peptide 1 receptor	protein_coding	NP_002053.3	4324	138032	.	0	0	0	0	0	0	0	0	0	#DIV/0!	#DIV/0!
2741	NM_000171,NM_001146040,NM_001292000	GLRA1	glycine receptor alpha 1	protein_coding	NP_000162.2;NP_001139512.1;NP_001278929.1	4326	138491	.	0	0	0	0	0	0	0	0	0	#DIV/0!	#DIV/0!
2742	NM_001118885,NM_001118886,NM_001171942,NM_002063	GLRA2	glycine receptor alpha 2	protein_coding	NP_001112357.1;NP_001112358.1;NP_001165413.1;NP_002054.1	4327	305990	.	0	0	0	0	0	0	0	0	0	#DIV/0!	#DIV/0!
2750	gene-GLUD1P4	GLUD1P4	glutamate dehydrogenase 1 pseudogene 4	pseudogene	.	4339	.	.	0	0	0	0	0	0	0	0	0	#DIV/0!	#DIV/0!
2753	gene-GLULP1	GLULP1	glutamate-ammonia ligase pseudogene 1	pseudogene	.	4342	.	.	0	0	0	0	0	0	0	0	0	#DIV/0!	#DIV/0!
2761	gene-GM2AP1	GM2AP1	GM2 ganglioside activator pseudogene 1	pseudogene	.	4368	.	.	0	0	0	0	0	0	0	0	0	#DIV/0!	#DIV/0!
2765	NM_002066	GML	glycosylphosphatidylinositol anchored molecule like	protein_coding	NP_002057.1	4375	602370	.	0	0	0	0	0	0	0	0	0	#DIV/0!	#DIV/0!
2766	NM_006877	GMPR	guanosine monophosphate reductase	protein_coding	NP_006868.3	4376	139265	.	5	0	14	0.051145	0	0.178543	0.124926	0	0.441046	#DIV/0!	#DIV/0!
2772	gene-GNAI2P1	GNAI2P1	G protein subunit alpha i2 pseudogene 1	pseudogene	.	4386	139180	.	0	0	0	0	0	0	0	0	0	#DIV/0!	#DIV/0!
2777	gene-GNAQP1	GNAQP1	G protein subunit alpha q pseudogene 1	pseudogene	.	4391	.	.	4	0	6	0.023987	0	0.038063	0.058591	0	0.094026	#DIV/0!	#DIV/0!
2779	NM_000172,NM_144499	GNAT1	G protein subunit alpha transducin 1	protein_coding	NP_000163.2;NP_653082.1	4393	139330	.	0	0	0	0	0	0	0	0	0	#DIV/0!	#DIV/0!
2780	NM_005272	GNAT2	G protein subunit alpha transducin 2	protein_coding	NP_005263.1	4394	139340	.	0	0	0	0	0	0	0	0	0	#DIV/0!	#DIV/0!
2785	NM_012202	GNG3	G protein subunit gamma 3	protein_coding	NP_036334.1	4405	608941	.	0	0	0	0	0	0	0	0	0	#DIV/0!	#DIV/0!
2786	NM_001098721,NM_001098722,NM_004485	GNG4	G protein subunit gamma 4	protein_coding	NP_001092191.1;NP_001092192.1;NP_004476.1	4407	604388	.	0	0	0	0	0	0	0	0	0	#DIV/0!	#DIV/0!
2789	gene-GNG5P1	GNG5P1	G protein subunit gamma 5 pseudogene 1	pseudogene	.	4409	.	.	0	0	0	0	0	0	0	0	0	#DIV/0!	#DIV/0!
2793	NM_001198754,NM_001198755,NM_001198756,NM_031498	GNGT2	G protein subunit gamma transducin 2	protein_coding	NP_001185683.1;NP_001185684.1;NP_001185685.1;NP_113686.1	4412	139391	.	0	0	0	0	0	0	0	0	0	#DIV/0!	#DIV/0!
2797	NM_001310220,NM_001501,NM_178331,NM_178332	GNRH2	gonadotropin releasing hormone 2	protein_coding	NP_001297149.1;NP_001492.1;NP_847901.1;NP_847902.1	4420	602352	.	0	0	0	0	0	0	0	0	0	#DIV/0!	#DIV/0!
2798	NM_000406,NM_001012763	GNRHR	gonadotropin releasing hormone receptor	protein_coding	NP_000397.1;NP_001012781.1	4421	138850	.	0	0	0	0	0	0	0	0	0	#DIV/0!	#DIV/0!
2811	NM_000173	GP1BA	glycoprotein Ib platelet subunit alpha	protein_coding	NP_000164.5	4439	606672	.	0	0	0	0	0	0	0	0	0	#DIV/0!	#DIV/0!
2812	NM_000407	GP1BB	glycoprotein Ib platelet subunit beta	protein_coding	NP_000398.1	4440	138720	.	0	0	0	0	0	0	0	0	0	#DIV/0!	#DIV/0!
2813	NM_001007240,NM_001007241,NM_001007242,NM_001502	GP2	glycoprotein 2	protein_coding	NP_001007241.2;NP_001007242.2;NP_001007243.2;NP_001493.2	4441	602977	.	0	0	0	0	0	0	0	0	0	#DIV/0!	#DIV/0!
2814	NM_004488	GP5	glycoprotein V platelet	protein_coding	NP_004479.1	4443	173511	.	0	0	0	0	0	0	0	0	0	#DIV/0!	#DIV/0!
2815	NM_000174	GP9	glycoprotein IX platelet	protein_coding	NP_000165.1	4444	173515	.	0	0	0	0	0	0	0	0	0	#DIV/0!	#DIV/0!
2829	NM_001024644,NM_005283	XCR1	X-C motif chemokine receptor 1	protein_coding	NP_001019815.1;NP_005274.1	1625	600552	.	0	0	4	0	0	0.015918	0	0	0.039323	#DIV/0!	#DIV/0!
2830	NM_001286099,NM_005284	GPR6	G protein-coupled receptor 6	protein_coding	NP_001273028.1;NP_005275.1	4515	600553	.	0	0	0	0	0	0	0	0	0	#DIV/0!	#DIV/0!
2831	NM_005285	NPBWR1	neuropeptides B and W receptor 1	protein_coding	NP_005276.2	4522	600730	.	0	0	0	0	0	0	0	0	0	#DIV/0!	#DIV/0!
2832	NM_005286	NPBWR2	neuropeptides B and W receptor 2	protein_coding	NP_005277.2	4530	600731	.	0	0	0	0	0	0	0	0	0	#DIV/0!	#DIV/0!
2833	NM_001142797,NM_001504	CXCR3	C-X-C motif chemokine receptor 3	protein_coding	NP_001136269.1;NP_001495.1	4540	300574	.	0	0	0	0	0	0	0	0	0	#DIV/0!	#DIV/0!
2834	NM_004248	PRLHR	prolactin releasing hormone receptor	protein_coding	NP_004239.2	4464	600895	.	0	0	0	0	0	0	0	0	0	#DIV/0!	#DIV/0!
2835	NM_005288	GPR12	G protein-coupled receptor 12	protein_coding	NP_005279.1	4466	600752	.	0	0	0	0	0	0	0	0	0	#DIV/0!	#DIV/0!
2837	NM_018949	UTS2R	urotensin 2 receptor	protein_coding	NP_061822.1	4468	600896	.	4	0	0	0.048382	0	0	0.118178	0	0	#DIV/0!	#DIV/0!
2838	NM_005290	GPR15	G protein-coupled receptor 15	protein_coding	NP_005281.1	4469	601166	.	2	0	0	0.014191	0	0	0.034662	0	0	#DIV/0!	#DIV/0!
2841	NM_001098200,NM_005292	GPR18	G protein-coupled receptor 18	protein_coding	NP_001091670.1;NP_005283.1	4472	602042	.	0	0	0	0	0	0	0	0	0	#DIV/0!	#DIV/0!
2845	NM_005295	GPR22	G protein-coupled receptor 22	protein_coding	NP_005286.2	4477	601910	.	2	0	0	0.012984	0	0	0.031715	0	0	#DIV/0!	#DIV/0!
2847	NM_005297	MCHR1	melanin concentrating hormone receptor 1	protein_coding	NP_005288.3	4479	601751	.	0	0	0	0	0	0	0	0	0	#DIV/0!	#DIV/0!
2848	NM_005298	GPR25	G protein-coupled receptor 25	protein_coding	NP_005289.2	4480	602174	.	0	0	0	0	0	0	0	0	0	#DIV/0!	#DIV/0!
2849	NM_153442	GPR26	G protein-coupled receptor 26	protein_coding	NP_703143.1	4481	604847	.	0	0	0	0	0	0	0	0	0	#DIV/0!	#DIV/0!
2850	NM_018971	GPR27	G protein-coupled receptor 27	protein_coding	NP_061844.1	4482	605187	.	0	0	0	0	0	0	0	0	0	#DIV/0!	#DIV/0!
2853	NM_005299	GPR31	G protein-coupled receptor 31	protein_coding	NP_005290.2	4486	602043	.	0	0	0	0	0	0	0	0	0	#DIV/0!	#DIV/0!
2854	NM_001506	GPR32	G protein-coupled receptor 32	protein_coding	NP_001497.1	4487	603195	.	0	0	2	0	0	0.02596	0	0	0.064129	#DIV/0!	#DIV/0!
2855	gene-GPR32P1	GPR32P1	GPR32 pseudogene 1	pseudogene	.	4488	.	.	0	0	0	0	0	0	0	0	0	#DIV/0!	#DIV/0!
2856	NM_001197184	GPR33	G protein-coupled receptor 33 (gene/pseudogene)	protein_coding	NP_001184113.2	4489	610118	.	0	0	0	0	0	0	0	0	0	#DIV/0!	#DIV/0!
2862	NM_001507	MLNR	motilin receptor	protein_coding	NP_001498.1	4495	602885	.	0	0	0	0	0	0	0	0	0	#DIV/0!	#DIV/0!
2864	NM_005303	FFAR1	free fatty acid receptor 1	protein_coding	NP_005294.1	4498	603820	.	0	0	0	0	0	0	0	0	0	#DIV/0!	#DIV/0!
2865	NM_005304	FFAR3	free fatty acid receptor 3	protein_coding	NP_005295.1	4499	603821	.	0	0	0	0	0	0	0	0	0	#DIV/0!	#DIV/0!
2866	NM_001348195	GPR42	G protein-coupled receptor 42 (gene/pseudogene)	protein_coding	NP_001335124.1	4500	603822	.	0	0	0	0	0	0	0	0	0	#DIV/0!	#DIV/0!
2867	NM_001370087,NM_005306	FFAR2	free fatty acid receptor 2	protein_coding	NP_001357016.1;NP_005297.1	4501	603823	.	0	0	0	0	0	0	0	0	0	#DIV/0!	#DIV/0!
2878	NM_001329790,NM_002084	GPX3	glutathione peroxidase 3	protein_coding	NP_001316719.1;NP_002075.2	4555	138321	.	0	0	0	0	0	0	0	0	0	#DIV/0!	#DIV/0!
2880	NM_001509,NM_003996,NR_144470	GPX5	glutathione peroxidase 5	protein_coding	NP_001500.1;NP_003987.2	4557	603435	.	0	0	0	0	0	0	0	0	0	#DIV/0!	#DIV/0!
2882	NM_015696	GPX7	glutathione peroxidase 7	protein_coding	NP_056511.2	4559	615784	.	0	0	0	0	0	0	0	0	0	#DIV/0!	#DIV/0!
2884	gene-GPX1P2	GPX1P2	glutathione peroxidase pseudogene 2	pseudogene	.	4561	.	.	0	0	0	0	0	0	0	0	0	#DIV/0!	#DIV/0!
2888	NM_001303422,NM_004490	GRB14	growth factor receptor bound protein 14	protein_coding	NP_001290351.1;NP_004481.2	4565	601524	.	0	0	0	0	0	0	0	0	0	#DIV/0!	#DIV/0!
2890	NM_000827,NM_001114183,NM_001258019,NM_001258020,NM_001258021,NM_001258022,NM_001258023,NM_001364165,NM_001364166,NM_001364167,NR_047578,NR_157093	GRIA1	glutamate ionotropic receptor AMPA type subunit 1	protein_coding	NP_000818.2;NP_001107655.1;NP_001244948.1;NP_001244949.1;NP_001244950.1;NP_001244951.1;NP_001244952.1;NP_001351094.1;NP_001351095.1;NP_001351096.1	4571	138248	.	0	0	0	0	0	0	0	0	0	#DIV/0!	#DIV/0!
2891	NM_000826,NM_001083619,NM_001083620	GRIA2	glutamate ionotropic receptor AMPA type subunit 2	protein_coding	NP_000817.3;NP_001077088.1;NP_001077089.1	4572	138247	.	0	0	0	0	0	0	0	0	0	#DIV/0!	#DIV/0!
2892	NM_000828,NM_001256743,NM_007325	GRIA3	glutamate ionotropic receptor AMPA type subunit 3	protein_coding	NP_000819.3;NP_001243672.1;NP_015564.5	4573	305915	.	0	0	0	0	0	0	0	0	0	#DIV/0!	#DIV/0!
2893	NM_000829,NM_001077243,NM_001077244,NM_001112812,NR_046356	GRIA4	glutamate ionotropic receptor AMPA type subunit 4	protein_coding	NP_000820.4;NP_001070711.2;NP_001070712.1;NP_001106283.1	4574	138246	.	0	0	0	0	0	0	0	0	0	#DIV/0!	#DIV/0!
2897	NM_000830,NM_001320616,NM_001320618,NM_001320621,NM_001320630,NM_001330993,NM_001330994,NM_175611	GRIK1	glutamate ionotropic receptor kainate type subunit 1	protein_coding	NP_000821.1;NP_001307545.1;NP_001307547.1;NP_001307550.1;NP_001307559.1;NP_001317922.1;NP_001317923.1;NP_783300.1	4579	138245	.	0	0	0	0	0	0	0	0	0	#DIV/0!	#DIV/0!
2899	NM_000831	GRIK3	glutamate ionotropic receptor kainate type subunit 3	protein_coding	NP_000822.2	4581	138243	.	0	0	0	0	0	0	0	0	0	#DIV/0!	#DIV/0!
2900	NM_001282470,NM_001282473,NM_014619	GRIK4	glutamate ionotropic receptor kainate type subunit 4	protein_coding	NP_001269399.1;NP_001269402.1;NP_055434.2	4582	600282	.	0	0	3	0	0	0.007137	0	0	0.017629	#DIV/0!	#DIV/0!
2902	NM_000832,NM_001185090,NM_001185091,NM_007327,NM_021569	GRIN1	glutamate ionotropic receptor NMDA type subunit 1	protein_coding	NP_000823.4;NP_001172019.1;NP_001172020.1;NP_015566.1;NP_067544.1	4584	138249	.	0	0	0	0	0	0	0	0	0	#DIV/0!	#DIV/0!
2903	NM_000833,NM_001134407,NM_001134408	GRIN2A	glutamate ionotropic receptor NMDA type subunit 2A	protein_coding	NP_000824.1;NP_001127879.1;NP_001127880.1	4585	138253	.	0	0	0	0	0	0	0	0	0	#DIV/0!	#DIV/0!
2904	NM_000834	GRIN2B	glutamate ionotropic receptor NMDA type subunit 2B	protein_coding	NP_000825.2	4586	138252	.	0	0	0	0	0	0	0	0	0	#DIV/0!	#DIV/0!
2905	NM_000835,NM_001278553,NR_103735	GRIN2C	glutamate ionotropic receptor NMDA type subunit 2C	protein_coding	NP_000826.2;NP_001265482.1	4587	138254	.	6	0	7	0.025925	0	0.039641	0.063324	0	0.097923	#DIV/0!	#DIV/0!
2912	NM_000839,NM_001349116,NM_001349117,NR_146059	GRM2	glutamate metabotropic receptor 2	protein_coding	NP_000830.2;NP_001336045.1;NP_001336046.1	4594	604099	.	0	0	0	0	0	0	0	0	0	#DIV/0!	#DIV/0!
2913	NM_000840,NM_001363522	GRM3	glutamate metabotropic receptor 3	protein_coding	NP_000831.2;NP_001350451.1	4595	601115	.	0	0	0	0	0	0	0	0	0	#DIV/0!	#DIV/0!
2914	NM_000841,NM_001256809,NM_001256811,NM_001256812,NM_001256813,NM_001282847	GRM4	glutamate metabotropic receptor 4	protein_coding	NP_000832.1;NP_001243738.1;NP_001243740.1;NP_001243741.1;NP_001243742.1;NP_001269776.1	4596	604100	.	0	0	0	0	0	0	0	0	0	#DIV/0!	#DIV/0!
2915	NM_000842,NM_001143831	GRM5	glutamate metabotropic receptor 5	protein_coding	NP_000833.1;NP_001137303.1	4597	604102	.	0	0	0	0	0	0	0	0	0	#DIV/0!	#DIV/0!
2916	NM_000843	GRM6	glutamate metabotropic receptor 6	protein_coding	NP_000834.2	4598	604096	.	0	0	0	0	0	0	0	0	0	#DIV/0!	#DIV/0!
2917	NM_000844,NM_181874	GRM7	glutamate metabotropic receptor 7	protein_coding	NP_000835.1;NP_870989.1	4599	604101	.	0	0	0	0	0	0	0	0	0	#DIV/0!	#DIV/0!
2919	NM_001511,NR_046035	CXCL1	C-X-C motif chemokine ligand 1	protein_coding	NP_001502.1	4602	155730	.	0	0	0	0	0	0	0	0	0	#DIV/0!	#DIV/0!
2922	NM_001012512,NM_001012513,NM_002091	GRP	gastrin releasing peptide	protein_coding	NP_001012530.1;NP_001012531.1;NP_002082.2	4605	137260	.	0	0	0	0	0	0	0	0	0	#DIV/0!	#DIV/0!
2925	NM_005314	GRPR	gastrin releasing peptide receptor	protein_coding	NP_005305.1	4609	305670	.	0	0	10	0	0	0.081948	0	0	0.202432	#DIV/0!	#DIV/0!
2928	NM_005315	GSC2	goosecoid homeobox 2	protein_coding	NP_005306.1	4613	601845	.	0	0	0	0	0	0	0	0	0	#DIV/0!	#DIV/0!
2938	NM_001319059,NM_145740	GSTA1	glutathione S-transferase alpha 1	protein_coding	NP_001305988.1;NP_665683.1	4626	138359	.	0	0	0	0	0	0	0	0	0	#DIV/0!	#DIV/0!
2939	NM_000846	GSTA2	glutathione S-transferase alpha 2	protein_coding	NP_000837.3	4627	138360	.	0	0	0	0	0	0	0	0	0	#DIV/0!	#DIV/0!
2940	NM_000847,NM_001363542	GSTA3	glutathione S-transferase alpha 3	protein_coding	NP_000838.3;NP_001350471.1	4628	605449	.	3	0	0	0.04247	0	0	0.103738	0	0	#DIV/0!	#DIV/0!
2949	NM_000851	GSTM5	glutathione S-transferase mu 5	protein_coding	NP_000842.2	4637	138385	.	0	0	0	0	0	0	0	0	0	#DIV/0!	#DIV/0!
2951	gene-GSTP1P1	GSTP1P1	glutathione S-transferase pi 1 pseudogene 1	pseudogene	.	4640	.	.	0	0	0	0	0	0	0	0	0	#DIV/0!	#DIV/0!
2974	NR_003923	GUCY1B2	guanylate cyclase 1 soluble subunit beta 2 (pseudogene)	transcribed_pseudogene	.	4686	603695	.	2	0	0	0.012571	0	0	0.030706	0	0	#DIV/0!	#DIV/0!
2977	NM_000855,NM_001256424	GUCY1A2	guanylate cyclase 1 soluble subunit alpha 2	protein_coding	NP_000846.1;NP_001243353.1	4684	601244	.	0	0	0	0	0	0	0	0	0	#DIV/0!	#DIV/0!
2978	NM_000409,NM_001319061,NM_001319062	GUCA1A	guanylate cyclase activator 1A	protein_coding	NP_000400.2;NP_001305990.1;NP_001305991.1	4678	600364	.	0	0	0	0	0	0	0	0	0	#DIV/0!	#DIV/0!
2980	NM_033553	GUCA2A	guanylate cyclase activator 2A	protein_coding	NP_291031.2	4682	139392	.	0	0	0	0	0	0	0	0	0	#DIV/0!	#DIV/0!
2981	NM_007102	GUCA2B	guanylate cyclase activator 2B	protein_coding	NP_009033.1	4683	601271	.	0	0	0	0	0	0	0	0	0	#DIV/0!	#DIV/0!
2982	NM_000856,NM_001130682,NM_001130683,NM_001130684,NM_001130685,NM_001130687,NM_001256449	GUCY1A1	guanylate cyclase 1 soluble subunit alpha 1	protein_coding	NP_000847.2;NP_001124154.1;NP_001124155.1;NP_001124156.1;NP_001124157.1;NP_001124159.1;NP_001243378.1	4685	139396	.	0	0	0	0	0	0	0	0	0	#DIV/0!	#DIV/0!
2983	NM_000857,NM_001291951,NM_001291952,NM_001291953,NM_001291954,NM_001291955	GUCY1B1	guanylate cyclase 1 soluble subunit beta 1	protein_coding	NP_000848.1;NP_001278880.1;NP_001278881.1;NP_001278882.1;NP_001278883.1;NP_001278884.1	4687	139397	.	0	0	0	0	0	0	0	0	0	#DIV/0!	#DIV/0!
2984	NM_004963	GUCY2C	guanylate cyclase 2C	protein_coding	NP_004954.2	4688	601330	.	0	0	0	0	0	0	0	0	0	#DIV/0!	#DIV/0!
2986	NM_001522	GUCY2F	guanylate cyclase 2F, retinal	protein_coding	NP_001513.2	4691	300041	.	0	0	0	0	0	0	0	0	0	#DIV/0!	#DIV/0!
2993	NM_001308187,NM_001308190,NM_002099	GYPA	glycophorin A (MNS blood group)	protein_coding	NP_001295116.1;NP_001295119.1;NP_002090.4	4702	617922	.	0	0	0	0	0	0	0	0	0	#DIV/0!	#DIV/0!
2994	NM_001304382,NM_002100	GYPB	glycophorin B (MNS blood group)	protein_coding	NP_001291311.1;NP_002091.3	4703	617923	.	0	0	0	0	0	0	0	0	0	#DIV/0!	#DIV/0!
2995	NM_001256584,NM_002101,NM_016815	GYPC	glycophorin C (Gerbich blood group)	protein_coding	NP_001243513.1;NP_002092.1;NP_058131.1	4704	110750	.	0	0	0	0	0	0	0	0	0	#DIV/0!	#DIV/0!
2996	NM_002102,NM_198682	GYPE	glycophorin E (MNS blood group)	protein_coding	NP_002093.2;NP_941391.2	4705	138590	.	0	0	0	0	0	0	0	0	0	#DIV/0!	#DIV/0!
2998	NM_021957	GYS2	glycogen synthase 2	protein_coding	NP_068776.2	4707	138571	.	0	0	0	0	0	0	0	0	0	#DIV/0!	#DIV/0!
2999	NM_001270780,NM_001270781,NM_033423	GZMH	granzyme H	protein_coding	NP_001257709.1;NP_001257710.1;NP_219491.1	4710	116831	.	0	0	0	0	0	0	0	0	0	#DIV/0!	#DIV/0!
3000	NM_000180	GUCY2D	guanylate cyclase 2D, retinal	protein_coding	NP_000171.1	4689	600179	.	0	0	0	0	0	0	0	0	0	#DIV/0!	#DIV/0!
3001	NM_006144	GZMA	granzyme A	protein_coding	NP_006135.2	4708	140050	.	0	0	0	0	0	0	0	0	0	#DIV/0!	#DIV/0!
3002	NM_001346011,NM_004131,NR_144343	GZMB	granzyme B	protein_coding	NP_001332940.1;NP_004122.2	4709	123910	.	0	0	0	0	0	0	0	0	0	#DIV/0!	#DIV/0!
3003	NM_002104	GZMK	granzyme K	protein_coding	NP_002095.1	4711	600784	.	0	0	0	0	0	0	0	0	0	#DIV/0!	#DIV/0!
3007	NM_005320	H1-3	H1.3 linker histone, cluster member	protein_coding	NP_005311.1	4717	142210	.	0	0	0	0	0	0	0	0	0	#DIV/0!	#DIV/0!
3018	NM_021062	H2BC3	H2B clustered histone 3	protein_coding	NP_066406.1	4751	602803	.	3	0	0	0.132438	0	0	0.323493	0	0	#DIV/0!	#DIV/0!
3024	NM_005325	H1-1	H1.1 linker histone, cluster member	protein_coding	NP_005316.1	4715	142709	.	0	0	0	0	0	0	0	0	0	#DIV/0!	#DIV/0!
3026	NM_001177660,NM_004132	HABP2	hyaluronan binding protein 2	protein_coding	NP_001171131.1;NP_004123.1	4798	603924	.	0	0	0	0	0	0	0	0	0	#DIV/0!	#DIV/0!
3031	gene-HADHAP1	HADHAP1	HADHA pseudogene 1	pseudogene	.	4802	.	.	0	0	0	0	0	0	0	0	0	#DIV/0!	#DIV/0!
3036	NM_001297436,NM_001523	HAS1	hyaluronan synthase 1	protein_coding	NP_001284365.1;NP_001514.2	4818	601463	.	0	0	0	0	0	0	0	0	0	#DIV/0!	#DIV/0!
3042	NM_001003938	HBM	hemoglobin subunit mu	protein_coding	NP_001003938.1	4826	609639	.	0	0	0	0	0	0	0	0	0	#DIV/0!	#DIV/0!
3044	NR_001589	HBBP1	hemoglobin subunit beta pseudogene 1	transcribed_pseudogene	.	4828	.	.	0	0	0	0	0	0	0	0	0	#DIV/0!	#DIV/0!
3045	NM_000519	HBD	hemoglobin subunit delta	protein_coding	NP_000510.1	4829	142000	.	0	0	0	0	0	0	0	0	0	#DIV/0!	#DIV/0!
3049	NM_005331	HBQ1	hemoglobin subunit theta 1	protein_coding	NP_005322.1	4833	142240	.	0	0	0	0	0	0	0	0	0	#DIV/0!	#DIV/0!
3050	NM_005332	HBZ	hemoglobin subunit zeta	protein_coding	NP_005323.1	4835	142310	.	0	0	0	0	0	0	0	0	0	#DIV/0!	#DIV/0!
3051	gene-HBZP1	HBZP1	hemoglobin subunit zeta pseudogene 1	pseudogene	.	4836	.	.	0	0	0	0	0	0	0	0	0	#DIV/0!	#DIV/0!
3053	NM_000185	SERPIND1	serpin family D member 1	protein_coding	NP_000176.2	4838	142360	.	0	0	0	0	0	0	0	0	0	#DIV/0!	#DIV/0!
3055	NM_001172129,NM_001172130,NM_001172131,NM_001172132,NM_001172133,NM_002110	HCK	HCK proto-oncogene, Src family tyrosine kinase	protein_coding	NP_001165600.1;NP_001165601.1;NP_001165602.1;NP_001165603.1;NP_001165604.1;NP_002101.2	4840	142370	.	6	0	0	0.053709	0	0	0.131189	0	0	#DIV/0!	#DIV/0!
3060	NM_001524	HCRT	hypocretin neuropeptide precursor	protein_coding	NP_001515.1	4847	602358	.	0	0	0	0	0	0	0	0	0	#DIV/0!	#DIV/0!
3061	NM_001525	HCRTR1	hypocretin receptor 1	protein_coding	NP_001516.2	4848	602392	.	0	0	0	0	0	0	0	0	0	#DIV/0!	#DIV/0!
3062	NM_001526	HCRTR2	hypocretin receptor 2	protein_coding	NP_001517.2	4849	602393	.	0	0	0	0	0	0	0	0	0	#DIV/0!	#DIV/0!
3071	NM_001184976,NM_005337	NCKAP1L	NCK associated protein 1 like	protein_coding	NP_001171905.1;NP_005328.2	4862	141180	.	0	0	0	0	0	0	0	0	0	#DIV/0!	#DIV/0!
3080	NM_001312672,NM_005666	CFHR2	complement factor H related 2	protein_coding	NP_001299601.1;NP_005657.1	4890	600889	.	0	0	0	0	0	0	0	0	0	#DIV/0!	#DIV/0!
3081	NM_000187	HGD	homogentisate 1,2-dioxygenase	protein_coding	NP_000178.2	4892	607474	.	7	0	0	0.079943	0	0	0.195269	0	0	#DIV/0!	#DIV/0!
3082	NM_000601,NM_001010931,NM_001010932,NM_001010933,NM_001010934	HGF	hepatocyte growth factor	protein_coding	NP_000592.3;NP_001010931.1;NP_001010932.1;NP_001010933.1;NP_001010934.1	4893	142409	.	0	0	4	0	0	0.013978	0	0	0.034528	#DIV/0!	#DIV/0!
3083	NM_001297439,NM_001528	HGFAC	HGF activator	protein_coding	NP_001284368.1;NP_001519.1	4894	604552	.	0	0	0	0	0	0	0	0	0	#DIV/0!	#DIV/0!
3101	NM_002115	HK3	hexokinase 3	protein_coding	NP_002106.2	4925	142570	.	0	0	0	0	0	0	0	0	0	#DIV/0!	#DIV/0!
3111	NM_002119	HLA-DOA	major histocompatibility complex, class II, DO alpha	protein_coding	NP_002110.1	4936	142930	.	0	0	0	0	0	0	0	0	0	#DIV/0!	#DIV/0!
3115	NM_002121	HLA-DPB1	major histocompatibility complex, class II, DP beta 1	protein_coding	NP_002112.3	4940	142858	.	2	0	0	0.004831	0	0	0.011801	0	0	#DIV/0!	#DIV/0!
3116	NR_001435	HLA-DPB2	major histocompatibility complex, class II, DP beta 2 (pseudogene)	transcribed_pseudogene	.	4941	.	.	0	0	0	0	0	0	0	0	0	#DIV/0!	#DIV/0!
3117	NM_002122	HLA-DQA1	major histocompatibility complex, class II, DQ alpha 1	protein_coding	NP_002113.2	4942	146880	.	0	0	0	0	0	0	0	0	0	#DIV/0!	#DIV/0!
3118	NM_020056	HLA-DQA2	major histocompatibility complex, class II, DQ alpha 2	protein_coding	NP_064440.1	4943	613503	.	0	0	0	0	0	0	0	0	0	#DIV/0!	#DIV/0!
3119	NM_001243961,NM_002123	HLA-DQB1	major histocompatibility complex, class II, DQ beta 1	protein_coding	NP_001230890.1;NP_002114.3	4944	604305	.	2	0	0	0.023204	0	0	0.056678	0	0	#DIV/0!	#DIV/0!
3120	NM_001198858,NM_001300790	HLA-DQB2	major histocompatibility complex, class II, DQ beta 2	protein_coding	NP_001185787.1;NP_001287719.1	4945	615161	.	0	0	0	0	0	0	0	0	0	#DIV/0!	#DIV/0!
3122	NM_019111	HLA-DRA	major histocompatibility complex, class II, DR alpha	protein_coding	NP_061984.2	4947	142860	.	0	0	0	0	0	0	0	0	0	#DIV/0!	#DIV/0!
3123	NM_002124	HLA-DRB1	major histocompatibility complex, class II, DR beta 1	protein_coding	NP_002115.2	4948	142857	.	0	0	0	0	0	0	0	0	0	#DIV/0!	#DIV/0!
3127	NM_002125	HLA-DRB5	major histocompatibility complex, class II, DR beta 5	protein_coding	NP_002116.2	4953	604776	.	0	0	0	0	0	0	0	0	0	#DIV/0!	#DIV/0!
3128	NR_001298	HLA-DRB6	major histocompatibility complex, class II, DR beta 6 (pseudogene)	transcribed_pseudogene	.	4954	.	.	0	0	0	0	0	0	0	0	0	#DIV/0!	#DIV/0!
3134	NM_001098478,NM_001098479,NM_018950	HLA-F	major histocompatibility complex, class I, F	protein_coding	NP_001091948.1;NP_001091949.1;NP_061823.2	4963	143110	.	0	0	0	0	0	0	0	0	0	#DIV/0!	#DIV/0!
3135	NM_001363567,NM_002127	HLA-G	major histocompatibility complex, class I, G	protein_coding	NP_001350496.1;NP_002118.1	4964	142871	.	5	0	0	0.052022	0	0	0.127068	0	0	#DIV/0!	#DIV/0!
3137	NR_024240	HLA-J	major histocompatibility complex, class I, J (pseudogene)	transcribed_pseudogene	.	4967	.	.	0	0	0	0	0	0	0	0	0	#DIV/0!	#DIV/0!
3138	gene-HLA-K	HLA-K	major histocompatibility complex, class I, K (pseudogene)	pseudogene	.	4969	.	.	2	0	9	0.021	0	0.123839	0.051294	0	0.305914	#DIV/0!	#DIV/0!
3139	NR_027822	HLA-L	major histocompatibility complex, class I, L (pseudogene)	transcribed_pseudogene	.	4970	.	.	22	0	0	0.089036	0	0	0.217478	0	0	#DIV/0!	#DIV/0!
3152	gene-HMGN2P11	HMGN2P11	high mobility group nucleosomal binding domain 2 pseudogene 11	pseudogene	.	4990	.	.	0	0	0	0	0	0	0	0	0	#DIV/0!	#DIV/0!
3158	NM_001166107,NM_005518	HMGCS2	3-hydroxy-3-methylglutaryl-CoA synthase 2	protein_coding	NP_001159579.1;NP_005509.1	5008	600234	.	0	0	0	0	0	0	0	0	0	#DIV/0!	#DIV/0!
3166	NM_001306142,NM_018942	HMX1	H6 family homeobox 1	protein_coding	NP_001293071.1;NP_061815.2	5017	142992	.	0	0	0	0	0	0	0	0	0	#DIV/0!	#DIV/0!
3170	NM_021784,NM_153675	FOXA2	forkhead box A2	protein_coding	NP_068556.2;NP_710141.1	5022	600288	.	0	0	0	0	0	0	0	0	0	#DIV/0!	#DIV/0!
3171	NM_004497	FOXA3	forkhead box A3	protein_coding	NP_004488.2	5023	602295	.	0	0	0	0	0	0	0	0	0	#DIV/0!	#DIV/0!
3175	NM_004498,NR_073510	ONECUT1	one cut homeobox 1	protein_coding	NP_004489.1	8138	604164	.	0	0	0	0	0	0	0	0	0	#DIV/0!	#DIV/0!
3176	NM_001024074,NM_001024075,NM_006895	HNMT	histamine N-methyltransferase	protein_coding	NP_001019245.1;NP_001019246.1;NP_008826.1	5028	605238	.	16	0	0	0.339592	0	0	0.829485	0	0	#DIV/0!	#DIV/0!
3186	gene-RBMXP1	RBMXP1	RBMX pseudogene 1	pseudogene	.	9911	.	.	1	0	1	0.003248	0	0.002824	0.007935	0	0.006977	#DIV/0!	#DIV/0!
3195	NM_001195517,NM_005521	TLX1	T cell leukemia homeobox 1	protein_coding	NP_001182446.1;NP_005512.1	5056	186770	.	0	0	0	0	0	0	0	0	0	#DIV/0!	#DIV/0!
3196	NM_016170	TLX2	T cell leukemia homeobox 2	protein_coding	NP_057254.1	5057	604240	.	0	0	3	0	0	0.018921	0	0	0.04674	#DIV/0!	#DIV/0!
3198	NM_005522,NM_153620	HOXA1	homeobox A1	protein_coding	NP_005513.1;NP_705873.3	5099	142955	.	6	0	0	0.042016	0	0	0.102628	0	0	#DIV/0!	#DIV/0!
3208	NM_002143	HPCA	hippocalcin	protein_coding	NP_002134.2	5144	142622	.	0	0	0	0	0	0	0	0	0	#DIV/0!	#DIV/0!
3211	NM_002144	HOXB1	homeobox B1	protein_coding	NP_002135.2	5111	142968	.	0	0	0	0	0	0	0	0	0	#DIV/0!	#DIV/0!
3212	NM_002145	HOXB2	homeobox B2	protein_coding	NP_002136.1	5113	142967	.	0	0	0	0	0	0	0	0	0	#DIV/0!	#DIV/0!
3228	NM_173860	HOXC12	homeobox C12	protein_coding	NP_776272.1	5124	142975	.	8	0	2	0.044482	0	0.012577	0.108653	0	0.031069	#DIV/0!	#DIV/0!
3231	NM_024501	HOXD1	homeobox D1	protein_coding	NP_078777.1	5132	142987	.	0	0	0	0	0	0	0	0	0	#DIV/0!	#DIV/0!
3238	NM_021193	HOXD12	homeobox D12	protein_coding	NP_067016.3	5135	142988	.	4	0	3	0.029434	0	0.016115	0.071894	0	0.039809	#DIV/0!	#DIV/0!
3239	NM_000523	HOXD13	homeobox D13	protein_coding	NP_000514.2	5136	142989	.	0	0	0	0	0	0	0	0	0	#DIV/0!	#DIV/0!
3240	NM_001126102,NM_001318138,NM_005143	HP	haptoglobin	protein_coding	NP_001119574.1;NP_001305067.1;NP_005134.1	5141	140100	.	0	0	0	0	0	0	0	0	0	#DIV/0!	#DIV/0!
3248	NM_000860,NM_001145816,NM_001256301,NM_001256305,NM_001256306,NM_001256307,NM_001363574	HPGD	15-hydroxyprostaglandin dehydrogenase	protein_coding	NP_000851.2;NP_001139288.1;NP_001243230.1;NP_001243234.1;NP_001243235.1;NP_001243236.1;NP_001350503.1	5154	601688	.	0	0	0	0	0	0	0	0	0	#DIV/0!	#DIV/0!
3250	NM_020995	HPR	haptoglobin-related protein	protein_coding	NP_066275.3	5156	140210	.	0	0	0	0	0	0	0	0	0	#DIV/0!	#DIV/0!
3255	gene-HPRT1P3	HPRT1P3	hypoxanthine phosphoribosyltransferase 1 pseudogene 3	pseudogene	.	5161	.	.	0	0	0	0	0	0	0	0	0	#DIV/0!	#DIV/0!
3266	NM_181532	ERAS	ES cell expressed Ras	protein_coding	NP_853510.1	5174	300437	.	2	0	0	0.046686	0	0	0.114036	0	0	#DIV/0!	#DIV/0!
3270	NM_002152	HRC	histidine rich calcium binding protein	protein_coding	NP_002143.1	5178	142705	.	0	0	0	0	0	0	0	0	0	#DIV/0!	#DIV/0!
3273	NM_000412	HRG	histidine rich glycoprotein	protein_coding	NP_000403.1	5181	142640	.	0	0	0	0	0	0	0	0	0	#DIV/0!	#DIV/0!
3274	NM_001131055,NM_001367711,NR_160284	HRH2	histamine receptor H2	protein_coding	NP_001124527.1;NP_001354640.1	5183	142703	.	0	0	0	0	0	0	0	0	0	#DIV/0!	#DIV/0!
3283	NM_000862,NM_001328615	HSD3B1	hydroxy-delta-5-steroid dehydrogenase, 3 beta- and steroid delta-isomerase 1	protein_coding	NP_000853.1;NP_001315544.1	5217	109715	.	0	0	0	0	0	0	0	0	0	#DIV/0!	#DIV/0!
3284	NM_000198,NM_001166120	HSD3B2	hydroxy-delta-5-steroid dehydrogenase, 3 beta- and steroid delta-isomerase 2	protein_coding	NP_000189.1;NP_001159592.1	5218	613890	.	3	0	0	0.02158	0	0	0.052711	0	0	#DIV/0!	#DIV/0!
3290	NM_001206741,NM_005525,NM_181755	HSD11B1	hydroxysteroid 11-beta dehydrogenase 1	protein_coding	NP_001193670.1;NP_005516.1;NP_861420.1	5208	600713	.	0	0	0	0	0	0	0	0	0	#DIV/0!	#DIV/0!
3293	NM_000197	HSD17B3	hydroxysteroid 17-beta dehydrogenase 3	protein_coding	NP_000188.1	5212	605573	.	2	0	0	0.033273	0	0	0.081272	0	0	#DIV/0!	#DIV/0!
3294	NM_002153	HSD17B2	hydroxysteroid 17-beta dehydrogenase 2	protein_coding	NP_002144.1	5211	109685	.	0	0	0	0	0	0	0	0	0	#DIV/0!	#DIV/0!
3323	gene-HSP90AA4P	HSP90AA4P	heat shock protein 90 alpha family class A member 4, pseudogene	pseudogene	.	5255	.	.	0	0	0	0	0	0	0	0	0	#DIV/0!	#DIV/0!
3332	gene-HSPD1P3	HSPD1P3	heat shock protein family D (Hsp60) member 1 pseudogene 3	pseudogene	.	5264	.	.	0	0	0	0	0	0	0	0	0	#DIV/0!	#DIV/0!
3346	NM_001368990,NM_002159	HTN1	histatin 1	protein_coding	NP_001355919.1;NP_002150.1	5283	142701	.	0	0	0	0	0	0	0	0	0	#DIV/0!	#DIV/0!
3347	NM_000200	HTN3	histatin 3	protein_coding	NP_000191.1	5284	142702	.	0	0	0	0	0	0	0	0	0	#DIV/0!	#DIV/0!
3350	NM_000524	HTR1A	5-hydroxytryptamine receptor 1A	protein_coding	NP_000515.2	5286	109760	.	0	0	0	0	0	0	0	0	0	#DIV/0!	#DIV/0!
3351	NM_000863	HTR1B	5-hydroxytryptamine receptor 1B	protein_coding	NP_000854.1	5287	182131	.	0	0	0	0	0	0	0	0	0	#DIV/0!	#DIV/0!
3354	NM_000865	HTR1E	5-hydroxytryptamine receptor 1E	protein_coding	NP_000856.1	5291	182132	.	0	0	0	0	0	0	0	0	0	#DIV/0!	#DIV/0!
3355	NM_000866,NM_001322208,NM_001322209,NM_001322210	HTR1F	5-hydroxytryptamine receptor 1F	protein_coding	NP_000857.1;NP_001309137.1;NP_001309138.1;NP_001309139.1	5292	182134	.	0	0	0	0	0	0	0	0	0	#DIV/0!	#DIV/0!
3357	NM_000867,NM_001320758	HTR2B	5-hydroxytryptamine receptor 2B	protein_coding	NP_000858.3;NP_001307687.1	5294	601122	.	0	0	0	0	0	0	0	0	0	#DIV/0!	#DIV/0!
3358	NM_000868,NM_001256760,NM_001256761	HTR2C	5-hydroxytryptamine receptor 2C	protein_coding	NP_000859.1;NP_001243689.1;NP_001243690.1	5295	312861	.	0	0	0	0	0	0	0	0	0	#DIV/0!	#DIV/0!
3359	NM_000869,NM_001161772,NM_213621,NR_046363	HTR3A	5-hydroxytryptamine receptor 3A	protein_coding	NP_000860.3;NP_001155244.1;NP_998786.3	5297	182139	.	0	0	0	0	0	0	0	0	0	#DIV/0!	#DIV/0!
3360	NM_000870,NM_001040169,NM_001040172,NM_001040173,NM_001286410,NM_199453,NR_104445	HTR4	5-hydroxytryptamine receptor 4	protein_coding	NP_000861.1;NP_001035259.1;NP_001035262.2;NP_001035263.1;NP_001273339.1;NP_955525.1	5299	602164	.	0	0	0	0	0	0	0	0	0	#DIV/0!	#DIV/0!
3361	NM_024012	HTR5A	5-hydroxytryptamine receptor 5A	protein_coding	NP_076917.1	5300	601305	.	0	0	0	0	0	0	0	0	0	#DIV/0!	#DIV/0!
3362	NM_000871	HTR6	5-hydroxytryptamine receptor 6	protein_coding	NP_000862.1	5301	601109	.	0	0	0	0	0	0	0	0	0	#DIV/0!	#DIV/0!
3363	NM_000872,NM_019859,NM_019860	HTR7	5-hydroxytryptamine receptor 7	protein_coding	NP_000863.1;NP_062873.1;NP_062874.1	5302	182137	.	0	0	0	0	0	0	0	0	0	#DIV/0!	#DIV/0!
3371	NM_002160	TNC	tenascin C	protein_coding	NP_002151.2	5318	187380	.	0	0	0	0	0	0	0	0	0	#DIV/0!	#DIV/0!
3375	NM_000415,NM_001329201	IAPP	islet amyloid polypeptide	protein_coding	NP_000406.1;NP_001316130.1	5329	147940	.	0	0	0	0	0	0	0	0	0	#DIV/0!	#DIV/0!
3381	NM_004967	IBSP	integrin binding sialoprotein	protein_coding	NP_004958.2	5341	147563	.	0	0	0	0	0	0	0	0	0	#DIV/0!	#DIV/0!
3382	NM_001136020,NM_001276478,NM_001350819,NM_001350820,NM_001350821,NM_001350823,NM_001350824,NM_001350825,NM_001350826,NM_001350827,NM_001350828,NM_001350829,NM_001350830,NM_001350831,NM_001350832,NM_001350833,NM_001350834,NM_001350835,NM_001350836,NM_001350837,NM_001350838,NM_004968,NM_022307,NR_146926,NR_146927,NR_146928,NR_146929	ICA1	islet cell autoantigen 1	protein_coding	NP_001129492.1;NP_001263407.1;NP_001337748.1;NP_001337749.1;NP_001337750.1;NP_001337752.1;NP_001337753.1;NP_001337754.1;NP_001337755.1;NP_001337756.1;NP_001337757.1;NP_001337758.1;NP_001337759.1;NP_001337760.1;NP_001337761.1;NP_001337762.1;NP_001337763.1;NP_001337764.1;NP_001337765.1;NP_001337766.1;NP_001337767.1;NP_004959.2;NP_071682.1	5343	147625	.	0	0	0	0	0	0	0	0	0	#DIV/0!	#DIV/0!
3386	NM_001039132,NM_001544	ICAM4	intercellular adhesion molecule 4 (Landsteiner-Wiener blood group)	protein_coding	NP_001034221.1;NP_001535.1	5347	614088	.	0	0	14	0	0	0.216755	0	0	0.535439	#DIV/0!	#DIV/0!
3394	NM_001363907,NM_001363908,NM_002163	IRF8	interferon regulatory factor 8	protein_coding	NP_001350836.1;NP_001350837.1;NP_002154.1	5358	601565	.	3	0	3	0.01452	0	0.019962	0.035466	0	0.049312	#DIV/0!	#DIV/0!
3400	NM_001546	ID4	inhibitor of DNA binding 4, HLH protein	protein_coding	NP_001537.1	5363	600581	.	0	0	0	0	0	0	0	0	0	#DIV/0!	#DIV/0!
3439	NM_024013	IFNA1	interferon alpha 1	protein_coding	NP_076918.1	5417	147660	.	0	0	0	0	0	0	0	0	0	#DIV/0!	#DIV/0!
3440	NM_000605	IFNA2	interferon alpha 2	protein_coding	NP_000596.2	5423	147562	.	0	0	0	0	0	0	0	0	0	#DIV/0!	#DIV/0!
3441	NM_021068	IFNA4	interferon alpha 4	protein_coding	NP_066546.1	5425	147564	.	0	0	0	0	0	0	0	0	0	#DIV/0!	#DIV/0!
3442	NM_002169	IFNA5	interferon alpha 5	protein_coding	NP_002160.1	5426	147565	.	0	0	0	0	0	0	0	0	0	#DIV/0!	#DIV/0!
3443	NM_021002	IFNA6	interferon alpha 6	protein_coding	NP_066282.1	5427	147566	.	0	0	0	0	0	0	0	0	0	#DIV/0!	#DIV/0!
3444	NM_021057	IFNA7	interferon alpha 7	protein_coding	NP_066401.2	5428	147567	.	0	0	0	0	0	0	0	0	0	#DIV/0!	#DIV/0!
3445	NM_002170	IFNA8	interferon alpha 8	protein_coding	NP_002161.2	5429	147568	.	0	0	0	0	0	0	0	0	0	#DIV/0!	#DIV/0!
3446	NM_002171	IFNA10	interferon alpha 10	protein_coding	NP_002162.1	5418	147577	.	0	0	0	0	0	0	0	0	0	#DIV/0!	#DIV/0!
3447	NM_006900	IFNA13	interferon alpha 13	protein_coding	NP_008831.3	5419	147578	.	0	0	0	0	0	0	0	0	0	#DIV/0!	#DIV/0!
3448	NM_002172	IFNA14	interferon alpha 14	protein_coding	NP_002163.2	5420	147579	.	0	0	0	0	0	0	0	0	0	#DIV/0!	#DIV/0!
3449	NM_002173	IFNA16	interferon alpha 16	protein_coding	NP_002164.1	5421	147580	.	0	0	0	0	0	0	0	0	0	#DIV/0!	#DIV/0!
3451	NM_021268	IFNA17	interferon alpha 17	protein_coding	NP_067091.1	5422	147583	.	0	0	0	0	0	0	0	0	0	#DIV/0!	#DIV/0!
3452	NM_002175	IFNA21	interferon alpha 21	protein_coding	NP_002166.2	5424	147584	.	0	0	0	0	0	0	0	0	0	#DIV/0!	#DIV/0!
3453	NR_036676	IFNA22P	interferon alpha 22, pseudogene	transcribed_pseudogene	.	5431	.	.	0	0	0	0	0	0	0	0	0	#DIV/0!	#DIV/0!
3456	NM_002176	IFNB1	interferon beta 1	protein_coding	NP_002167.1	5434	147640	.	0	0	0	0	0	0	0	0	0	#DIV/0!	#DIV/0!
3458	NM_000619	IFNG	interferon gamma	protein_coding	NP_000610.2	5438	147570	.	0	0	0	0	0	0	0	0	0	#DIV/0!	#DIV/0!
3467	NM_002177	IFNW1	interferon omega 1	protein_coding	NP_002168.1	5448	147553	.	0	0	0	0	0	0	0	0	0	#DIV/0!	#DIV/0!
3481	NM_000612,NM_001007139,NM_001127598,NM_001291861,NM_001291862	IGF2	insulin like growth factor 2	protein_coding	NP_000603.1;NP_001007140.2;NP_001121070.1;NP_001278790.1;NP_001278791.1	5466	147470	.	11	0	19	0.035923	0	0.067238	0.087746	0	0.166096	#DIV/0!	#DIV/0!
3483	NM_001146006,NM_004970,NR_027389	IGFALS	insulin like growth factor binding protein acid labile subunit	protein_coding	NP_001139478.1;NP_004961.1	5468	601489	.	0	0	0	0	0	0	0	0	0	#DIV/0!	#DIV/0!
3485	NM_000597,NM_001313990,NM_001313992,NM_001313993	IGFBP2	insulin like growth factor binding protein 2	protein_coding	NP_000588.3;NP_001300919.1;NP_001300921.1;NP_001300922.1	5471	146731	.	0	0	0	0	0	0	0	0	0	#DIV/0!	#DIV/0!
3493	id-IGHA1	IGHA1	immunoglobulin heavy constant alpha 1	C_region	.	5478	146900	IGHA1	2	0	18	0.036166	0	0.34442	0.088339	0	0.850804	#DIV/0!	#DIV/0!
3494	id-IGHA2	IGHA2	immunoglobulin heavy constant alpha 2 (A2m marker)	C_region	.	5479	147000	IGHA2	6	0	4	0.101542	0	0.067652	0.248026	0	0.167118	#DIV/0!	#DIV/0!
3495	id-IGHD	IGHD	immunoglobulin heavy constant delta	C_region	.	5480	147170	IGHD	0	0	0	0	0	0	0	0	0	#DIV/0!	#DIV/0!
3497	id-IGHE	IGHE	immunoglobulin heavy constant epsilon	C_region	.	5522	147180	IGHE	0	0	0	0	0	0	0	0	0	#DIV/0!	#DIV/0!
3498	id-IGHEP1	IGHEP1	immunoglobulin heavy constant epsilon P1 (pseudogene)	C_region_pseudogene	.	5523	.	IGHEP1	0	0	0	0	0	0	0	0	0	#DIV/0!	#DIV/0!
3500	id-IGHG1	IGHG1	immunoglobulin heavy constant gamma 1 (G1m marker)	C_region	.	5525	147100	IGHG1	0	0	5	0	0	0.09317	0	0	0.230154	#DIV/0!	#DIV/0!
3501	id-IGHG2	IGHG2	immunoglobulin heavy constant gamma 2 (G2m marker)	C_region	.	5526	147110	IGHG2	0	0	0	0	0	0	0	0	0	#DIV/0!	#DIV/0!
3502	id-IGHG3,id-IGHG3-2	IGHG3	immunoglobulin heavy constant gamma 3 (G3m marker)	C_region	.	5527	147120	IGHG3	2	0	3	0.028778	0	0.041126	0.070294	0	0.101593	#DIV/0!	#DIV/0!
3503	id-IGHG4	IGHG4	immunoglobulin heavy constant gamma 4 (G4m marker)	C_region	.	5528	147130	IGHG4	0	0	0	0	0	0	0	0	0	#DIV/0!	#DIV/0!
3505	id-IGHGP	IGHGP	immunoglobulin heavy constant gamma P (non-functional)	C_region_pseudogene	.	5529	.	IGHGP	0	0	0	0	0	0	0	0	0	#DIV/0!	#DIV/0!
3507	id-IGHM,id-IGHM-2	IGHM	immunoglobulin heavy constant mu	C_region	.	5541	147020	IGHM	0	0	0	0	0	0	0	0	0	#DIV/0!	#DIV/0!
3512	NM_144646	JCHAIN	joining chain of multimeric IgA and IgM	protein_coding	NP_653247.1	5713	147790	.	0	0	0	0	0	0	0	0	0	#DIV/0!	#DIV/0!
3513	gene-JCHAINP1	JCHAINP1	joining chain of multimeric IgA and IgM pseudogene 1	pseudogene	.	5714	.	.	0	0	0	0	0	0	0	0	0	#DIV/0!	#DIV/0!
3514	id-IGKC	IGKC	immunoglobulin kappa constant	C_region	.	5716	147200	IGKC	0	0	1	0	0	0.04596	0	0	0.113532	#DIV/0!	#DIV/0!
3517	gene-RBPJP2	RBPJP2	RBPJ pseudogene 2	pseudogene	.	5726	.	.	0	0	0	0	0	0	0	0	0	#DIV/0!	#DIV/0!
3537	id-IGLC1	IGLC1	immunoglobulin lambda constant 1	C_region	.	5855	147220	IGLC1	0	0	0	0	0	0	0	0	0	#DIV/0!	#DIV/0!
3538	id-IGLC2	IGLC2	immunoglobulin lambda constant 2	C_region	.	5856	.	IGLC2	0	0	0	0	0	0	0	0	0	#DIV/0!	#DIV/0!
3539	id-IGLC3	IGLC3	immunoglobulin lambda constant 3 (Kern-Oz+ marker)	C_region	.	5857	.	IGLC3	0	0	0	0	0	0	0	0	0	#DIV/0!	#DIV/0!
3540	id-IGLC4	IGLC4	immunoglobulin lambda constant 4 (pseudogene)	C_region_pseudogene	.	5858	.	IGLC4	0	0	0	0	0	0	0	0	0	#DIV/0!	#DIV/0!
3541	id-IGLC5	IGLC5	immunoglobulin lambda constant 5 (pseudogene)	C_region_pseudogene	.	5859	.	IGLC5	0	0	0	0	0	0	0	0	0	#DIV/0!	#DIV/0!
3542	id-IGLC6	IGLC6	immunoglobulin lambda constant 6 (gene/pseudogene)	C_region_pseudogene	.	5860	.	IGLC6	0	0	0	0	0	0	0	0	0	#DIV/0!	#DIV/0!
3543	NM_001369906,NM_020070,NM_152855	IGLL1	immunoglobulin lambda like polypeptide 1	protein_coding	NP_001356835.1;NP_064455.1;NP_690594.1	5870	146770	.	0	0	0	0	0	0	0	0	0	#DIV/0!	#DIV/0!
3553	NM_000576	IL1B	interleukin 1 beta	protein_coding	NP_000567.1	5992	147720	.	0	0	0	0	0	0	0	0	0	#DIV/0!	#DIV/0!
3557	NM_000577,NM_001318914,NM_173841,NM_173842,NM_173843	IL1RN	interleukin 1 receptor antagonist	protein_coding	NP_000568.1;NP_001305843.1;NP_776213.1;NP_776214.1;NP_776215.1	6000	147679	.	0	0	0	0	0	0	0	0	0	#DIV/0!	#DIV/0!
3558	NM_000586	IL2	interleukin 2	protein_coding	NP_000577.2	6001	147680	.	0	0	0	0	0	0	0	0	0	#DIV/0!	#DIV/0!
3559	NM_000417,NM_001308242,NM_001308243	IL2RA	interleukin 2 receptor subunit alpha	protein_coding	NP_000408.1;NP_001295171.1;NP_001295172.1	6008	147730	.	0	0	0	0	0	0	0	0	0	#DIV/0!	#DIV/0!
3560	NM_000878,NM_001346222,NM_001346223	IL2RB	interleukin 2 receptor subunit beta	protein_coding	NP_000869.1;NP_001333151.1;NP_001333152.1	6009	146710	.	20	0	13	0.093531	0	0.063374	0.228458	0	0.156549	#DIV/0!	#DIV/0!
3562	NM_000588	IL3	interleukin 3	protein_coding	NP_000579.2	6011	147740	.	0	0	0	0	0	0	0	0	0	#DIV/0!	#DIV/0!
3563	NM_001267713,NM_001267713_dup1,NM_002183,NM_002183_dup1	IL3RA	interleukin 3 receptor subunit alpha	protein_coding	NP_001254642.1;NP_002174.1	6012	430000	.	0	0	3	0	0	0.037543	0	0	0.092742	#DIV/0!	#DIV/0!
3565	NM_000589,NM_001354990,NM_172348	IL4	interleukin 4	protein_coding	NP_000580.1;NP_001341919.1;NP_758858.1	6014	147780	.	0	0	0	0	0	0	0	0	0	#DIV/0!	#DIV/0!
3567	NM_000879	IL5	interleukin 5	protein_coding	NP_000870.1	6016	147850	.	0	0	0	0	0	0	0	0	0	#DIV/0!	#DIV/0!
3568	NM_000564,NM_001243099,NM_175724,NM_175725,NM_175726,NM_175727,NM_175728	IL5RA	interleukin 5 receptor subunit alpha	protein_coding	NP_000555.2;NP_001230028.1;NP_783851.1;NP_783852.1;NP_783853.1;NP_783854.1;NP_783855.1	6017	147851	.	0	0	0	0	0	0	0	0	0	#DIV/0!	#DIV/0!
3574	NM_000880,NM_001199886,NM_001199887,NM_001199888	IL7	interleukin 7	protein_coding	NP_000871.1;NP_001186815.1;NP_001186816.1;NP_001186817.1	6023	146660	.	0	0	0	0	0	0	0	0	0	#DIV/0!	#DIV/0!
3577	NM_000634	CXCR1	C-X-C motif chemokine receptor 1	protein_coding	NP_000625.1	6026	146929	.	0	0	0	0	0	0	0	0	0	#DIV/0!	#DIV/0!
3578	NM_000590	IL9	interleukin 9	protein_coding	NP_000581.1	6029	146931	.	0	0	0	0	0	0	0	0	0	#DIV/0!	#DIV/0!
3579	NM_001168298,NM_001557	CXCR2	C-X-C motif chemokine receptor 2	protein_coding	NP_001161770.1;NP_001548.1	6027	146928	.	0	0	0	0	0	0	0	0	0	#DIV/0!	#DIV/0!
3580	NR_002712	CXCR2P1	C-X-C motif chemokine receptor 2 pseudogene 1	transcribed_pseudogene	.	6028	.	.	0	0	0	0	0	0	0	0	0	#DIV/0!	#DIV/0!
3581	NM_002186,NM_002186_dup1,NM_176786,NM_176786_dup1	IL9R	interleukin 9 receptor	protein_coding	NP_002177.2;NP_789743.2	6030	300007	.	0	0	0	0	0	0	0	0	0	#DIV/0!	#DIV/0!
3586	NM_000572	IL10	interleukin 10	protein_coding	NP_000563.1	5962	124092	.	0	0	0	0	0	0	0	0	0	#DIV/0!	#DIV/0!
3587	NM_001558,NR_026691	IL10RA	interleukin 10 receptor subunit alpha	protein_coding	NP_001549.2	5964	146933	.	0	0	0	0	0	0	0	0	0	#DIV/0!	#DIV/0!
3593	NM_002187	IL12B	interleukin 12B	protein_coding	NP_002178.2	5970	161561	.	0	0	0	0	0	0	0	0	0	#DIV/0!	#DIV/0!
3594	NM_001290023,NM_001290024,NM_005535,NM_153701	IL12RB1	interleukin 12 receptor subunit beta 1	protein_coding	NP_001276952.1;NP_001276953.1;NP_005526.1;NP_714912.1	5971	601604	.	11	0	0	0.103512	0	0	0.252837	0	0	#DIV/0!	#DIV/0!
3595	NM_001258214,NM_001258215,NM_001258216,NM_001319233,NM_001559,NR_047583,NR_047584	IL12RB2	interleukin 12 receptor subunit beta 2	protein_coding	NP_001245143.1;NP_001245144.1;NP_001245145.1;NP_001306162.1;NP_001550.1	5972	601642	.	0	0	0	0	0	0	0	0	0	#DIV/0!	#DIV/0!
3596	NM_001354991,NM_001354992,NM_001354993,NM_002188	IL13	interleukin 13	protein_coding	NP_001341920.1;NP_001341921.1;NP_001341922.1;NP_002179.2	5973	147683	.	0	0	0	0	0	0	0	0	0	#DIV/0!	#DIV/0!
3598	NM_000640	IL13RA2	interleukin 13 receptor subunit alpha 2	protein_coding	NP_000631.1	5975	300130	.	0	0	0	0	0	0	0	0	0	#DIV/0!	#DIV/0!
3603	NM_001172128,NM_001352684,NM_001352685,NM_001352686,NM_004513,NM_172217,NR_148035	IL16	interleukin 16	protein_coding	NP_001165599.1;NP_001339613.1;NP_001339614.1;NP_001339615.1;NP_004504.3;NP_757366.2	5980	603035	.	0	0	0	0	0	0	0	0	0	#DIV/0!	#DIV/0!
3604	NM_001561	TNFRSF9	TNF receptor superfamily member 9	protein_coding	NP_001552.2	11924	602250	.	20	0	28	0.06382	0	0.097903	0.155885	0	0.241845	#DIV/0!	#DIV/0!
3605	NM_002190	IL17A	interleukin 17A	protein_coding	NP_002181.1	5981	603149	.	0	0	0	0	0	0	0	0	0	#DIV/0!	#DIV/0!
3617	NM_001282368,NM_001563	IMPG1	interphotoreceptor matrix proteoglycan 1	protein_coding	NP_001269297.1;NP_001554.2	6055	602870	.	0	0	0	0	0	0	0	0	0	#DIV/0!	#DIV/0!
3625	NM_002193	INHBB	inhibin subunit beta B	protein_coding	NP_002184.2	6067	147390	.	0	0	3	0	0	0.012813	0	0	0.031651	#DIV/0!	#DIV/0!
3627	NM_001565	CXCL10	C-X-C motif chemokine ligand 10	protein_coding	NP_001556.2	10637	147310	.	0	0	0	0	0	0	0	0	0	#DIV/0!	#DIV/0!
3630	NM_000207,NM_001185097,NM_001185098,NM_001291897	INS	insulin	protein_coding	NP_000198.1;NP_001172026.1;NP_001172027.1;NP_001278826.1	6081	176730	.	0	0	0	0	0	0	0	0	0	#DIV/0!	#DIV/0!
3640	NM_001265587,NM_005543	INSL3	insulin like 3	protein_coding	NP_001252516.1;NP_005534.2	6086	146738	.	0	0	0	0	0	0	0	0	0	#DIV/0!	#DIV/0!
3642	NM_002196	INSM1	INSM transcriptional repressor 1	protein_coding	NP_002187.1	6090	600010	.	0	0	0	0	0	0	0	0	0	#DIV/0!	#DIV/0!
3651	NM_000209	PDX1	pancreatic and duodenal homeobox 1	protein_coding	NP_000200.1	6107	600733	.	0	0	0	0	0	0	0	0	0	#DIV/0!	#DIV/0!
3653	NR_023915	IPW	imprinted in Prader-Willi syndrome	lncRNA	.	6109	601491	.	0	0	0	0	0	0	0	0	0	#DIV/0!	#DIV/0!
3663	NM_001098627,NM_001098629,NM_001098630,NM_001242452,NM_001347928,NM_001364314,NM_032643	IRF5	interferon regulatory factor 5	protein_coding	NP_001092097.2;NP_001092099.1;NP_001092100.1;NP_001229381.1;NP_001334857.1;NP_001351243.1;NP_116032.1	6120	607218	.	0	0	0	0	0	0	0	0	0	#DIV/0!	#DIV/0!
3664	NM_001206696,NM_006147	IRF6	interferon regulatory factor 6	protein_coding	NP_001193625.1;NP_006138.1	6121	607199	.	0	0	0	0	0	0	0	0	0	#DIV/0!	#DIV/0!
3671	NM_005545,NM_201526	ISLR	immunoglobulin superfamily containing leucine rich repeat	protein_coding	NP_005536.1;NP_958934.1	6133	602059	.	0	0	0	0	0	0	0	0	0	#DIV/0!	#DIV/0!
3676	NM_000885,NM_001316312	ITGA4	integrin subunit alpha 4	protein_coding	NP_000876.3;NP_001303241.1	6140	192975	.	0	0	0	0	0	0	0	0	0	#DIV/0!	#DIV/0!
3680	NM_002207	ITGA9	integrin subunit alpha 9	protein_coding	NP_002198.2	6145	603963	.	0	0	0	0	0	0	0	0	0	#DIV/0!	#DIV/0!
3681	NM_001318185,NM_005353	ITGAD	integrin subunit alpha D	protein_coding	NP_001305114.1;NP_005344.2	6146	602453	.	0	0	4	0	0	0.017242	0	0	0.042593	#DIV/0!	#DIV/0!
3683	NM_001114380,NM_002209	ITGAL	integrin subunit alpha L	protein_coding	NP_001107852.1;NP_002200.2	6148	153370	.	0	0	12	0	0	0.045952	0	0	0.113514	#DIV/0!	#DIV/0!
3684	NM_000632,NM_001145808	ITGAM	integrin subunit alpha M	protein_coding	NP_000623.2;NP_001139280.1	6149	120980	.	2	0	0	0.008167	0	0	0.019948	0	0	#DIV/0!	#DIV/0!
3687	NM_000887,NM_001286375	ITGAX	integrin subunit alpha X	protein_coding	NP_000878.2;NP_001273304.1	6152	151510	.	0	0	0	0	0	0	0	0	0	#DIV/0!	#DIV/0!
3694	NM_000888,NM_001282353,NM_001282354,NM_001282355,NM_001282388,NM_001282389,NM_001282390	ITGB6	integrin subunit beta 6	protein_coding	NP_000879.2;NP_001269282.1;NP_001269283.1;NP_001269284.1;NP_001269317.1;NP_001269318.1;NP_001269319.1	6161	147558	.	8	0	4	0.033237	0	0.015862	0.081184	0	0.039182	#DIV/0!	#DIV/0!
3697	NM_001166434,NM_001166435,NM_001166436,NM_002215	ITIH1	inter-alpha-trypsin inhibitor heavy chain 1	protein_coding	NP_001159906.1;NP_001159907.1;NP_001159908.1;NP_002206.2	6166	147270	.	0	0	0	0	0	0	0	0	0	#DIV/0!	#DIV/0!
3698	NM_002216	ITIH2	inter-alpha-trypsin inhibitor heavy chain 2	protein_coding	NP_002207.2	6167	146640	.	0	0	0	0	0	0	0	0	0	#DIV/0!	#DIV/0!
3702	NM_005546	ITK	IL2 inducible T cell kinase	protein_coding	NP_005537.3	6171	186973	.	7	0	3	0.029384	0	0.009409	0.071772	0	0.023242	#DIV/0!	#DIV/0!
3713	NM_005547	IVL	involucrin	protein_coding	NP_005538.2	6187	147360	.	0	0	0	0	0	0	0	0	0	#DIV/0!	#DIV/0!
3736	NM_000217	KCNA1	potassium voltage-gated channel subfamily A member 1	protein_coding	NP_000208.2	6218	176260	.	0	0	0	0	0	0	0	0	0	#DIV/0!	#DIV/0!
3737	NM_001204269,NM_004974	KCNA2	potassium voltage-gated channel subfamily A member 2	protein_coding	NP_001191198.1;NP_004965.1	6220	176262	.	0	0	0	0	0	0	0	0	0	#DIV/0!	#DIV/0!
3738	NM_002232,NR_109845,NR_109846	KCNA3	potassium voltage-gated channel subfamily A member 3	protein_coding	NP_002223.3	6221	176263	.	0	0	0	0	0	0	0	0	0	#DIV/0!	#DIV/0!
3739	NM_002233	KCNA4	potassium voltage-gated channel subfamily A member 4	protein_coding	NP_002224.1	6222	176266	.	0	0	0	0	0	0	0	0	0	#DIV/0!	#DIV/0!
3741	NM_002234	KCNA5	potassium voltage-gated channel subfamily A member 5	protein_coding	NP_002225.2	6224	176267	.	0	0	0	0	0	0	0	0	0	#DIV/0!	#DIV/0!
3742	NM_002235	KCNA6	potassium voltage-gated channel subfamily A member 6	protein_coding	NP_002226.1	6225	176257	.	0	0	0	0	0	0	0	0	0	#DIV/0!	#DIV/0!
3743	NM_031886	KCNA7	potassium voltage-gated channel subfamily A member 7	protein_coding	NP_114092.2	6226	176268	.	0	0	0	0	0	0	0	0	0	#DIV/0!	#DIV/0!
3744	NM_005549	KCNA10	potassium voltage-gated channel subfamily A member 10	protein_coding	NP_005540.1	6219	602420	.	0	0	0	0	0	0	0	0	0	#DIV/0!	#DIV/0!
3745	NM_004975	KCNB1	potassium voltage-gated channel subfamily B member 1	protein_coding	NP_004966.1	6231	600397	.	0	0	0	0	0	0	0	0	0	#DIV/0!	#DIV/0!
3746	NM_001112741,NM_004976	KCNC1	potassium voltage-gated channel subfamily C member 1	protein_coding	NP_001106212.1;NP_004967.1	6233	176258	.	0	0	0	0	0	0	0	0	0	#DIV/0!	#DIV/0!
3747	NM_001260497,NM_001260498,NM_001260499,NM_139136,NM_139137,NM_153748	KCNC2	potassium voltage-gated channel subfamily C member 2	protein_coding	NP_001247426.1;NP_001247427.1;NP_001247428.1;NP_631874.1;NP_631875.1;NP_715624.1	6234	176256	.	0	0	0	0	0	0	0	0	0	#DIV/0!	#DIV/0!
3748	NM_001372305,NM_004977,NR_110912	KCNC3	potassium voltage-gated channel subfamily C member 3	protein_coding	NP_001359234.1;NP_004968.2	6235	176264	.	0	0	0	0	0	0	0	0	0	#DIV/0!	#DIV/0!
3751	NM_012281	KCND2	potassium voltage-gated channel subfamily D member 2	protein_coding	NP_036413.1	6238	605410	.	0	0	5	0	0	0.014092	0	0	0.034811	#DIV/0!	#DIV/0!
3752	NM_004980,NM_172198	KCND3	potassium voltage-gated channel subfamily D member 3	protein_coding	NP_004971.2;NP_751948.1	6239	605411	.	5	0	0	0.02864	0	0	0.069955	0	0	#DIV/0!	#DIV/0!
3753	NM_000219,NM_001127668,NM_001127669,NM_001127670,NM_001270402,NM_001270403,NM_001270404,NM_001270405	KCNE1	potassium voltage-gated channel subfamily E regulatory subunit 1	protein_coding	NP_000210.2;NP_001121140.1;NP_001121141.1;NP_001121142.1;NP_001257331.1;NP_001257332.1;NP_001257333.1;NP_001257334.1	6240	176261	.	0	0	0	0	0	0	0	0	0	#DIV/0!	#DIV/0!
3754	NM_002236	KCNF1	potassium voltage-gated channel modifier subfamily F member 1	protein_coding	NP_002227.2	6246	603787	.	0	0	0	0	0	0	0	0	0	#DIV/0!	#DIV/0!
3755	NM_002237	KCNG1	potassium voltage-gated channel modifier subfamily G member 1	protein_coding	NP_002228.2	6248	603788	.	0	0	3	0	0	0.018766	0	0	0.046356	#DIV/0!	#DIV/0!
3756	NM_002238,NM_172362	KCNH1	potassium voltage-gated channel subfamily H member 1	protein_coding	NP_002229.1;NP_758872.1	6250	603305	.	0	0	0	0	0	0	0	0	0	#DIV/0!	#DIV/0!
3757	NM_000238,NM_001204798,NM_172056,NM_172057	KCNH2	potassium voltage-gated channel subfamily H member 2	protein_coding	NP_000229.1;NP_001191727.1;NP_742053.1;NP_742054.1	6251	152427	.	0	0	2	0	0	0.011545	0	0	0.028519	#DIV/0!	#DIV/0!
3758	NM_000220,NM_153764,NM_153765,NM_153766,NM_153767	KCNJ1	potassium inwardly rectifying channel subfamily J member 1	protein_coding	NP_000211.1;NP_722448.1;NP_722449.3;NP_722450.1;NP_722451.1	6255	600359	.	0	0	0	0	0	0	0	0	0	#DIV/0!	#DIV/0!
3760	NM_001260508,NM_001260509,NM_001260510,NM_002239	KCNJ3	potassium inwardly rectifying channel subfamily J member 3	protein_coding	NP_001247437.1;NP_001247438.1;NP_001247439.1;NP_002230.1	6264	601534	.	4	0	0	0.01592	0	0	0.038886	0	0	#DIV/0!	#DIV/0!
3762	NM_000890,NM_001354169	KCNJ5	potassium inwardly rectifying channel subfamily J member 5	protein_coding	NP_000881.3;NP_001341098.1	6266	600734	.	0	0	0	0	0	0	0	0	0	#DIV/0!	#DIV/0!
3763	NM_002240	KCNJ6	potassium inwardly rectifying channel subfamily J member 6	protein_coding	NP_002231.1	6267	600877	.	0	0	0	0	0	0	0	0	0	#DIV/0!	#DIV/0!
3764	NM_004982	KCNJ8	potassium inwardly rectifying channel subfamily J member 8	protein_coding	NP_004973.1	6269	600935	.	0	0	0	0	0	0	0	0	0	#DIV/0!	#DIV/0!
3765	NM_004983	KCNJ9	potassium inwardly rectifying channel subfamily J member 9	protein_coding	NP_004974.2	6270	600932	.	0	0	0	0	0	0	0	0	0	#DIV/0!	#DIV/0!
3766	NM_002241	KCNJ10	potassium inwardly rectifying channel subfamily J member 10	protein_coding	NP_002232.2	6256	602208	.	0	0	0	0	0	0	0	0	0	#DIV/0!	#DIV/0!
3769	NM_001172416,NM_001172417,NM_002242	KCNJ13	potassium inwardly rectifying channel subfamily J member 13	protein_coding	NP_001165887.1;NP_001165888.1;NP_002233.2	6259	603208	.	0	0	0	0	0	0	0	0	0	#DIV/0!	#DIV/0!
3776	NM_001017424,NM_001017425,NM_014217	KCNK2	potassium two pore domain channel subfamily K member 2	protein_coding	NP_001017424.1;NP_001017425.2;NP_055032.1	6277	603219	.	0	0	0	0	0	0	0	0	0	#DIV/0!	#DIV/0!
3778	NM_001014797,NM_001161352,NM_001161353,NM_001271518,NM_001271519,NM_001271520,NM_001271521,NM_001271522,NM_001322829,NM_001322830,NM_001322832,NM_001322835,NM_001322836,NM_001322837,NM_001322838,NM_001322839,NM_002247	KCNMA1	potassium calcium-activated channel subfamily M alpha 1	protein_coding	NP_001014797.1;NP_001154824.1;NP_001154825.1;NP_001258447.1;NP_001258448.1;NP_001258449.1;NP_001258450.1;NP_001258451.1;NP_001309758.1;NP_001309759.1;NP_001309761.1;NP_001309764.1;NP_001309765.1;NP_001309766.1;NP_001309767.1;NP_001309768.1;NP_002238.2	6284	600150	.	0	0	3	0	0	0.003403	0	0	0.008406	#DIV/0!	#DIV/0!
3779	NM_004137	KCNMB1	potassium calcium-activated channel subfamily M regulatory beta subunit 1	protein_coding	NP_004128.1	6285	603951	.	0	0	0	0	0	0	0	0	0	#DIV/0!	#DIV/0!
3780	NM_002248	KCNN1	potassium calcium-activated channel subfamily N member 1	protein_coding	NP_002239.2	6290	602982	.	13	0	26	0.093764	0	0.194937	0.229029	0	0.481542	#DIV/0!	#DIV/0!
3786	NM_001204824,NM_004519	KCNQ3	potassium voltage-gated channel subfamily Q member 3	protein_coding	NP_001191753.1;NP_004510.1	6297	602232	.	0	0	0	0	0	0	0	0	0	#DIV/0!	#DIV/0!
3787	NM_001322799,NM_002251	KCNS1	potassium voltage-gated channel modifier subfamily S member 1	protein_coding	NP_001309728.1;NP_002242.2	6300	602905	.	0	0	0	0	0	0	0	0	0	#DIV/0!	#DIV/0!
3788	NM_020697	KCNS2	potassium voltage-gated channel modifier subfamily S member 2	protein_coding	NP_065748.1	6301	602906	.	0	0	0	0	0	0	0	0	0	#DIV/0!	#DIV/0!
3790	NM_001282428,NM_002252	KCNS3	potassium voltage-gated channel modifier subfamily S member 3	protein_coding	NP_001269357.1;NP_002243.3	6302	603888	.	0	0	3	0	0	0.017109	0	0	0.042263	#DIV/0!	#DIV/0!
3791	NM_002253	KDR	kinase insert domain receptor	protein_coding	NP_002244.1	6307	191306	.	0	0	0	0	0	0	0	0	0	#DIV/0!	#DIV/0!
3792	NM_000420	KEL	Kell metallo-endopeptidase (Kell blood group)	protein_coding	NP_000411.1	6308	613883	.	0	0	4	0	0	0.02756	0	0	0.06808	#DIV/0!	#DIV/0!
3798	NM_001354705,NM_004984	KIF5A	kinesin family member 5A	protein_coding	NP_001341634.1;NP_004975.2	6323	602821	.	0	0	8	0	0	0.024902	0	0	0.061513	#DIV/0!	#DIV/0!
3800	NM_004522,NR_111932	KIF5C	kinesin family member 5C	protein_coding	NP_004513.1	6325	604593	.	4	0	0	0.011091	0	0	0.027091	0	0	#DIV/0!	#DIV/0!
3802	NM_014218	KIR2DL1	killer cell immunoglobulin like receptor, two Ig domains and long cytoplasmic tail 1	protein_coding	NP_055033.2	6329	604936	.	0	0	0	0	0	0	0	0	0	#DIV/0!	#DIV/0!
3804	NM_015868	KIR2DL3	killer cell immunoglobulin like receptor, two Ig domains and long cytoplasmic tail 3	protein_coding	NP_056952.2	6331	604938	.	0	0	0	0	0	0	0	0	0	#DIV/0!	#DIV/0!
3805	NM_001080770,NM_001080772	KIR2DL4	killer cell immunoglobulin like receptor, two Ig domains and long cytoplasmic tail 4	protein_coding	NP_001074239.1;NP_001074241.1	6332	604945	.	0	0	0	0	0	0	0	0	0	#DIV/0!	#DIV/0!
3809	NM_001281971,NM_001281972	KIR2DS4	killer cell immunoglobulin like receptor, two Ig domains and short cytoplasmic tail 4	protein_coding	NP_001268900.1;NP_001268901.1	6336	604955	.	0	0	0	0	0	0	0	0	0	#DIV/0!	#DIV/0!
3811	NM_013289	KIR3DL1	killer cell immunoglobulin like receptor, three Ig domains and long cytoplasmic tail 1	protein_coding	NP_037421.2	6338	604946	.	0	0	0	0	0	0	0	0	0	#DIV/0!	#DIV/0!
3812	NM_001242867,NM_006737	KIR3DL2	killer cell immunoglobulin like receptor, three Ig domains and long cytoplasmic tail 2	protein_coding	NP_001229796.1;NP_006728.2	6339	604947	.	0	0	0	0	0	0	0	0	0	#DIV/0!	#DIV/0!
3814	NM_002256	KISS1	KiSS-1 metastasis suppressor	protein_coding	NP_002247.3	6341	603286	.	5	0	0	0.110426	0	0	0.269726	0	0	#DIV/0!	#DIV/0!
3815	NM_000222,NM_001093772	KIT	KIT proto-oncogene, receptor tyrosine kinase	protein_coding	NP_000213.1;NP_001087241.1	6342	164920	.	4	0	0	0.014827	0	0	0.036216	0	0	#DIV/0!	#DIV/0!
3818	NM_000892,NM_001318394,NM_001318396	KLKB1	kallikrein B1	protein_coding	NP_000883.2;NP_001305323.1;NP_001305325.1	6371	229000	.	0	0	0	0	0	0	0	0	0	#DIV/0!	#DIV/0!
3820	NM_002258	KLRB1	killer cell lectin like receptor B1	protein_coding	NP_002249.1	6373	602890	.	0	0	0	0	0	0	0	0	0	#DIV/0!	#DIV/0!
3821	NM_001304448,NM_002259,NM_007328,NM_213657,NM_213658	KLRC1	killer cell lectin like receptor C1	protein_coding	NP_001291377.1;NP_002250.2;NP_015567.2;NP_998822.1;NP_998823.1	6374	161555	.	0	0	0	0	0	0	0	0	0	#DIV/0!	#DIV/0!
3822	NM_002260	KLRC2	killer cell lectin like receptor C2	protein_coding	NP_002251.2	6375	602891	.	9	0	9	0.131023	0	0.147062	0.320037	0	0.363281	#DIV/0!	#DIV/0!
3823	NM_002261,NM_007333	KLRC3	killer cell lectin like receptor C3	protein_coding	NP_002252.2;NP_031359.2	6376	602892	.	9	0	20	0.160547	0	0.400862	0.392153	0	0.990231	#DIV/0!	#DIV/0!
3824	NM_001114396,NM_001351060,NM_001351062,NM_001351063,NM_002262,NM_007334,NR_147038,NR_147039,NR_147040	KLRD1	killer cell lectin like receptor D1	protein_coding	NP_001107868.2;NP_001337989.1;NP_001337991.1;NP_001337992.1;NP_002253.2;NP_031360.1	6378	602894	.	0	0	0	0	0	0	0	0	0	#DIV/0!	#DIV/0!
3827	NM_000893,NM_001102416,NM_001166451	KNG1	kininogen 1	protein_coding	NP_000884.1;NP_001095886.1;NP_001159923.1	6383	612358	.	0	0	0	0	0	0	0	0	0	#DIV/0!	#DIV/0!
3834	NM_005355,NM_030615	KIF25	kinesin family member 25	protein_coding	NP_005346.3;NP_085118.2	6390	603815	.	0	0	0	0	0	0	0	0	0	#DIV/0!	#DIV/0!
3848	NM_006121	KRT1	keratin 1	protein_coding	NP_006112.3	6412	139350	.	0	0	0	0	0	0	0	0	0	#DIV/0!	#DIV/0!
3849	NM_000423	KRT2	keratin 2	protein_coding	NP_000414.2	6439	600194	.	0	0	0	0	0	0	0	0	0	#DIV/0!	#DIV/0!
3850	NM_057088	KRT3	keratin 3	protein_coding	NP_476429.2	6440	148043	.	0	0	0	0	0	0	0	0	0	#DIV/0!	#DIV/0!
3851	NM_002272	KRT4	keratin 4	protein_coding	NP_002263.3	6441	123940	.	0	0	0	0	0	0	0	0	0	#DIV/0!	#DIV/0!
3852	NM_000424	KRT5	keratin 5	protein_coding	NP_000415.2	6442	148040	.	0	0	2	0	0	0.018355	0	0	0.045341	#DIV/0!	#DIV/0!
3853	NM_005554	KRT6A	keratin 6A	protein_coding	NP_005545.1	6443	148041	.	0	0	0	0	0	0	0	0	0	#DIV/0!	#DIV/0!
3854	NM_005555	KRT6B	keratin 6B	protein_coding	NP_005546.2	6444	148042	.	0	0	0	0	0	0	0	0	0	#DIV/0!	#DIV/0!
3859	NM_000223	KRT12	keratin 12	protein_coding	NP_000214.1	6414	601687	.	0	0	0	0	0	0	0	0	0	#DIV/0!	#DIV/0!
3876	gene-KRT18P11	KRT18P11	keratin 18 pseudogene 11	pseudogene	.	6431	.	.	1	0	1	0.006891	0	0.007287	0.016832	0	0.018001	#DIV/0!	#DIV/0!
3879	gene-KRT18P1	KRT18P1	keratin 18 pseudogene 1	pseudogene	.	6434	.	.	1	0	0	0.00588	0	0	0.014363	0	0	#DIV/0!	#DIV/0!
3881	NM_002277	KRT31	keratin 31	protein_coding	NP_002268.2	6448	601077	.	2	0	0	0.023878	0	0	0.058324	0	0	#DIV/0!	#DIV/0!
3882	NM_002278	KRT32	keratin 32	protein_coding	NP_002269.3	6449	602760	.	0	0	0	0	0	0	0	0	0	#DIV/0!	#DIV/0!
3883	NM_004138	KRT33A	keratin 33A	protein_coding	NP_004129.2	6450	602761	.	0	0	0	0	0	0	0	0	0	#DIV/0!	#DIV/0!
3884	NM_002279	KRT33B	keratin 33B	protein_coding	NP_002270.1	6451	602762	.	0	0	0	0	0	0	0	0	0	#DIV/0!	#DIV/0!
3886	NM_002280	KRT35	keratin 35	protein_coding	NP_002271.3	6453	602764	.	0	0	0	0	0	0	0	0	0	#DIV/0!	#DIV/0!
3888	NM_033033	KRT82	keratin 82	protein_coding	NP_149022.3	6459	601078	.	0	0	0	0	0	0	0	0	0	#DIV/0!	#DIV/0!
3890	NM_033045	KRT84	keratin 84	protein_coding	NP_149034.2	6461	602766	.	0	0	0	0	0	0	0	0	0	#DIV/0!	#DIV/0!
3891	NM_001300810,NM_002283	KRT85	keratin 85	protein_coding	NP_001287739.1;NP_002274.1	6462	602767	.	0	0	0	0	0	0	0	0	0	#DIV/0!	#DIV/0!
3898	NM_005558	LAD1	ladinin 1	protein_coding	NP_005549.2	6472	602314	.	0	0	0	0	0	0	0	0	0	#DIV/0!	#DIV/0!
3903	NM_001289023,NM_001289025,NM_001289026,NM_001289027,NM_002287,NM_021706,NR_110279,NR_110280	LAIR1	leukocyte associated immunoglobulin like receptor 1	protein_coding	NP_001275952.2;NP_001275954.2;NP_001275955.2;NP_001275956.2;NP_002278.2;NP_068352.2	6477	602992	.	0	0	0	0	0	0	0	0	0	#DIV/0!	#DIV/0!
3904	NM_002288,NM_021270	LAIR2	leukocyte associated immunoglobulin like receptor 2	protein_coding	NP_002279.2;NP_067154.1	6478	602993	.	0	0	0	0	0	0	0	0	0	#DIV/0!	#DIV/0!
3906	NM_002289	LALBA	lactalbumin alpha	protein_coding	NP_002280.1	6480	149750	.	0	0	0	0	0	0	0	0	0	#DIV/0!	#DIV/0!
3918	NM_005562,NM_018891	LAMC2	laminin subunit gamma 2	protein_coding	NP_005553.2;NP_061486.2	6493	150292	.	16	0	10	0.053469	0	0.03279	0.130604	0	0.080998	#DIV/0!	#DIV/0!
3929	NM_004139	LBP	lipopolysaccharide binding protein	protein_coding	NP_004130.2	6517	151990	.	0	0	0	0	0	0	0	0	0	#DIV/0!	#DIV/0!
3932	NM_001042771,NM_001330468,NM_005356	LCK	LCK proto-oncogene, Src family tyrosine kinase	protein_coding	NP_001036236.1;NP_001317397.1;NP_005347.3	6524	153390	.	0	0	0	0	0	0	0	0	0	#DIV/0!	#DIV/0!
3933	NM_001252617,NM_001252618,NM_001252619,NM_002297	LCN1	lipocalin 1	protein_coding	NP_001239546.1;NP_001239547.1;NP_001239548.1;NP_002288.1	6525	151675	.	0	0	0	0	0	0	0	0	0	#DIV/0!	#DIV/0!
3937	NM_005565	LCP2	lymphocyte cytosolic protein 2	protein_coding	NP_005556.1	6529	601603	.	0	0	0	0	0	0	0	0	0	#DIV/0!	#DIV/0!
3938	NM_002299	LCT	lactase	protein_coding	NP_002290.2	6530	603202	.	0	0	0	0	0	0	0	0	0	#DIV/0!	#DIV/0!
3940	gene-LDHAP1	LDHAP1	lactate dehydrogenase A pseudogene 1	pseudogene	.	6536	.	.	0	0	0	0	0	0	0	0	0	#DIV/0!	#DIV/0!
3947	gene-LDHBP2	LDHBP2	lactate dehydrogenase B pseudogene 2	pseudogene	.	6543	.	.	1	0	1	0.003915	0	0.003208	0.009562	0	0.007923	#DIV/0!	#DIV/0!
3948	NM_002301,NM_017448	LDHC	lactate dehydrogenase C	protein_coding	NP_002292.1;NP_059144.1	6544	150150	.	0	0	0	0	0	0	0	0	0	#DIV/0!	#DIV/0!
3950	NM_002302	LECT2	leukocyte cell derived chemotaxin 2	protein_coding	NP_002293.2	6550	602882	.	0	0	0	0	0	0	0	0	0	#DIV/0!	#DIV/0!
3952	NM_000230	LEP	leptin	protein_coding	NP_000221.1	6553	164160	.	0	0	0	0	0	0	0	0	0	#DIV/0!	#DIV/0!
3957	NM_006498	LGALS2	galectin 2	protein_coding	NP_006489.1	6562	150571	.	0	0	0	0	0	0	0	0	0	#DIV/0!	#DIV/0!
3963	NM_002307	LGALS7	galectin 7	protein_coding	NP_002298.1	6568	600615	.	0	0	0	0	0	0	0	0	0	#DIV/0!	#DIV/0!
3972	NM_000894	LHB	luteinizing hormone subunit beta	protein_coding	NP_000885.1	6584	152780	.	0	0	0	0	0	0	0	0	0	#DIV/0!	#DIV/0!
3973	NM_000233	LHCGR	luteinizing hormone/choriogonadotropin receptor	protein_coding	NP_000224.2	6585	152790	.	0	0	0	0	0	0	0	0	0	#DIV/0!	#DIV/0!
3982	NM_001161748,NM_030657	LIM2	lens intrinsic membrane protein 2	protein_coding	NP_001155220.1;NP_085915.2	6610	154045	.	0	0	0	0	0	0	0	0	0	#DIV/0!	#DIV/0!
3990	NM_000236	LIPC	lipase C, hepatic type	protein_coding	NP_000227.2	6619	151670	.	0	0	0	0	0	0	0	0	0	#DIV/0!	#DIV/0!
3991	NM_005357	LIPE	lipase E, hormone sensitive type	protein_coding	NP_005348.2	6621	151750	.	5	0	12	0.024981	0	0.060122	0.061019	0	0.148518	#DIV/0!	#DIV/0!
4009	NM_001174069,NM_177398	LMX1A	LIM homeobox transcription factor 1 alpha	protein_coding	NP_001167540.1;NP_796372.1	6653	600298	.	0	0	0	0	0	0	0	0	0	#DIV/0!	#DIV/0!
4010	NM_001174146,NM_001174147,NM_002316	LMX1B	LIM homeobox transcription factor 1 beta	protein_coding	NP_001167617.1;NP_001167618.1;NP_002307.2	6654	602575	.	0	0	0	0	0	0	0	0	0	#DIV/0!	#DIV/0!
4014	NM_000427	LOR	loricrin	protein_coding	NP_000418.2	6663	152445	.	0	0	0	0	0	0	0	0	0	#DIV/0!	#DIV/0!
4018	NM_005577	LPA	lipoprotein(a)	protein_coding	NP_005568.2	6667	152200	.	0	0	0	0	0	0	0	0	0	#DIV/0!	#DIV/0!
4025	NM_001160102,NM_006151,NR_027647	LPO	lactoperoxidase	protein_coding	NP_001153574.1;NP_006142.1	6678	150205	.	0	0	0	0	0	0	0	0	0	#DIV/0!	#DIV/0!
4033	NM_001204126,NM_001204127,NM_001366540,NM_001366541,NM_001366542,NM_001366543,NM_001366544,NM_001366545,NM_001366546,NM_001366547,NM_001366548,NM_001366549,NM_006152,NR_159366,NR_159367,NR_159368,NR_159369	LRMP	lymphoid restricted membrane protein	protein_coding	NP_001191055.1;NP_001191056.1;NP_001353469.1;NP_001353470.1;NP_001353471.1;NP_001353472.1;NP_001353473.1;NP_001353474.1;NP_001353475.1;NP_001353476.1;NP_001353477.1;NP_001353478.1;NP_006143.2	6690	602003	.	0	0	0	0	0	0	0	0	0	#DIV/0!	#DIV/0!
4036	NM_004525	LRP2	LDL receptor related protein 2	protein_coding	NP_004516.2	6694	600073	.	4	0	0	0.004926	0	0	0.012032	0	0	#DIV/0!	#DIV/0!
4045	NM_001318915,NM_002338	LSAMP	limbic system associated membrane protein	protein_coding	NP_001305844.1;NP_002329.2	6705	603241	.	0	0	6	0	0	0.011963	0	0	0.029553	#DIV/0!	#DIV/0!
4050	NM_002341,NM_009588	LTB	lymphotoxin beta	protein_coding	NP_002332.1;NP_033666.1	6711	600978	.	0	0	0	0	0	0	0	0	0	#DIV/0!	#DIV/0!
4057	NM_001199149,NM_001321121,NM_001321122,NM_002343	LTF	lactotransferrin	protein_coding	NP_001186078.1;NP_001308050.1;NP_001308051.1;NP_002334.2	6720	150210	.	0	0	0	0	0	0	0	0	0	#DIV/0!	#DIV/0!
4062	NM_001130478,NM_001135655,NM_002347	LY6H	lymphocyte antigen 6 family member H	protein_coding	NP_001123950.1;NP_001129127.1;NP_002338.3	6728	603625	.	0	0	0	0	0	0	0	0	0	#DIV/0!	#DIV/0!
4063	NM_001033667,NM_001261456,NM_001261457,NM_002348	LY9	lymphocyte antigen 9	protein_coding	NP_001028839.1;NP_001248385.1;NP_001248386.1;NP_002339.2	6730	600684	.	0	0	0	0	0	0	0	0	0	#DIV/0!	#DIV/0!
4065	NM_002349	LY75	lymphocyte antigen 75	protein_coding	NP_002340.2	6729	604524	.	0	0	0	0	0	0	0	0	0	#DIV/0!	#DIV/0!
4068	NM_001114937,NM_002351	SH2D1A	SH2 domain containing 1A	protein_coding	NP_001108409.1;NP_002342.1	10820	300490	.	0	0	0	0	0	0	0	0	0	#DIV/0!	#DIV/0!
4069	NM_000239	LYZ	lysozyme	protein_coding	NP_000230.1	6740	153450	.	0	0	0	0	0	0	0	0	0	#DIV/0!	#DIV/0!
4081	NM_005584	MAB21L1	mab-21 like 1	protein_coding	NP_005575.1	6757	601280	.	0	0	0	0	0	0	0	0	0	#DIV/0!	#DIV/0!
4083	gene-MARCKSP1	MARCKSP1	myristoylated alanine rich protein kinase C substrate pseudogene 1	pseudogene	.	6760	.	.	2	0	3	0.010699	0	0.01871	0.026133	0	0.046217	#DIV/0!	#DIV/0!
4094	NM_001031804,NM_005360	MAF	MAF bZIP transcription factor	protein_coding	NP_001026974.1;NP_005351.2	6776	177075	.	0	0	0	0	0	0	0	0	0	#DIV/0!	#DIV/0!
4099	NM_001199216,NM_002361,NM_080600	MAG	myelin associated glycoprotein	protein_coding	NP_001186145.1;NP_002352.1;NP_542167.1	6783	159460	.	7	0	0	0.051638	0	0	0.126131	0	0	#DIV/0!	#DIV/0!
4103	NM_001011548,NM_001011549,NM_001011550,NM_002362	MAGEA4	MAGE family member A4	protein_coding	NP_001011548.1;NP_001011549.1;NP_001011550.1;NP_002353.3	6802	300175	.	0	0	0	0	0	0	0	0	0	#DIV/0!	#DIV/0!
4104	NM_021049	MAGEA5	MAGE family member A5	protein_coding	NP_066387.1	6803	300340	.	0	0	0	0	0	0	0	0	0	#DIV/0!	#DIV/0!
4106	gene-MAGEA7P	MAGEA7P	MAGE family member A7, pseudogene	pseudogene	.	6805	.	.	0	0	0	0	0	0	0	0	0	#DIV/0!	#DIV/0!
4107	NM_001166400,NM_001166401,NM_005364	MAGEA8	MAGE family member A8	protein_coding	NP_001159872.1;NP_001159873.1;NP_005355.2	6806	300341	.	0	0	3	0	0	0.01945	0	0	0.048046	#DIV/0!	#DIV/0!
4109	NM_001011543,NM_001251828,NM_021048	MAGEA10	MAGE family member A10	protein_coding	NP_001011543.2;NP_001238757.2;NP_066386.3	6797	300343	.	0	0	0	0	0	0	0	0	0	#DIV/0!	#DIV/0!
4112	NM_002363,NM_177404,NM_177415	MAGEB1	MAGE family member B1	protein_coding	NP_002354.2;NP_796379.1;NP_803134.1	6808	300097	.	0	0	0	0	0	0	0	0	0	#DIV/0!	#DIV/0!
4114	NM_002365	MAGEB3	MAGE family member B3	protein_coding	NP_002356.2	6810	300152	.	0	0	4	0	0	0.035627	0	0	0.088007	#DIV/0!	#DIV/0!
4115	NM_002367	MAGEB4	MAGE family member B4	protein_coding	NP_002358.1	6811	300153	.	0	0	0	0	0	0	0	0	0	#DIV/0!	#DIV/0!
4118	NM_002371,NM_022438,NM_022439,NM_022440	MAL	mal, T cell differentiation protein	protein_coding	NP_002362.1;NP_071883.1;NP_071884.1;NP_071885.1	6817	188860	.	0	0	8	0	0	0.142574	0	0	0.352194	#DIV/0!	#DIV/0!
4129	NM_000898	MAOB	monoamine oxidase B	protein_coding	NP_000889.3	6834	309860	.	0	0	0	0	0	0	0	0	0	#DIV/0!	#DIV/0!
4135	NM_033063,NM_207577	MAP6	microtubule associated protein 6	protein_coding	NP_149052.1;NP_997460.1	6868	601783	.	0	0	0	0	0	0	0	0	0	#DIV/0!	#DIV/0!
4142	NM_001366704,NM_002377	MAS1	MAS1 proto-oncogene, G protein-coupled receptor	protein_coding	NP_001353633.1;NP_002368.1	6899	165180	.	0	0	0	0	0	0	0	0	0	#DIV/0!	#DIV/0!
4143	NM_000429	MAT1A	methionine adenosyltransferase 1A	protein_coding	NP_000420.1	6903	610550	.	0	0	0	0	0	0	0	0	0	#DIV/0!	#DIV/0!
4151	NM_001362846,NM_005368,NM_203377,NM_203378	MB	myoglobin	protein_coding	NP_001349775.1;NP_005359.1;NP_976311.1;NP_976312.1	6915	160000	.	0	0	16	0	0	0.267385	0	0	0.660508	#DIV/0!	#DIV/0!
4153	NM_000242	MBL2	mannose binding lectin 2	protein_coding	NP_000233.1	6922	154545	.	0	0	0	0	0	0	0	0	0	#DIV/0!	#DIV/0!
4158	NM_000529,NM_001291911	MC2R	melanocortin 2 receptor	protein_coding	NP_000520.1;NP_001278840.1	6930	607397	.	0	0	0	0	0	0	0	0	0	#DIV/0!	#DIV/0!
4159	NM_019888	MC3R	melanocortin 3 receptor	protein_coding	NP_063941.3	6931	155540	.	0	0	0	0	0	0	0	0	0	#DIV/0!	#DIV/0!
4161	NM_005913	MC5R	melanocortin 5 receptor	protein_coding	NP_005904.1	6933	600042	.	0	0	0	0	0	0	0	0	0	#DIV/0!	#DIV/0!
4182	gene-CD46P1	CD46P1	CD46 molecule pseudogene 1	pseudogene	.	6959	.	.	0	0	0	0	0	0	0	0	0	#DIV/0!	#DIV/0!
4184	NM_030663	SMCP	sperm mitochondria associated cysteine rich protein	protein_coding	NP_109588.2	6962	601148	.	0	0	0	0	0	0	0	0	0	#DIV/0!	#DIV/0!
4206	gene-MEF2AP1	MEF2AP1	myocyte enhancer factor 2A pseudogene 1	pseudogene	.	6994	.	.	0	0	0	0	0	0	0	0	0	#DIV/0!	#DIV/0!
4222	NM_001040002,NM_004527,NM_013999	MEOX1	mesenchyme homeobox 1	protein_coding	NP_001035091.1;NP_004518.1;NP_054705.1	7013	600147	.	4	0	0	0.025345	0	0	0.061907	0	0	#DIV/0!	#DIV/0!
4223	NM_005924	MEOX2	mesenchyme homeobox 2	protein_coding	NP_005915.2	7014	600535	.	0	0	0	0	0	0	0	0	0	#DIV/0!	#DIV/0!
4224	NM_005588	MEP1A	meprin A subunit alpha	protein_coding	NP_005579.2	7015	600388	.	3	0	4	0.01333	0	0.028398	0.032559	0	0.07015	#DIV/0!	#DIV/0!
4237	NM_001135247,NM_001135248,NM_002403,NM_017459	MFAP2	microfibril associated protein 2	protein_coding	NP_001128719.1;NP_001128720.1;NP_002394.1;NP_059453.1	7033	156790	.	0	0	2	0	0	0.037343	0	0	0.092248	#DIV/0!	#DIV/0!
4239	NM_001198695,NM_002404	MFAP4	microfibril associated protein 4	protein_coding	NP_001185624.1;NP_002395.1	7035	600596	.	0	0	0	0	0	0	0	0	0	#DIV/0!	#DIV/0!
4240	NM_001114614,NM_001310319,NM_001310320,NM_001310321,NM_005928	MFGE8	milk fat globule-EGF factor 8 protein	protein_coding	NP_001108086.1;NP_001297248.1;NP_001297249.1;NP_001297250.1;NP_005919.2	7036	602281	.	0	0	0	0	0	0	0	0	0	#DIV/0!	#DIV/0!
4246	NM_002407	SCGB2A1	secretoglobin family 2A member 1	protein_coding	NP_002398.1	7051	604398	.	0	0	0	0	0	0	0	0	0	#DIV/0!	#DIV/0!
4250	NM_002411	SCGB2A2	secretoglobin family 2A member 2	protein_coding	NP_002402.1	7050	605562	.	0	0	0	0	0	0	0	0	0	#DIV/0!	#DIV/0!
4255	NM_002412	MGMT	O-6-methylguanine-DNA methyltransferase	protein_coding	NP_002403.3	7059	156569	.	4	0	0	0.014161	0	0	0.034589	0	0	#DIV/0!	#DIV/0!
4280	gene-MICE	MICE	MHC class I polypeptide-related sequence E (pseudogene)	pseudogene	.	7094	.	.	0	0	0	0	0	0	0	0	0	#DIV/0!	#DIV/0!
4283	NM_002416	CXCL9	C-X-C motif chemokine ligand 9	protein_coding	NP_002407.1	7098	601704	.	0	0	0	0	0	0	0	0	0	#DIV/0!	#DIV/0!
4284	NM_012064	MIP	major intrinsic protein of lens fiber	protein_coding	NP_036196.1	7103	154050	.	0	0	0	0	0	0	0	0	0	#DIV/0!	#DIV/0!
4295	NM_001040109,NM_001184698,NM_002418	MLN	motilin	protein_coding	NP_001035198.1;NP_001171627.1;NP_002409.1	7141	158270	.	0	0	0	0	0	0	0	0	0	#DIV/0!	#DIV/0!
4308	NM_001252020,NM_001252024,NM_001252030,NM_002420	TRPM1	transient receptor potential cation channel subfamily M member 1	protein_coding	NP_001238949.1;NP_001238953.1;NP_001238959.1;NP_002411.3	7146	603576	.	0	0	0	0	0	0	0	0	0	#DIV/0!	#DIV/0!
4314	NM_002422	MMP3	matrix metallopeptidase 3	protein_coding	NP_002413.1	7173	185250	.	0	0	0	0	0	0	0	0	0	#DIV/0!	#DIV/0!
4316	NM_002423	MMP7	matrix metallopeptidase 7	protein_coding	NP_002414.1	7174	178990	.	13	0	4	0.212402	0	0.06724	0.518813	0	0.166099	#DIV/0!	#DIV/0!
4317	NM_001304441,NM_001304442,NM_002424	MMP8	matrix metallopeptidase 8	protein_coding	NP_001291370.1;NP_001291371.1;NP_002415.1	7175	120355	.	0	0	0	0	0	0	0	0	0	#DIV/0!	#DIV/0!
4319	NM_002425	MMP10	matrix metallopeptidase 10	protein_coding	NP_002416.1	7156	185260	.	5	0	0	0.043847	0	0	0.107099	0	0	#DIV/0!	#DIV/0!
4322	NM_002427	MMP13	matrix metallopeptidase 13	protein_coding	NP_002418.1	7159	600108	.	0	0	3	0	0	0.015136	0	0	0.037389	#DIV/0!	#DIV/0!
4325	NM_005941	MMP16	matrix metallopeptidase 16	protein_coding	NP_005932.2	7162	602262	.	0	0	0	0	0	0	0	0	0	#DIV/0!	#DIV/0!
4332	NM_002432	MNDA	myeloid cell nuclear differentiation antigen	protein_coding	NP_002423.1	7183	159553	.	0	0	0	0	0	0	0	0	0	#DIV/0!	#DIV/0!
4337	NM_001075098,NM_001358529,NM_001358530,NM_001358531,NM_001358533,NM_001358534,NM_005943,NR_033233	MOCS1	molybdenum cofactor synthesis 1	protein_coding	NP_001068566.1;NP_001345458.1;NP_001345459.1;NP_001345460.1;NP_001345462.1;NP_001345463.1;NP_005934.2	7190	603707	.	0	0	0	0	0	0	0	0	0	#DIV/0!	#DIV/0!
4340	NM_001008228,NM_001008229,NM_001170418,NM_001363610,NM_002433,NM_206809,NM_206810,NM_206811,NM_206812,NM_206814	MOG	myelin oligodendrocyte glycoprotein	protein_coding	NP_001008229.1;NP_001008230.1;NP_001163889.1;NP_001350539.1;NP_002424.3;NP_996532.2;NP_996533.2;NP_996534.2;NP_996535.2;NP_996537.3	7197	159465	.	0	0	0	0	0	0	0	0	0	#DIV/0!	#DIV/0!
4342	NM_005372	MOS	MOS proto-oncogene, serine/threonine kinase	protein_coding	NP_005363.1	7199	190060	.	0	0	0	0	0	0	0	0	0	#DIV/0!	#DIV/0!
4353	NM_000250	MPO	myeloperoxidase	protein_coding	NP_000241.1	7218	606989	.	0	0	0	0	0	0	0	0	0	#DIV/0!	#DIV/0!
4362	gene-MRE11P1	MRE11P1	MRE11 homolog, double strand break repair nuclease pseudogene 1	pseudogene	.	7231	.	.	0	0	0	0	0	0	0	0	0	#DIV/0!	#DIV/0!
4481	NM_001363744,NM_002445,NM_138715,NM_138716	MSR1	macrophage scavenger receptor 1	protein_coding	NP_001350673.1;NP_002436.1;NP_619729.1;NP_619730.1	7376	153622	.	0	0	0	0	0	0	0	0	0	#DIV/0!	#DIV/0!
4490	NM_005947	MT1B	metallothionein 1B	protein_coding	NP_005938.1	7394	156349	.	0	0	0	0	0	0	0	0	0	#DIV/0!	#DIV/0!
4494	NM_001301272,NM_005949	MT1F	metallothionein 1F	protein_coding	NP_001288201.1;NP_005940.1	7398	156352	.	0	0	0	0	0	0	0	0	0	#DIV/0!	#DIV/0!
4495	NM_001301267,NM_005950	MT1G	metallothionein 1G	protein_coding	NP_001288196.1;NP_005941.1	7399	156353	.	0	0	0	0	0	0	0	0	0	#DIV/0!	#DIV/0!
4496	NM_005951	MT1H	metallothionein 1H	protein_coding	NP_005942.1	7400	156354	.	0	0	0	0	0	0	0	0	0	#DIV/0!	#DIV/0!
4498	NR_036677	MT1JP	metallothionein 1J, pseudogene	transcribed_pseudogene	.	7402	156356	.	0	0	0	0	0	0	0	0	0	#DIV/0!	#DIV/0!
4499	NM_176870	MT1M	metallothionein 1M	protein_coding	NP_789846.2	14296	156357	.	0	0	0	0	0	0	0	0	0	#DIV/0!	#DIV/0!
4500	NR_001447	MT1L	metallothionein 1L, pseudogene	transcribed_pseudogene	.	7404	156358	.	0	0	0	0	0	0	0	0	0	#DIV/0!	#DIV/0!
4504	NM_005954	MT3	metallothionein 3	protein_coding	NP_005945.1	7408	139255	.	0	0	0	0	0	0	0	0	0	#DIV/0!	#DIV/0!
4543	NM_005958	MTNR1A	melatonin receptor 1A	protein_coding	NP_005949.1	7463	600665	.	0	0	0	0	0	0	0	0	0	#DIV/0!	#DIV/0!
4544	NM_005959	MTNR1B	melatonin receptor 1B	protein_coding	NP_005950.1	7464	600804	.	0	0	0	0	0	0	0	0	0	#DIV/0!	#DIV/0!
4547	NM_000253,NM_001300785	MTTP	microsomal triglyceride transfer protein	protein_coding	NP_000244.2;NP_001287714.1	7467	157147	.	0	0	0	0	0	0	0	0	0	#DIV/0!	#DIV/0!
4564	rna-TRNH	TRNH	tRNA-His	tRNA	.	7487	590040	.	3	0	3	0.605919	0	0.71027	1.48002	0	1.75455	#DIV/0!	#DIV/0!
4588	NM_005961	MUC6	mucin 6, oligomeric mucus/gel-forming	protein_coding	NP_005952.2	7517	158374	.	0	0	0	0	0	0	0	0	0	#DIV/0!	#DIV/0!
4589	NM_001145006,NM_001145007,NM_152291	MUC7	mucin 7, secreted	protein_coding	NP_001138478.1;NP_001138479.1;NP_689504.2	7518	158375	.	0	0	0	0	0	0	0	0	0	#DIV/0!	#DIV/0!
4593	NM_001166280,NM_001166281,NM_001369398,NM_005592	MUSK	muscle associated receptor tyrosine kinase	protein_coding	NP_001159752.1;NP_001159753.1;NP_001356327.1;NP_005583.1	7525	601296	.	0	0	0	0	0	0	0	0	0	#DIV/0!	#DIV/0!
4600	NM_002463	MX2	MX dynamin like GTPase 2	protein_coding	NP_002454.1	7533	147890	.	0	0	5	0	0	0.026613	0	0	0.065741	#DIV/0!	#DIV/0!
4604	NM_001254718,NM_001254719,NM_001254720,NM_001254721,NM_001254722,NM_001254723,NM_002465,NM_206819,NM_206820,NM_206821	MYBPC1	myosin binding protein C, slow type	protein_coding	NP_001241647.1;NP_001241648.1;NP_001241649.1;NP_001241650.1;NP_001241651.1;NP_001241652.1;NP_002456.2;NP_996555.1;NP_996556.1;NP_996557.1	7549	160794	.	0	0	0	0	0	0	0	0	0	#DIV/0!	#DIV/0!
4606	NM_004533	MYBPC2	myosin binding protein C, fast type	protein_coding	NP_004524.3	7550	160793	.	6	0	8	0.031571	0	0.045196	0.077114	0	0.111646	#DIV/0!	#DIV/0!
4607	NM_000256	MYBPC3	myosin binding protein C, cardiac	protein_coding	NP_000247.2	7551	600958	.	0	0	0	0	0	0	0	0	0	#DIV/0!	#DIV/0!
4608	NM_004997	MYBPH	myosin binding protein H	protein_coding	NP_004988.2	7552	160795	.	0	0	0	0	0	0	0	0	0	#DIV/0!	#DIV/0!
4611	gene-MYCLP1	MYCLP1	MYCL pseudogene 1	pseudogene	.	7556	310310	.	0	0	0	0	0	0	0	0	0	#DIV/0!	#DIV/0!
4613	NM_001293228,NM_001293231,NM_001293233,NM_005378	MYCN	MYCN proto-oncogene, bHLH transcription factor	protein_coding	NP_001280157.1;NP_001280160.1;NP_001280162.1;NP_005369.2	7559	164840	.	0	0	0	0	0	0	0	0	0	#DIV/0!	#DIV/0!
4617	NM_005593	MYF5	myogenic factor 5	protein_coding	NP_005584.2	7565	159990	.	0	0	0	0	0	0	0	0	0	#DIV/0!	#DIV/0!
4618	NM_002469	MYF6	myogenic factor 6	protein_coding	NP_002460.1	7566	159991	.	0	0	0	0	0	0	0	0	0	#DIV/0!	#DIV/0!
4619	NM_005963	MYH1	myosin heavy chain 1	protein_coding	NP_005954.3	7567	160730	.	8	0	0	0.02561	0	0	0.062556	0	0	#DIV/0!	#DIV/0!
4620	NM_001100112,NM_017534	MYH2	myosin heavy chain 2	protein_coding	NP_001093582.1;NP_060004.3	7572	160740	.	0	0	0	0	0	0	0	0	0	#DIV/0!	#DIV/0!
4622	NM_017533	MYH4	myosin heavy chain 4	protein_coding	NP_060003.2	7574	160742	.	46	0	46	0.14648	0	0.153733	0.357791	0	0.37976	#DIV/0!	#DIV/0!
4624	NM_002471	MYH6	myosin heavy chain 6	protein_coding	NP_002462.2	7576	160710	.	0	0	0	0	0	0	0	0	0	#DIV/0!	#DIV/0!
4625	NM_000257	MYH7	myosin heavy chain 7	protein_coding	NP_000248.2	7577	160760	.	0	0	0	0	0	0	0	0	0	#DIV/0!	#DIV/0!
4629	NM_001040113,NM_001040114,NM_002474,NM_022844	MYH11	myosin heavy chain 11	protein_coding	NP_001035202.1;NP_001035203.1;NP_002465.1;NP_074035.1	7569	160745	.	3	0	0	0.006503	0	0	0.015884	0	0	#DIV/0!	#DIV/0!
4632	NM_079420,NM_079422	MYL1	myosin light chain 1	protein_coding	NP_524144.1;NP_524146.1	7582	160780	.	0	0	0	0	0	0	0	0	0	#DIV/0!	#DIV/0!
4633	NM_000432	MYL2	myosin light chain 2	protein_coding	NP_000423.2	7583	160781	.	0	0	0	0	0	0	0	0	0	#DIV/0!	#DIV/0!
4634	NM_000258	MYL3	myosin light chain 3	protein_coding	NP_000249.1	7584	160790	.	0	0	0	0	0	0	0	0	0	#DIV/0!	#DIV/0!
4635	NM_001002841,NM_002476	MYL4	myosin light chain 4	protein_coding	NP_001002841.1;NP_002467.1	7585	160770	.	0	0	0	0	0	0	0	0	0	#DIV/0!	#DIV/0!
4647	NM_000260,NM_001127180,NM_001369365	MYO7A	myosin VIIA	protein_coding	NP_000251.3;NP_001120652.1;NP_001356294.1	7606	276903	.	31	0	22	0.079699	0	0.059569	0.194674	0	0.147151	#DIV/0!	#DIV/0!
4653	NM_000261	MYOC	myocilin	protein_coding	NP_000252.1	7610	601652	.	0	0	0	0	0	0	0	0	0	#DIV/0!	#DIV/0!
4654	NM_002478	MYOD1	myogenic differentiation 1	protein_coding	NP_002469.2	7611	159970	.	0	0	0	0	0	0	0	0	0	#DIV/0!	#DIV/0!
4656	NM_002479	MYOG	myogenin	protein_coding	NP_002470.2	7612	159980	.	0	0	0	0	0	0	0	0	0	#DIV/0!	#DIV/0!
4674	NM_021963	NAP1L2	nucleosome assembly protein 1 like 2	protein_coding	NP_068798.1	7638	300026	.	0	0	0	0	0	0	0	0	0	#DIV/0!	#DIV/0!
4675	NM_004538	NAP1L3	nucleosome assembly protein 1 like 3	protein_coding	NP_004529.2	7639	300117	.	0	0	4	0	0	0.028634	0	0	0.070733	#DIV/0!	#DIV/0!
4680	NM_002483	CEACAM6	CEA cell adhesion molecule 6	protein_coding	NP_002474.4	1818	163980	.	0	0	0	0	0	0	0	0	0	#DIV/0!	#DIV/0!
4685	NM_001352591,NM_001352592,NM_001352593,NM_001352594,NM_001352595,NM_001352596,NM_001352597,NM_004540	NCAM2	neural cell adhesion molecule 2	protein_coding	NP_001339520.1;NP_001339521.1;NP_001339522.1;NP_001339523.1;NP_001339524.1;NP_001339525.1;NP_001339526.1;NP_004531.2	7657	602040	.	0	0	0	0	0	0	0	0	0	#DIV/0!	#DIV/0!
4689	NM_000631,NM_013416	NCF4	neutrophil cytosolic factor 4	protein_coding	NP_000622.2;NP_038202.2	7662	601488	.	0	0	0	0	0	0	0	0	0	#DIV/0!	#DIV/0!
4692	NM_002487	NDN	necdin, MAGE family member	protein_coding	NP_002478.1	7675	602117	.	0	0	0	0	0	0	0	0	0	#DIV/0!	#DIV/0!
4693	NM_000266	NDP	norrin cystine knot growth factor NDP	protein_coding	NP_000257.1	7678	300658	.	0	0	0	0	0	0	0	0	0	#DIV/0!	#DIV/0!
4699	gene-NDUFA5P1	NDUFA5P1	NADH:ubiquinone oxidoreductase subunit A5 pseudogene 1	pseudogene	.	7689	.	.	0	0	0	0	0	0	0	0	0	#DIV/0!	#DIV/0!
4741	NM_001105541,NM_005382	NEFM	neurofilament medium	protein_coding	NP_001099011.1;NP_005373.2	7734	162250	.	0	0	0	0	0	0	0	0	0	#DIV/0!	#DIV/0!
4745	NM_001288713,NM_001288714,NM_006157,NM_201551	NELL1	neural EGFL like 1	protein_coding	NP_001275642.1;NP_001275643.1;NP_006148.2;NP_963845.1	7750	602319	.	0	0	0	0	0	0	0	0	0	#DIV/0!	#DIV/0!
4747	NM_006158	NEFL	neurofilament light	protein_coding	NP_006149.2	7739	162280	.	4	0	6	0.018932	0	0.032075	0.046242	0	0.079234	#DIV/0!	#DIV/0!
4753	NM_001145107,NM_001145108,NM_001145109,NM_001145110,NM_006159	NELL2	neural EGFL like 2	protein_coding	NP_001138579.1;NP_001138580.1;NP_001138581.1;NP_001138582.1;NP_006150.1	7751	602320	.	12	0	6	0.060441	0	0.029419	0.147632	0	0.072673	#DIV/0!	#DIV/0!
4759	NM_005383	NEU2	neuraminidase 2	protein_coding	NP_005374.2	7759	605528	.	0	0	0	0	0	0	0	0	0	#DIV/0!	#DIV/0!
4760	NM_002500,NR_146175,NR_146176	NEUROD1	neuronal differentiation 1	protein_coding	NP_002491.2	7762	601724	.	0	0	0	0	0	0	0	0	0	#DIV/0!	#DIV/0!
4761	NM_006160	NEUROD2	neuronal differentiation 2	protein_coding	NP_006151.3	7763	601725	.	0	0	0	0	0	0	0	0	0	#DIV/0!	#DIV/0!
4762	NM_006161	NEUROG1	neurogenin 1	protein_coding	NP_006152.2	7764	601726	.	0	0	0	0	0	0	0	0	0	#DIV/0!	#DIV/0!
4764	gene-NF1P3	NF1P3	neurofibromin 1 pseudogene 3	pseudogene	.	7766	.	.	0	0	0	0	0	0	0	0	0	#DIV/0!	#DIV/0!
4768	gene-NF1P5	NF1P5	neurofibromin 1 pseudogene 5	pseudogene	.	7770	.	.	0	0	0	0	0	0	0	0	0	#DIV/0!	#DIV/0!
4776	NM_001136022,NM_001198965,NM_001198966,NM_001198967,NM_001288802,NM_001320043,NM_001363681,NM_001363682,NM_004554	NFATC4	nuclear factor of activated T cells 4	protein_coding	NP_001129494.1;NP_001185894.1;NP_001185895.1;NP_001185896.1;NP_001275731.1;NP_001306972.1;NP_001350610.1;NP_001350611.1;NP_004545.2	7778	602699	.	16	0	4	0.052349	0	0.014413	0.127866	0	0.035604	#DIV/0!	#DIV/0!
4803	NM_002506	NGF	nerve growth factor	protein_coding	NP_002497.2	7808	162030	.	0	0	0	0	0	0	0	0	0	#DIV/0!	#DIV/0!
4808	NM_001111061,NM_005599	NHLH2	nescient helix-loop-helix 2	protein_coding	NP_001104531.1;NP_005590.1	7818	162361	.	0	0	0	0	0	0	0	0	0	#DIV/0!	#DIV/0!
4811	NM_002508	NID1	nidogen 1	protein_coding	NP_002499.2	7821	131390	.	0	0	0	0	0	0	0	0	0	#DIV/0!	#DIV/0!
4818	NM_001363693,NM_005601	NKG7	natural killer cell granule protein 7	protein_coding	NP_001350622.1;NP_005592.1	7830	606008	.	0	0	0	0	0	0	0	0	0	#DIV/0!	#DIV/0!
4821	NM_002509	NKX2-2	NK2 homeobox 2	protein_coding	NP_002500.1	7835	604612	.	0	0	0	0	0	0	0	0	0	#DIV/0!	#DIV/0!
4825	NM_006168	NKX6-1	NK6 homeobox 1	protein_coding	NP_006159.2	7839	602563	.	0	0	0	0	0	0	0	0	0	#DIV/0!	#DIV/0!
4826	NM_001322802,NM_005386,NM_181689	NNAT	neuronatin	protein_coding	NP_001309731.1;NP_005377.1;NP_859017.1	7860	603106	.	0	0	0	0	0	0	0	0	0	#DIV/0!	#DIV/0!
4829	NM_001324307,NM_001324308,NM_002511	NMBR	neuromedin B receptor	protein_coding	NP_001311236.1;NP_001311237.1;NP_002502.2	7843	162341	.	0	0	0	0	0	0	0	0	0	#DIV/0!	#DIV/0!
4838	NM_001329906,NM_018055	NODAL	nodal growth differentiation factor	protein_coding	NP_001316835.1;NP_060525.3	7865	601265	.	0	0	0	0	0	0	0	0	0	#DIV/0!	#DIV/0!
4842	NM_000620,NM_001204213,NM_001204214,NM_001204218	NOS1	nitric oxide synthase 1	protein_coding	NP_000611.1;NP_001191142.1;NP_001191143.1;NP_001191147.1	7872	163731	.	0	0	0	0	0	0	0	0	0	#DIV/0!	#DIV/0!
4843	NM_000625	NOS2	nitric oxide synthase 2	protein_coding	NP_000616.3	7873	163730	.	0	0	0	0	0	0	0	0	0	#DIV/0!	#DIV/0!
4852	NM_000905	NPY	neuropeptide Y	protein_coding	NP_000896.1	7955	162640	.	0	0	0	0	0	0	0	0	0	#DIV/0!	#DIV/0!
4856	NM_002514	CCN3	cellular communication network factor 3	protein_coding	NP_002505.1	7885	164958	.	5	0	10	0.037592	0	0.08306	0.091822	0	0.205178	#DIV/0!	#DIV/0!
4857	NM_001366390,NM_001366391,NM_001366392,NM_001366393,NM_001366394,NM_001366395,NM_001366396,NM_001366397,NM_001366398,NM_002515,NM_006489,NM_006491	NOVA1	NOVA alternative splicing regulator 1	protein_coding	NP_001353319.1;NP_001353320.1;NP_001353321.1;NP_001353322.1;NP_001353323.1;NP_001353324.1;NP_001353325.1;NP_001353326.1;NP_001353327.1;NP_002506.2;NP_006480.2;NP_006482.1	7886	602157	.	0	0	0	0	0	0	0	0	0	#DIV/0!	#DIV/0!
4858	NM_002516	NOVA2	NOVA alternative splicing regulator 2	protein_coding	NP_002507.1	7887	601991	.	0	0	4	0	0	0.010115	0	0	0.024987	#DIV/0!	#DIV/0!
4868	NM_004646	NPHS1	NPHS1 adhesion molecule, nephrin	protein_coding	NP_004637.1	7908	602716	.	0	0	0	0	0	0	0	0	0	#DIV/0!	#DIV/0!
4870	gene-NPM1P1	NPM1P1	nucleophosmin 1 pseudogene 1	pseudogene	.	7911	.	.	0	0	0	0	0	0	0	0	0	#DIV/0!	#DIV/0!
4871	gene-NPM1P2	NPM1P2	nucleophosmin 1 pseudogene 2	pseudogene	.	7922	.	.	0	0	0	0	0	0	0	0	0	#DIV/0!	#DIV/0!
4872	gene-NPM1P3	NPM1P3	nucleophosmin 1 pseudogene 3	pseudogene	.	7923	.	.	0	0	1	0	0	0.000662	0	0	0.001635	#DIV/0!	#DIV/0!
4874	gene-NPM1P5	NPM1P5	nucleophosmin 1 pseudogene 5	pseudogene	.	7925	.	.	0	0	0	0	0	0	0	0	0	#DIV/0!	#DIV/0!
4878	NM_006172	NPPA	natriuretic peptide A	protein_coding	NP_006163.1	7939	108780	.	0	0	0	0	0	0	0	0	0	#DIV/0!	#DIV/0!
4879	NM_002521	NPPB	natriuretic peptide B	protein_coding	NP_002512.1	7940	600295	.	0	0	0	0	0	0	0	0	0	#DIV/0!	#DIV/0!
4880	NM_024409	NPPC	natriuretic peptide C	protein_coding	NP_077720.1	7941	600296	.	0	0	0	0	0	0	0	0	0	#DIV/0!	#DIV/0!
4884	NM_002522	NPTX1	neuronal pentraxin 1	protein_coding	NP_002513.2	7952	602367	.	8	0	6	0.027869	0	0.0209	0.068073	0	0.051628	#DIV/0!	#DIV/0!
4885	NM_002523	NPTX2	neuronal pentraxin 2	protein_coding	NP_002514.1	7953	600750	.	0	0	0	0	0	0	0	0	0	#DIV/0!	#DIV/0!
4886	NM_000909	NPY1R	neuropeptide Y receptor Y1	protein_coding	NP_000900.1	7956	162641	.	0	0	0	0	0	0	0	0	0	#DIV/0!	#DIV/0!
4889	NM_001317091,NM_001317092,NM_006174	NPY5R	neuropeptide Y receptor Y5	protein_coding	NP_001304020.1;NP_001304021.1;NP_006165.1	7958	602001	.	0	0	0	0	0	0	0	0	0	#DIV/0!	#DIV/0!
4892	NM_001261463,NM_001322945,NM_006175,NM_198060	NRAP	nebulin related anchoring protein	protein_coding	NP_001248392.1;NP_001309874.1;NP_006166.3;NP_932326.2	7988	602873	.	0	0	0	0	0	0	0	0	0	#DIV/0!	#DIV/0!
4908	NM_001102654,NM_002527	NTF3	neurotrophin 3	protein_coding	NP_001096124.1;NP_002518.1	8023	162660	.	0	0	0	0	0	0	0	0	0	#DIV/0!	#DIV/0!
4909	NM_006179	NTF4	neurotrophin 4	protein_coding	NP_006170.1	8024	162662	.	5	0	5	0.087522	0	0.10239	0.213782	0	0.25293	#DIV/0!	#DIV/0!
4910	gene-NTF6A	NTF6A	neurotrophin 6 alpha (pseudogene)	pseudogene	.	8025	.	.	0	0	0	0	0	0	0	0	0	#DIV/0!	#DIV/0!
4911	gene-NTF6B	NTF6B	neurotrophin 6 beta (pseudogene)	pseudogene	.	8026	.	.	0	0	0	0	0	0	0	0	0	#DIV/0!	#DIV/0!
4912	gene-NTF6G	NTF6G	neurotrophin 6 gamma (pseudogene)	pseudogene	.	8027	.	.	0	0	0	0	0	0	0	0	0	#DIV/0!	#DIV/0!
4915	NM_001007097,NM_001018064,NM_001018065,NM_001018066,NM_001291937,NM_001369532,NM_001369533,NM_001369534,NM_001369535,NM_001369536,NM_001369537,NM_001369538,NM_001369539,NM_001369540,NM_001369541,NM_001369542,NM_001369543,NM_001369544,NM_001369545,NM_001369546,NM_001369547,NM_001369548,NM_001369549,NM_001369550,NM_001369551,NM_001369552,NM_006180	NTRK2	neurotrophic receptor tyrosine kinase 2	protein_coding	NP_001007098.1;NP_001018074.1;NP_001018075.1;NP_001018076.1;NP_001278866.1;NP_001356461.1;NP_001356462.1;NP_001356463.1;NP_001356464.1;NP_001356465.1;NP_001356466.1;NP_001356467.1;NP_001356468.1;NP_001356469.1;NP_001356470.1;NP_001356471.1;NP_001356472.1;NP_001356473.1;NP_001356474.1;NP_001356475.1;NP_001356476.1;NP_001356477.1;NP_001356478.1;NP_001356479.1;NP_001356480.1;NP_001356481.1;NP_006171…	8032	600456	.	9	0	14	0.022338	0	0.036145	0.054562	0	0.089286	#DIV/0!	#DIV/0!
4916	NM_001007156,NM_001012338,NM_001243101,NM_001320134,NM_001320135,NM_002530	NTRK3	neurotrophic receptor tyrosine kinase 3	protein_coding	NP_001007157.1;NP_001012338.1;NP_001230030.1;NP_001307063.1;NP_001307064.1;NP_002521.2	8033	191316	.	0	0	0	0	0	0	0	0	0	#DIV/0!	#DIV/0!
4923	NM_002531	NTSR1	neurotensin receptor 1	protein_coding	NP_002522.2	8039	162651	.	0	0	9	0	0	0.039756	0	0	0.098207	#DIV/0!	#DIV/0!
4939	NM_001032731,NM_002535,NM_016817	OAS2	2'-5'-oligoadenylate synthetase 2	protein_coding	NP_001027903.1;NP_002526.2;NP_058197.2	8087	603350	.	4	0	4	0.029457	0	0.017423	0.071951	0	0.043039	#DIV/0!	#DIV/0!
4948	NM_000275,NM_001300984	OCA2	OCA2 melanosomal transmembrane protein	protein_coding	NP_000266.2;NP_001287913.1	8101	611409	.	0	0	0	0	0	0	0	0	0	#DIV/0!	#DIV/0!
4951	NM_006188	OCM2	oncomodulin 2	protein_coding	NP_006179.2	34396	.	.	0	0	0	0	0	0	0	0	0	#DIV/0!	#DIV/0!
4954	gene-ODCP	ODCP	ornithine decarboxylase pseudogene	pseudogene	.	8110	.	.	0	0	0	0	0	0	0	0	0	#DIV/0!	#DIV/0!
4956	NM_024410	ODF1	outer dense fiber of sperm tails 1	protein_coding	NP_077721.2	8113	182878	.	0	0	2	0	0	0.040037	0	0	0.098901	#DIV/0!	#DIV/0!
4958	NM_005014	OMD	osteomodulin	protein_coding	NP_005005.1	8134	.	.	0	0	0	0	0	0	0	0	0	#DIV/0!	#DIV/0!
4969	NM_014057,NM_024416,NM_033014	OGN	osteoglycin	protein_coding	NP_054776.1;NP_077727.3;NP_148935.1	8126	602383	.	0	0	0	0	0	0	0	0	0	#DIV/0!	#DIV/0!
4974	NM_002544	OMG	oligodendrocyte myelin glycoprotein	protein_coding	NP_002535.3	8135	164345	.	0	0	0	0	0	0	0	0	0	#DIV/0!	#DIV/0!
4978	NM_001012393,NM_001319103,NM_001319104,NM_001319105,NM_001319106,NM_002545	OPCML	opioid binding protein/cell adhesion molecule like	protein_coding	NP_001012393.1;NP_001306032.1;NP_001306033.1;NP_001306034.1;NP_001306035.1;NP_002536.1	8143	600632	.	0	0	0	0	0	0	0	0	0	#DIV/0!	#DIV/0!
4982	NM_002546	TNFRSF11B	TNF receptor superfamily member 11b	protein_coding	NP_002537.3	11909	602643	.	0	0	0	0	0	0	0	0	0	#DIV/0!	#DIV/0!
4986	NM_000912,NM_001282904,NM_001318497	OPRK1	opioid receptor kappa 1	protein_coding	NP_000903.2;NP_001269833.1;NP_001305426.1	8154	165196	.	6	0	0	0.022081	0	0	0.053936	0	0	#DIV/0!	#DIV/0!
4988	NM_000914,NM_001008503,NM_001008504,NM_001008505,NM_001145279,NM_001145280,NM_001145281,NM_001145282,NM_001145283,NM_001145284,NM_001145285,NM_001145286,NM_001145287,NM_001285522,NM_001285523,NM_001285524,NM_001285526,NM_001285527,NM_001285528,NR_104348,NR_104349,NR_104350,NR_104351	OPRM1	opioid receptor mu 1	protein_coding	NP_000905.3;NP_001008503.2;NP_001008504.2;NP_001008505.2;NP_001138751.1;NP_001138752.1;NP_001138753.1;NP_001138754.1;NP_001138755.1;NP_001138756.1;NP_001138757.1;NP_001138758.1;NP_001138759.1;NP_001272451.1;NP_001272452.1;NP_001272453.1;NP_001272455.1;NP_001272456.1;NP_001272457.1	8156	600018	.	0	0	0	0	0	0	0	0	0	#DIV/0!	#DIV/0!
4990	NM_007374	SIX6	SIX homeobox 6	protein_coding	NP_031400.2	10892	606326	.	0	0	0	0	0	0	0	0	0	#DIV/0!	#DIV/0!
4991	NM_002548	OR1D2	olfactory receptor family 1 subfamily D member 2	protein_coding	NP_002539.2	8183	164342	.	0	0	0	0	0	0	0	0	0	#DIV/0!	#DIV/0!
4993	NM_012368	OR2C1	olfactory receptor family 2 subfamily C member 1	protein_coding	NP_036500.2	8242	.	.	0	0	0	0	0	0	0	0	0	#DIV/0!	#DIV/0!
4994	NM_002550	OR3A1	olfactory receptor family 3 subfamily A member 1	protein_coding	NP_002541.2	8282	.	.	0	0	0	0	0	0	0	0	0	#DIV/0!	#DIV/0!
4995	NM_002551	OR3A2	olfactory receptor family 3 subfamily A member 2	protein_coding	NP_002542.3	8283	.	.	0	0	0	0	0	0	0	0	0	#DIV/0!	#DIV/0!
5004	NM_000607	ORM1	orosomucoid 1	protein_coding	NP_000598.2	8498	138600	.	0	0	0	0	0	0	0	0	0	#DIV/0!	#DIV/0!
5005	NM_000608	ORM2	orosomucoid 2	protein_coding	NP_000599.1	8499	138610	.	0	0	0	0	0	0	0	0	0	#DIV/0!	#DIV/0!
5008	NM_001319108,NM_020530	OSM	oncostatin M	protein_coding	NP_001306037.1;NP_065391.1	8506	165095	.	0	0	0	0	0	0	0	0	0	#DIV/0!	#DIV/0!
5009	NM_000531	OTC	ornithine carbamoyltransferase	protein_coding	NP_000522.3	8512	300461	.	0	0	0	0	0	0	0	0	0	#DIV/0!	#DIV/0!
5015	NM_001270523,NM_001270524,NM_001270525,NM_021728,NM_172337,NR_073034,NR_073036	OTX2	orthodenticle homeobox 2	protein_coding	NP_001257452.1;NP_001257453.1;NP_001257454.1;NP_068374.1;NP_758840.1	8522	600037	.	0	0	0	0	0	0	0	0	0	#DIV/0!	#DIV/0!
5017	NM_004561	OVOL1	ovo like transcriptional repressor 1	protein_coding	NP_004552.2	8525	602313	.	3	0	0	0.012906	0	0	0.031524	0	0	#DIV/0!	#DIV/0!
5020	NM_000915	OXT	oxytocin/neurophysin I prepropeptide	protein_coding	NP_000906.1	8528	167050	.	0	0	0	0	0	0	0	0	0	#DIV/0!	#DIV/0!
5028	NM_002563	P2RY1	purinergic receptor P2Y1	protein_coding	NP_002554.1	8539	601167	.	0	0	0	0	0	0	0	0	0	#DIV/0!	#DIV/0!
5030	NM_002565	P2RY4	pyrimidinergic receptor P2Y4	protein_coding	NP_002556.1	8542	300038	.	0	0	0	0	0	0	0	0	0	#DIV/0!	#DIV/0!
5032	NM_002566	P2RY11	purinergic receptor P2Y11	protein_coding	NP_002557.2	8540	602697	.	0	0	0	0	0	0	0	0	0	#DIV/0!	#DIV/0!
5047	NM_001018048,NM_001018049,NM_002571	PAEP	progestagen associated endometrial protein	protein_coding	NP_001018058.1;NP_001018059.1;NP_002562.2	8573	173310	.	0	0	0	0	0	0	0	0	0	#DIV/0!	#DIV/0!
5053	NM_000277,NM_001354304	PAH	phenylalanine hydroxylase	protein_coding	NP_000268.1;NP_001341233.1	8582	612349	.	0	0	0	0	0	0	0	0	0	#DIV/0!	#DIV/0!
5055	NM_001143818,NM_002575	SERPINB2	serpin family B member 2	protein_coding	NP_001137290.1;NP_002566.1	8584	173390	.	0	0	0	0	0	0	0	0	0	#DIV/0!	#DIV/0!
5063	NM_001128166,NM_001128167,NM_001128168,NM_001128172,NM_001128173,NM_001324325,NM_001324326,NM_001324327,NM_001324328,NM_001324329,NM_001324330,NM_001324331,NM_001324332,NM_001324333,NM_001324334,NM_002578,NR_136740,NR_136741,NR_136742,NR_136743,NR_136744,NR_136745,NR_136746,NR_136747,NR_136748	PAK3	p21 (RAC1) activated kinase 3	protein_coding	NP_001121638.1;NP_001121639.1;NP_001121640.1;NP_001121644.1;NP_001121645.1;NP_001311254.1;NP_001311255.1;NP_001311256.1;NP_001311257.1;NP_001311258.1;NP_001311259.1;NP_001311260.1;NP_001311261.1;NP_001311262.1;NP_001311263.1;NP_002569.1	8592	300142	.	0	0	0	0	0	0	0	0	0	#DIV/0!	#DIV/0!
5067	NM_020872	CNTN3	contactin 3	protein_coding	NP_065923.1	2173	601325	.	0	0	0	0	0	0	0	0	0	#DIV/0!	#DIV/0!
5068	NM_002580,NM_138937,NM_138938	REG3A	regenerating family member 3 alpha	protein_coding	NP_002571.1;NP_620354.1;NP_620355.1	8601	167805	.	0	0	0	0	0	0	0	0	0	#DIV/0!	#DIV/0!
5071	NM_004562,NM_013987,NM_013988	PRKN	parkin RBR E3 ubiquitin protein ligase	protein_coding	NP_004553.2;NP_054642.2;NP_054643.2	8607	602544	.	0	0	0	0	0	0	0	0	0	#DIV/0!	#DIV/0!
5075	NM_001257096,NM_006192	PAX1	paired box 1	protein_coding	NP_001244025.1;NP_006183.2	8615	167411	.	0	0	0	0	0	0	0	0	0	#DIV/0!	#DIV/0!
5076	NM_000278,NM_001304569,NM_003987,NM_003988,NM_003989,NM_003990	PAX2	paired box 2	protein_coding	NP_000269.3;NP_001291498.1;NP_003978.3;NP_003979.2;NP_003980.3;NP_003981.3	8616	167409	.	0	0	0	0	0	0	0	0	0	#DIV/0!	#DIV/0!
5077	NM_000438,NM_001127366,NM_013942,NM_181457,NM_181458,NM_181459,NM_181460,NM_181461	PAX3	paired box 3	protein_coding	NP_000429.2;NP_001120838.1;NP_039230.1;NP_852122.1;NP_852123.1;NP_852124.1;NP_852125.1;NP_852126.1	8617	606597	.	0	0	0	0	0	0	0	0	0	#DIV/0!	#DIV/0!
5078	NM_001366110,NM_001366111	PAX4	paired box 4	protein_coding	NP_001353039.1;NP_001353040.1	8618	167413	.	0	0	0	0	0	0	0	0	0	#DIV/0!	#DIV/0!
5079	NM_001280547,NM_001280548,NM_001280549,NM_001280550,NM_001280551,NM_001280552,NM_001280553,NM_001280554,NM_001280555,NM_001280556,NM_016734,NR_103999,NR_104000	PAX5	paired box 5	protein_coding	NP_001267476.1;NP_001267477.1;NP_001267478.1;NP_001267479.1;NP_001267480.1;NP_001267481.1;NP_001267482.1;NP_001267483.1;NP_001267484.1;NP_001267485.1;NP_057953.1	8619	167414	.	0	0	3	0	0	0.004719	0	0	0.011658	#DIV/0!	#DIV/0!
5081	NM_001135254,NM_002584,NM_013945	PAX7	paired box 7	protein_coding	NP_001128726.1;NP_002575.1;NP_039236.1	8621	167410	.	0	0	0	0	0	0	0	0	0	#DIV/0!	#DIV/0!
5100	NM_002590,NM_032949	PCDH8	protocadherin 8	protein_coding	NP_002581.2;NP_116567.1	8660	603580	.	0	0	0	0	0	0	0	0	0	#DIV/0!	#DIV/0!
5101	NM_001318372,NM_001318373,NM_001318374,NM_020403,NM_203487	PCDH9	protocadherin 9	protein_coding	NP_001305301.1;NP_001305302.1;NP_001305303.1;NP_065136.1;NP_982354.1	8661	603581	.	26	0	22	0.05922	0	0.04653	0.14465	0	0.114941	#DIV/0!	#DIV/0!
5104	NM_000624	SERPINA5	serpin family A member 5	protein_coding	NP_000615.3	8723	601841	.	0	0	2	0	0	0.018032	0	0	0.044544	#DIV/0!	#DIV/0!
5121	NM_006198	PCP4	Purkinje cell protein 4	protein_coding	NP_006189.2	8742	601629	.	0	0	0	0	0	0	0	0	0	#DIV/0!	#DIV/0!
5126	NM_001201528,NM_001201529,NM_002594	PCSK2	proprotein convertase subtilisin/kexin type 2	protein_coding	NP_001188457.1;NP_001188458.1;NP_002585.2	8744	162151	.	0	0	0	0	0	0	0	0	0	#DIV/0!	#DIV/0!
5132	NM_002597,NM_022576	PDC	phosducin	protein_coding	NP_002588.3;NP_072098.1	8759	171490	.	0	0	0	0	0	0	0	0	0	#DIV/0!	#DIV/0!
5145	NM_000440	PDE6A	phosphodiesterase 6A	protein_coding	NP_000431.2	8785	180071	.	20	0	20	0.065405	0	0.072192	0.159758	0	0.178332	#DIV/0!	#DIV/0!
5146	NM_006204	PDE6C	phosphodiesterase 6C	protein_coding	NP_006195.3	8787	600827	.	0	0	0	0	0	0	0	0	0	#DIV/0!	#DIV/0!
5148	NM_001365724,NM_001365725,NM_002602,NR_026872,NR_158591	PDE6G	phosphodiesterase 6G	protein_coding	NP_001352653.1;NP_001352654.1;NP_002593.1	8789	180073	.	3	0	0	0.04057	0	0	0.099096	0	0	#DIV/0!	#DIV/0!
5149	NM_006205	PDE6H	phosphodiesterase 6H	protein_coding	NP_006196.1	8790	601190	.	0	0	0	0	0	0	0	0	0	#DIV/0!	#DIV/0!
5153	NM_000924,NM_001165975,NM_001288768,NM_001288769,NM_001315534,NM_001315535	PDE1B	phosphodiesterase 1B	protein_coding	NP_000915.1;NP_001159447.1;NP_001275697.1;NP_001275698.1;NP_001302463.1;NP_001302464.1	8775	171891	.	0	0	0	0	0	0	0	0	0	#DIV/0!	#DIV/0!
5156	NM_001347827,NM_001347828,NM_001347829,NM_001347830,NM_006206	PDGFRA	platelet derived growth factor receptor alpha	protein_coding	NP_001334756.1;NP_001334757.1;NP_001334758.1;NP_001334759.1;NP_006197.1	8803	173490	.	0	0	0	0	0	0	0	0	0	#DIV/0!	#DIV/0!
5158	NM_000283,NM_001145291,NM_001145292,NM_001350154,NM_001350155	PDE6B	phosphodiesterase 6B	protein_coding	NP_000274.2;NP_001138763.1;NP_001138764.1;NP_001337083.1;NP_001337084.1	8786	180072	.	0	0	0	0	0	0	0	0	0	#DIV/0!	#DIV/0!
5161	NM_005390	PDHA2	pyruvate dehydrogenase E1 alpha 2 subunit	protein_coding	NP_005381.1	8807	179061	.	0	0	0	0	0	0	0	0	0	#DIV/0!	#DIV/0!
5169	NM_005021,NR_133007	ENPP3	ectonucleotide pyrophosphatase/phosphodiesterase 3	protein_coding	NP_005012.2	3358	602182	.	0	0	0	0	0	0	0	0	0	#DIV/0!	#DIV/0!
5172	NM_000441	SLC26A4	solute carrier family 26 member 4	protein_coding	NP_000432.1	8818	605646	.	6	0	6	0.022931	0	0.024899	0.056012	0	0.061506	#DIV/0!	#DIV/0!
5173	NM_001190892,NM_001190898,NM_001190899,NM_001190900,NM_024411	PDYN	prodynorphin	protein_coding	NP_001177821.1;NP_001177827.1;NP_001177828.1;NP_001177829.1;NP_077722.1	8820	131340	.	0	0	0	0	0	0	0	0	0	#DIV/0!	#DIV/0!
5178	NM_001146184,NM_001146185,NM_001146187,NM_001369717,NM_001369718,NM_001369719,NM_001369720,NM_001369721,NM_001369722,NM_001369723,NM_001369724,NM_001369725,NM_001369726,NM_001369727,NM_001369728,NM_001369729,NM_001369730,NM_001369731,NM_001369732,NM_001369733,NM_001369734,NM_001369735,NM_001369736,NM_001369737,NM_001369738,NM_001369739,NM_006210,NR_161475,NR_161476	PEG3	paternally expressed 3	protein_coding	NP_001139656.1;NP_001139657.1;NP_001139659.1;NP_001356646.1;NP_001356647.1;NP_001356648.1;NP_001356649.1;NP_001356650.1;NP_001356651.1;NP_001356652.1;NP_001356653.1;NP_001356654.1;NP_001356655.1;NP_001356656.1;NP_001356657.1;NP_001356658.1;NP_001356659.1;NP_001356660.1;NP_001356661.1;NP_001356662.1;NP_001356663.1;NP_001356664.1;NP_001356665.1;NP_001356666.1;NP_001356667.1;NP_001356668.1;NP_006201…	8826	601483	.	0	0	0	0	0	0	0	0	0	#DIV/0!	#DIV/0!
5179	NM_001135690	PENK	proenkephalin	protein_coding	NP_001129162.1	8831	131330	.	0	0	0	0	0	0	0	0	0	#DIV/0!	#DIV/0!
5196	NM_001363352,NM_002619	PF4	platelet factor 4	protein_coding	NP_001350281.1;NP_002610.1	8861	173460	.	0	0	0	0	0	0	0	0	0	#DIV/0!	#DIV/0!
5197	NM_002620	PF4V1	platelet factor 4 variant 1	protein_coding	NP_002611.1	8862	173461	.	0	0	0	0	0	0	0	0	0	#DIV/0!	#DIV/0!
5207	NM_001271804,NM_001271805,NM_002625,NR_073450	PFKFB1	6-phosphofructo-2-kinase/fructose-2,6-biphosphatase 1	protein_coding	NP_001258733.1;NP_001258734.1;NP_002616.2	8872	311790	.	0	0	2	0	0	0.020146	0	0	0.049766	#DIV/0!	#DIV/0!
5222	NM_014224	PGA5	pepsinogen A5	protein_coding	NP_055039.1	8887	169730	.	2	0	0	0.013962	0	0	0.034104	0	0	#DIV/0!	#DIV/0!
5224	NM_000290	PGAM2	phosphoglycerate mutase 2	protein_coding	NP_000281.2	8889	612931	.	0	0	0	0	0	0	0	0	0	#DIV/0!	#DIV/0!
5225	NM_001166424,NM_002630	PGC	progastricsin	protein_coding	NP_001159896.1;NP_002621.1	8890	169740	.	0	0	0	0	0	0	0	0	0	#DIV/0!	#DIV/0!
5232	NM_138733	PGK2	phosphoglycerate kinase 2	protein_coding	NP_620061.2	8898	172270	.	0	0	0	0	0	0	0	0	0	#DIV/0!	#DIV/0!
5233	gene-PGK1P2	PGK1P2	phosphoglycerate kinase 1, pseudogene 2	pseudogene	.	8899	.	.	0	0	6	0	0	0.0784	0	0	0.193667	#DIV/0!	#DIV/0!
5239	NM_021965	PGM5	phosphoglucomutase 5	protein_coding	NP_068800.2	8908	600981	.	0	0	0	0	0	0	0	0	0	#DIV/0!	#DIV/0!
5241	NM_000926,NM_001202474,NM_001271161,NM_001271162,NR_073141,NR_073142,NR_073143	PGR	progesterone receptor	protein_coding	NP_000917.3;NP_001189403.1;NP_001258090.1;NP_001258091.1	8910	607311	.	0	0	0	0	0	0	0	0	0	#DIV/0!	#DIV/0!
5243	NM_000927,NM_001348944,NM_001348945,NM_001348946	ABCB1	ATP binding cassette subfamily B member 1	protein_coding	NP_000918.2;NP_001335873.1;NP_001335874.1;NP_001335875.1	40	171050	.	21	0	15	0.077059	0	0.055244	0.188225	0	0.136466	#DIV/0!	#DIV/0!
5244	NM_000443,NM_018849,NM_018850	ABCB4	ATP binding cassette subfamily B member 4	protein_coding	NP_000434.1;NP_061337.1;NP_061338.1	45	171060	.	3	0	10	0.013408	0	0.04761	0.032752	0	0.117608	#DIV/0!	#DIV/0!
5246	gene-PHBP1	PHBP1	prohibitin pseudogene 1	pseudogene	.	8913	.	.	0	0	0	0	0	0	0	0	0	#DIV/0!	#DIV/0!
5262	gene-PHKG1P3	PHKG1P3	phosphorylase kinase catalytic subunit gamma 1 pseudogene 3	pseudogene	.	8932	.	.	0	0	0	0	0	0	0	0	0	#DIV/0!	#DIV/0!
5265	NM_000295,NM_001002235,NM_001002236,NM_001127700,NM_001127701,NM_001127702,NM_001127703,NM_001127704,NM_001127705,NM_001127706,NM_001127707	SERPINA1	serpin family A member 1	protein_coding	NP_000286.3;NP_001002235.1;NP_001002236.1;NP_001121172.1;NP_001121173.1;NP_001121174.1;NP_001121175.1;NP_001121176.1;NP_001121177.1;NP_001121178.1;NP_001121179.1	8941	107400	.	6	0	8	0.033072	0	0.046406	0.080782	0	0.114634	#DIV/0!	#DIV/0!
5267	NM_001289032,NM_001289033,NM_006215	SERPINA4	serpin family A member 4	protein_coding	NP_001275961.1;NP_001275962.1;NP_006206.2	8948	147935	.	0	0	0	0	0	0	0	0	0	#DIV/0!	#DIV/0!
5272	NM_004155	SERPINB9	serpin family B member 9	protein_coding	NP_004146.1	8955	601799	.	0	0	3	0	0	0.009915	0	0	0.024493	#DIV/0!	#DIV/0!
5273	NM_005024	SERPINB10	serpin family B member 10	protein_coding	NP_005015.1	8942	602058	.	0	0	0	0	0	0	0	0	0	#DIV/0!	#DIV/0!
5275	NM_001307923,NM_001348267,NM_001348268,NM_001348269,NM_001348270,NM_012397	SERPINB13	serpin family B member 13	protein_coding	NP_001294852.1;NP_001335196.1;NP_001335197.1;NP_001335198.1;NP_001335199.1;NP_036529.1	8944	604445	.	0	0	0	0	0	0	0	0	0	#DIV/0!	#DIV/0!
5276	NM_001012303,NM_006217	SERPINI2	serpin family I member 2	protein_coding	NP_001012303.1;NP_006208.1	8945	605587	.	0	0	0	0	0	0	0	0	0	#DIV/0!	#DIV/0!
5280	gene-PIGCP1	PIGCP1	phosphatidylinositol glycan anchor biosynthesis class C pseudogene 1	pseudogene	.	8961	.	.	25	0	27	0.344188	0	0.396729	0.840711	0	0.980021	#DIV/0!	#DIV/0!
5284	NM_002644	PIGR	polymeric immunoglobulin receptor	protein_coding	NP_002635.2	8968	173880	.	0	0	0	0	0	0	0	0	0	#DIV/0!	#DIV/0!
5294	NM_001282426,NM_001282427,NM_002649	PIK3CG	phosphatidylinositol-4,5-bisphosphate 3-kinase catalytic subunit gamma	protein_coding	NP_001269355.1;NP_001269356.1;NP_002640.2	8978	601232	.	0	0	0	0	0	0	0	0	0	#DIV/0!	#DIV/0!
5301	NR_023916	PIN1P1	peptidylprolyl cis/trans isomerase, NIMA-interacting 1 pseudogene 1	transcribed_pseudogene	.	8989	602051	.	0	0	0	0	0	0	0	0	0	#DIV/0!	#DIV/0!
5304	NM_002652	PIP	prolactin induced protein	protein_coding	NP_002643.1	8993	176720	.	0	0	0	0	0	0	0	0	0	#DIV/0!	#DIV/0!
5313	NM_000298,NM_181871	PKLR	pyruvate kinase L/R	protein_coding	NP_000289.1;NP_870986.1	9020	609712	.	7	0	6	0.039633	0	0.037129	0.096808	0	0.091718	#DIV/0!	#DIV/0!
5314	NM_138694,NM_170724	PKHD1	PKHD1 ciliary IPT domain containing fibrocystin/polyductin	protein_coding	NP_619639.3;NP_733842.2	9016	606702	.	0	0	0	0	0	0	0	0	0	#DIV/0!	#DIV/0!
5319	NM_000928	PLA2G1B	phospholipase A2 group IB	protein_coding	NP_000919.1	9030	172410	.	0	0	0	0	0	0	0	0	0	#DIV/0!	#DIV/0!
5320	NM_000300,NM_001161727,NM_001161728,NM_001161729	PLA2G2A	phospholipase A2 group IIA	protein_coding	NP_000291.1;NP_001155199.1;NP_001155200.1;NP_001155201.1	9031	172411	.	0	0	0	0	0	0	0	0	0	#DIV/0!	#DIV/0!
5322	NM_000929	PLA2G5	phospholipase A2 group V	protein_coding	NP_000920.1	9038	601192	.	0	0	0	0	0	0	0	0	0	#DIV/0!	#DIV/0!
5348	NM_001278717,NM_001278718,NM_005031,NM_021902	FXYD1	FXYD domain containing ion transport regulator 1	protein_coding	NP_001265646.1;NP_001265647.1;NP_005022.2;NP_068702.1	4025	602359	.	0	0	0	0	0	0	0	0	0	#DIV/0!	#DIV/0!
5350	NM_002667	PLN	phospholamban	protein_coding	NP_002658.1	9080	172405	.	0	0	0	0	0	0	0	0	0	#DIV/0!	#DIV/0!
5354	NM_000533,NM_001128834,NM_001305004,NM_199478	PLP1	proteolipid protein 1	protein_coding	NP_000524.3;NP_001122306.1;NP_001291933.1;NP_955772.1	9086	300401	.	0	0	0	0	0	0	0	0	0	#DIV/0!	#DIV/0!
5368	NM_001284244,NM_006228	PNOC	prepronociceptin	protein_coding	NP_001271173.1;NP_006219.1	9163	601459	.	0	0	0	0	0	0	0	0	0	#DIV/0!	#DIV/0!
5369	NR_003921	PMCHL1	pro-melanin concentrating hormone like 1 (pseudogene)	transcribed_pseudogene	.	9110	176793	.	0	0	0	0	0	0	0	0	0	#DIV/0!	#DIV/0!
5370	NR_003922	PMCHL2	pro-melanin concentrating hormone like 2 (pseudogene)	transcribed_pseudogene	.	9111	176794	.	0	0	0	0	0	0	0	0	0	#DIV/0!	#DIV/0!
5375	NM_001348381,NM_002677	PMP2	peripheral myelin protein 2	protein_coding	NP_001335310.1;NP_002668.1	9117	170715	.	0	0	0	0	0	0	0	0	0	#DIV/0!	#DIV/0!
5396	NM_006902,NM_022716	PRRX1	paired related homeobox 1	protein_coding	NP_008833.1;NP_073207.1	9142	167420	.	0	0	5	0	0	0.019878	0	0	0.049104	#DIV/0!	#DIV/0!
5406	NM_000936	PNLIP	pancreatic lipase	protein_coding	NP_000927.1	9155	246600	.	0	0	0	0	0	0	0	0	0	#DIV/0!	#DIV/0!
5407	NM_001303135,NM_006229	PNLIPRP1	pancreatic lipase related protein 1	protein_coding	NP_001290064.1;NP_006220.1	9156	604422	.	0	0	0	0	0	0	0	0	0	#DIV/0!	#DIV/0!
5408	NR_103727	PNLIPRP2	pancreatic lipase related protein 2 (gene/pseudogene)	transcribed_pseudogene	.	9157	604423	.	0	0	0	0	0	0	0	0	0	#DIV/0!	#DIV/0!
5409	NM_002686,NR_073461	PNMT	phenylethanolamine N-methyltransferase	protein_coding	NP_002677.1	9160	171190	.	0	0	0	0	0	0	0	0	0	#DIV/0!	#DIV/0!
5413	NM_001009939,NM_002688	SEPTIN5	septin 5	protein_coding	NP_001009939.1;NP_002679.2	9164	602724	.	10	0	0	0.088602	0	0	0.216418	0	0	#DIV/0!	#DIV/0!
5414	NM_001038704,NM_001198713,NM_001256782,NM_001256822,NM_001363803,NM_001368771,NM_001368772,NM_004574,NM_080415,NM_080416,NR_037155,NR_104196,NR_104197	SEPTIN4	septin 4	protein_coding	NP_001033793.3;NP_001185642.1;NP_001243711.1;NP_001243751.1;NP_001350732.1;NP_001355700.1;NP_001355701.1;NP_004565.1;NP_536340.1;NP_536341.1	9165	603696	.	5	0	7	0.027859	0	0.04667	0.068047	0	0.115286	#DIV/0!	#DIV/0!
5443	NM_000939,NM_001035256,NM_001319204,NM_001319205	POMC	proopiomelanocortin	protein_coding	NP_000930.1;NP_001030333.1;NP_001306133.1;NP_001306134.1	9201	176830	.	0	0	0	0	0	0	0	0	0	#DIV/0!	#DIV/0!
5444	NM_000446	PON1	paraoxonase 1	protein_coding	NP_000437.3	9204	168820	.	10	0	8	0.074033	0	0.065264	0.180833	0	0.161219	#DIV/0!	#DIV/0!
5446	NM_000940	PON3	paraoxonase 3	protein_coding	NP_000931.1	9206	602720	.	0	0	0	0	0	0	0	0	0	#DIV/0!	#DIV/0!
5449	NM_000306,NM_001122757	POU1F1	POU class 1 homeobox 1	protein_coding	NP_000297.1;NP_001116229.1	9210	173110	.	0	0	0	0	0	0	0	0	0	#DIV/0!	#DIV/0!
5450	NM_006235	POU2AF1	POU class 2 homeobox associating factor 1	protein_coding	NP_006226.2	9211	601206	.	0	0	0	0	0	0	0	0	0	#DIV/0!	#DIV/0!
5452	NM_001207025,NM_001207026,NM_001247994,NM_002698	POU2F2	POU class 2 homeobox 2	protein_coding	NP_001193954.1;NP_001193955.1;NP_001234923.1;NP_002689.1	9213	164176	.	12	0	8	0.033514	0	0.023741	0.08186	0	0.058645	#DIV/0!	#DIV/0!
5453	NM_002699	POU3F1	POU class 3 homeobox 1	protein_coding	NP_002690.3	9214	602479	.	2	0	0	0.013006	0	0	0.031769	0	0	#DIV/0!	#DIV/0!
5455	NM_006236	POU3F3	POU class 3 homeobox 3	protein_coding	NP_006227.1	9216	602480	.	0	0	0	0	0	0	0	0	0	#DIV/0!	#DIV/0!
5456	NM_000307	POU3F4	POU class 3 homeobox 4	protein_coding	NP_000298.3	9217	300039	.	0	0	0	0	0	0	0	0	0	#DIV/0!	#DIV/0!
5457	NM_006237	POU4F1	POU class 4 homeobox 1	protein_coding	NP_006228.3	9218	601632	.	0	0	0	0	0	0	0	0	0	#DIV/0!	#DIV/0!
5458	NM_004575	POU4F2	POU class 4 homeobox 2	protein_coding	NP_004566.2	9219	113725	.	0	0	0	0	0	0	0	0	0	#DIV/0!	#DIV/0!
5460	NM_001173531,NM_001285986,NM_001285987,NM_002701,NM_203289	POU5F1	POU class 5 homeobox 1	protein_coding	NP_001167002.1;NP_001272915.1;NP_001272916.1;NP_002692.2;NP_976034.4	9221	164177	.	0	0	0	0	0	0	0	0	0	#DIV/0!	#DIV/0!
5470	NM_006239	PPEF2	protein phosphatase with EF-hand domain 2	protein_coding	NP_006230.2	9244	602256	.	3	0	0	0.011536	0	0	0.028177	0	0	#DIV/0!	#DIV/0!
5473	NM_002704	PPBP	pro-platelet basic protein	protein_coding	NP_002695.1	9240	121010	.	0	0	0	0	0	0	0	0	0	#DIV/0!	#DIV/0!
5486	gene-PPIAP14	PPIAP14	peptidylprolyl isomerase A pseudogene 14	pseudogene	.	9267	.	.	0	0	0	0	0	0	0	0	0	#DIV/0!	#DIV/0!
5489	gene-PPIAP7	PPIAP7	peptidylprolyl isomerase A pseudogene 7	pseudogene	.	9270	.	.	0	0	0	0	0	0	0	0	0	#DIV/0!	#DIV/0!
5491	gene-PPIAP9	PPIAP9	peptidylprolyl isomerase A pseudogene 9	pseudogene	.	9272	.	.	0	0	0	0	0	0	0	0	0	#DIV/0!	#DIV/0!
5502	NM_006741	PPP1R1A	protein phosphatase 1 regulatory inhibitor subunit 1A	protein_coding	NP_006732.3	9286	613246	.	0	0	0	0	0	0	0	0	0	#DIV/0!	#DIV/0!
5506	NM_002711	PPP1R3A	protein phosphatase 1 regulatory subunit 3A	protein_coding	NP_002702.2	9291	600917	.	0	0	0	0	0	0	0	0	0	#DIV/0!	#DIV/0!
5512	gene-PPP1R8P1	PPP1R8P1	protein phosphatase 1 regulatory subunit 8 pseudogene 1	pseudogene	.	9297	.	.	0	0	0	0	0	0	0	0	0	#DIV/0!	#DIV/0!
5522	NM_001206994,NM_001206995,NM_001206996,NM_001363388,NM_020416,NM_181876	PPP2R2C	protein phosphatase 2 regulatory subunit Bgamma	protein_coding	NP_001193923.1;NP_001193924.1;NP_001193925.1;NP_001350317.1;NP_065149.2;NP_870991.1	9306	605997	.	4	0	0	0.017041	0	0	0.041623	0	0	#DIV/0!	#DIV/0!
5535	NM_147180	PPP3R2	protein phosphatase 3 regulatory subunit B, beta	protein_coding	NP_671709.2	9318	613821	.	0	0	0	0	0	0	0	0	0	#DIV/0!	#DIV/0!
5539	NM_001319209,NM_002722	PPY	pancreatic polypeptide	protein_coding	NP_001306138.1;NP_002713.1	9327	167780	.	0	0	0	0	0	0	0	0	0	#DIV/0!	#DIV/0!
5542	NR_160307	PRB1	proline rich protein BstNI subfamily 1 (gene/pseudogene)	transcribed_pseudogene	.	9337	180989	.	0	0	0	0	0	0	0	0	0	#DIV/0!	#DIV/0!
5544	NM_006249	PRB3	proline rich protein BstNI subfamily 3	protein_coding	NP_006240.4	9339	168840	.	0	0	0	0	0	0	0	0	0	#DIV/0!	#DIV/0!
5545	NM_001261399,NM_002723	PRB4	proline rich protein BstNI subfamily 4	protein_coding	NP_001248328.1;NP_002714.2	9340	180990	.	0	0	0	0	0	0	0	0	0	#DIV/0!	#DIV/0!
5549	NM_002725,NM_201348	PRELP	proline and arginine rich end leucine rich repeat protein	protein_coding	NP_002716.1;NP_958505.1	9357	601914	.	4	0	19	0.01284	0	0.065318	0.031362	0	0.161351	#DIV/0!	#DIV/0!
5568	NM_002732	PRKACG	protein kinase cAMP-activated catalytic subunit gamma	protein_coding	NP_002723.2	9382	176893	.	0	0	0	0	0	0	0	0	0	#DIV/0!	#DIV/0!
5569	NM_006823,NM_181839	PKIA	cAMP-dependent protein kinase inhibitor alpha	protein_coding	NP_006814.1;NP_862822.1	9017	606059	.	0	0	0	0	0	0	0	0	0	#DIV/0!	#DIV/0!
5574	gene-PRKAR1AP1	PRKAR1AP1	protein kinase cAMP-dependent type I regulatory subunit alpha pseudogene 1	pseudogene	.	9389	.	.	0	0	0	0	0	0	0	0	0	#DIV/0!	#DIV/0!
5577	NM_002736	PRKAR2B	protein kinase cAMP-dependent type II regulatory subunit beta	protein_coding	NP_002727.2	9392	176912	.	0	0	0	0	0	0	0	0	0	#DIV/0!	#DIV/0!
5587	NM_001330069,NM_001348390,NM_002742	PRKD1	protein kinase D1	protein_coding	NP_001316998.1;NP_001335319.1;NP_002733.2	9407	605435	.	0	0	0	0	0	0	0	0	0	#DIV/0!	#DIV/0!
5616	NR_028062	PRKY	protein kinase Y-linked (pseudogene)	transcribed_pseudogene	.	9444	400008	.	6	0	0	0.014721	0	0	0.035957	0	0	#DIV/0!	#DIV/0!
5617	NM_000948,NM_001163558	PRL	prolactin	protein_coding	NP_000939.1;NP_001157030.1	9445	176760	.	13	0	7	0.235005	0	0.128076	0.574022	0	0.316379	#DIV/0!	#DIV/0!
5618	NM_000949,NM_001204314,NM_001204315,NM_001204316,NM_001204317,NM_001204318,NR_037910	PRLR	prolactin receptor	protein_coding	NP_000940.1;NP_001191243.1;NP_001191244.1;NP_001191245.1;NP_001191246.1;NP_001191247.1	9446	176761	.	0	0	0	0	0	0	0	0	0	#DIV/0!	#DIV/0!
5619	NM_002761	PRM1	protamine 1	protein_coding	NP_002752.1	9447	182880	.	0	0	0	0	0	0	0	0	0	#DIV/0!	#DIV/0!
5620	NM_001286356,NM_001286357,NM_001286358,NM_001286359,NM_002762,NR_104428	PRM2	protamine 2	protein_coding	NP_001273285.1;NP_001273286.1;NP_001273287.1;NP_001273288.1;NP_002753.2	9448	182890	.	0	0	0	0	0	0	0	0	0	#DIV/0!	#DIV/0!
5624	NM_000312	PROC	protein C, inactivator of coagulation factors Va and VIIIa	protein_coding	NP_000303.1	9451	612283	.	0	0	0	0	0	0	0	0	0	#DIV/0!	#DIV/0!
5626	NM_006261	PROP1	PROP paired-like homeobox 1	protein_coding	NP_006252.3	9455	601538	.	0	0	0	0	0	0	0	0	0	#DIV/0!	#DIV/0!
5629	NM_001270616,NM_002763	PROX1	prospero homeobox 1	protein_coding	NP_001257545.1;NP_002754.2	9459	601546	.	0	0	0	0	0	0	0	0	0	#DIV/0!	#DIV/0!
5644	NM_002769	PRSS1	serine protease 1	protein_coding	NP_002760.1	9475	276000	.	0	0	0	0	0	0	0	0	0	#DIV/0!	#DIV/0!
5646	NM_001197097,NM_001197098,NM_002771,NM_007343	PRSS3	serine protease 3	protein_coding	NP_001184026.2;NP_001184027.1;NP_002762.2;NP_031369.2	9486	613578	.	0	0	0	0	0	0	0	0	0	#DIV/0!	#DIV/0!
5648	NM_001031849,NM_001879,NM_139125,NR_033519	MASP1	mannan binding lectin serine peptidase 1	protein_coding	NP_001027019.1;NP_001870.3;NP_624302.1	6901	600521	.	26	0	27	0.131949	0	0.132699	0.322299	0	0.3278	#DIV/0!	#DIV/0!
5649	NM_005045,NM_173054	RELN	reelin	protein_coding	NP_005036.2;NP_774959.1	9957	600514	.	0	0	0	0	0	0	0	0	0	#DIV/0!	#DIV/0!
5650	NM_001207053,NM_001243126,NM_005046,NM_139277	KLK7	kallikrein related peptidase 7	protein_coding	NP_001193982.1;NP_001230055.1;NP_005037.1;NP_644806.1	6368	604438	.	0	0	0	0	0	0	0	0	0	#DIV/0!	#DIV/0!
5651	NM_002772	TMPRSS15	transmembrane serine protease 15	protein_coding	NP_002763.3	9490	606635	.	14	0	6	0.06529	0	0.028837	0.159478	0	0.071235	#DIV/0!	#DIV/0!
5655	NM_001077500,NM_002776,NM_145888	KLK10	kallikrein related peptidase 10	protein_coding	NP_001070968.1;NP_002767.2;NP_665895.1	6358	602673	.	0	0	0	0	0	0	0	0	0	#DIV/0!	#DIV/0!
5657	NM_002777	PRTN3	proteinase 3	protein_coding	NP_002768.3	9495	177020	.	10	0	28	0.186844	0	0.575865	0.456385	0	1.42253	#DIV/0!	#DIV/0!
5670	NM_031246	PSG2	pregnancy specific beta-1-glycoprotein 2	protein_coding	NP_112536.2	9519	176391	.	0	0	0	0	0	0	0	0	0	#DIV/0!	#DIV/0!
5671	NM_021016	PSG3	pregnancy specific beta-1-glycoprotein 3	protein_coding	NP_066296.2	9520	176392	.	0	0	0	0	0	0	0	0	0	#DIV/0!	#DIV/0!
5675	NM_001031850,NM_002782	PSG6	pregnancy specific beta-1-glycoprotein 6	protein_coding	NP_001027020.1;NP_002773.1	9523	176395	.	3	0	0	0.027913	0	0	0.06818	0	0	#DIV/0!	#DIV/0!
5676	NM_001206650,NM_002783	PSG7	pregnancy specific beta-1-glycoprotein 7 (gene/pseudogene)	protein_coding	NP_001193579.1;NP_002774.2	9524	176396	.	0	0	0	0	0	0	0	0	0	#DIV/0!	#DIV/0!
5678	NM_001301707,NM_001301708,NM_001301709,NM_002784	PSG9	pregnancy specific beta-1-glycoprotein 9	protein_coding	NP_001288636.1;NP_001288637.1;NP_001288638.1;NP_002775.3	9526	176398	.	5	0	0	0.045182	0	0	0.110362	0	0	#DIV/0!	#DIV/0!
5680	NM_001113410,NM_002785,NM_203287	PSG11	pregnancy specific beta-1-glycoprotein 11	protein_coding	NP_001106881.1;NP_002776.3;NP_976032.2	9516	176401	.	0	0	0	0	0	0	0	0	0	#DIV/0!	#DIV/0!
5697	NM_004160	PYY	peptide YY	protein_coding	NP_004151.3	9748	600781	.	0	0	0	0	0	0	0	0	0	#DIV/0!	#DIV/0!
5703	gene-PSMC3P1	PSMC3P1	proteasome 26S subunit, ATPase 3 pseudogene 1	pseudogene	.	9550	.	.	0	0	0	0	0	0	0	0	0	#DIV/0!	#DIV/0!
5726	NM_176817	TAS2R38	taste 2 receptor member 38	protein_coding	NP_789787.5	9584	607751	.	0	0	0	0	0	0	0	0	0	#DIV/0!	#DIV/0!
5729	NM_000953,NM_001281469	PTGDR	prostaglandin D2 receptor	protein_coding	NP_000944.1;NP_001268398.1	9591	604687	.	0	0	0	0	0	0	0	0	0	#DIV/0!	#DIV/0!
5732	NM_000956	PTGER2	prostaglandin E receptor 2	protein_coding	NP_000947.2	9594	176804	.	0	0	0	0	0	0	0	0	0	#DIV/0!	#DIV/0!
5737	NM_000959,NM_001039585	PTGFR	prostaglandin F receptor	protein_coding	NP_000950.1;NP_001034674.1	9600	600563	.	0	0	0	0	0	0	0	0	0	#DIV/0!	#DIV/0!
5739	NM_000960	PTGIR	prostaglandin I2 receptor	protein_coding	NP_000951.1	9602	600022	.	3	0	3	0.018558	0	0.019768	0.045329	0	0.048832	#DIV/0!	#DIV/0!
5740	NM_000961	PTGIS	prostaglandin I2 synthase	protein_coding	NP_000952.1	9603	601699	.	0	0	0	0	0	0	0	0	0	#DIV/0!	#DIV/0!
5741	NM_000315,NM_001316352	PTH	parathyroid hormone	protein_coding	NP_000306.1;NP_001303281.1	9606	168450	.	0	0	0	0	0	0	0	0	0	#DIV/0!	#DIV/0!
5744	NM_002820,NM_198964,NM_198965,NM_198966	PTHLH	parathyroid hormone like hormone	protein_coding	NP_002811.1;NP_945315.1;NP_945316.1;NP_945317.1	9607	168470	.	2	0	6	0.020487	0	0.058303	0.050041	0	0.144024	#DIV/0!	#DIV/0!
5745	NM_000316,NM_001184744	PTH1R	parathyroid hormone 1 receptor	protein_coding	NP_000307.1;NP_001171673.1	9608	168468	.	0	0	0	0	0	0	0	0	0	#DIV/0!	#DIV/0!
5746	NM_001309516,NM_001371905,NM_001371906,NM_001371907,NM_005048,NR_163991,NR_163992,NR_163993,NR_163994	PTH2R	parathyroid hormone 2 receptor	protein_coding	NP_001296445.1;NP_001358834.1;NP_001358835.1;NP_001358836.1;NP_005039.1	9609	601469	.	0	0	0	0	0	0	0	0	0	#DIV/0!	#DIV/0!
5760	gene-PTMAP3	PTMAP3	prothymosin alpha pseudogene 3	pseudogene	.	9626	.	.	0	0	0	0	0	0	0	0	0	#DIV/0!	#DIV/0!
5778	NM_001199797,NM_001364877,NM_001364878,NM_002832,NM_080588,NR_037663,NR_037664	PTPN7	protein tyrosine phosphatase non-receptor type 7	protein_coding	NP_001186726.1;NP_001351806.1;NP_001351807.1;NP_002823.3;NP_542155.1	9659	176889	.	0	0	0	0	0	0	0	0	0	#DIV/0!	#DIV/0!
5789	NM_001040712,NM_001171025,NM_002839,NM_130391,NM_130392,NM_130393	PTPRD	protein tyrosine phosphatase receptor type D	protein_coding	NP_001035802.1;NP_001164496.1;NP_002830.1;NP_569075.2;NP_569076.2;NP_569077.2	9668	601598	.	12	0	0	0.021794	0	0	0.053233	0	0	#DIV/0!	#DIV/0!
5793	NM_002841	PTPRG	protein tyrosine phosphatase receptor type G	protein_coding	NP_002832.3	9671	176886	.	0	0	0	0	0	0	0	0	0	#DIV/0!	#DIV/0!
5800	NM_002848,NM_030667,NM_030668,NM_030669,NM_030670,NM_030671	PTPRO	protein tyrosine phosphatase receptor type O	protein_coding	NP_002839.1;NP_109592.1;NP_109593.1;NP_109594.1;NP_109595.1;NP_109596.1	9678	600579	.	0	0	1	0	0	0.003319	0	0	0.008198	#DIV/0!	#DIV/0!
5803	NM_001206838,NM_001206839,NM_001369395,NM_001369396,NM_002851	PTPRZ1	protein tyrosine phosphatase receptor type Z1	protein_coding	NP_001193767.1;NP_001193768.1;NP_001356324.1;NP_001356325.1;NP_002842.2	9685	176891	.	0	0	0	0	0	0	0	0	0	#DIV/0!	#DIV/0!
5816	NM_001315532,NM_002854	PVALB	parvalbumin	protein_coding	NP_001302461.1;NP_002845.1	9704	168890	.	0	0	0	0	0	0	0	0	0	#DIV/0!	#DIV/0!
5897	NM_000536,NM_001243785,NM_001243786	RAG2	recombination activating 2	protein_coding	NP_000527.2;NP_001230714.1;NP_001230715.1	9832	179616	.	0	0	0	0	0	0	0	0	0	#DIV/0!	#DIV/0!
5907	gene-RAP1AP	RAP1AP	RAP1A, member of RAS oncogene family pseudogene	pseudogene	.	9856	.	.	0	0	0	0	0	0	0	0	0	#DIV/0!	#DIV/0!
5919	NM_002889	RARRES2	retinoic acid receptor responder 2	protein_coding	NP_002880.1	9868	601973	.	0	0	0	0	0	0	0	0	0	#DIV/0!	#DIV/0!
5923	NM_001145648,NM_002891,NM_153815	RASGRF1	Ras protein specific guanine nucleotide releasing factor 1	protein_coding	NP_001139120.1;NP_002882.3;NP_722522.1	9875	606600	.	0	0	0	0	0	0	0	0	0	#DIV/0!	#DIV/0!
5940	NM_001320944,NM_001320945,NM_005058	RBMY1A1	RNA binding motif protein Y-linked family 1 member A1	protein_coding	NP_001307873.1;NP_001307874.1;NP_005049.1	9912	400006	.	0	0	0	0	0	0	0	0	0	#DIV/0!	#DIV/0!
5947	NM_001130992,NM_001130993,NM_001365940,NM_002899	RBP1	retinol binding protein 1	protein_coding	NP_001124464.1;NP_001124465.1;NP_001352869.1;NP_002890.2	9919	180260	.	0	0	0	0	0	0	0	0	0	#DIV/0!	#DIV/0!
5948	NM_004164	RBP2	retinol binding protein 2	protein_coding	NP_004155.2	9920	180280	.	0	0	0	0	0	0	0	0	0	#DIV/0!	#DIV/0!
5949	NM_002900	RBP3	retinol binding protein 3	protein_coding	NP_002891.1	9921	180290	.	0	0	0	0	0	0	0	0	0	#DIV/0!	#DIV/0!
5950	NM_001323517,NM_001323518,NM_006744	RBP4	retinol binding protein 4	protein_coding	NP_001310446.1;NP_001310447.1;NP_006735.2	9922	180250	.	0	0	0	0	0	0	0	0	0	#DIV/0!	#DIV/0!
5956	NM_020061	OPN1LW	opsin 1, long wave sensitive	protein_coding	NP_064445.2	9936	300822	.	0	0	0	0	0	0	0	0	0	#DIV/0!	#DIV/0!
5957	NM_002903	RCVRN	recoverin	protein_coding	NP_002894.1	9937	179618	.	0	0	0	0	0	0	0	0	0	#DIV/0!	#DIV/0!
5961	NM_000322	PRPH2	peripherin 2	protein_coding	NP_000313.2	9942	179605	.	0	0	0	0	0	0	0	0	0	#DIV/0!	#DIV/0!
5964	gene-RDXP2	RDXP2	radixin pseudogene 2	pseudogene	.	9946	.	.	0	0	0	0	0	0	0	0	0	#DIV/0!	#DIV/0!
5967	NM_002909	REG1A	regenerating family member 1 alpha	protein_coding	NP_002900.2	9951	167770	.	0	0	0	0	0	0	0	0	0	#DIV/0!	#DIV/0!
5968	NM_006507	REG1B	regenerating family member 1 beta	protein_coding	NP_006498.1	9952	167771	.	0	0	0	0	0	0	0	0	0	#DIV/0!	#DIV/0!
5969	NR_002714	REG1CP	regenerating family member 1 gamma, pseudogene	transcribed_pseudogene	.	9953	.	.	0	0	0	0	0	0	0	0	0	#DIV/0!	#DIV/0!
5973	NM_002910	RENBP	renin binding protein	protein_coding	NP_002901.2	9959	312420	.	0	0	0	0	0	0	0	0	0	#DIV/0!	#DIV/0!
5979	NM_001355216,NM_020630,NM_020975	RET	ret proto-oncogene	protein_coding	NP_001342145.1;NP_065681.1;NP_066124.1	9967	164761	.	0	0	0	0	0	0	0	0	0	#DIV/0!	#DIV/0!
5988	NM_021026	RFPL1	ret finger protein like 1	protein_coding	NP_066306.2	9977	605968	.	0	0	0	0	0	0	0	0	0	#DIV/0!	#DIV/0!
5992	NM_001206691,NM_032491,NM_213594	RFX4	regulatory factor X4	protein_coding	NP_001193620.1;NP_115880.2;NP_998759.1	9985	603958	.	0	0	0	0	0	0	0	0	0	#DIV/0!	#DIV/0!
5995	NM_001012720,NM_001012722,NM_002921	RGR	retinal G protein coupled receptor	protein_coding	NP_001012738.1;NP_001012740.1;NP_002912.2	9990	600342	.	0	0	0	0	0	0	0	0	0	#DIV/0!	#DIV/0!
5996	NM_002922	RGS1	regulator of G protein signaling 1	protein_coding	NP_002913.3	9991	600323	.	0	0	0	0	0	0	0	0	0	#DIV/0!	#DIV/0!
6003	NM_002927,NM_144766	RGS13	regulator of G protein signaling 13	protein_coding	NP_002918.1;NP_658912.1	9995	607190	.	0	0	0	0	0	0	0	0	0	#DIV/0!	#DIV/0!
6004	NM_002928	RGS16	regulator of G protein signaling 16	protein_coding	NP_002919.3	9997	602514	.	0	0	0	0	0	0	0	0	0	#DIV/0!	#DIV/0!
6006	NM_001330430,NM_020485,NM_138616,NM_138617,NM_138618	RHCE	Rh blood group CcEe antigens	protein_coding	NP_001317359.1;NP_065231.3;NP_619522.3;NP_619523.3;NP_619524.5	10008	111700	.	0	0	5	0	0	0.046377	0	0	0.114565	#DIV/0!	#DIV/0!
6007	NM_001127691,NM_001282867,NM_001282868,NM_001282869,NM_001282870,NM_001282871,NM_001282872,NM_016124	RHD	Rh blood group D antigen	protein_coding	NP_001121163.1;NP_001269796.1;NP_001269797.1;NP_001269798.1;NP_001269799.1;NP_001269800.1;NP_001269801.1;NP_057208.2	10009	111680	.	0	0	0	0	0	0	0	0	0	#DIV/0!	#DIV/0!
6010	NM_000539	RHO	rhodopsin	protein_coding	NP_000530.1	10012	180380	.	0	0	0	0	0	0	0	0	0	#DIV/0!	#DIV/0!
6011	NM_002929	GRK1	G protein-coupled receptor kinase 1	protein_coding	NP_002920.1	10013	180381	.	2	0	0	0.009065	0	0	0.022142	0	0	#DIV/0!	#DIV/0!
6013	NM_006911	RLN1	relaxin 1	protein_coding	NP_008842.1	10026	179730	.	0	0	0	0	0	0	0	0	0	#DIV/0!	#DIV/0!
6014	NM_001272077,NM_002930	RIT2	Ras like without CAAX 2	protein_coding	NP_001259006.1;NP_002921.1	10017	609592	.	0	0	0	0	0	0	0	0	0	#DIV/0!	#DIV/0!
6017	NM_000326	RLBP1	retinaldehyde binding protein 1	protein_coding	NP_000317.1	10024	180090	.	0	0	0	0	0	0	0	0	0	#DIV/0!	#DIV/0!
6019	NM_001329191,NM_005059,NM_134441	RLN2	relaxin 2	protein_coding	NP_001316120.1;NP_005050.2;NP_604390.1	10027	179740	.	2	0	0	0.041144	0	0	0.100497	0	0	#DIV/0!	#DIV/0!
6035	NM_002933,NM_198232,NM_198234,NM_198235	RNASE1	ribonuclease A family member 1, pancreatic	protein_coding	NP_002924.1;NP_937875.1;NP_937877.1;NP_937878.1	10044	180440	.	0	0	0	0	0	0	0	0	0	#DIV/0!	#DIV/0!
6036	NM_002934	RNASE2	ribonuclease A family member 2	protein_coding	NP_002925.1	10045	131410	.	0	0	0	0	0	0	0	0	0	#DIV/0!	#DIV/0!
6037	NM_002935	RNASE3	ribonuclease A family member 3	protein_coding	NP_002926.2	10046	131398	.	0	0	0	0	0	0	0	0	0	#DIV/0!	#DIV/0!
6039	NM_005615	RNASE6	ribonuclease A family member k6	protein_coding	NP_005606.1	10048	601981	.	0	0	0	0	0	0	0	0	0	#DIV/0!	#DIV/0!
6074	gene-RNU7-24P	RNU7-24P	RNA, U7 small nuclear 24 pseudogene	pseudogene	.	34120	.	.	0	0	0	0	0	0	0	0	0	#DIV/0!	#DIV/0!
6076	gene-SNORD13P1	SNORD13P1	small nucleolar RNA, C/D box 13 pseudogene 1	pseudogene	.	10110	.	.	0	0	0	0	0	0	0	0	0	#DIV/0!	#DIV/0!
6078	gene-SNORD13P3	SNORD13P3	small nucleolar RNA, C/D box 13 pseudogene 3	pseudogene	.	10112	.	.	0	0	0	0	0	0	0	0	0	#DIV/0!	#DIV/0!
6084	NR_004391	RNY1	RNA, Ro60-associated Y1	Y_RNA	.	10242	601821	.	0	0	0	0	0	0	0	0	0	#DIV/0!	#DIV/0!
6085	NR_004392	RNY3	RNA, Ro60-associated Y3	Y_RNA	.	10243	601822	.	0	0	0	0	0	0	0	0	0	#DIV/0!	#DIV/0!
6086	NR_004393	RNY4	RNA, Ro60-associated Y4	Y_RNA	.	10244	601823	.	0	0	0	0	0	0	0	0	0	#DIV/0!	#DIV/0!
6087	gene-RNY4P1	RNY4P1	RNY4 pseudogene 1	pseudogene	.	10245	.	.	0	0	0	0	0	0	0	0	0	#DIV/0!	#DIV/0!
6088	gene-RNY4P2	RNY4P2	RNY4 pseudogene 2	pseudogene	.	10246	.	.	0	0	0	0	0	0	0	0	0	#DIV/0!	#DIV/0!
6090	NR_001571	RNY5	RNA, Ro60-associated Y5	Y_RNA	.	10248	601824	.	0	0	0	0	0	0	0	0	0	#DIV/0!	#DIV/0!
6092	NM_001128929,NM_001290039,NM_001290040,NM_001290065,NM_002942	ROBO2	roundabout guidance receptor 2	protein_coding	NP_001122401.1;NP_001276968.1;NP_001276969.1;NP_001276994.1;NP_002933.1	10250	602431	.	7	0	9	0.013856	0	0.020682	0.033845	0	0.051089	#DIV/0!	#DIV/0!
6095	NM_002943,NM_134260,NM_134261,NM_134262	RORA	RAR related orphan receptor A	protein_coding	NP_002934.1;NP_599022.1;NP_599023.1;NP_599024.1	10258	600825	.	0	0	0	0	0	0	0	0	0	#DIV/0!	#DIV/0!
6096	NM_001365023,NM_006914	RORB	RAR related orphan receptor B	protein_coding	NP_001351952.1;NP_008845.2	10259	601972	.	0	0	8	0	0	0.016258	0	0	0.040162	#DIV/0!	#DIV/0!
6098	NM_002944	ROS1	ROS proto-oncogene 1, receptor tyrosine kinase	protein_coding	NP_002935.2	10261	165020	.	0	0	0	0	0	0	0	0	0	#DIV/0!	#DIV/0!
6121	NM_000329	RPE65	retinoid isomerohydrolase RPE65	protein_coding	NP_000320.1	10294	180069	.	0	0	0	0	0	0	0	0	0	#DIV/0!	#DIV/0!
6145	gene-RPL21P1	RPL21P1	ribosomal protein L21 pseudogene 1	pseudogene	.	10314	603416	.	3	0	0	0.087934	0	0	0.214786	0	0	#DIV/0!	#DIV/0!
6148	gene-RPL23AP1	RPL23AP1	ribosomal protein L23a pseudogene 1	pseudogene	.	10318	.	.	0	0	0	0	0	0	0	0	0	#DIV/0!	#DIV/0!
6163	gene-RPL32P1	RPL32P1	ribosomal protein L32 pseudogene 1	pseudogene	.	10339	.	.	0	0	0	0	0	0	0	0	0	#DIV/0!	#DIV/0!
6192	NM_001008	RPS4Y1	ribosomal protein S4 Y-linked 1	protein_coding	NP_000999.1	10425	470000	.	0	0	0	0	0	0	0	0	0	#DIV/0!	#DIV/0!
6219	gene-RPS17P2	RPS17P2	ribosomal protein S17 pseudogene 2	pseudogene	.	10398	.	.	0	0	0	0	0	0	0	0	0	#DIV/0!	#DIV/0!
6226	gene-RPS20P4	RPS20P4	ribosomal protein S20 pseudogene 4	pseudogene	.	10407	180464	.	0	0	0	0	0	0	0	0	0	#DIV/0!	#DIV/0!
6244	gene-RRM2P2	RRM2P2	ribonucleotide reductase M2 polypeptide pseudogene 2	pseudogene	.	10454	.	.	0	0	0	0	0	0	0	0	0	#DIV/0!	#DIV/0!
6247	NM_000330	RS1	retinoschisin 1	protein_coding	NP_000321.1	10457	300839	.	0	0	0	0	0	0	0	0	0	#DIV/0!	#DIV/0!
6258	NM_001256570,NM_001256571,NM_006917,NR_033824	RXRG	retinoid X receptor gamma	protein_coding	NP_001243499.1;NP_001243500.1;NP_008848.1	10479	180247	.	0	0	0	0	0	0	0	0	0	#DIV/0!	#DIV/0!
6260	gene-RYKP1	RYKP1	RYK pseudogene 1	pseudogene	.	10482	.	.	1	0	0	0.004913	0	0	0.012	0	0	#DIV/0!	#DIV/0!
6263	NM_001036,NM_001243996	RYR3	ryanodine receptor 3	protein_coding	NP_001027.3;NP_001230925.1	10485	180903	.	0	0	0	0	0	0	0	0	0	#DIV/0!	#DIV/0!
6276	NM_002962	S100A5	S100 calcium binding protein A5	protein_coding	NP_002953.2	10495	176991	.	4	0	4	0.100831	0	0.108838	0.246289	0	0.268857	#DIV/0!	#DIV/0!
6278	NM_002963	S100A7	S100 calcium binding protein A7	protein_coding	NP_002954.2	10497	600353	.	0	0	0	0	0	0	0	0	0	#DIV/0!	#DIV/0!
6279	NM_001319196,NM_001319197,NM_001319198,NM_001319201,NM_002964	S100A8	S100 calcium binding protein A8	protein_coding	NP_001306125.1;NP_001306126.1;NP_001306127.1;NP_001306130.1;NP_002955.2	10498	123885	.	0	0	0	0	0	0	0	0	0	#DIV/0!	#DIV/0!
6280	NM_002965	S100A9	S100 calcium binding protein A9	protein_coding	NP_002956.1	10499	123886	.	0	0	0	0	0	0	0	0	0	#DIV/0!	#DIV/0!
6283	NM_005621	S100A12	S100 calcium binding protein A12	protein_coding	NP_005612.1	10489	603112	.	0	0	0	0	0	0	0	0	0	#DIV/0!	#DIV/0!
6285	NM_006272	S100B	S100 calcium binding protein B	protein_coding	NP_006263.1	10500	176990	.	0	0	0	0	0	0	0	0	0	#DIV/0!	#DIV/0!
6290	NR_026576	SAA3P	serum amyloid A3, pseudogene	transcribed_pseudogene	.	10515	.	.	0	0	0	0	0	0	0	0	0	#DIV/0!	#DIV/0!
6295	NM_000541	SAG	S-antigen visual arrestin	protein_coding	NP_000532.2	10521	181031	.	0	0	0	0	0	0	0	0	0	#DIV/0!	#DIV/0!
6297	NM_001291446,NM_001291447,NM_001364564,NM_005407,NR_111966,NR_111967	SALL2	spalt like transcription factor 2	protein_coding	NP_001278375.1;NP_001278376.1;NP_001351493.1;NP_005398.2	10526	602219	.	0	0	0	0	0	0	0	0	0	#DIV/0!	#DIV/0!
6299	NM_001127892,NM_002968	SALL1	spalt like transcription factor 1	protein_coding	NP_001121364.1;NP_002959.2	10524	602218	.	0	0	0	0	0	0	0	0	0	#DIV/0!	#DIV/0!
6304	NM_001131010,NM_001195470,NM_001322871,NM_001322872,NM_001322873,NM_001322874,NM_001322875,NM_001322876,NM_002971	SATB1	SATB homeobox 1	protein_coding	NP_001124482.1;NP_001182399.1;NP_001309800.1;NP_001309801.1;NP_001309802.1;NP_001309803.1;NP_001309804.1;NP_001309805.1;NP_002962.1	10541	602075	.	0	0	0	0	0	0	0	0	0	#DIV/0!	#DIV/0!
6308	gene-SC4MOP	SC4MOP	sterol-C4-methyl oxidase pseudogene	pseudogene	.	10546	.	.	0	0	0	0	0	0	0	0	0	#DIV/0!	#DIV/0!
6315	NR_002717	ATXN8OS	ATXN8 opposite strand lncRNA	antisense_RNA	.	10561	603680	.	0	0	0	0	0	0	0	0	0	#DIV/0!	#DIV/0!
6317	NM_006919	SERPINB3	serpin family B member 3	protein_coding	NP_008850.1	10569	600517	.	0	0	0	0	0	0	0	0	0	#DIV/0!	#DIV/0!
6318	NM_002974,NM_175041	SERPINB4	serpin family B member 4	protein_coding	NP_002965.1;NP_778206.1	10570	600518	.	0	0	0	0	0	0	0	0	0	#DIV/0!	#DIV/0!
6320	NM_002975	CLEC11A	C-type lectin domain containing 11A	protein_coding	NP_002966.1	10576	604713	.	11	0	4	0.140368	0	0.05413	0.342863	0	0.133714	#DIV/0!	#DIV/0!
6326	NM_001040142,NM_001040143,NM_001371246,NM_001371247,NM_021007	SCN2A	sodium voltage-gated channel alpha subunit 2	protein_coding	NP_001035232.1;NP_001035233.1;NP_001358175.1;NP_001358176.1;NP_066287.2	10588	182390	.	6	0	0	0.013006	0	0	0.031769	0	0	#DIV/0!	#DIV/0!
6327	NM_004588	SCN2B	sodium voltage-gated channel beta subunit 2	protein_coding	NP_004579.1	10589	601327	.	0	0	0	0	0	0	0	0	0	#DIV/0!	#DIV/0!
6328	NM_001081676,NM_001081677,NM_006922	SCN3A	sodium voltage-gated channel alpha subunit 3	protein_coding	NP_001075145.1;NP_001075146.1;NP_008853.3	10590	182391	.	0	0	4	0	0	0.009004	0	0	0.022242	#DIV/0!	#DIV/0!
6330	NM_001142348,NM_001142349,NM_174934,NR_024527	SCN4B	sodium voltage-gated channel beta subunit 4	protein_coding	NP_001135820.1;NP_001135821.1;NP_777594.1	10592	608256	.	2	0	0	0.008422	0	0	0.020571	0	0	#DIV/0!	#DIV/0!
6331	NM_000335,NM_001099404,NM_001099405,NM_001160160,NM_001160161,NM_001354701,NM_198056	SCN5A	sodium voltage-gated channel alpha subunit 5	protein_coding	NP_000326.2;NP_001092874.1;NP_001092875.1;NP_001153632.1;NP_001153633.1;NP_001341630.1;NP_932173.1	10593	600163	.	0	0	0	0	0	0	0	0	0	#DIV/0!	#DIV/0!
6332	NM_002976,NR_045628	SCN7A	sodium voltage-gated channel alpha subunit 7	protein_coding	NP_002967.2	10594	182392	.	0	0	0	0	0	0	0	0	0	#DIV/0!	#DIV/0!
6334	NM_001177984,NM_001330260,NM_001369788,NM_014191	SCN8A	sodium voltage-gated channel alpha subunit 8	protein_coding	NP_001171455.1;NP_001317189.1;NP_001356717.1;NP_055006.1	10596	600702	.	6	0	0	0.009976	0	0	0.024366	0	0	#DIV/0!	#DIV/0!
6336	NM_001293306,NM_001293307,NM_006514	SCN10A	sodium voltage-gated channel alpha subunit 10	protein_coding	NP_001280235.2;NP_001280236.2;NP_006505.3	10582	604427	.	0	0	0	0	0	0	0	0	0	#DIV/0!	#DIV/0!
6338	NM_000336	SCNN1B	sodium channel epithelial 1 beta subunit	protein_coding	NP_000327.2	10600	600760	.	0	0	0	0	0	0	0	0	0	#DIV/0!	#DIV/0!
6340	NM_001039	SCNN1G	sodium channel epithelial 1 gamma subunit	protein_coding	NP_001030.2	10602	600761	.	0	0	0	0	0	0	0	0	0	#DIV/0!	#DIV/0!
6343	NM_021920	SCT	secretin	protein_coding	NP_068739.1	10607	182099	.	0	0	0	0	0	0	0	0	0	#DIV/0!	#DIV/0!
6344	NM_002980	SCTR	secretin receptor	protein_coding	NP_002971.2	10608	182098	.	0	0	0	0	0	0	0	0	0	#DIV/0!	#DIV/0!
6346	NM_002981	CCL1	C-C motif chemokine ligand 1	protein_coding	NP_002972.1	10609	182281	.	0	0	0	0	0	0	0	0	0	#DIV/0!	#DIV/0!
6349	NM_021006,NR_111964	CCL3L1	C-C motif chemokine ligand 3 like 1	protein_coding	NP_066286.1	10628	601395	.	0	0	0	0	0	0	0	0	0	#DIV/0!	#DIV/0!
6351	NM_002984	CCL4	C-C motif chemokine ligand 4	protein_coding	NP_002975.1	10630	182284	.	0	0	0	0	0	0	0	0	0	#DIV/0!	#DIV/0!
6354	NM_006273	CCL7	C-C motif chemokine ligand 7	protein_coding	NP_006264.2	10634	158106	.	0	0	0	0	0	0	0	0	0	#DIV/0!	#DIV/0!
6355	NM_005623	CCL8	C-C motif chemokine ligand 8	protein_coding	NP_005614.2	10635	602283	.	0	0	0	0	0	0	0	0	0	#DIV/0!	#DIV/0!
6356	NM_002986	CCL11	C-C motif chemokine ligand 11	protein_coding	NP_002977.1	10610	601156	.	0	0	0	0	0	0	0	0	0	#DIV/0!	#DIV/0!
6357	NM_005408	CCL13	C-C motif chemokine ligand 13	protein_coding	NP_005399.1	10611	601391	.	0	0	0	0	0	0	0	0	0	#DIV/0!	#DIV/0!
6358	NM_032962,NM_032963	CCL14	C-C motif chemokine ligand 14	protein_coding	NP_116738.1;NP_116739.1	10612	601392	.	0	0	0	0	0	0	0	0	0	#DIV/0!	#DIV/0!
6359	NM_032965	CCL15	C-C motif chemokine ligand 15	protein_coding	NP_116741.2	10613	601393	.	0	0	0	0	0	0	0	0	0	#DIV/0!	#DIV/0!
6360	NM_004590	CCL16	C-C motif chemokine ligand 16	protein_coding	NP_004581.1	10614	601394	.	0	0	0	0	0	0	0	0	0	#DIV/0!	#DIV/0!
6361	NM_002987	CCL17	C-C motif chemokine ligand 17	protein_coding	NP_002978.1	10615	601520	.	0	0	0	0	0	0	0	0	0	#DIV/0!	#DIV/0!
6362	NM_002988	CCL18	C-C motif chemokine ligand 18	protein_coding	NP_002979.1	10616	603757	.	0	0	0	0	0	0	0	0	0	#DIV/0!	#DIV/0!
6363	NM_006274	CCL19	C-C motif chemokine ligand 19	protein_coding	NP_006265.1	10617	602227	.	12	0	8	0.325072	0	0.233725	0.794018	0	0.577359	#DIV/0!	#DIV/0!
6364	NM_001130046,NM_004591	CCL20	C-C motif chemokine ligand 20	protein_coding	NP_001123518.1;NP_004582.1	10619	601960	.	0	0	0	0	0	0	0	0	0	#DIV/0!	#DIV/0!
6367	NM_002990	CCL22	C-C motif chemokine ligand 22	protein_coding	NP_002981.2	10621	602957	.	0	0	2	0	0	0.014082	0	0	0.034786	#DIV/0!	#DIV/0!
6368	NM_005064,NM_145898	CCL23	C-C motif chemokine ligand 23	protein_coding	NP_005055.3;NP_665905.2	10622	602494	.	0	0	0	0	0	0	0	0	0	#DIV/0!	#DIV/0!
6369	NM_001371193,NM_002991	CCL24	C-C motif chemokine ligand 24	protein_coding	NP_001358122.1;NP_002982.2	10623	602495	.	0	0	0	0	0	0	0	0	0	#DIV/0!	#DIV/0!
6370	NM_001201359,NM_005624	CCL25	C-C motif chemokine ligand 25	protein_coding	NP_001188288.1;NP_005615.2	10624	602565	.	0	0	0	0	0	0	0	0	0	#DIV/0!	#DIV/0!
6372	NM_002993	CXCL6	C-X-C motif chemokine ligand 6	protein_coding	NP_002984.1	10643	138965	.	0	0	0	0	0	0	0	0	0	#DIV/0!	#DIV/0!
6373	NM_001302123,NM_005409	CXCL11	C-X-C motif chemokine ligand 11	protein_coding	NP_001289052.1;NP_005400.1	10638	604852	.	0	0	0	0	0	0	0	0	0	#DIV/0!	#DIV/0!
6374	NM_002994	CXCL5	C-X-C motif chemokine ligand 5	protein_coding	NP_002985.1	10642	600324	.	0	0	0	0	0	0	0	0	0	#DIV/0!	#DIV/0!
6375	NM_002995	XCL1	X-C motif chemokine ligand 1	protein_coding	NP_002986.1	10645	600250	.	0	0	0	0	0	0	0	0	0	#DIV/0!	#DIV/0!
6376	NM_001304392,NM_002996	CX3CL1	C-X3-C motif chemokine ligand 1	protein_coding	NP_001291321.1;NP_002987.1	10647	601880	.	0	0	0	0	0	0	0	0	0	#DIV/0!	#DIV/0!
6387	NM_000609,NM_001033886,NM_001178134,NM_001277990,NM_199168	CXCL12	C-X-C motif chemokine ligand 12	protein_coding	NP_000600.1;NP_001029058.1;NP_001171605.1;NP_001264919.1;NP_954637.1	10672	600835	.	0	0	0	0	0	0	0	0	0	#DIV/0!	#DIV/0!
6401	NM_000450	SELE	selectin E	protein_coding	NP_000441.2	10718	131210	.	0	0	0	0	0	0	0	0	0	#DIV/0!	#DIV/0!
6402	NM_000655,NR_029467	SELL	selectin L	protein_coding	NP_000646.3	10720	153240	.	2	0	0	0.016273	0	0	0.039749	0	0	#DIV/0!	#DIV/0!
6403	NM_003005	SELP	selectin P	protein_coding	NP_002996.2	10721	173610	.	0	0	0	0	0	0	0	0	0	#DIV/0!	#DIV/0!
6406	NM_003007	SEMG1	semenogelin 1	protein_coding	NP_002998.1	10742	182140	.	0	0	0	0	0	0	0	0	0	#DIV/0!	#DIV/0!
6407	NM_003008	SEMG2	semenogelin 2	protein_coding	NP_002999.1	10743	182141	.	0	0	0	0	0	0	0	0	0	#DIV/0!	#DIV/0!
6422	NM_003012	SFRP1	secreted frizzled related protein 1	protein_coding	NP_003003.3	10776	604156	.	7	0	4	0.029337	0	0.01558	0.071659	0	0.038486	#DIV/0!	#DIV/0!
6423	NM_003013	SFRP2	secreted frizzled related protein 2	protein_coding	NP_003004.1	10777	604157	.	0	0	0	0	0	0	0	0	0	#DIV/0!	#DIV/0!
6424	NM_003014	SFRP4	secreted frizzled related protein 4	protein_coding	NP_003005.2	10778	606570	.	0	0	0	0	0	0	0	0	0	#DIV/0!	#DIV/0!
6425	NM_003015	SFRP5	secreted frizzled related protein 5	protein_coding	NP_003006.2	10779	604158	.	0	0	0	0	0	0	0	0	0	#DIV/0!	#DIV/0!
6439	NM_000542,NM_001367281,NM_198843	SFTPB	surfactant protein B	protein_coding	NP_000533.4;NP_001354210.1;NP_942140.3	10801	178640	.	0	0	0	0	0	0	0	0	0	#DIV/0!	#DIV/0!
6440	NM_001172357,NM_001172410,NM_001317778,NM_001317779,NM_001317780,NM_003018	SFTPC	surfactant protein C	protein_coding	NP_001165828.1;NP_001165881.1;NP_001304707.1;NP_001304708.1;NP_001304709.1;NP_003009.2	10802	178620	.	3	0	4	0.044998	0	0.069588	0.109911	0	0.171902	#DIV/0!	#DIV/0!
6441	NM_003019	SFTPD	surfactant protein D	protein_coding	NP_003010.4	10803	178635	.	0	0	0	0	0	0	0	0	0	#DIV/0!	#DIV/0!
6442	NM_000023,NM_001135697,NR_135553	SGCA	sarcoglycan alpha	protein_coding	NP_000014.1;NP_001129169.1	10805	600119	.	14	0	12	0.183024	0	0.166214	0.447054	0	0.410589	#DIV/0!	#DIV/0!
6444	NM_000337,NM_001128209,NM_172244	SGCD	sarcoglycan delta	protein_coding	NP_000328.2;NP_001121681.1;NP_758447.1	10807	601411	.	0	0	0	0	0	0	0	0	0	#DIV/0!	#DIV/0!
6445	NM_000231	SGCG	sarcoglycan gamma	protein_coding	NP_000222.1	10809	608896	.	0	0	0	0	0	0	0	0	0	#DIV/0!	#DIV/0!
6450	NM_001001713,NM_001317740,NM_001317741,NM_001317742,NM_007341	SH3BGR	SH3 domain binding glutamate rich protein	protein_coding	NP_001001713.1;NP_001304669.1;NP_001304670.1;NP_001304671.1;NP_031367.1	10822	602230	.	3	0	2	0.04502	0	0.028104	0.109965	0	0.069423	#DIV/0!	#DIV/0!
6457	NM_001301108,NM_001301109,NM_001324182,NM_001324183,NM_001324184,NM_001324185,NM_001324186,NM_001324187,NM_003027,NR_125370,NR_136711,NR_136712,NR_136713,NR_136714	SH3GL3	SH3 domain containing GRB2 like 3, endophilin A3	protein_coding	NP_001288037.1;NP_001288038.1;NP_001311111.1;NP_001311112.1;NP_001311113.1;NP_001311114.1;NP_001311115.1;NP_001311116.1;NP_003018.3	10832	603362	.	0	0	0	0	0	0	0	0	0	#DIV/0!	#DIV/0!
6465	gene-SHC1P1	SHC1P1	SHC adaptor protein 1 pseudogene 1	pseudogene	.	10841	.	.	0	0	0	0	0	0	0	0	0	#DIV/0!	#DIV/0!
6466	gene-SHC1P2	SHC1P2	SHC adaptor protein 1 pseudogene 2	pseudogene	.	10842	600739	.	0	0	0	0	0	0	0	0	0	#DIV/0!	#DIV/0!
6469	NM_000193,NM_001310462,NR_132318,NR_132319	SHH	sonic hedgehog signaling molecule	protein_coding	NP_000184.1;NP_001297391.1	10848	600725	.	7	0	3	0.024879	0	0.008834	0.06077	0	0.021822	#DIV/0!	#DIV/0!
6471	gene-SHMT1P1	SHMT1P1	serine hydroxymethyltransferase 1 (soluble) pseudogene 1	pseudogene	.	10851	.	.	0	0	0	0	0	0	0	0	0	#DIV/0!	#DIV/0!
6473	NM_000451,NM_000451_dup1,NM_006883,NM_006883_dup1	SHOX	short stature homeobox	protein_coding	NP_000442.1;NP_006874.1	10853	400020	.	0	0	0	0	0	0	0	0	0	#DIV/0!	#DIV/0!
6476	NM_001041	SI	sucrase-isomaltase	protein_coding	NP_001032.2	10856	609845	.	0	0	0	0	0	0	0	0	0	#DIV/0!	#DIV/0!
6480	NM_001353916,NM_003032,NM_173216,NM_173217	ST6GAL1	ST6 beta-galactoside alpha-2,6-sialyltransferase 1	protein_coding	NP_001340845.1;NP_003023.1;NP_775323.1;NP_775324.1	10860	109675	.	4	0	8	0.016711	0	0.031753	0.040817	0	0.078437	#DIV/0!	#DIV/0!
6492	NM_005068	SIM1	SIM bHLH transcription factor 1	protein_coding	NP_005059.2	10882	603128	.	0	0	0	0	0	0	0	0	0	#DIV/0!	#DIV/0!
6495	NM_005982	SIX1	SIX homeobox 1	protein_coding	NP_005973.1	10887	601205	.	21	0	12	0.100911	0	0.059204	0.246484	0	0.146249	#DIV/0!	#DIV/0!
6496	NM_005413	SIX3	SIX homeobox 3	protein_coding	NP_005404.1	10889	603714	.	0	0	0	0	0	0	0	0	0	#DIV/0!	#DIV/0!
6503	NM_001045556,NM_001045557,NM_001282964,NM_001282965,NM_006748	SLA	Src like adaptor	protein_coding	NP_001039021.1;NP_001039022.2;NP_001269893.1;NP_001269894.1;NP_006739.2	10902	601099	.	0	0	0	0	0	0	0	0	0	#DIV/0!	#DIV/0!
6504	NM_001330754,NM_003037,NR_104399,NR_104400,NR_104401	SLAMF1	signaling lymphocytic activation molecule family member 1	protein_coding	NP_001317683.1;NP_003028.1	10903	603492	.	0	0	0	0	0	0	0	0	0	#DIV/0!	#DIV/0!
6506	NM_001195728,NM_001252652,NM_004171	SLC1A2	solute carrier family 1 member 2	protein_coding	NP_001182657.1;NP_001239581.1;NP_004162.2	10940	600300	.	0	0	0	0	0	0	0	0	0	#DIV/0!	#DIV/0!
6508	NM_001326559,NM_005070,NM_201574,NR_048551	SLC4A3	solute carrier family 4 member 3	protein_coding	NP_001313488.1;NP_005061.3;NP_963868.2	11029	106195	.	8	0	10	0.03542	0	0.044822	0.086518	0	0.110723	#DIV/0!	#DIV/0!
6511	NM_001272087,NM_001272088,NM_005071,NR_073589	SLC1A6	solute carrier family 1 member 6	protein_coding	NP_001259016.1;NP_001259017.1;NP_005062.1	10944	600637	.	0	0	0	0	0	0	0	0	0	#DIV/0!	#DIV/0!
6512	NM_001287595,NM_001287596,NM_001287597,NM_006671,NR_109858	SLC1A7	solute carrier family 1 member 7	protein_coding	NP_001274524.1;NP_001274525.1;NP_001274526.1;NP_006662.3	10945	604471	.	0	0	0	0	0	0	0	0	0	#DIV/0!	#DIV/0!
6514	NM_000340,NM_001278658,NM_001278659	SLC2A2	solute carrier family 2 member 2	protein_coding	NP_000331.1;NP_001265587.1;NP_001265588.1	11006	138160	.	0	0	0	0	0	0	0	0	0	#DIV/0!	#DIV/0!
6523	NM_000343,NM_001256314	SLC5A1	solute carrier family 5 member 1	protein_coding	NP_000334.1;NP_001243243.1	11036	182380	.	0	0	0	0	0	0	0	0	0	#DIV/0!	#DIV/0!
6527	NM_014227	SLC5A4	solute carrier family 5 member 4	protein_coding	NP_055042.1	11039	.	.	0	0	0	0	0	0	0	0	0	#DIV/0!	#DIV/0!
6529	NM_001348250,NM_001348251,NM_001348252,NM_001348253,NM_003042	SLC6A1	solute carrier family 6 member 1	protein_coding	NP_001335179.1;NP_001335180.1;NP_001335181.1;NP_001335182.1;NP_003033.3	11042	137165	.	0	0	0	0	0	0	0	0	0	#DIV/0!	#DIV/0!
6530	NM_001043,NM_001172501,NM_001172502,NM_001172504	SLC6A2	solute carrier family 6 member 2	protein_coding	NP_001034.1;NP_001165972.1;NP_001165973.1;NP_001165975.1	11048	163970	.	0	0	0	0	0	0	0	0	0	#DIV/0!	#DIV/0!
6532	NM_001045	SLC6A4	solute carrier family 6 member 4	protein_coding	NP_001036.1	11050	182138	.	0	0	0	0	0	0	0	0	0	#DIV/0!	#DIV/0!
6534	NM_014228	SLC6A7	solute carrier family 6 member 7	protein_coding	NP_055043.2	11054	606205	.	0	0	0	0	0	0	0	0	0	#DIV/0!	#DIV/0!
6538	NM_001317406,NM_014229	SLC6A11	solute carrier family 6 member 11	protein_coding	NP_001304335.1;NP_055044.1	11044	607952	.	0	0	0	0	0	0	0	0	0	#DIV/0!	#DIV/0!
6539	NM_001122847,NM_001122848,NM_001206931,NM_003044	SLC6A12	solute carrier family 6 member 12	protein_coding	NP_001116319.1;NP_001116320.1;NP_001193860.1;NP_003035.3	11045	603080	.	0	0	0	0	0	0	0	0	0	#DIV/0!	#DIV/0!
6540	NM_001190997,NM_001243392,NM_016615	SLC6A13	solute carrier family 6 member 13	protein_coding	NP_001177926.1;NP_001230321.1;NP_057699.2	11046	615097	.	0	0	0	0	0	0	0	0	0	#DIV/0!	#DIV/0!
6545	NM_004173	SLC7A4	solute carrier family 7 member 4	protein_coding	NP_004164.2	11062	603752	.	0	0	0	0	0	0	0	0	0	#DIV/0!	#DIV/0!
6547	NM_001130417,NM_033262,NM_058240,NM_182932,NM_182936,NM_183002,NR_104122	SLC8A3	solute carrier family 8 member A3	protein_coding	NP_001123889.1;NP_150287.1;NP_489479.1;NP_891977.1;NP_891981.1;NP_892114.1	11070	607991	.	0	0	0	0	0	0	0	0	0	#DIV/0!	#DIV/0!
6549	NM_003048	SLC9A2	solute carrier family 9 member A2	protein_coding	NP_003039.2	11072	600530	.	0	0	4	0	0	0.013833	0	0	0.034171	#DIV/0!	#DIV/0!
6551	gene-SLC9A3P1	SLC9A3P1	solute carrier family 9 member 3 pseudogene 1	pseudogene	.	11074	.	.	0	0	0	0	0	0	0	0	0	#DIV/0!	#DIV/0!
6554	NM_003049	SLC10A1	solute carrier family 10 member 1	protein_coding	NP_003040.1	10905	182396	.	0	0	0	0	0	0	0	0	0	#DIV/0!	#DIV/0!
6555	NM_000452	SLC10A2	solute carrier family 10 member 2	protein_coding	NP_000443.2	10906	601295	.	0	0	0	0	0	0	0	0	0	#DIV/0!	#DIV/0!
6561	NM_001324400,NM_022444	SLC13A1	solute carrier family 13 member 1	protein_coding	NP_001311329.1;NP_071889.2	10916	606193	.	0	0	0	0	0	0	0	0	0	#DIV/0!	#DIV/0!
6563	NM_001128588,NM_001146036,NM_001146037,NM_001308278,NM_001308279,NM_015865	SLC14A1	solute carrier family 14 member 1 (Kidd blood group)	protein_coding	NP_001122060.3;NP_001139508.2;NP_001139509.1;NP_001295207.1;NP_001295208.1;NP_056949.4	10918	613868	.	0	0	0	0	0	0	0	0	0	#DIV/0!	#DIV/0!
6564	NM_005073	SLC15A1	solute carrier family 15 member 1	protein_coding	NP_005064.1	10920	600544	.	0	0	0	0	0	0	0	0	0	#DIV/0!	#DIV/0!
6567	NM_006517	SLC16A2	solute carrier family 16 member 2	protein_coding	NP_006508.2	10923	300095	.	0	0	0	0	0	0	0	0	0	#DIV/0!	#DIV/0!
6568	NM_005074	SLC17A1	solute carrier family 17 member 1	protein_coding	NP_005065.2	10929	182308	.	0	0	0	0	0	0	0	0	0	#DIV/0!	#DIV/0!
6569	NM_001167579,NM_003052	SLC34A1	solute carrier family 34 member 1	protein_coding	NP_001161051.1;NP_003043.3	11019	182309	.	0	0	0	0	0	0	0	0	0	#DIV/0!	#DIV/0!
6570	NM_001135691,NM_001142324,NM_001142325,NM_003053	SLC18A1	solute carrier family 18 member A1	protein_coding	NP_001129163.1;NP_001135796.1;NP_001135797.1;NP_003044.1	10934	193002	.	0	0	2	0	0	0.013892	0	0	0.034316	#DIV/0!	#DIV/0!
6571	NM_003054	SLC18A2	solute carrier family 18 member A2	protein_coding	NP_003045.2	10935	193001	.	1	0	0	0.001194	0	0	0.002916	0	0	#DIV/0!	#DIV/0!
6572	NM_003055	SLC18A3	solute carrier family 18 member A3	protein_coding	NP_003046.2	10936	600336	.	0	0	0	0	0	0	0	0	0	#DIV/0!	#DIV/0!
6579	NM_021094,NM_134431	SLCO1A2	solute carrier organic anion transporter family member 1A2	protein_coding	NP_066580.1;NP_602307.1	10956	602883	.	0	0	0	0	0	0	0	0	0	#DIV/0!	#DIV/0!
6582	NM_003058	SLC22A2	solute carrier family 22 member 2	protein_coding	NP_003049.2	10966	602608	.	0	0	2	0	0	0.017052	0	0	0.042122	#DIV/0!	#DIV/0!
6586	NM_001271946,NM_003062	SLIT3	slit guidance ligand 3	protein_coding	NP_001258875.2;NP_003053.2	11087	603745	.	3	0	0	0.005941	0	0	0.014511	0	0	#DIV/0!	#DIV/0!
6588	NM_003063	SLN	sarcolipin	protein_coding	NP_003054.1	11089	602203	.	6	0	0	0.142783	0	0	0.348761	0	0	#DIV/0!	#DIV/0!
6608	NM_005631	SMO	smoothened, frizzled class receptor	protein_coding	NP_005622.1	11119	601500	.	2	0	2	0.009697	0	0.010329	0.023685	0	0.025515	#DIV/0!	#DIV/0!
6620	NM_001001502,NM_001318034,NM_001318035,NM_001318036,NM_001318037,NM_001363140,NM_003085	SNCB	synuclein beta	protein_coding	NP_001001502.1;NP_001304963.1;NP_001304964.1;NP_001304965.1;NP_001304966.1;NP_001350069.1;NP_003076.1	11140	602569	.	0	0	0	0	0	0	0	0	0	#DIV/0!	#DIV/0!
6638	NM_001349454,NM_001349455,NM_001349456,NM_001349457,NM_001349458,NM_001349459,NM_001349460,NM_001349461,NM_001349462,NM_001349463,NM_001349464,NM_001349465,NM_003097,NM_022805,NM_022806,NM_022807,NM_022808	SNRPN	small nuclear ribonucleoprotein polypeptide N	protein_coding	NP_001336383.1;NP_001336384.1;NP_001336385.1;NP_001336386.1;NP_001336387.1;NP_001336388.1;NP_001336389.1;NP_001336390.1;NP_001336391.1;NP_001336392.1;NP_001336393.1;NP_001336394.1;NP_003088.1;NP_073716.1;NP_073717.1;NP_073718.1;NP_073719.1	11164	182279	.	0	0	0	0	0	0	0	0	0	#DIV/0!	#DIV/0!
6649	NM_003102	SOD3	superoxide dismutase 3	protein_coding	NP_003093.2	11181	185490	.	0	0	0	0	0	0	0	0	0	#DIV/0!	#DIV/0!
6656	NM_005986	SOX1	SRY-box transcription factor 1	protein_coding	NP_005977.2	11189	602148	.	0	0	0	0	0	0	0	0	0	#DIV/0!	#DIV/0!
6657	NM_003106	SOX2	SRY-box transcription factor 2	protein_coding	NP_003097.1	11195	184429	.	0	0	0	0	0	0	0	0	0	#DIV/0!	#DIV/0!
6658	NM_005634	SOX3	SRY-box transcription factor 3	protein_coding	NP_005625.2	11199	313430	.	0	0	0	0	0	0	0	0	0	#DIV/0!	#DIV/0!
6660	NM_001261414,NM_001261415,NM_001330785,NM_006940,NM_152989,NM_178010	SOX5	SRY-box transcription factor 5	protein_coding	NP_001248343.1;NP_001248344.1;NP_001317714.1;NP_008871.3;NP_694534.1;NP_821078.1	11201	604975	.	0	0	0	0	0	0	0	0	0	#DIV/0!	#DIV/0!
6661	gene-SOX5P1	SOX5P1	SOX5 pseudogene 1	pseudogene	.	11202	.	.	0	0	0	0	0	0	0	0	0	#DIV/0!	#DIV/0!
6662	NM_000346	SOX9	SRY-box transcription factor 9	protein_coding	NP_000337.1	11204	608160	.	0	0	0	0	0	0	0	0	0	#DIV/0!	#DIV/0!
6663	NM_006941	SOX10	SRY-box transcription factor 10	protein_coding	NP_008872.1	11190	602229	.	0	0	0	0	0	0	0	0	0	#DIV/0!	#DIV/0!
6677	NM_001174044,NM_001174045,NM_001174046,NM_003117,NM_153189	SPAM1	sperm adhesion molecule 1	protein_coding	NP_001167515.1;NP_001167516.1;NP_001167517.1;NP_003108.2;NP_694859.1	11217	600930	.	0	0	0	0	0	0	0	0	0	#DIV/0!	#DIV/0!
6678	NM_001309443,NM_001309444,NM_003118	SPARC	secreted protein acidic and cysteine rich	protein_coding	NP_001296372.1;NP_001296373.1;NP_003109.1	11219	182120	.	0	0	8	0	0	0.0439	0	0	0.108444	#DIV/0!	#DIV/0!
6688	NM_001080547,NM_003120	SPI1	Spi-1 proto-oncogene	protein_coding	NP_001074016.1;NP_003111.2	11241	165170	.	0	0	0	0	0	0	0	0	0	#DIV/0!	#DIV/0!
6691	NM_001271718,NM_001271719,NM_001271720,NM_001271721,NM_001271722,NM_021114,NR_073417,NR_073418,NR_073419	SPINK2	serine peptidase inhibitor, Kazal type 2	protein_coding	NP_001258647.1;NP_001258648.1;NP_001258649.1;NP_001258650.1;NP_001258651.1;NP_066937.1	11245	605753	.	0	0	0	0	0	0	0	0	0	#DIV/0!	#DIV/0!
6692	NM_001032367,NM_003710,NM_181642	SPINT1	serine peptidase inhibitor, Kunitz type 1	protein_coding	NP_001027539.1;NP_003701.1;NP_857593.1	11246	605123	.	21	0	6	0.133369	0	0.036289	0.325767	0	0.089644	#DIV/0!	#DIV/0!
6693	NM_001030288,NM_003123	SPN	sialophorin	protein_coding	NP_001025459.1;NP_003114.1	11249	182160	.	28	0	14	0.073486	0	0.038207	0.179496	0	0.094382	#DIV/0!	#DIV/0!
6694	NM_006944	SPP2	secreted phosphoprotein 2	protein_coding	NP_008875.1	11256	602637	.	0	0	0	0	0	0	0	0	0	#DIV/0!	#DIV/0!
6698	NM_001199828,NM_005987	SPRR1A	small proline rich protein 1A	protein_coding	NP_001186757.1;NP_005978.2	11259	182265	.	0	0	0	0	0	0	0	0	0	#DIV/0!	#DIV/0!
6699	NM_003125	SPRR1B	small proline rich protein 1B	protein_coding	NP_003116.2	11260	182266	.	0	0	0	0	0	0	0	0	0	#DIV/0!	#DIV/0!
6701	NM_001017418	SPRR2B	small proline rich protein 2B	protein_coding	NP_001017418.1	11262	182268	.	6	0	2	0.145995	0	0.050489	0.356607	0	0.124721	#DIV/0!	#DIV/0!
6702	NR_003062	SPRR2C	small proline rich protein 2C (pseudogene)	transcribed_pseudogene	.	11263	182269	.	0	0	0	0	0	0	0	0	0	#DIV/0!	#DIV/0!
6704	NM_001024209	SPRR2E	small proline rich protein 2E	protein_coding	NP_001019380.2	11265	617588	.	9	0	7	0.241374	0	0.186235	0.589579	0	0.460048	#DIV/0!	#DIV/0!
6705	NM_001014450	SPRR2F	small proline rich protein 2F	protein_coding	NP_001014450.1	11266	617589	.	0	0	0	0	0	0	0	0	0	#DIV/0!	#DIV/0!
6706	NM_001014291	SPRR2G	small proline rich protein 2G	protein_coding	NP_001014313.1	11267	617590	.	0	0	0	0	0	0	0	0	0	#DIV/0!	#DIV/0!
6707	NM_001097589,NM_005416	SPRR3	small proline rich protein 3	protein_coding	NP_001091058.1;NP_005407.1	11268	182271	.	0	0	0	0	0	0	0	0	0	#DIV/0!	#DIV/0!
6716	NM_000348	SRD5A2	steroid 5 alpha-reductase 2	protein_coding	NP_000339.2	11285	607306	.	2	0	0	0.008535	0	0	0.020849	0	0	#DIV/0!	#DIV/0!
6718	NM_001190906,NM_001190907,NM_005989	AKR1D1	aldo-keto reductase family 1 member D1	protein_coding	NP_001177835.1;NP_001177836.1;NP_005980.1	388	604741	.	0	0	0	0	0	0	0	0	0	#DIV/0!	#DIV/0!
6719	NR_028597	SRD5A1P1	steroid 5 alpha-reductase 1 pseudogene 1	transcribed_pseudogene	.	11286	.	.	0	0	0	0	0	0	0	0	0	#DIV/0!	#DIV/0!
6725	NM_080823	SRMS	src-related kinase lacking C-terminal regulatory tyrosine and N-terminal myristylation sites	protein_coding	NP_543013.1	11298	617797	.	51	0	82	0.406689	0	0.693965	0.993376	0	1.71427	#DIV/0!	#DIV/0!
6736	NM_003140	SRY	sex determining region Y	protein_coding	NP_003131.1	11311	480000	.	0	0	0	0	0	0	0	0	0	#DIV/0!	#DIV/0!
6750	NM_001048	SST	somatostatin	protein_coding	NP_001039.1	11329	182450	.	0	0	0	0	0	0	0	0	0	#DIV/0!	#DIV/0!
6752	NM_001050	SSTR2	somatostatin receptor 2	protein_coding	NP_001041.1	11331	182452	.	0	0	0	0	0	0	0	0	0	#DIV/0!	#DIV/0!
6753	NM_001051,NM_001278687	SSTR3	somatostatin receptor 3	protein_coding	NP_001042.1;NP_001265616.1	11332	182453	.	0	0	0	0	0	0	0	0	0	#DIV/0!	#DIV/0!
6754	NM_001052	SSTR4	somatostatin receptor 4	protein_coding	NP_001043.2	11333	182454	.	0	0	0	0	0	0	0	0	0	#DIV/0!	#DIV/0!
6757	NM_001278697,NM_003147,NM_175698	SSX2	SSX family member 2	protein_coding	NP_001265626.1;NP_003138.3;NP_783629.1	11336	300192	.	0	0	0	0	0	0	0	0	0	#DIV/0!	#DIV/0!
6758	NM_021015,NM_175723	SSX5	SSX family member 5	protein_coding	NP_066295.3;NP_783729.1	11339	300327	.	0	0	0	0	0	0	0	0	0	#DIV/0!	#DIV/0!
6771	gene-STARP1	STARP1	steroidogenic acute regulatory protein pseudogene 1	pseudogene	.	11360	.	.	0	0	0	0	0	0	0	0	0	#DIV/0!	#DIV/0!
6779	NM_001009181,NM_003154	STATH	statherin	protein_coding	NP_001009181.1;NP_003145.1	11369	184470	.	0	0	0	0	0	0	0	0	0	#DIV/0!	#DIV/0!
6781	NM_003155	STC1	stanniocalcin 1	protein_coding	NP_003146.1	11373	601185	.	8	0	16	0.036177	0	0.080385	0.088367	0	0.198572	#DIV/0!	#DIV/0!
6783	NM_005420	SULT1E1	sulfotransferase family 1E member 1	protein_coding	NP_005411.1	11377	600043	.	0	0	0	0	0	0	0	0	0	#DIV/0!	#DIV/0!
6785	NM_022726	ELOVL4	ELOVL fatty acid elongase 4	protein_coding	NP_073563.1	14415	605512	.	0	0	0	0	0	0	0	0	0	#DIV/0!	#DIV/0!
6803	gene-STSP1	STSP1	steroid sulfatase (microsomal) pseudogene 1	pseudogene	.	11426	.	.	0	0	0	0	0	0	0	0	0	#DIV/0!	#DIV/0!
6819	NM_001056,NM_176825	SULT1C2	sulfotransferase family 1C member 2	protein_coding	NP_001047.1;NP_789795.1	11456	602385	.	0	0	5	0	0	0.032838	0	0	0.081118	#DIV/0!	#DIV/0!
6824	gene-ETF1P1	ETF1P1	eukaryotic translation termination factor 1 pseudogene 1	pseudogene	.	3478	.	.	0	0	0	0	0	0	0	0	0	#DIV/0!	#DIV/0!
6825	gene-ETF1P2	ETF1P2	eukaryotic translation termination factor 1 pseudogene 2	pseudogene	.	3479	.	.	2	0	0	0.011312	0	0	0.027631	0	0	#DIV/0!	#DIV/0!
6846	NM_003175	XCL2	X-C motif chemokine ligand 2	protein_coding	NP_003166.1	10646	604828	.	0	0	0	0	0	0	0	0	0	#DIV/0!	#DIV/0!
6847	NM_001282541,NM_001282542,NM_003176,NR_104211	SYCP1	synaptonemal complex protein 1	protein_coding	NP_001269470.1;NP_001269471.1;NP_003167.2	11487	602162	.	0	0	0	0	0	0	0	0	0	#DIV/0!	#DIV/0!
6850	NM_001135052,NM_001174167,NM_001174168,NM_003177	SYK	spleen associated tyrosine kinase	protein_coding	NP_001128524.1;NP_001167638.1;NP_001167639.1;NP_003168.2	11491	600085	.	0	0	0	0	0	0	0	0	0	#DIV/0!	#DIV/0!
6860	NM_020783	SYT4	synaptotagmin 4	protein_coding	NP_065834.1	11512	600103	.	6	0	0	0.029392	0	0	0.071794	0	0	#DIV/0!	#DIV/0!
6862	NM_001270484,NM_001366285,NM_001366286,NM_003181	TBXT	T-box transcription factor T	protein_coding	NP_001257413.1;NP_001353214.1;NP_001353215.1;NP_003172.1	11515	601397	.	0	0	0	0	0	0	0	0	0	#DIV/0!	#DIV/0!
6863	NM_003182,NM_013996,NM_013997,NM_013998	TAC1	tachykinin precursor 1	protein_coding	NP_003173.1;NP_054702.1;NP_054703.1;NP_054704.1	11517	162320	.	0	0	0	0	0	0	0	0	0	#DIV/0!	#DIV/0!
6866	NM_001178054,NM_013251,NR_033654,NR_135164,NR_135165,NR_135166	TAC3	tachykinin precursor 3	protein_coding	NP_001171525.1;NP_037383.1	11521	162330	.	28	0	14	0.657249	0	0.253111	1.60539	0	0.625247	#DIV/0!	#DIV/0!
6869	NM_001058,NM_015727	TACR1	tachykinin receptor 1	protein_coding	NP_001049.1;NP_056542.1	11526	162323	.	2	0	0	0.008069	0	0	0.01971	0	0	#DIV/0!	#DIV/0!
6870	NM_001059	TACR3	tachykinin receptor 3	protein_coding	NP_001050.1	11528	162332	.	0	0	0	0	0	0	0	0	0	#DIV/0!	#DIV/0!
6886	NM_001287347,NM_001290403,NM_001290404,NM_001290405,NM_001290406,NM_003189	TAL1	TAL bHLH transcription factor 1, erythroid differentiation factor	protein_coding	NP_001274276.1;NP_001277332.1;NP_001277333.1;NP_001277334.1;NP_001277335.1;NP_003180.1	11556	187040	.	0	0	0	0	0	0	0	0	0	#DIV/0!	#DIV/0!
6887	NM_005421	TAL2	TAL bHLH transcription factor 2	protein_coding	NP_005412.1	11557	186855	.	0	0	0	0	0	0	0	0	0	#DIV/0!	#DIV/0!
6889	gene-TALDO1P1	TALDO1P1	transaldolase 1 pseudogene 1	pseudogene	.	11560	.	.	0	0	0	0	0	0	0	0	0	#DIV/0!	#DIV/0!
6896	gene-TARBP2P1	TARBP2P1	TARBP2 pseudogene 1	pseudogene	.	11570	.	.	0	0	0	0	0	0	0	0	0	#DIV/0!	#DIV/0!
6900	NM_001346083,NM_005076,NR_144350	CNTN2	contactin 2	protein_coding	NP_001333012.1;NP_005067.1	2172	190197	.	0	0	0	0	0	0	0	0	0	#DIV/0!	#DIV/0!
6906	NM_000354	SERPINA7	serpin family A member 7	protein_coding	NP_000345.2	11583	314200	.	0	0	0	0	0	0	0	0	0	#DIV/0!	#DIV/0!
6910	NM_000192,NM_080717,NM_181486	TBX5	T-box transcription factor 5	protein_coding	NP_000183.2;NP_542448.1;NP_852259.1	11604	601620	.	0	0	0	0	0	0	0	0	0	#DIV/0!	#DIV/0!
6913	NM_001330677,NM_152380	TBX15	T-box transcription factor 15	protein_coding	NP_001317606.1;NP_689593.2	11594	604127	.	0	0	0	0	0	0	0	0	0	#DIV/0!	#DIV/0!
6918	gene-TCEA1P1	TCEA1P1	transcription elongation factor A1 pseudogene 1	pseudogene	.	11613	.	.	0	0	0	0	0	0	0	0	0	#DIV/0!	#DIV/0!
6920	NM_003196	TCEA3	transcription elongation factor A3	protein_coding	NP_003187.1	11615	604128	.	0	0	0	0	0	0	0	0	0	#DIV/0!	#DIV/0!
6927	NM_000545,NM_001306179	HNF1A	HNF1 homeobox A	protein_coding	NP_000536.5;NP_001293108.2	11621	142410	.	0	0	0	0	0	0	0	0	0	#DIV/0!	#DIV/0!
6928	NM_000458,NM_001165923,NM_001304286	HNF1B	HNF1 homeobox B	protein_coding	NP_000449.1;NP_001159395.1;NP_001291215.1	11630	189907	.	0	0	0	0	0	0	0	0	0	#DIV/0!	#DIV/0!
6939	NM_004609	TCF15	transcription factor 15	protein_coding	NP_004600.2	11627	601010	.	0	0	0	0	0	0	0	0	0	#DIV/0!	#DIV/0!
6948	NM_000355,NM_001184726	TCN2	transcobalamin 2	protein_coding	NP_000346.2;NP_001171655.1	11653	613441	.	26	0	9	0.23025	0	0.080897	0.562407	0	0.199836	#DIV/0!	#DIV/0!
6952	gene-TCP1P2	TCP1P2	t-complex 1 pseudogene 2	pseudogene	.	11660	.	.	0	0	0	0	0	0	0	0	0	#DIV/0!	#DIV/0!
6953	NR_163193,NR_163194,NR_163195,NR_163196	TCP10	t-complex 10	transcribed_pseudogene	.	11656	187020	.	0	0	0	0	0	0	0	0	0	#DIV/0!	#DIV/0!
6956	id-TRAV6	TRAV6	T cell receptor alpha variable 6	V_segment	.	12144	.	TRAV6	0	0	0	0	0	0	0	0	0	#DIV/0!	#DIV/0!
6958	id-TRBV29OR9-2	TRBV29OR9-2	T cell receptor beta variable 29/OR9-2 (non-functional)	V_segment_pseudogene	.	12211	.	TRBV29/OR9-2	0	0	0	0	0	0	0	0	0	#DIV/0!	#DIV/0!
6959	id-TRBV21OR9-2	TRBV21OR9-2	T cell receptor beta variable 21/OR9-2 (pseudogene)	V_segment_pseudogene	.	12199	.	TRBV21/OR9-2	0	0	0	0	0	0	0	0	0	#DIV/0!	#DIV/0!
6960	id-TRBV25OR9-2	TRBV25OR9-2	T cell receptor beta variable 25/OR9-2 (pseudogene)	V_segment_pseudogene	.	12206	.	TRBV25/OR9-2	0	0	0	0	0	0	0	0	0	#DIV/0!	#DIV/0!
6961	id-TRBV24OR9-2	TRBV24OR9-2	T cell receptor beta variable 24/OR9-2 (pseudogene)	V_segment_pseudogene	.	12204	.	TRBV24/OR9-2	0	0	0	0	0	0	0	0	0	#DIV/0!	#DIV/0!
6968	id-TRGJ1	TRGJ1	T cell receptor gamma joining 1	J_segment	.	12277	.	TRGJ1	0	0	0	0	0	0	0	0	0	#DIV/0!	#DIV/0!
6969	id-TRGJ2	TRGJ2	T cell receptor gamma joining 2	J_segment	.	12278	.	TRGJ2	0	0	0	0	0	0	0	0	0	#DIV/0!	#DIV/0!
6971	id-TRGJP1	TRGJP1	T cell receptor gamma joining P1	J_segment	.	12280	.	TRGJP1	1	0	0	0.190906	0	0	0.466306	0	0	#DIV/0!	#DIV/0!
6972	id-TRGJP2	TRGJP2	T cell receptor gamma joining P2	J_segment	.	12281	.	TRGJP2	0	0	0	0	0	0	0	0	0	#DIV/0!	#DIV/0!
6973	id-TRGV1	TRGV1	T cell receptor gamma variable 1 (non-functional)	V_segment_pseudogene	.	12284	.	TRGV1	0	0	0	0	0	0	0	0	0	#DIV/0!	#DIV/0!
6974	id-TRGV2	TRGV2	T cell receptor gamma variable 2	V_segment	.	12287	.	TRGV2	0	0	0	0	0	0	0	0	0	#DIV/0!	#DIV/0!
6975	NM_058222	TECTB	tectorin beta	protein_coding	NP_478129.1	11721	602653	.	0	0	0	0	0	0	0	0	0	#DIV/0!	#DIV/0!
6976	id-TRGV3	TRGV3	T cell receptor gamma variable 3	V_segment	.	12288	.	TRGV3	3	0	0	0.126192	0	0	0.308237	0	0	#DIV/0!	#DIV/0!
6977	id-TRGV4	TRGV4	T cell receptor gamma variable 4	V_segment	.	12289	.	TRGV4	0	0	2	0	0	0.097657	0	0	0.241236	#DIV/0!	#DIV/0!
6978	id-TRGV5	TRGV5	T cell receptor gamma variable 5	V_segment	.	12290	.	TRGV5	0	0	3	0	0	0.125805	0	0	0.310769	#DIV/0!	#DIV/0!
6979	id-TRGV5P	TRGV5P	T cell receptor gamma variable 5P (pseudogene)	V_segment_pseudogene	.	12291	.	TRGV5P	0	0	0	0	0	0	0	0	0	#DIV/0!	#DIV/0!
6980	id-TRGV6	TRGV6	T cell receptor gamma variable 6 (pseudogene)	V_segment_pseudogene	.	12292	.	TRGV6	0	0	0	0	0	0	0	0	0	#DIV/0!	#DIV/0!
6981	id-TRGV7	TRGV7	T cell receptor gamma variable 7 (pseudogene)	V_segment_pseudogene	.	12293	.	TRGV7	2	0	0	0.107621	0	0	0.262875	0	0	#DIV/0!	#DIV/0!
6982	id-TRGV8	TRGV8	T cell receptor gamma variable 8	V_segment	.	12294	.	TRGV8	0	0	0	0	0	0	0	0	0	#DIV/0!	#DIV/0!
6983	id-TRGV9	TRGV9	T cell receptor gamma variable 9	V_segment	.	12295	.	TRGV9	0	0	0	0	0	0	0	0	0	#DIV/0!	#DIV/0!
6984	id-TRGV10	TRGV10	T cell receptor gamma variable 10 (non-functional)	V_segment_pseudogene	.	12285	.	TRGV10	0	0	0	0	0	0	0	0	0	#DIV/0!	#DIV/0!
6985	id-TRGV11	TRGV11	T cell receptor gamma variable 11 (non-functional)	V_segment_pseudogene	.	12286	.	TRGV11	0	0	0	0	0	0	0	0	0	#DIV/0!	#DIV/0!
6986	id-TRGVA	TRGVA	T cell receptor gamma variable A (pseudogene)	V_segment_pseudogene	.	12296	.	TRGVA	0	0	0	0	0	0	0	0	0	#DIV/0!	#DIV/0!
6987	id-TRGVB	TRGVB	T cell receptor gamma variable B (pseudogene)	V_segment_pseudogene	.	12297	.	TRGVB	0	0	0	0	0	0	0	0	0	#DIV/0!	#DIV/0!
6997	NM_001174136,NM_003212	TDGF1	teratocarcinoma-derived growth factor 1	protein_coding	NP_001167607.1;NP_003203.1	11701	187395	.	0	0	0	0	0	0	0	0	0	#DIV/0!	#DIV/0!
6998	NR_002718	TDGF1P3	teratocarcinoma-derived growth factor 1 pseudogene 3	transcribed_pseudogene	.	11703	.	.	0	0	0	0	0	0	0	0	0	#DIV/0!	#DIV/0!
7002	gene-PRDX1P1	PRDX1P1	peroxiredoxin 1 pseudogene 1	pseudogene	.	11711	.	.	1	0	0	0.004435	0	0	0.010833	0	0	#DIV/0!	#DIV/0!
7010	NM_000459,NM_001290077,NM_001290078	TEK	TEK receptor tyrosine kinase	protein_coding	NP_000450.2;NP_001277006.1;NP_001277007.1	11724	600221	.	23	0	0	0.091192	0	0	0.222744	0	0	#DIV/0!	#DIV/0!
7021	NM_003221	TFAP2B	transcription factor AP-2 beta	protein_coding	NP_003212.2	11743	601601	.	0	0	0	0	0	0	0	0	0	#DIV/0!	#DIV/0!
7031	NM_003225	TFF1	trefoil factor 1	protein_coding	NP_003216.1	11755	113710	.	13	0	0	0.480758	0	0	1.1743	0	0	#DIV/0!	#DIV/0!
7033	NM_003226	TFF3	trefoil factor 3	protein_coding	NP_003217.3	11757	600633	.	0	0	0	0	0	0	0	0	0	#DIV/0!	#DIV/0!
7044	NM_001172425,NM_003240	LEFTY2	left-right determination factor 2	protein_coding	NP_001165896.1;NP_003231.2	3122	601877	.	5	0	4	0.041157	0	0.034016	0.10053	0	0.084028	#DIV/0!	#DIV/0!
7058	NM_003247	THBS2	thrombospondin 2	protein_coding	NP_003238.2	11786	188061	.	0	0	0	0	0	0	0	0	0	#DIV/0!	#DIV/0!
7062	NM_007113	TCHH	trichohyalin	protein_coding	NP_009044.2	11791	190370	.	0	0	0	0	0	0	0	0	0	#DIV/0!	#DIV/0!
7069	NM_003251	THRSP	thyroid hormone responsive	protein_coding	NP_003242.1	11800	601926	.	0	0	0	0	0	0	0	0	0	#DIV/0!	#DIV/0!
7070	NM_001311160,NM_001311162,NM_001372050,NM_006288,NR_164077	THY1	Thy-1 cell surface antigen	protein_coding	NP_001298089.1;NP_001298091.1;NP_001358979.1;NP_006279.2	11801	188230	.	0	0	3	0	0	0.007736	0	0	0.01911	#DIV/0!	#DIV/0!
7075	NM_001253357,NM_005424	TIE1	tyrosine kinase with immunoglobulin like and EGF like domains 1	protein_coding	NP_001240286.1;NP_005415.1	11809	600222	.	6	0	0	0.029717	0	0	0.072587	0	0	#DIV/0!	#DIV/0!
7080	NM_001079668,NM_003317	NKX2-1	NK2 homeobox 1	protein_coding	NP_001073136.1;NP_003308.1	11825	600635	.	0	0	0	0	0	0	0	0	0	#DIV/0!	#DIV/0!
7093	NM_012465	TLL2	tolloid like 2	protein_coding	NP_036597.1	11844	606743	.	0	0	5	0	0	0.014631	0	0	0.036141	#DIV/0!	#DIV/0!
7097	NM_001318787,NM_001318789,NM_001318790,NM_001318791,NM_001318793,NM_001318795,NM_001318796,NM_003264	TLR2	toll like receptor 2	protein_coding	NP_001305716.1;NP_001305718.1;NP_001305719.1;NP_001305720.1;NP_001305722.1;NP_001305724.1;NP_001305725.1;NP_003255.2	11848	603028	.	0	0	0	0	0	0	0	0	0	#DIV/0!	#DIV/0!
7100	NM_003268	TLR5	toll like receptor 5	protein_coding	NP_003259.2	11851	603031	.	0	0	0	0	0	0	0	0	0	#DIV/0!	#DIV/0!
7101	NM_001286102,NM_003269	NR2E1	nuclear receptor subfamily 2 group E member 1	protein_coding	NP_001273031.1;NP_003260.1	7973	603849	.	0	0	0	0	0	0	0	0	0	#DIV/0!	#DIV/0!
7102	NM_004615	TSPAN7	tetraspanin 7	protein_coding	NP_004606.2	11854	300096	.	0	0	0	0	0	0	0	0	0	#DIV/0!	#DIV/0!
7104	NM_004617	TM4SF4	transmembrane 4 L six family member 4	protein_coding	NP_004608.1	11856	606567	.	0	0	3	0	0	0.027551	0	0	0.068057	#DIV/0!	#DIV/0!
7107	NM_003272	GPR137B	G protein-coupled receptor 137B	protein_coding	NP_003263.1	11862	604658	.	12	0	8	0.108834	0	0.076621	0.265838	0	0.189273	#DIV/0!	#DIV/0!
7113	NM_001135099,NM_005656	TMPRSS2	transmembrane serine protease 2	protein_coding	NP_001128571.1;NP_005647.3	11876	602060	.	0	0	0	0	0	0	0	0	0	#DIV/0!	#DIV/0!
7116	gene-TMSB4XP2	TMSB4XP2	TMSB4X pseudogene 2	pseudogene	.	11884	.	.	0	0	1	0	0	0.012773	0	0	0.031552	#DIV/0!	#DIV/0!
7119	gene-TMSB4XP5	TMSB4XP5	TMSB4X pseudogene 5	pseudogene	.	11887	.	.	0	0	0	0	0	0	0	0	0	#DIV/0!	#DIV/0!
7121	gene-TMSB4XP7	TMSB4XP7	TMSB4X pseudogene 7	pseudogene	.	11889	.	.	0	0	0	0	0	0	0	0	0	#DIV/0!	#DIV/0!
7122	NM_001130861,NM_001363066,NM_001363067,NM_003277	CLDN5	claudin 5	protein_coding	NP_001124333.1;NP_001349995.1;NP_001349996.1;NP_003268.2	2047	602101	.	0	0	0	0	0	0	0	0	0	#DIV/0!	#DIV/0!
7133	NM_001066	TNFRSF1B	TNF receptor superfamily member 1B	protein_coding	NP_001057.1	11917	191191	.	2	0	11	0.009993	0	0.056699	0.024409	0	0.140061	#DIV/0!	#DIV/0!
7135	NM_003281	TNNI1	troponin I1, slow skeletal type	protein_coding	NP_003272.3	11945	191042	.	0	0	0	0	0	0	0	0	0	#DIV/0!	#DIV/0!
7139	NM_000364,NM_001001430,NM_001001431,NM_001001432,NM_001276345,NM_001276346,NM_001276347	TNNT2	troponin T2, cardiac type	protein_coding	NP_000355.2;NP_001001430.1;NP_001001431.1;NP_001001432.1;NP_001263274.1;NP_001263275.1;NP_001263276.1	11949	191045	.	0	0	0	0	0	0	0	0	0	#DIV/0!	#DIV/0!
7140	NM_001042780,NM_001042781,NM_001042782,NM_001297646,NM_001363561,NM_001367842,NM_001367843,NM_001367844,NM_001367845,NM_001367846,NM_001367847,NM_001367848,NM_001367849,NM_001367850,NM_001367851,NM_001367852,NM_006757	TNNT3	troponin T3, fast skeletal type	protein_coding	NP_001036245.1;NP_001036246.1;NP_001036247.1;NP_001284575.1;NP_001350490.1;NP_001354771.1;NP_001354772.1;NP_001354773.1;NP_001354774.1;NP_001354775.1;NP_001354776.1;NP_001354777.1;NP_001354778.1;NP_001354779.1;NP_001354780.1;NP_001354781.1;NP_006748.1	11950	600692	.	0	0	0	0	0	0	0	0	0	#DIV/0!	#DIV/0!
7141	NM_003284	TNP1	transition protein 1	protein_coding	NP_003275.1	11951	190231	.	0	0	0	0	0	0	0	0	0	#DIV/0!	#DIV/0!
7142	NM_005425	TNP2	transition protein 2	protein_coding	NP_005416.1	11952	190232	.	0	0	0	0	0	0	0	0	0	#DIV/0!	#DIV/0!
7143	NM_001328635,NM_003285	TNR	tenascin R	protein_coding	NP_001315564.1;NP_003276.3	11953	601995	.	0	0	0	0	0	0	0	0	0	#DIV/0!	#DIV/0!
7152	NR_001283	TOP1P2	DNA topoisomerase I pseudogene 2	transcribed_pseudogene	.	11988	.	.	0	0	1	0	0	0.001827	0	0	0.004514	#DIV/0!	#DIV/0!
7154	rna-TRA-TGC7-1	TRA-TGC7-1	tRNA-Ala	tRNA	.	12098	601431	.	0	0	0	0	0	0	0	0	0	#DIV/0!	#DIV/0!
7166	NM_004179	TPH1	tryptophan hydroxylase 1	protein_coding	NP_004170.1	12008	191060	.	0	0	0	0	0	0	0	0	0	#DIV/0!	#DIV/0!
7177	NM_003294	TPSAB1	tryptase alpha/beta 1	protein_coding	NP_003285.2	12019	191080	.	0	0	0	0	0	0	0	0	0	#DIV/0!	#DIV/0!
7179	NM_001290224,NM_199259,NM_199260,NM_199261	TPTE	transmembrane phosphatase with tensin homology	protein_coding	NP_001277153.1;NP_954868.1;NP_954869.1;NP_954870.2	12023	604336	.	0	0	0	0	0	0	0	0	0	#DIV/0!	#DIV/0!
7180	NM_001142407,NM_001142408,NM_001142417,NM_001142435,NM_001261822,NM_003296	CRISP2	cysteine rich secretory protein 2	protein_coding	NP_001135879.1;NP_001135880.1;NP_001135889.1;NP_001135907.1;NP_001248751.1;NP_003287.1	12024	187430	.	0	0	0	0	0	0	0	0	0	#DIV/0!	#DIV/0!
7193	rna-TRE-TTC3-1	TRE-TTC3-1	tRNA-Glu	tRNA	.	12265	180640	.	0	0	0	0	0	0	0	0	0	#DIV/0!	#DIV/0!
7195	rna-TRNAG1	TRNAG1	tRNA-Gly	tRNA	.	.	189911	.	0	0	0	0	0	0	0	0	0	#DIV/0!	#DIV/0!
7196	rna-TRG-GCC2-6	TRG-GCC2-6	tRNA-Gly	tRNA	.	12273	610407	.	0	0	0	0	0	0	0	0	0	#DIV/0!	#DIV/0!
7197	rna-TRG-TCC1-1	TRG-TCC1-1	tRNA-Gly	tRNA	.	12274	615303	.	0	0	0	0	0	0	0	0	0	#DIV/0!	#DIV/0!
7200	NM_007117	TRH	thyrotropin releasing hormone	protein_coding	NP_009048.1	12298	613879	.	0	0	0	0	0	0	0	0	0	#DIV/0!	#DIV/0!
7201	NM_003301	TRHR	thyrotropin releasing hormone receptor	protein_coding	NP_003292.1	12299	188545	.	0	0	0	0	0	0	0	0	0	#DIV/0!	#DIV/0!
7202	rna-TRI-AAT9-1	TRI-AAT9-1	tRNA-Ile	tRNA	.	12300	.	.	0	0	0	0	0	0	0	0	0	#DIV/0!	#DIV/0!
7206	rna-TRK-TTT3-5	TRK-TTT3-5	tRNA-Lys	tRNA	.	12314	189918	.	0	0	0	0	0	0	0	0	0	#DIV/0!	#DIV/0!
7207	rna-TRL-AAG2-3	TRL-AAG2-3	tRNA-Leu	tRNA	.	12315	189932	.	0	0	0	0	0	0	0	0	0	#DIV/0!	#DIV/0!
7208	rna-TRL-TAG1-1	TRL-TAG1-1	tRNA-Leu	tRNA	.	12316	189920	.	0	0	0	0	0	0	0	0	0	#DIV/0!	#DIV/0!
7212	rna-TRX-CAT2-1	TRX-CAT2-1	tRNA-Met	tRNA	.	12322	180620	.	0	0	0	0	0	0	0	0	0	#DIV/0!	#DIV/0!
7214	rna-TRN-GTT2-1	TRN-GTT2-1	tRNA-Asn	tRNA	.	12324	189880	.	1	0	0	0.072235	0	0	0.17644	0	0	#DIV/0!	#DIV/0!
7216	NM_001039705,NM_001271183,NM_001271184,NM_016157,NM_177556,NM_177557,NR_073148,NR_073149	TRO	trophinin	protein_coding	NP_001034794.1;NP_001258112.1;NP_001258113.1;NP_057241.2;NP_808224.1;NP_808225.1	12326	300132	.	0	0	0	0	0	0	0	0	0	#DIV/0!	#DIV/0!
7217	rna-TRP-AGG2-5	TRP-AGG2-5	tRNA-Pro	tRNA	.	12330	189930	.	0	0	0	0	0	0	0	0	0	#DIV/0!	#DIV/0!
7218	rna-TRP-AGG2-6	TRP-AGG2-6	tRNA-Pro	tRNA	.	12331	189931	.	0	0	0	0	0	0	0	0	0	#DIV/0!	#DIV/0!
7219	rna-TRP-TGG3-1	TRP-TGG3-1	tRNA-Pro	tRNA	.	12332	189912	.	0	0	0	0	0	0	0	0	0	#DIV/0!	#DIV/0!
7221	NR_002720	TRPC2	transient receptor potential cation channel subfamily C member 2 (pseudogene)	transcribed_pseudogene	.	12334	.	.	0	0	0	0	0	0	0	0	0	#DIV/0!	#DIV/0!
7222	NM_001130698,NM_001366479,NM_003305	TRPC3	transient receptor potential cation channel subfamily C member 3	protein_coding	NP_001124170.1;NP_001353408.1;NP_003296.1	12335	602345	.	0	0	0	0	0	0	0	0	0	#DIV/0!	#DIV/0!
7223	NM_001135955,NM_001135956,NM_001135957,NM_001135958,NM_001354799,NM_001354806,NM_001372055,NM_003306,NM_016179	TRPC4	transient receptor potential cation channel subfamily C member 4	protein_coding	NP_001129427.1;NP_001129428.1;NP_001129429.1;NP_001129430.1;NP_001341728.1;NP_001341735.1;NP_001358984.1;NP_003297.1;NP_057263.1	12336	603651	.	0	0	0	0	0	0	0	0	0	#DIV/0!	#DIV/0!
7224	NM_012471	TRPC5	transient receptor potential cation channel subfamily C member 5	protein_coding	NP_036603.1	12337	300334	.	0	0	0	0	0	0	0	0	0	#DIV/0!	#DIV/0!
7225	NM_004621	TRPC6	transient receptor potential cation channel subfamily C member 6	protein_coding	NP_004612.2	12338	603652	.	0	0	0	0	0	0	0	0	0	#DIV/0!	#DIV/0!
7228	rna-TRQ-CTG1-5	TRQ-CTG1-5	tRNA-Gln	tRNA	.	12341	189919	.	0	0	0	0	0	0	0	0	0	#DIV/0!	#DIV/0!
7229	rna-TRQ-TTG1-1	TRQ-TTG1-1	tRNA-Gln	tRNA	.	12342	189923	.	0	0	1	0	0	0.059312	0	0	0.146516	#DIV/0!	#DIV/0!
7230	rna-TRR-TCT2-1	TRR-TCT2-1	tRNA-Arg	tRNA	.	12343	610406	.	0	0	0	0	0	0	0	0	0	#DIV/0!	#DIV/0!
7231	rna-TRR-ACG1-2	TRR-ACG1-2	tRNA-Arg	tRNA	.	12344	615305	.	0	0	0	0	0	0	0	0	0	#DIV/0!	#DIV/0!
7232	rna-TRR-TCG4-1	TRR-TCG4-1	tRNA-Arg	tRNA	.	12345	601432	.	0	0	0	0	0	0	0	0	0	#DIV/0!	#DIV/0!
7233	rna-TRR-CCG2-1	TRR-CCG2-1	tRNA-Arg	tRNA	.	12346	.	.	0	0	0	0	0	0	0	0	0	#DIV/0!	#DIV/0!
7234	rna-TRU-TCA1-1	TRU-TCA1-1	tRNA-Tyr	tRNA	.	12348	165060	.	0	0	0	0	0	0	0	0	0	#DIV/0!	#DIV/0!
7235	rna-TRU-TCA2-1	TRU-TCA2-1	tRNA-Tyr	tRNA	.	12349	.	.	0	0	0	0	0	0	0	0	0	#DIV/0!	#DIV/0!
7236	rna-TRT-TGT6-1	TRT-TGT6-1	tRNA-Thr	tRNA	.	12350	189913	.	0	0	0	0	0	0	0	0	0	#DIV/0!	#DIV/0!
7237	rna-TRT-TGT3-1	TRT-TGT3-1	tRNA-Thr	tRNA	.	12351	189933	.	0	0	0	0	0	0	0	0	0	#DIV/0!	#DIV/0!
7239	rna-TRV-AAC1-4	TRV-AAC1-4	tRNA-Val	tRNA	.	12353	189921	.	0	0	0	0	0	0	0	0	0	#DIV/0!	#DIV/0!
7240	rna-TRV-CAC1-2	TRV-CAC1-2	tRNA-Val	tRNA	.	12354	612995	.	0	0	0	0	0	0	0	0	0	#DIV/0!	#DIV/0!
7241	rna-TRV-AAC1-3	TRV-AAC1-3	tRNA-Val	tRNA	.	12355	.	.	0	0	0	0	0	0	0	0	0	#DIV/0!	#DIV/0!
7252	NM_000549,NM_001277991	TSHB	thyroid stimulating hormone subunit beta	protein_coding	NP_000540.2;NP_001264920.1	12372	188540	.	0	0	0	0	0	0	0	0	0	#DIV/0!	#DIV/0!
7253	NM_000369,NM_001018036,NM_001142626	TSHR	thyroid stimulating hormone receptor	protein_coding	NP_000360.2;NP_001018046.1;NP_001136098.1	12373	603372	.	0	0	0	0	0	0	0	0	0	#DIV/0!	#DIV/0!
7258	NM_001197242,NM_001320964,NM_003308	TSPY1	testis specific protein Y-linked 1	protein_coding	NP_001184171.1;NP_001307893.1;NP_003299.2	12381	480100	.	0	0	0	0	0	0	0	0	0	#DIV/0!	#DIV/0!
7273	NM_001256850,NM_001267550,NM_003319,NM_133378,NM_133379,NM_133432,NM_133437	TTN	titin	protein_coding	NP_001243779.1;NP_001254479.2;NP_003310.4;NP_596869.4;NP_596870.2;NP_597676.3;NP_597681.4	12403	188840	.	0	0	0	0	0	0	0	0	0	#DIV/0!	#DIV/0!
7275	NM_003320,NM_177972	TUB	TUB bipartite transcription factor	protein_coding	NP_003311.2;NP_813977.1	12406	601197	.	3	0	4	0.006011	0	0.011222	0.014684	0	0.027721	#DIV/0!	#DIV/0!
7276	NM_000371	TTR	transthyretin	protein_coding	NP_000362.1	12405	176300	.	0	0	0	0	0	0	0	0	0	#DIV/0!	#DIV/0!
7278	NM_006001	TUBA3C	tubulin alpha 3c	protein_coding	NP_005992.1	12408	602528	.	0	0	0	0	0	0	0	0	0	#DIV/0!	#DIV/0!
7287	NM_001289395,NM_003322	TULP1	TUB like protein 1	protein_coding	NP_001276324.1;NP_003313.3	12423	602280	.	0	0	0	0	0	0	0	0	0	#DIV/0!	#DIV/0!
7288	NM_003323	TULP2	TUB like protein 2	protein_coding	NP_003314.2	12424	602309	.	0	0	0	0	0	0	0	0	0	#DIV/0!	#DIV/0!
7294	NM_003328	TXK	TXK tyrosine kinase	protein_coding	NP_003319.2	12434	600058	.	3	0	0	0.013261	0	0	0.032392	0	0	#DIV/0!	#DIV/0!
7299	NM_000372	TYR	tyrosinase	protein_coding	NP_000363.1	12442	606933	.	0	0	0	0	0	0	0	0	0	#DIV/0!	#DIV/0!
7300	gene-TYRL	TYRL	tyrosinase like (pseudogene)	pseudogene	.	12443	191270	.	0	0	0	0	0	0	0	0	0	#DIV/0!	#DIV/0!
7305	NM_001173514,NM_001173515,NM_003332,NM_198125,NR_033390	TYROBP	TYRO protein tyrosine kinase binding protein	protein_coding	NP_001166985.1;NP_001166986.1;NP_003323.1;NP_937758.1	12449	604142	.	0	0	0	0	0	0	0	0	0	#DIV/0!	#DIV/0!
7312	gene-UBA52P1	UBA52P1	ubiquitin A-52 residue ribosomal protein fusion product 1 pseudogene 1	pseudogene	.	12459	.	.	0	0	0	0	0	0	0	0	0	#DIV/0!	#DIV/0!
7313	gene-UBA52P2	UBA52P2	ubiquitin A-52 residue ribosomal protein fusion product 1 pseudogene 2	pseudogene	.	12460	.	.	0	0	0	0	0	0	0	0	0	#DIV/0!	#DIV/0!
7339	gene-UBE3AP2	UBE3AP2	ubiquitin protein ligase E3A pseudogene 2	pseudogene	.	12498	.	.	0	0	5	0	0	0.028816	0	0	0.071184	#DIV/0!	#DIV/0!
7345	NM_004181	UCHL1	ubiquitin C-terminal hydrolase L1	protein_coding	NP_004172.2	12513	191342	.	3	0	0	0.034962	0	0	0.085398	0	0	#DIV/0!	#DIV/0!
7350	NM_021833	UCP1	uncoupling protein 1	protein_coding	NP_068605.1	12517	113730	.	0	0	0	0	0	0	0	0	0	#DIV/0!	#DIV/0!
7356	NM_003357	SCGB1A1	secretoglobin family 1A member 1	protein_coding	NP_003348.1	12523	192020	.	0	0	0	0	0	0	0	0	0	#DIV/0!	#DIV/0!
7363	NM_001297615,NM_001297616,NM_021139	UGT2B4	UDP glucuronosyltransferase family 2 member B4	protein_coding	NP_001284544.1;NP_001284545.1;NP_066962.2	12553	600067	.	0	0	0	0	0	0	0	0	0	#DIV/0!	#DIV/0!
7364	NM_001074,NM_001330719,NM_001349568	UGT2B7	UDP glucuronosyltransferase family 2 member B7	protein_coding	NP_001065.2;NP_001317648.1;NP_001336497.1	12554	600068	.	0	0	0	0	0	0	0	0	0	#DIV/0!	#DIV/0!
7365	NM_001075,NM_001144767,NM_001290091	UGT2B10	UDP glucuronosyltransferase family 2 member B10	protein_coding	NP_001066.1;NP_001138239.1;NP_001277020.1	12544	600070	.	0	0	0	0	0	0	0	0	0	#DIV/0!	#DIV/0!
7366	NM_001076	UGT2B15	UDP glucuronosyltransferase family 2 member B15	protein_coding	NP_001067.2	12546	600069	.	0	0	0	0	0	0	0	0	0	#DIV/0!	#DIV/0!
7367	NM_001077	UGT2B17	UDP glucuronosyltransferase family 2 member B17	protein_coding	NP_001068.1	12547	601903	.	4	0	0	0.03695	0	0	0.090253	0	0	#DIV/0!	#DIV/0!
7368	NM_001128174,NM_001322112,NM_001322113,NM_001322114,NM_003360	UGT8	UDP glycosyltransferase 8	protein_coding	NP_001121646.2;NP_001309041.1;NP_001309042.1;NP_001309043.1;NP_003351.2	12555	601291	.	5	0	0	0.018186	0	0	0.044421	0	0	#DIV/0!	#DIV/0!
7369	NM_001008389,NM_001278614,NM_003361	UMOD	uromodulin	protein_coding	NP_001008390.1;NP_001265543.1;NP_003352.2	12559	191845	.	0	0	0	0	0	0	0	0	0	#DIV/0!	#DIV/0!
7373	NM_021110	COL14A1	collagen type XIV alpha 1 chain	protein_coding	NP_066933.1	2191	120324	.	0	0	0	0	0	0	0	0	0	#DIV/0!	#DIV/0!
7380	NM_001167574,NM_006953	UPK3A	uroplakin 3A	protein_coding	NP_001161046.1;NP_008884.1	12580	611559	.	0	0	5	0	0	0.076082	0	0	0.187941	#DIV/0!	#DIV/0!
7399	NM_007123,NM_206933	USH2A	usherin	protein_coding	NP_009054.5;NP_996816.2	12601	608400	.	0	0	0	0	0	0	0	0	0	#DIV/0!	#DIV/0!
7401	NM_001195794,NM_001256819,NM_052995,NM_174878,NR_046380	CLRN1	clarin 1	protein_coding	NP_001182723.1;NP_001243748.1;NP_443721.1;NP_777367.1	12605	606397	.	0	0	0	0	0	0	0	0	0	#DIV/0!	#DIV/0!
7404	NM_001258249,NM_001258250,NM_001258251,NM_001258252,NM_001258253,NM_001258254,NM_001258255,NM_001258256,NM_001258257,NM_001258258,NM_001258259,NM_001258260,NM_001258261,NM_001258262,NM_001258263,NM_001258264,NM_001258265,NM_001258266,NM_001258267,NM_001258268,NM_001258269,NM_001258270,NM_007125,NM_182659,NM_182660,NR_047596,NR_047597,NR_047598,NR_047599,NR_047600,NR_047601,NR_047602,NR_047603,NR_…	UTY	ubiquitously transcribed tetratricopeptide repeat containing, Y-linked	protein_coding	NP_001245178.1;NP_001245179.1;NP_001245180.1;NP_001245181.1;NP_001245182.1;NP_001245183.1;NP_001245184.1;NP_001245185.1;NP_001245186.1;NP_001245187.1;NP_001245188.1;NP_001245189.1;NP_001245190.1;NP_001245191.1;NP_001245192.1;NP_001245193.1;NP_001245194.1;NP_001245195.1;NP_001245196.1;NP_001245197.1;NP_001245198.1;NP_001245199.1;NP_009056.3;NP_872600.1;NP_872601.1	12638	400009	.	0	0	0	0	0	0	0	0	0	#DIV/0!	#DIV/0!
7409	NM_001258206,NM_001258207,NM_005428	VAV1	vav guanine nucleotide exchange factor 1	protein_coding	NP_001245135.1;NP_001245136.1;NP_005419.2	12657	164875	.	5	0	6	0.026669	0	0.042084	0.065141	0	0.103959	#DIV/0!	#DIV/0!
7412	NM_001078,NM_001199834,NM_080682	VCAM1	vascular cell adhesion molecule 1	protein_coding	NP_001069.1;NP_001186763.1;NP_542413.1	12663	192225	.	0	0	0	0	0	0	0	0	0	#DIV/0!	#DIV/0!
7418	gene-VDAC1P4	VDAC1P4	voltage dependent anion channel 1 pseudogene 4	pseudogene	.	12675	610030	.	19	0	35	0.213482	0	0.41017	0.52145	0	1.01322	#DIV/0!	#DIV/0!
7432	NM_003381,NM_194435	VIP	vasoactive intestinal peptide	protein_coding	NP_003372.1;NP_919416.1	12693	192320	.	0	0	0	0	0	0	0	0	0	#DIV/0!	#DIV/0!
7433	NM_001251882,NM_001251883,NM_001251884,NM_001251885,NM_004624	VIPR1	vasoactive intestinal peptide receptor 1	protein_coding	NP_001238811.1;NP_001238812.1;NP_001238813.1;NP_001238814.1;NP_004615.2	12694	192321	.	0	0	0	0	0	0	0	0	0	#DIV/0!	#DIV/0!
7434	NM_001304522,NM_001308259,NM_003382,NR_130758	VIPR2	vasoactive intestinal peptide receptor 2	protein_coding	NP_001291451.1;NP_001295188.1;NP_003373.2	12695	601970	.	2	0	7	0.009014	0	0.031326	0.022018	0	0.077382	#DIV/0!	#DIV/0!
7441	NM_001303509,NM_007128	VPREB1	V-set pre-B cell surrogate light chain 1	protein_coding	NP_001290438.1;NP_009059.1	12709	605141	VPREB1	0	0	0	0	0	0	0	0	0	#DIV/0!	#DIV/0!
7447	NM_001366803,NM_001366804,NM_001366805,NM_001366806,NM_003385	VSNL1	visinin like 1	protein_coding	NP_001353732.1;NP_001353733.1;NP_001353734.1;NP_001353735.1;NP_003376.2	12722	600817	.	0	0	0	0	0	0	0	0	0	#DIV/0!	#DIV/0!
7451	gene-VWFP1	VWFP1	von Willebrand factor pseudogene 1	pseudogene	.	12727	.	.	3	0	0	0.013376	0	0	0.032672	0	0	#DIV/0!	#DIV/0!
7455	NM_003386,NM_173059,NR_111917,NR_111918,NR_111919	ZAN	zonadhesin (gene/pseudogene)	protein_coding	NP_003377.2;NP_775082.2	12857	602372	.	0	0	0	0	0	0	0	0	0	#DIV/0!	#DIV/0!
7472	NM_003391,NR_024047	WNT2	Wnt family member 2	protein_coding	NP_003382.1	12780	147870	.	2	0	0	0.009902	0	0	0.024186	0	0	#DIV/0!	#DIV/0!
7475	NM_006522	WNT6	Wnt family member 6	protein_coding	NP_006513.1	12785	604663	.	0	0	0	0	0	0	0	0	0	#DIV/0!	#DIV/0!
7476	NM_004625	WNT7A	Wnt family member 7A	protein_coding	NP_004616.2	12786	601570	.	0	0	0	0	0	0	0	0	0	#DIV/0!	#DIV/0!
7479	NM_003393	WNT8B	Wnt family member 8B	protein_coding	NP_003384.2	12789	601396	.	0	0	0	0	0	0	0	0	0	#DIV/0!	#DIV/0!
7484	NM_001320458,NM_003396	WNT9B	Wnt family member 9B	protein_coding	NP_001307387.1;NP_003387.1	12779	602864	.	0	0	0	0	0	0	0	0	0	#DIV/0!	#DIV/0!
7490	NM_000378,NM_001198551,NM_001198552,NM_001367854,NM_024424,NM_024426,NR_160306	WT1	WT1 transcription factor	protein_coding	NP_000369.4;NP_001185480.1;NP_001185481.1;NP_001354783.1;NP_077742.3;NP_077744.4	12796	607102	.	0	0	0	0	0	0	0	0	0	#DIV/0!	#DIV/0!
7498	NM_000379	XDH	xanthine dehydrogenase	protein_coding	NP_000370.2	12805	607633	.	0	0	0	0	0	0	0	0	0	#DIV/0!	#DIV/0!
7499	NM_001141919,NM_001141920,NM_175569	XG	Xg glycoprotein (Xg blood group)	protein_coding	NP_001135391.1;NP_001135392.1;NP_780778.1	12806	300879	.	8	0	0	0.049078	0	0	0.119878	0	0	#DIV/0!	#DIV/0!
7512	NM_003399	XPNPEP2	X-prolyl aminopeptidase 2	protein_coding	NP_003390.4	12823	300145	.	8	0	0	0.040764	0	0	0.099571	0	0	#DIV/0!	#DIV/0!
7526	gene-YES1P1	YES1P1	YES1 pseudogene 1	pseudogene	.	12842	.	.	0	0	0	0	0	0	0	0	0	#DIV/0!	#DIV/0!
7535	NM_001079,NM_207519	ZAP70	zeta chain of T cell receptor associated protein kinase 70	protein_coding	NP_001070.2;NP_997402.1	12858	176947	.	0	0	0	0	0	0	0	0	0	#DIV/0!	#DIV/0!
7544	NM_001145275,NM_001145276,NM_001369702,NM_001369703,NM_001369704,NM_001369705,NM_001369706,NM_001369707,NM_001369708,NM_001369709,NM_001369710,NM_003411	ZFY	zinc finger protein Y-linked	protein_coding	NP_001138747.1;NP_001138748.1;NP_001356631.1;NP_001356632.1;NP_001356633.1;NP_001356634.1;NP_001356635.1;NP_001356636.1;NP_001356637.1;NP_001356638.1;NP_001356639.1;NP_003402.2	12870	490000	.	0	0	0	0	0	0	0	0	0	#DIV/0!	#DIV/0!
7545	NM_003412	ZIC1	Zic family member 1	protein_coding	NP_003403.2	12872	600470	.	0	0	0	0	0	0	0	0	0	#DIV/0!	#DIV/0!
7547	NM_001330661,NM_003413	ZIC3	Zic family member 3	protein_coding	NP_001317590.1;NP_003404.1	12874	300265	.	0	0	0	0	0	0	0	0	0	#DIV/0!	#DIV/0!
7552	NM_001330574,NM_021998	ZNF711	zinc finger protein 711	protein_coding	NP_001317503.1;NP_068838.3	13128	314990	.	0	0	0	0	0	0	0	0	0	#DIV/0!	#DIV/0!
7580	NM_001005368,NM_001324164,NM_001324165,NM_001324166,NM_001324167,NM_001324168,NM_006973	ZNF32	zinc finger protein 32	protein_coding	NP_001005368.1;NP_001311093.1;NP_001311094.1;NP_001311095.1;NP_001311096.1;NP_001311097.1;NP_008904.1	13095	194539	.	0	0	0	0	0	0	0	0	0	#DIV/0!	#DIV/0!
7594	NM_001256648,NM_001256649,NM_001256650,NM_001256651,NM_001256653,NM_001256654,NM_003423	ZNF43	zinc finger protein 43	protein_coding	NP_001243577.1;NP_001243578.1;NP_001243579.1;NP_001243580.1;NP_001243582.1;NP_001243583.1;NP_003414.2	13109	603972	.	3	0	3	0.006682	0	0.007118	0.016322	0	0.017583	#DIV/0!	#DIV/0!
7618	gene-ZNF726P1	ZNF726P1	zinc finger protein 726 pseudogene 1	pseudogene	.	13136	.	.	0	0	0	0	0	0	0	0	0	#DIV/0!	#DIV/0!
7620	NM_001321163,NM_001364730,NM_001364731,NM_021915	ZNF69	zinc finger protein 69	protein_coding	NP_001308092.1;NP_001351659.1;NP_001351660.1;NP_068734.1	13138	194543	.	0	0	0	0	0	0	0	0	0	#DIV/0!	#DIV/0!
7628	gene-ZNF75BP	ZNF75BP	zinc finger protein 75B, pseudogene	pseudogene	.	13147	.	.	0	0	0	0	0	0	0	0	0	#DIV/0!	#DIV/0!
7634	NM_007136	ZNF80	zinc finger protein 80	protein_coding	NP_009067.2	13155	194553	.	0	0	0	0	0	0	0	0	0	#DIV/0!	#DIV/0!
7639	NM_001256171,NM_001256172,NM_001256173,NM_003429,NR_045830	ZNF85	zinc finger protein 85	protein_coding	NP_001243100.1;NP_001243101.1;NP_001243102.1;NP_003420.2	13160	603899	.	0	0	3	0	0	0.016967	0	0	0.041914	#DIV/0!	#DIV/0!
7652	NM_001080409	ZNF99	zinc finger protein 99	protein_coding	NP_001073878.2	13175	603981	.	0	0	3	0	0	0.007813	0	0	0.019299	#DIV/0!	#DIV/0!
7661	gene-ZNF90P1	ZNF90P1	zinc finger protein 90 pseudogene 1	pseudogene	.	12888	.	.	0	0	0	0	0	0	0	0	0	#DIV/0!	#DIV/0!
7682	gene-MKRN4P	MKRN4P	makorin ring finger protein 4, pseudogene	pseudogene	.	7115	.	.	0	0	0	0	0	0	0	0	0	#DIV/0!	#DIV/0!
7683	gene-MKRN5P	MKRN5P	makorin ring finger protein 5, pseudogene	pseudogene	.	7117	.	.	0	0	0	0	0	0	0	0	0	#DIV/0!	#DIV/0!
7686	NR_026640	MKRN7P	makorin ring finger protein 7, pseudogene	transcribed_pseudogene	.	7119	.	.	0	0	0	0	0	0	0	0	0	#DIV/0!	#DIV/0!
7691	NM_003433	ZNF132	zinc finger protein 132	protein_coding	NP_003424.3	12916	604074	.	0	0	0	0	0	0	0	0	0	#DIV/0!	#DIV/0!
7694	NM_001164527,NM_001164529,NM_001164530,NM_001289401,NM_001289402,NM_003436,NM_007134	ZNF135	zinc finger protein 135	protein_coding	NP_001157999.1;NP_001158001.1;NP_001158002.1;NP_001276330.1;NP_001276331.1;NP_003427.3;NP_009065.1	12919	604077	.	0	0	0	0	0	0	0	0	0	#DIV/0!	#DIV/0!
7700	NM_001348277,NM_001348278,NM_001348279,NM_001348280,NM_003441	ZNF141	zinc finger protein 141	protein_coding	NP_001335206.1;NP_001335207.1;NP_001335208.1;NP_001335209.1;NP_003432.1	12926	194648	.	0	0	0	0	0	0	0	0	0	#DIV/0!	#DIV/0!
7704	NM_001018011,NM_001354750,NM_001354751,NM_001354752,NM_006006	ZBTB16	zinc finger and BTB domain containing 16	protein_coding	NP_001018011.1;NP_001341679.1;NP_001341680.1;NP_001341681.1;NP_005997.2	12930	176797	.	0	0	0	0	0	0	0	0	0	#DIV/0!	#DIV/0!
7710	NM_001085384,NR_110974,NR_110975	ZNF154	zinc finger protein 154	protein_coding	NP_001078853.1	12939	604085	.	0	0	0	0	0	0	0	0	0	#DIV/0!	#DIV/0!
7712	NM_003446	ZNF157	zinc finger protein 157	protein_coding	NP_003437.2	12942	300024	.	0	0	0	0	0	0	0	0	0	#DIV/0!	#DIV/0!
7761	NM_001354830,NM_001354831,NM_001354832,NM_001354833,NM_013249,NR_148988	ZNF214	zinc finger protein 214	protein_coding	NP_001341759.1;NP_001341760.1;NP_001341761.1;NP_001341762.1;NP_037381.2	13006	605015	.	0	0	0	0	0	0	0	0	0	#DIV/0!	#DIV/0!
7762	NM_001354853,NM_001354854,NM_001354855,NM_001354856,NM_001354857,NM_001354858,NM_001354859,NM_001354860,NM_013250,NR_149005	ZNF215	zinc finger protein 215	protein_coding	NP_001341782.1;NP_001341783.1;NP_001341784.1;NP_001341785.1;NP_001341786.1;NP_001341787.1;NP_001341788.1;NP_001341789.1;NP_037382.2	13007	605016	.	0	0	0	0	0	0	0	0	0	#DIV/0!	#DIV/0!
7772	NM_001278510,NM_014518,NR_103551	ZNF229	zinc finger protein 229	protein_coding	NP_001265439.2;NP_055333.3	13022	.	.	0	0	0	0	0	0	0	0	0	#DIV/0!	#DIV/0!
7780	NM_001004434,NM_032513	SLC30A2	solute carrier family 30 member 2	protein_coding	NP_001004434.1;NP_115902.1	11013	609617	.	0	0	0	0	0	0	0	0	0	#DIV/0!	#DIV/0!
7783	NM_001290104,NM_003460	ZP2	zona pellucida glycoprotein 2	protein_coding	NP_001277033.1;NP_003451.1	13188	182888	.	0	0	0	0	0	0	0	0	0	#DIV/0!	#DIV/0!
7802	NM_003462	DNALI1	dynein axonemal light intermediate chain 1	protein_coding	NP_003453.3	14353	602135	.	0	0	0	0	0	0	0	0	0	#DIV/0!	#DIV/0!
7809	NM_057176	BSND	barttin CLCNK type accessory beta subunit	protein_coding	NP_476517.1	16512	606412	.	6	0	10	0.011754	0	0.020063	0.028711	0	0.04956	#DIV/0!	#DIV/0!
7827	NM_001297575,NM_014625	NPHS2	NPHS2 stomatin family member, podocin	protein_coding	NP_001284504.1;NP_055440.1	13394	604766	.	0	0	0	0	0	0	0	0	0	#DIV/0!	#DIV/0!
7845	gene-PAFAH1B1P1	PAFAH1B1P1	platelet activating factor acetylhydrolase 1b regulatory subunit 1 pseudogene 1	pseudogene	.	8577	.	.	0	0	0	0	0	0	0	0	0	#DIV/0!	#DIV/0!
7850	NM_001261419,NM_004633,NR_048564	IL1R2	interleukin 1 receptor type 2	protein_coding	NP_001248348.1;NP_004624.1	5994	147811	.	2	0	0	0.024625	0	0	0.060149	0	0	#DIV/0!	#DIV/0!
7881	NM_001308217,NM_001308222,NM_003471,NM_172159,NM_172160	KCNAB1	potassium voltage-gated channel subfamily A member regulatory beta subunit 1	protein_coding	NP_001295146.1;NP_001295151.1;NP_003462.2;NP_751891.1;NP_751892.1	6228	601141	.	0	0	2	0	0	0.009092	0	0	0.02246	#DIV/0!	#DIV/0!
7903	NM_005668,NM_175052	ST8SIA4	ST8 alpha-N-acetyl-neuraminide alpha-2,8-sialyltransferase 4	protein_coding	NP_005659.1;NP_778222.1	10871	602547	.	4	0	5	0.011749	0	0.012997	0.028697	0	0.032107	#DIV/0!	#DIV/0!
7932	NM_007160	OR2H2	olfactory receptor family 2 subfamily H member 2	protein_coding	NP_009091.3	8253	600578	.	0	0	0	0	0	0	0	0	0	#DIV/0!	#DIV/0!
7940	NM_001166538,NM_007161,NM_205837,NM_205838,NM_205839,NM_205840,NR_029461,NR_029462	LST1	leukocyte specific transcript 1	protein_coding	NP_001160010.1;NP_009092.3;NP_995309.2;NP_995310.2;NP_995311.2;NP_995312.2	14189	109170	.	0	0	0	0	0	0	0	0	0	#DIV/0!	#DIV/0!
7941	NM_001168357,NM_005084	PLA2G7	phospholipase A2 group VII	protein_coding	NP_001161829.1;NP_005075.3	9040	601690	.	0	0	0	0	0	0	0	0	0	#DIV/0!	#DIV/0!
7980	NM_001271003,NM_001271004,NM_006528	TFPI2	tissue factor pathway inhibitor 2	protein_coding	NP_001257932.1;NP_001257933.1;NP_006519.1	11761	600033	.	0	0	0	0	0	0	0	0	0	#DIV/0!	#DIV/0!
8001	NM_001042543,NM_006529	GLRA3	glycine receptor alpha 3	protein_coding	NP_001036008.1;NP_006520.2	4328	600421	.	0	0	0	0	0	0	0	0	0	#DIV/0!	#DIV/0!
8029	NM_001081	CUBN	cubilin	protein_coding	NP_001072.2	2548	602997	.	0	0	0	0	0	0	0	0	0	#DIV/0!	#DIV/0!
8048	NM_001369404,NM_003476	CSRP3	cysteine and glycine rich protein 3	protein_coding	NP_001356333.1;NP_003467.1	2472	600824	.	0	0	0	0	0	0	0	0	0	#DIV/0!	#DIV/0!
8074	NM_020638	FGF23	fibroblast growth factor 23	protein_coding	NP_065689.1	3680	605380	.	0	0	0	0	0	0	0	0	0	#DIV/0!	#DIV/0!
8092	NM_006982	ALX1	ALX homeobox 1	protein_coding	NP_008913.2	1494	601527	.	0	0	0	0	0	0	0	0	0	#DIV/0!	#DIV/0!
8115	NM_001098725,NM_021966,NR_049726	TCL1A	T cell leukemia/lymphoma 1A	protein_coding	NP_001092195.1;NP_068801.1	11648	186960	.	0	0	0	0	0	0	0	0	0	#DIV/0!	#DIV/0!
8123	NR_022008	PWAR5	Prader Willi/Angelman region RNA 5	lncRNA	.	30090	600162	.	0	0	0	0	0	0	0	0	0	#DIV/0!	#DIV/0!
8128	NM_001330416,NM_006011	ST8SIA2	ST8 alpha-N-acetyl-neuraminide alpha-2,8-sialyltransferase 2	protein_coding	NP_001317345.1;NP_006002.1	10870	602546	.	0	0	0	0	0	0	0	0	0	#DIV/0!	#DIV/0!
8153	NM_005440	RND2	Rho family GTPase 2	protein_coding	NP_005431.1	18315	601555	.	0	0	0	0	0	0	0	0	0	#DIV/0!	#DIV/0!
8170	NM_001242692,NM_001371319,NM_007163	SLC14A2	solute carrier family 14 member 2	protein_coding	NP_001229621.1;NP_001358248.1;NP_009094.3	10919	601611	.	0	0	0	0	0	0	0	0	0	#DIV/0!	#DIV/0!
8174	NM_130760,NM_130762	MADCAM1	mucosal vascular addressin cell adhesion molecule 1	protein_coding	NP_570116.2;NP_570118.1	6765	102670	.	0	0	0	0	0	0	0	0	0	#DIV/0!	#DIV/0!
8190	NM_001202553,NM_006533	MIA	MIA SH3 domain containing	protein_coding	NP_001189482.1;NP_006524.1	7076	601340	.	0	0	0	0	0	0	0	0	0	#DIV/0!	#DIV/0!
8200	NM_000557,NM_001319138	GDF5	growth differentiation factor 5	protein_coding	NP_000548.2;NP_001306067.1	4220	601146	.	3	0	0	0.019869	0	0	0.048532	0	0	#DIV/0!	#DIV/0!
8224	NM_001135774,NM_001369907,NM_001369908,NM_001369909,NM_001369910,NM_003490,NM_133633	SYN3	synapsin III	protein_coding	NP_001129246.1;NP_001356836.1;NP_001356837.1;NP_001356838.1;NP_001356839.1;NP_003481.3;NP_598344.2	11496	602705	.	15	0	18	0.035012	0	0.045383	0.085521	0	0.112107	#DIV/0!	#DIV/0!
8251	gene-HNRNPDP1	HNRNPDP1	heterogeneous nuclear ribonucleoprotein D pseudogene 1	pseudogene	.	5038	.	.	0	0	0	0	0	0	0	0	0	#DIV/0!	#DIV/0!
8277	NM_001145933,NM_001145934,NM_012253	TKTL1	transketolase like 1	protein_coding	NP_001139405.1;NP_001139406.1;NP_036385.3	11835	300044	.	0	0	0	0	0	0	0	0	0	#DIV/0!	#DIV/0!
8284	NM_001146705,NM_001146706,NM_004653	KDM5D	lysine demethylase 5D	protein_coding	NP_001140177.1;NP_001140178.1;NP_004644.2	11115	426000	.	0	0	0	0	0	0	0	0	0	#DIV/0!	#DIV/0!
8287	NM_004654	USP9Y	ubiquitin specific peptidase 9 Y-linked	protein_coding	NP_004645.2	12633	400005	.	0	0	0	0	0	0	0	0	0	#DIV/0!	#DIV/0!
8288	NM_000502	EPX	eosinophil peroxidase	protein_coding	NP_000493.1	3423	131399	.	0	0	0	0	0	0	0	0	0	#DIV/0!	#DIV/0!
8290	NM_003493	H3-4	H3.4 histone	protein_coding	NP_003484.1	4778	602820	.	0	0	0	0	0	0	0	0	0	#DIV/0!	#DIV/0!
8291	NM_001130455,NM_001130976,NM_001130977,NM_001130978,NM_001130979,NM_001130980,NM_001130981,NM_001130982,NM_001130983,NM_001130984,NM_001130985,NM_001130986,NM_001130987,NM_003494	DYSF	dysferlin	protein_coding	NP_001123927.1;NP_001124448.1;NP_001124449.1;NP_001124450.1;NP_001124451.1;NP_001124452.1;NP_001124453.1;NP_001124454.1;NP_001124455.1;NP_001124456.1;NP_001124457.1;NP_001124458.1;NP_001124459.1;NP_003485.1	3097	603009	.	3	0	9	0.005458	0	0.024232	0.013331	0	0.05986	#DIV/0!	#DIV/0!
8302	NM_013431	KLRC4	killer cell lectin like receptor C4	protein_coding	NP_038459.1	6377	602893	.	0	0	0	0	0	0	0	0	0	#DIV/0!	#DIV/0!
8309	NM_003500	ACOX2	acyl-CoA oxidase 2	protein_coding	NP_003491.1	120	601641	.	0	0	0	0	0	0	0	0	0	#DIV/0!	#DIV/0!
8320	NM_001278182,NM_001278183,NM_005442	EOMES	eomesodermin	protein_coding	NP_001265111.1;NP_001265112.1;NP_005433.2	3372	604615	.	7	0	0	0.040006	0	0	0.097719	0	0	#DIV/0!	#DIV/0!
8328	NM_001135031,NM_001371908,NM_004188	GFI1B	growth factor independent 1B transcriptional repressor	protein_coding	NP_001128503.1;NP_001358837.1;NP_004179.3	4238	604383	.	0	0	0	0	0	0	0	0	0	#DIV/0!	#DIV/0!
8344	NM_003523	H2BC6	H2B clustered histone 6	protein_coding	NP_003514.2	4753	602805	.	0	0	1	0	0	0.014025	0	0	0.034644	#DIV/0!	#DIV/0!
8346	NM_003525	H2BC10	H2B clustered histone 10	protein_coding	NP_003516.1	4756	602807	.	0	0	4	0	0	0.185207	0	0	0.457508	#DIV/0!	#DIV/0!
8350	NM_003529	H3C1	H3 clustered histone 1	protein_coding	NP_003520.1	4766	602810	.	5	0	0	0.177474	0	0	0.433496	0	0	#DIV/0!	#DIV/0!
8352	NM_003531	H3C3	H3 clustered histone 3	protein_coding	NP_003522.1	4768	602812	.	2	0	3	0.077361	0	0.114747	0.188961	0	0.283455	#DIV/0!	#DIV/0!
8353	NM_003532	H3C6	H3 clustered histone 6	protein_coding	NP_003523.1	4769	602813	.	0	0	0	0	0	0	0	0	0	#DIV/0!	#DIV/0!
8354	NM_003533	H3C11	H3 clustered histone 11	protein_coding	NP_003524.1	4771	602814	.	0	0	0	0	0	0	0	0	0	#DIV/0!	#DIV/0!
8361	NM_003540	H4C6	H4 clustered histone 6	protein_coding	NP_003531.1	4783	602824	.	0	0	0	0	0	0	0	0	0	#DIV/0!	#DIV/0!
8366	NM_003544	H4C2	H4 clustered histone 2	protein_coding	NP_003535.1	4789	602829	.	5	0	4	0.216039	0	0.228988	0.527697	0	0.565659	#DIV/0!	#DIV/0!
8368	NM_003546	H4C13	H4 clustered histone 13	protein_coding	NP_003537.1	4791	602831	.	0	0	0	0	0	0	0	0	0	#DIV/0!	#DIV/0!
8383	NM_014565	OR1A1	olfactory receptor family 1 subfamily A member 1	protein_coding	NP_055380.2	8179	618046	.	0	0	0	0	0	0	0	0	0	#DIV/0!	#DIV/0!
8386	NM_014566	OR1D5	olfactory receptor family 1 subfamily D member 5	protein_coding	NP_055381.1	8186	.	.	0	0	0	0	0	0	0	0	0	#DIV/0!	#DIV/0!
8387	NM_003553	OR1E1	olfactory receptor family 1 subfamily E member 1	protein_coding	NP_003544.2	8189	.	.	0	0	0	0	0	0	0	0	0	#DIV/0!	#DIV/0!
8388	NM_003554	OR1E2	olfactory receptor family 1 subfamily E member 2	protein_coding	NP_003545.1	8190	.	.	0	0	0	0	0	0	0	0	0	#DIV/0!	#DIV/0!
8389	NM_001348201	OR1E3	olfactory receptor family 1 subfamily E member 3 (gene/pseudogene)	protein_coding	NP_001335130.2	8191	.	.	0	0	0	0	0	0	0	0	0	#DIV/0!	#DIV/0!
8390	NM_003555	OR1G1	olfactory receptor family 1 subfamily G member 1	protein_coding	NP_003546.1	8204	.	.	0	0	0	0	0	0	0	0	0	#DIV/0!	#DIV/0!
8392	NM_012373	OR3A3	olfactory receptor family 3 subfamily A member 3	protein_coding	NP_036505.2	8284	.	.	0	0	0	0	0	0	0	0	0	#DIV/0!	#DIV/0!
8399	NM_003561,NR_133651	PLA2G10	phospholipase A2 group X	protein_coding	NP_003552.1	9029	603603	.	4	0	0	0.049659	0	0	0.121298	0	0	#DIV/0!	#DIV/0!
8403	NM_004189	SOX14	SRY-box transcription factor 14	protein_coding	NP_004180.1	11193	604747	.	0	0	0	0	0	0	0	0	0	#DIV/0!	#DIV/0!
8406	NM_001170750,NM_001170751,NM_001170752,NM_006307	SRPX	sushi repeat containing protein X-linked	protein_coding	NP_001164221.1;NP_001164222.1;NP_001164223.1;NP_006298.1	11309	300187	.	0	0	0	0	0	0	0	0	0	#DIV/0!	#DIV/0!
8410	gene-RPS9P1	RPS9P1	ribosomal protein S9 pseudogene 1	pseudogene	.	10443	.	.	0	0	0	0	0	0	0	0	0	#DIV/0!	#DIV/0!
8418	NR_002174,NR_027626	CMAHP	cytidine monophospho-N-acetylneuraminic acid hydroxylase, pseudogene	transcribed_pseudogene	.	2098	603209	.	3	0	0	0.020344	0	0	0.049691	0	0	#DIV/0!	#DIV/0!
8419	NM_003571	BFSP2	beaded filament structural protein 2	protein_coding	NP_003562.1	1041	603212	.	0	0	0	0	0	0	0	0	0	#DIV/0!	#DIV/0!
8424	NM_003986	BBOX1	gamma-butyrobetaine hydroxylase 1	protein_coding	NP_003977.1	964	603312	.	0	0	0	0	0	0	0	0	0	#DIV/0!	#DIV/0!
8431	NM_021969	NR0B2	nuclear receptor subfamily 0 group B member 2	protein_coding	NP_068804.1	7961	604630	.	0	0	0	0	0	0	0	0	0	#DIV/0!	#DIV/0!
8433	NM_003577	UTF1	undifferentiated embryonic cell transcription factor 1	protein_coding	NP_003568.2	12634	604130	.	0	0	0	0	0	0	0	0	0	#DIV/0!	#DIV/0!
8435	NM_003578	SOAT2	sterol O-acyltransferase 2	protein_coding	NP_003569.1	11178	601311	.	0	0	0	0	0	0	0	0	0	#DIV/0!	#DIV/0!
8437	NM_001193520,NM_001193521,NM_001301202,NM_004658	RASAL1	RAS protein activator like 1	protein_coding	NP_001180449.1;NP_001180450.1;NP_001288131.1;NP_004649.2	9873	604118	.	8	0	9	0.039215	0	0.047808	0.095786	0	0.118097	#DIV/0!	#DIV/0!
8447	NM_003585	DOC2B	double C2 domain beta	protein_coding	NP_003576.2	2986	604568	.	0	0	0	0	0	0	0	0	0	#DIV/0!	#DIV/0!
8448	NM_001282062,NM_001282063,NM_001282068,NM_003586,NR_104089,NR_104090	DOC2A	double C2 domain alpha	protein_coding	NP_001268991.1;NP_001268992.1;NP_001268997.1;NP_003577.2	2985	604567	.	0	0	2	0	0	0.018526	0	0	0.045765	#DIV/0!	#DIV/0!
8468	NM_001135211,NM_001281304,NM_001362789,NM_003602	FKBP6	FKBP prolyl isomerase 6	protein_coding	NP_001128683.1;NP_001268233.1;NP_001349718.1;NP_003593.3	3722	604839	.	0	0	0	0	0	0	0	0	0	#DIV/0!	#DIV/0!
8471	NM_003604	IRS4	insulin receptor substrate 4	protein_coding	NP_003595.1	6128	300904	.	0	0	0	0	0	0	0	0	0	#DIV/0!	#DIV/0!
8477	NM_003608	GPR65	G protein-coupled receptor 65	protein_coding	NP_003599.2	4517	604620	.	0	0	0	0	0	0	0	0	0	#DIV/0!	#DIV/0!
8484	NM_003614	GALR3	galanin receptor 3	protein_coding	NP_003605.1	4134	603692	.	4	0	0	0.052595	0	0	0.128468	0	0	#DIV/0!	#DIV/0!
8488	gene-RPL3P1	RPL3P1	ribosomal protein L3 pseudogene 1	pseudogene	.	10352	.	.	1	0	0	0.00188	0	0	0.004593	0	0	#DIV/0!	#DIV/0!
8489	gene-RPL23AP3	RPL23AP3	ribosomal protein L23a pseudogene 3	pseudogene	.	10320	.	.	0	0	0	0	0	0	0	0	0	#DIV/0!	#DIV/0!
8499	NM_001220473,NM_001220474,NM_001220475,NM_001220476,NM_001220477,NM_001220478,NM_001220479,NM_001220480,NM_001282536,NM_003625	PPFIA2	PTPRF interacting protein alpha 2	protein_coding	NP_001207402.1;NP_001207403.1;NP_001207404.1;NP_001207405.1;NP_001207406.1;NP_001207407.1;NP_001207408.1;NP_001207409.1;NP_001269465.1;NP_003616.2	9246	603143	.	0	0	0	0	0	0	0	0	0	#DIV/0!	#DIV/0!
8512	NR_002724	MBL1P	mannose binding lectin 1, pseudogene	transcribed_pseudogene	.	6921	.	.	0	0	0	0	0	0	0	0	0	#DIV/0!	#DIV/0!
8513	NM_001198828,NM_001198829,NM_001198830,NM_004190	LIPF	lipase F, gastric type	protein_coding	NP_001185757.1;NP_001185758.1;NP_001185759.1;NP_004181.1	6622	601980	.	8	0	0	0.097787	0	0	0.238855	0	0	#DIV/0!	#DIV/0!
8516	NM_001291494,NM_003638	ITGA8	integrin subunit alpha 8	protein_coding	NP_001278423.1;NP_003629.2	6144	604063	.	0	0	0	0	0	0	0	0	0	#DIV/0!	#DIV/0!
8529	NM_001082	CYP4F2	cytochrome P450 family 4 subfamily F member 2	protein_coding	NP_001073.3	2645	604426	.	5	0	0	0.040833	0	0	0.099739	0	0	#DIV/0!	#DIV/0!
8530	NM_003650	CST7	cystatin F	protein_coding	NP_003641.3	2479	603253	.	0	0	0	0	0	0	0	0	0	#DIV/0!	#DIV/0!
8534	NM_003654	CHST1	carbohydrate sulfotransferase 1	protein_coding	NP_003645.1	1969	603797	.	0	0	0	0	0	0	0	0	0	#DIV/0!	#DIV/0!
8538	NM_003658	BARX2	BARX homeobox 2	protein_coding	NP_003649.2	956	604823	.	0	0	0	0	0	0	0	0	0	#DIV/0!	#DIV/0!
8547	NM_003665,NM_173452	FCN3	ficolin 3	protein_coding	NP_003656.2;NP_775628.1	3625	604973	.	0	0	0	0	0	0	0	0	0	#DIV/0!	#DIV/0!
8551	NR_002725	INE2	inactivation escape 2	lncRNA	.	6061	300165	.	0	0	0	0	0	0	0	0	0	#DIV/0!	#DIV/0!
8572	NM_001131027,NM_003687	PDLIM4	PDZ and LIM domain 4	protein_coding	NP_001124499.1;NP_003678.2	16501	603422	.	3	0	14	0.025544	0	0.118045	0.062395	0	0.291599	#DIV/0!	#DIV/0!
8587	NR_045004	OR7E2P	olfactory receptor family 7 subfamily E member 2 pseudogene	transcribed_pseudogene	.	8402	.	.	0	0	1	0	0	0.016483	0	0	0.040717	#DIV/0!	#DIV/0!
8590	NM_003696	OR6A2	olfactory receptor family 6 subfamily A member 2	protein_coding	NP_003687.2	15301	608495	.	0	0	0	0	0	0	0	0	0	#DIV/0!	#DIV/0!
8600	NM_003701,NM_033012	TNFSF11	TNF superfamily member 11	protein_coding	NP_003692.1;NP_143026.1	11926	602642	.	0	0	0	0	0	0	0	0	0	#DIV/0!	#DIV/0!
8608	NM_001320108,NM_003708	RDH16	retinol dehydrogenase 16	protein_coding	NP_001307037.1;NP_003699.3	29674	.	.	4	0	0	0.017801	0	0	0.043481	0	0	#DIV/0!	#DIV/0!
8618	NM_003716,NM_183393,NM_183394	CADPS	calcium dependent secretion activator	protein_coding	NP_003707.2;NP_899630.1;NP_899631.1	1426	604667	.	0	0	0	0	0	0	0	0	0	#DIV/0!	#DIV/0!
8631	NM_001075099,NM_003726	SKAP1	src kinase associated phosphoprotein 1	protein_coding	NP_001068567.1;NP_003717.3	15605	604969	.	0	0	0	0	0	0	0	0	0	#DIV/0!	#DIV/0!
8633	NM_003728	UNC5C	unc-5 netrin receptor C	protein_coding	NP_003719.3	12569	603610	.	0	0	0	0	0	0	0	0	0	#DIV/0!	#DIV/0!
8653	NM_001122665,NM_001302552,NM_001324195,NM_004660,NR_136716,NR_136717,NR_136718,NR_136719,NR_136720,NR_136721,NR_136722,NR_136723,NR_136724	DDX3Y	DEAD-box helicase 3 Y-linked	protein_coding	NP_001116137.1;NP_001289481.1;NP_001311124.1;NP_004651.2	2699	400010	.	0	0	0	0	0	0	0	0	0	#DIV/0!	#DIV/0!
8671	NM_001098484,NM_001134742,NM_003759	SLC4A4	solute carrier family 4 member 4	protein_coding	NP_001091954.1;NP_001128214.1;NP_003750.1	11030	603345	.	0	0	4	0	0	0.009962	0	0	0.024609	#DIV/0!	#DIV/0!
8681	NM_001198588,NM_005090	JMJD7-PLA2G4B	JMJD7-PLA2G4B readthrough	protein_coding	NP_001185517.1;NP_005081.1	34449	.	.	338	0	0	1.9326	0	0	4.72055	0	0	#DIV/0!	#DIV/0!
8685	NM_006770	MARCO	macrophage receptor with collagenous structure	protein_coding	NP_006761.1	6895	604870	.	0	0	0	0	0	0	0	0	0	#DIV/0!	#DIV/0!
8687	NM_006771	KRT38	keratin 38	protein_coding	NP_006762.3	6456	604542	.	0	0	0	0	0	0	0	0	0	#DIV/0!	#DIV/0!
8688	NM_003770	KRT37	keratin 37	protein_coding	NP_003761.3	6455	604541	.	0	0	0	0	0	0	0	0	0	#DIV/0!	#DIV/0!
8689	NM_003771	KRT36	keratin 36	protein_coding	NP_003762.1	6454	604540	.	0	0	0	0	0	0	0	0	0	#DIV/0!	#DIV/0!
8706	NM_001038628,NM_001349130,NM_001349131,NM_001349132,NM_001349133,NM_001349134,NM_001349135,NM_001349136,NM_001349137,NM_001349138,NM_001349139,NM_001349140,NM_001349141,NM_001349142,NM_001349143,NM_001349144,NM_001349145,NM_001349146,NM_001349147,NM_001349148,NM_001349149,NM_001349150,NM_001349151,NM_001349152,NM_001349153,NM_001349154,NM_001349155,NM_001349156,NM_001349157,NM_001349158,NM_001349…	B3GALNT1	beta-1,3-N-acetylgalactosaminyltransferase 1 (globoside blood group)	protein_coding	NP_001033717.1;NP_001336059.1;NP_001336060.1;NP_001336061.1;NP_001336062.1;NP_001336063.1;NP_001336064.1;NP_001336065.1;NP_001336066.1;NP_001336067.1;NP_001336068.1;NP_001336069.1;NP_001336070.1;NP_001336071.1;NP_001336072.1;NP_001336073.1;NP_001336074.1;NP_001336075.1;NP_001336076.1;NP_001336077.1;NP_001336078.1;NP_001336079.1;NP_001336080.1;NP_001336081.1;NP_001336082.1;NP_001336083.1;NP_001336…	918	603094	.	0	0	0	0	0	0	0	0	0	#DIV/0!	#DIV/0!
8707	NM_003783	B3GALT2	beta-1,3-galactosyltransferase 2	protein_coding	NP_003774.1	917	603018	.	0	0	0	0	0	0	0	0	0	#DIV/0!	#DIV/0!
8708	NM_020981	B3GALT1	beta-1,3-galactosyltransferase 1	protein_coding	NP_066191.1	916	603093	.	0	0	0	0	0	0	0	0	0	#DIV/0!	#DIV/0!
8710	NM_001040147,NM_001261830,NM_001261831,NM_003784	SERPINB7	serpin family B member 7	protein_coding	NP_001035237.1;NP_001248759.1;NP_001248760.1;NP_003775.1	13902	603357	.	0	0	0	0	0	0	0	0	0	#DIV/0!	#DIV/0!
8711	NM_001251902,NM_003985	TNK1	tyrosine kinase non receptor 1	protein_coding	NP_001238831.1;NP_003976.2	11940	608076	.	0	0	0	0	0	0	0	0	0	#DIV/0!	#DIV/0!
8715	NM_001198546,NM_001198547,NM_001198548,NM_001198549,NM_001282527,NM_001353232,NM_001353233,NM_001353234,NM_001353235,NM_001353236,NM_001353237,NM_003787	NOL4	nucleolar protein 4	protein_coding	NP_001185475.1;NP_001185476.1;NP_001185477.1;NP_001185478.1;NP_001269456.1;NP_001340161.1;NP_001340162.1;NP_001340163.1;NP_001340164.1;NP_001340165.1;NP_001340166.1;NP_003778.2	7870	603577	.	0	0	0	0	0	0	0	0	0	#DIV/0!	#DIV/0!
8740	NM_003807,NM_172014	TNFSF14	TNF superfamily member 14	protein_coding	NP_003798.2;NP_742011.2	11930	604520	.	2	0	11	0.008071	0	0.046774	0.019714	0	0.115545	#DIV/0!	#DIV/0!
8742	NM_003809,NR_037146	TNFSF12	TNF superfamily member 12	protein_coding	NP_003800.1	11927	602695	.	0	0	0	0	0	0	0	0	0	#DIV/0!	#DIV/0!
8743	NM_001190942,NM_001190943,NM_003810,NR_033994	TNFSF10	TNF superfamily member 10	protein_coding	NP_001177871.1;NP_001177872.1;NP_003801.1	11925	603598	.	6	0	9	0.054036	0	0.095088	0.131988	0	0.23489	#DIV/0!	#DIV/0!
8745	NM_003812	ADAM23	ADAM metallopeptidase domain 23	protein_coding	NP_003803.1	202	603710	.	2	0	2	0.006088	0	0.006485	0.014871	0	0.01602	#DIV/0!	#DIV/0!
8748	NM_003814	ADAM20	ADAM metallopeptidase domain 20	protein_coding	NP_003805.4	199	603712	.	0	0	0	0	0	0	0	0	0	#DIV/0!	#DIV/0!
8749	NM_001190956,NM_001320313,NM_014237,NR_135201	ADAM18	ADAM metallopeptidase domain 18	protein_coding	NP_001177885.1;NP_001307242.1;NP_055052.1	196	.	.	0	0	0	0	0	0	0	0	0	#DIV/0!	#DIV/0!
8755	NR_002224	ADAM6	ADAM metallopeptidase domain 6 (pseudogene)	transcribed_pseudogene	.	213	.	.	0	0	0	0	0	0	0	0	0	#DIV/0!	#DIV/0!
8756	NM_003817	ADAM7	ADAM metallopeptidase domain 7	protein_coding	NP_003808.2	214	607310	.	0	0	0	0	0	0	0	0	0	#DIV/0!	#DIV/0!
8778	NM_003830	SIGLEC5	sialic acid binding Ig like lectin 5	protein_coding	NP_003821.1	10874	604200	.	0	0	0	0	0	0	0	0	0	#DIV/0!	#DIV/0!
8784	NM_004195,NM_148901,NM_148902	TNFRSF18	TNF receptor superfamily member 18	protein_coding	NP_004186.1;NP_683699.1;NP_683700.1	11914	603905	.	7	0	10	0.124627	0	0.173312	0.304412	0	0.428125	#DIV/0!	#DIV/0!
8787	NM_001081955,NM_001165933,NM_003835	RGS9	regulator of G protein signaling 9	protein_coding	NP_001075424.1;NP_001159405.1;NP_003826.2	10004	604067	.	5	0	0	0.01825	0	0	0.044578	0	0	#DIV/0!	#DIV/0!
8788	NM_001317172,NM_003836	DLK1	delta like non-canonical Notch ligand 1	protein_coding	NP_001304101.2;NP_003827.3	2907	176290	.	3	0	4	0.008233	0	0.01754	0.02011	0	0.043327	#DIV/0!	#DIV/0!
8789	NM_003837	FBP2	fructose-bisphosphatase 2	protein_coding	NP_003828.2	3607	603027	.	0	0	0	0	0	0	0	0	0	#DIV/0!	#DIV/0!
8794	NM_003841	TNFRSF10C	TNF receptor superfamily member 10c	protein_coding	NP_003832.2	11906	603613	.	0	0	0	0	0	0	0	0	0	#DIV/0!	#DIV/0!
8796	NM_001160706,NM_003843,NM_144777	SCEL	sciellin	protein_coding	NP_001154178.1;NP_003834.3;NP_659001.2	10573	604112	.	0	0	0	0	0	0	0	0	0	#DIV/0!	#DIV/0!
8808	NM_001351446,NM_001351447,NM_001351448,NM_001351449,NM_001351450,NM_003854	IL1RL2	interleukin 1 receptor like 2	protein_coding	NP_001338375.1;NP_001338376.1;NP_001338377.1;NP_001338378.1;NP_001338379.1;NP_003845.2	5999	604512	.	3	0	0	0.022455	0	0	0.054849	0	0	#DIV/0!	#DIV/0!
8823	NM_003868	FGF16	fibroblast growth factor 16	protein_coding	NP_003859.1	3672	309630	.	0	0	0	0	0	0	0	0	0	#DIV/0!	#DIV/0!
8825	NM_001324423,NM_004664,NR_136887,NR_136888	LIN7A	lin-7 homolog A, crumbs cell polarity complex component	protein_coding	NP_001311352.1;NP_004655.1	17787	603380	.	0	0	0	0	0	0	0	0	0	#DIV/0!	#DIV/0!
8832	NM_001184879,NM_001184881,NM_001184882,NM_001330742,NM_003874	CD84	CD84 molecule	protein_coding	NP_001171808.1;NP_001171810.1;NP_001171811.1;NP_001317671.1;NP_003865.1	1704	604513	.	0	0	0	0	0	0	0	0	0	#DIV/0!	#DIV/0!
8838	NM_003880,NM_198239,NR_125353,NR_125354	CCN6	cellular communication network factor 6	protein_coding	NP_003871.1;NP_937882.2	12771	603400	.	0	0	0	0	0	0	0	0	0	#DIV/0!	#DIV/0!
8840	NM_001204869,NM_001204870,NM_003882,NM_080838,NR_037944	CCN4	cellular communication network factor 4	protein_coding	NP_001191798.1;NP_001191799.1;NP_003873.1;NP_543028.1	12769	603398	.	0	0	6	0	0	0.023744	0	0	0.058655	#DIV/0!	#DIV/0!
8842	NM_001145847,NM_001145848,NM_001145849,NM_001145850,NM_001145851,NM_001145852,NM_001371406,NM_001371407,NM_001371408,NM_006017	PROM1	prominin 1	protein_coding	NP_001139319.1;NP_001139320.1;NP_001139321.1;NP_001139322.1;NP_001139323.1;NP_001139324.1;NP_001358335.1;NP_001358336.1;NP_001358337.1;NP_006008.1	9454	604365	.	0	0	0	0	0	0	0	0	0	#DIV/0!	#DIV/0!
8843	NM_006018	HCAR3	hydroxycarboxylic acid receptor 3	protein_coding	NP_006009.2	16824	606039	.	0	0	0	0	0	0	0	0	0	#DIV/0!	#DIV/0!
8852	NM_003886,NM_139289	AKAP4	A-kinase anchoring protein 4	protein_coding	NP_003877.2;NP_647450.1	374	300185	.	0	0	0	0	0	0	0	0	0	#DIV/0!	#DIV/0!
8854	NM_001206897,NM_003888,NM_170696,NM_170697	ALDH1A2	aldehyde dehydrogenase 1 family member A2	protein_coding	NP_001193826.1;NP_003879.2;NP_733797.1;NP_733798.1	15472	603687	.	5	0	0	0.02425	0	0	0.059234	0	0	#DIV/0!	#DIV/0!
8858	NM_001256134,NM_003891	PROZ	protein Z, vitamin K dependent plasma glycoprotein	protein_coding	NP_001243063.1;NP_003882.1	9460	176895	.	10	0	15	0.118595	0	0.183303	0.28968	0	0.452805	#DIV/0!	#DIV/0!
8875	NM_001242350,NM_004665,NM_078488,NR_034173,NR_034174,NR_110143,NR_110144,NR_110145,NR_110146	VNN2	vanin 2	protein_coding	NP_001229279.1;NP_004656.2;NP_511043.1	12706	603571	.	0	0	0	0	0	0	0	0	0	#DIV/0!	#DIV/0!
8876	NM_004666	VNN1	vanin 1	protein_coding	NP_004657.2	12705	603570	.	0	0	0	0	0	0	0	0	0	#DIV/0!	#DIV/0!
8900	NM_001111045,NM_001111046,NM_001111047,NM_003914	CCNA1	cyclin A1	protein_coding	NP_001104515.1;NP_001104516.1;NP_001104517.1;NP_003905.1	1577	604036	.	6	0	15	0.050597	0	0.150081	0.123588	0	0.370737	#DIV/0!	#DIV/0!
8908	NM_001079855,NM_001184702,NM_001184703,NM_001184704,NM_003918	GYG2	glycogenin 2	protein_coding	NP_001073324.1;NP_001171631.1;NP_001171632.1;NP_001171633.1;NP_003909.2	4700	300198	.	0	0	0	0	0	0	0	0	0	#DIV/0!	#DIV/0!
8909	NM_001172439,NM_001172440,NM_006025	ENDOU	endonuclease, poly(U) specific	protein_coding	NP_001165910.1;NP_001165911.1;NP_006016.1	14369	606720	.	3	0	8	0.023121	0	0.066018	0.056474	0	0.163081	#DIV/0!	#DIV/0!
8911	NM_001003406,NM_021096	CACNA1I	calcium voltage-gated channel subunit alpha1 I	protein_coding	NP_001003406.1;NP_066919.2	1396	608230	.	6	0	0	0.009639	0	0	0.023544	0	0	#DIV/0!	#DIV/0!
8917	gene-HERC2P1	HERC2P1	hect domain and RLD 2 pseudogene 1	pseudogene	.	4869	.	.	0	0	0	0	0	0	0	0	0	#DIV/0!	#DIV/0!
8926	NM_005678,NM_022804	SNURF	SNRPN upstream reading frame	protein_coding	NP_005669.2;NP_073715.1	11171	.	.	0	0	0	0	0	0	0	0	0	#DIV/0!	#DIV/0!
8929	NM_003924	PHOX2B	paired like homeobox 2B	protein_coding	NP_003915.2	9143	603851	.	0	0	2	0	0	0.014677	0	0	0.036255	#DIV/0!	#DIV/0!
8941	NM_003936	CDK5R2	cyclin dependent kinase 5 regulatory subunit 2	protein_coding	NP_003927.1	1776	603764	.	0	0	0	0	0	0	0	0	0	#DIV/0!	#DIV/0!
8973	NM_001199279,NM_004198	CHRNA6	cholinergic receptor nicotinic alpha 6 subunit	protein_coding	NP_001186208.1;NP_004189.1	15963	606888	.	0	0	0	0	0	0	0	0	0	#DIV/0!	#DIV/0!
8988	NM_006308	HSPB3	heat shock protein family B (small) member 3	protein_coding	NP_006299.1	5248	604624	.	0	0	0	0	0	0	0	0	0	#DIV/0!	#DIV/0!
8989	NM_007332	TRPA1	transient receptor potential cation channel subfamily A member 1	protein_coding	NP_015628.2	497	604775	.	0	0	0	0	0	0	0	0	0	#DIV/0!	#DIV/0!
8993	NM_005091	PGLYRP1	peptidoglycan recognition protein 1	protein_coding	NP_005082.1	8904	604963	.	0	0	0	0	0	0	0	0	0	#DIV/0!	#DIV/0!
8995	NM_005092	TNFSF18	TNF superfamily member 18	protein_coding	NP_005083.2	11932	603898	.	0	0	0	0	0	0	0	0	0	#DIV/0!	#DIV/0!
9002	NM_003950	F2RL3	F2R like thrombin or trypsin receptor 3	protein_coding	NP_003941.2	3540	602779	.	11	0	0	0.060009	0	0	0.146577	0	0	#DIV/0!	#DIV/0!
9023	NM_003956	CH25H	cholesterol 25-hydroxylase	protein_coding	NP_003947.1	1907	604551	.	0	0	0	0	0	0	0	0	0	#DIV/0!	#DIV/0!
9027	NM_003960	NAT8	N-acetyltransferase 8 (putative)	protein_coding	NP_003951.3	18069	606716	.	0	0	0	0	0	0	0	0	0	#DIV/0!	#DIV/0!
9033	NM_001253837,NM_016112	PKD2L1	polycystin 2 like 1, transient receptor potential cation channel	protein_coding	NP_001240766.1;NP_057196.2	9011	604532	.	0	0	0	0	0	0	0	0	0	#DIV/0!	#DIV/0!
9038	NM_003967	TAAR5	trace amine associated receptor 5	protein_coding	NP_003958.2	30236	607405	.	0	0	0	0	0	0	0	0	0	#DIV/0!	#DIV/0!
9046	NM_001317800,NM_003974,NM_201349	DOK2	docking protein 2	protein_coding	NP_001304729.1;NP_003965.2;NP_958728.1	2991	604997	.	0	0	0	0	0	0	0	0	0	#DIV/0!	#DIV/0!
9051	NM_001321135,NM_001321136,NM_001321137,NM_003978,NR_135552	PSTPIP1	proline-serine-threonine phosphatase interacting protein 1	protein_coding	NP_001308064.1;NP_001308065.1;NP_001308066.1;NP_003969.2	9580	606347	.	0	0	0	0	0	0	0	0	0	#DIV/0!	#DIV/0!
9056	NM_001126105,NM_001126106,NR_040448	SLC7A7	solute carrier family 7 member 7	protein_coding	NP_001119577.1;NP_001119578.1	11065	603593	.	10	0	6	0.080833	0	0.051197	0.197441	0	0.126469	#DIV/0!	#DIV/0!
9068	NM_004673	ANGPTL1	angiopoietin like 1	protein_coding	NP_004664.1	489	603874	.	0	0	0	0	0	0	0	0	0	#DIV/0!	#DIV/0!
9071	NM_001160100,NM_006984,NM_182848	CLDN10	claudin 10	protein_coding	NP_001153572.1;NP_008915.1;NP_878268.1	2033	617579	.	0	0	0	0	0	0	0	0	0	#DIV/0!	#DIV/0!
9073	NM_199328	CLDN8	claudin 8	protein_coding	NP_955360.1	2050	611231	.	0	0	0	0	0	0	0	0	0	#DIV/0!	#DIV/0!
9074	NM_021195	CLDN6	claudin 6	protein_coding	NP_067018.2	2048	615798	.	0	0	0	0	0	0	0	0	0	#DIV/0!	#DIV/0!
9075	NM_001171092,NM_001171095,NM_020384	CLDN2	claudin 2	protein_coding	NP_001164563.1;NP_001164566.1;NP_065117.1	2041	300520	.	0	0	0	0	0	0	0	0	0	#DIV/0!	#DIV/0!
9077	NM_004675	DIRAS3	DIRAS family GTPase 3	protein_coding	NP_004666.1	687	605193	.	0	0	0	0	0	0	0	0	0	#DIV/0!	#DIV/0!
9079	NM_001130834,NM_001290,NM_001304434,NM_001304435,NR_130734	LDB2	LIM domain binding 2	protein_coding	NP_001124306.1;NP_001281.1;NP_001291363.1;NP_001291364.1	6533	603450	.	0	0	0	0	0	0	0	0	0	#DIV/0!	#DIV/0!
9081	NM_004676	PRY	PTPN13 like Y-linked	protein_coding	NP_004667.2	14024	400019	.	0	0	0	0	0	0	0	0	0	#DIV/0!	#DIV/0!
9082	NM_004677	XKRY	XK related, Y-linked	protein_coding	NP_004668.2	18571	400015	.	0	0	0	0	0	0	0	0	0	#DIV/0!	#DIV/0!
9083	NM_004678	BPY2	basic charge Y-linked 2	protein_coding	NP_004669.2	13508	400013	.	0	0	0	0	0	0	0	0	0	#DIV/0!	#DIV/0!
9084	NM_004679	VCY	variable charge Y-linked	protein_coding	NP_004670.1	12668	400012	.	0	0	0	0	0	0	0	0	0	#DIV/0!	#DIV/0!
9085	NM_004680,NM_170723	CDY1	chromodomain Y-linked 1	protein_coding	NP_004671.1;NP_733841.1	1809	400016	.	0	0	0	0	0	0	0	0	0	#DIV/0!	#DIV/0!
9086	NM_001278612,NM_004681	EIF1AY	eukaryotic translation initiation factor 1A Y-linked	protein_coding	NP_001265541.1;NP_004672.2	3252	400014	.	0	0	0	0	0	0	0	0	0	#DIV/0!	#DIV/0!
9087	NM_004202	TMSB4Y	thymosin beta 4 Y-linked	protein_coding	NP_004193.1	11882	400017	.	0	0	0	0	0	0	0	0	0	#DIV/0!	#DIV/0!
9096	NM_001080508	TBX18	T-box transcription factor 18	protein_coding	NP_001073977.1	11595	604613	.	0	0	0	0	0	0	0	0	0	#DIV/0!	#DIV/0!
9103	NR_047648	FCGR2C	Fc fragment of IgG receptor IIc (gene/pseudogene)	transcribed_pseudogene	.	15626	612169	.	2	0	0	0.009272	0	0	0.022647	0	0	#DIV/0!	#DIV/0!
9104	NM_001282848,NM_001282849,NM_004683,NM_152869	RGN	regucalcin	protein_coding	NP_001269777.1;NP_001269778.1;NP_004674.1;NP_690608.1	9989	300212	.	0	0	2	0	0	0.018512	0	0	0.045729	#DIV/0!	#DIV/0!
9119	NM_004693	KRT75	keratin 75	protein_coding	NP_004684.2	24431	609025	.	0	0	0	0	0	0	0	0	0	#DIV/0!	#DIV/0!
9152	NM_001318369,NM_004211	SLC6A5	solute carrier family 6 member 5	protein_coding	NP_001305298.1;NP_004202.4	11051	604159	.	0	0	4	0	0	0.011948	0	0	0.029515	#DIV/0!	#DIV/0!
9153	NM_004212	SLC28A2	solute carrier family 28 member 2	protein_coding	NP_004203.2	11002	606208	.	0	0	0	0	0	0	0	0	0	#DIV/0!	#DIV/0!
9154	NM_001287761,NM_001287762,NM_001321721,NM_001321722,NM_004213,NM_201651	SLC28A1	solute carrier family 28 member 1	protein_coding	NP_001274690.1;NP_001274691.1;NP_001308650.1;NP_001308651.1;NP_004204.3;NP_964014.1	11001	606207	.	6	0	8	0.040111	0	0.055207	0.097975	0	0.136375	#DIV/0!	#DIV/0!
9172	NM_003970	MYOM2	myomesin 2	protein_coding	NP_003961.3	7614	603509	.	2	0	4	0.007662	0	0.016385	0.018716	0	0.040474	#DIV/0!	#DIV/0!
9177	NM_001363563,NM_006028	HTR3B	5-hydroxytryptamine receptor 3B	protein_coding	NP_001350492.1;NP_006019.1	5298	604654	.	0	0	0	0	0	0	0	0	0	#DIV/0!	#DIV/0!
9206	gene-RAD17P2	RAD17P2	RAD17 pseudogene 2	pseudogene	.	9809	.	.	0	0	0	0	0	0	0	0	0	#DIV/0!	#DIV/0!
9207	gene-RAD17P1	RAD17P1	RAD17 pseudogene 1	pseudogene	.	9808	.	.	0	0	0	0	0	0	0	0	0	#DIV/0!	#DIV/0!
9210	NM_005448	BMP15	bone morphogenetic protein 15	protein_coding	NP_005439.2	1068	300247	.	0	0	0	0	0	0	0	0	0	#DIV/0!	#DIV/0!
9211	NM_001308275,NM_001308276,NM_005097,NR_131777	LGI1	leucine rich glioma inactivated 1	protein_coding	NP_001295204.1;NP_001295205.1;NP_005088.1	6572	604619	.	0	0	6	0	0	0.053371	0	0	0.131839	#DIV/0!	#DIV/0!
9214	NM_001142473,NM_001193338,NM_005449	FCMR	Fc fragment of IgM receptor	protein_coding	NP_001135945.1;NP_001180267.1;NP_005440.1	14315	606015	.	2	0	2	0.013019	0	0.013868	0.031801	0	0.034258	#DIV/0!	#DIV/0!
9215	NM_001362949,NM_001362951,NM_001362953,NM_004737,NM_133642	LARGE1	LARGE xylosyl- and glucuronyltransferase 1	protein_coding	NP_001349878.1;NP_001349880.1;NP_001349882.1;NP_004728.1;NP_598397.1	6511	603590	.	4	0	0	0.016193	0	0	0.039554	0	0	#DIV/0!	#DIV/0!
9227	NM_001301645,NM_004744	LRAT	lecithin retinol acyltransferase	protein_coding	NP_001288574.1;NP_004735.2	6685	604863	.	0	0	0	0	0	0	0	0	0	#DIV/0!	#DIV/0!
9228	NM_001346810,NR_073397	DLGAP2	DLG associated protein 2	protein_coding	NP_001333739.1	2906	605438	.	0	0	0	0	0	0	0	0	0	#DIV/0!	#DIV/0!
9229	NM_001003809,NM_001242761,NM_001242762,NM_001242763,NM_001242764,NM_001242765,NM_001242766,NM_001308390,NM_004746	DLGAP1	DLG associated protein 1	protein_coding	NP_001003809.1;NP_001229690.1;NP_001229691.1;NP_001229692.1;NP_001229693.1;NP_001229694.1;NP_001229695.1;NP_001295319.1;NP_004737.2	2905	605445	.	0	0	3	0	0	0.011414	0	0	0.028195	#DIV/0!	#DIV/0!
9242	NM_005098	MSC	musculin	protein_coding	NP_005089.2	7321	603628	.	0	0	0	0	0	0	0	0	0	#DIV/0!	#DIV/0!
9247	NM_004752	GCM2	glial cells missing transcription factor 2	protein_coding	NP_004743.1	4198	603716	.	0	0	0	0	0	0	0	0	0	#DIV/0!	#DIV/0!
9248	NM_004224	GPR50	G protein-coupled receptor 50	protein_coding	NP_004215.2	4506	300207	.	0	0	0	0	0	0	0	0	0	#DIV/0!	#DIV/0!
9254	NM_001005505,NM_001174051,NM_001291101,NM_006030	CACNA2D2	calcium voltage-gated channel auxiliary subunit alpha2delta 2	protein_coding	NP_001005505.1;NP_001167522.1;NP_001278030.1;NP_006021.2	1400	607082	.	0	0	0	0	0	0	0	0	0	#DIV/0!	#DIV/0!
9256	NM_001261835,NM_004758,NM_024418	TSPOAP1	TSPO associated protein 1	protein_coding	NP_001248764.1;NP_004749.2;NP_077729.1	16831	610764	.	0	0	0	0	0	0	0	0	0	#DIV/0!	#DIV/0!
9271	NM_001190971,NM_004764	PIWIL1	piwi like RNA-mediated gene silencing 1	protein_coding	NP_001177900.1;NP_004755.2	9007	605571	.	0	0	0	0	0	0	0	0	0	#DIV/0!	#DIV/0!
[truncated: 33,995 more rows]
