# Supplementary material for: Polyamines stimulate the protein synthesis of the translation initiation factor eIF5A2, participating in mRNA decoding, distinct from eIF5A1
Source: J Biol Chem. 2025 Jul 4;301(8):110453. doi: 10.1016/j.jbc.2025.110453 (PMC12329600; doi:10.1016/j.jbc.2025.110453)
Supplement: Table S3 [file mmc4.xlsx]

## Sheet: Proteins
									Table S3: Global proteomic profiles of HeLa S3 after silencing eIF5A1 or eIF5A2.
Checked	Protein FDR Confidence: Combined	Master	Accession	Description	Exp. q-value: Combined	Sum PEP Score	Coverage [%]	# Peptides	# PSMs	# Unique Peptides	# AAs	MW [kDa]	calc. pI	Score Mascot: Mascot	# Peptides (by Search Engine): Mascot	Biological Process	Cellular Component	Molecular Function	Pfam IDs	Entrez Gene ID	Ensembl Gene ID	Gene Symbol	Gene ID	WikiPathways	Reactome Pathways	# Protein Pathway Groups	# Razor Peptides	Abundance Ratio: (Scramble) / (EIF 5A1)	Abundance Ratio: (Scramble) / (EIF 5A2)	Abundance Ratio Adj. P-Value: (Scramble) / (EIF 5A1)	Abundance Ratio Adj. P-Value: (Scramble) / (EIF 5A2)	Abundance Ratio Variability [%]: (Scramble) / (EIF 5A1)	Abundance Ratio Variability [%]: (Scramble) / (EIF 5A2)	Abundances (Grouped): EIF 5A1	Abundances (Grouped): EIF 5A2	Abundances (Grouped): Scramble	Abundances (Grouped) CV [%]: EIF 5A1	Abundances (Grouped) CV [%]: EIF 5A2	Abundances (Grouped) CV [%]: Scramble	Abundances (Normalized): F31: Sample, EIF 5A1, 1	Abundances (Normalized): F32: Sample, EIF 5A1, 2	Abundances (Normalized): F33: Sample, EIF 5A1, 3	Abundances (Normalized): F34: Sample, EIF 5A2, 1	Abundances (Normalized): F35: Sample, EIF 5A2, 2	Abundances (Normalized): F36: Sample, EIF 5A2, 3	Abundances (Normalized): F28: Sample, Scramble, 1	Abundances (Normalized): F29: Sample, Scramble, 2	Abundances (Normalized): F30: Sample, Scramble, 3	Found in Sample: F31: Sample, EIF 5A1, 1
FALSE	High	Master Protein	Q15149	Plectin OS=Homo sapiens OX=9606 GN=PLEC PE=1 SV=3	0	2465.04	66	315	2886	306	4684	531.5	5.96	54442	315	cell cycle OR cell proliferation;cell organization and biogenesis;other metabolic processes;stress response;developmental processes;other biological processes	plasma membrane;other membranes;cytosol;cytoskeleton;mitochondrion;other cell component	cytoskeletal activity;other molecular function	Pf00307, Pf00681, Pf03501, Pf17902, Pf18373, Pf21019, Pf21020, Pf21097	5339	ENSG00000178209	PLEC	hsa:5339; Q15148; Q15149; Q16640; Q6S376; Q6S377; Q6S378; Q6S379; Q6S380; Q6S381; Q6S382; Q6S383	Envelope proteins and their potential roles in EDMD physiopathology	Assembly of collagen fibrils and other multimeric structures; Caspase-mediated cleavage of cytoskeletal proteins; Type I hemidesmosome assembly	4	9	0.945	1.136	0.971374	0.933252	26.56	40.23	108.5	89.4	102.1	0.96	0.53	0.61	3.93698e+09	3.93862e+09	4.0035e+09	3.23904e+09	3.27082e+09	3.24302e+09	3.70608e+09	3.67027e+09	3.71216e+09	High
	Checked	Confidence	Annotated Sequence	Modifications	Qvality PEP	Qvality q-value	# Protein Groups	# Proteins	# PSMs	Master Protein Accessions	Positions in Master Proteins	Modifications in Master Proteins	# Missed Cleavages	Theo. MH+ [Da]	Abundance Ratio: (Scramble) / (EIF 5A1)	Abundance Ratio: (Scramble) / (EIF 5A2)	Abundance Ratio Adj. P-Value: (Scramble) / (EIF 5A1)	Abundance Ratio Adj. P-Value: (Scramble) / (EIF 5A2)	Abundance Ratio Variability [%]: (Scramble) / (EIF 5A1)	Abundance Ratio Variability [%]: (Scramble) / (EIF 5A2)	Abundances (Grouped): EIF 5A1	Abundances (Grouped): EIF 5A2	Abundances (Grouped): Scramble	Abundances (Grouped) CV [%]: EIF 5A1	Abundances (Grouped) CV [%]: EIF 5A2	Abundances (Grouped) CV [%]: Scramble	Abundances (Normalized): F31: Sample, EIF 5A1, 1	Abundances (Normalized): F32: Sample, EIF 5A1, 2	Abundances (Normalized): F33: Sample, EIF 5A1, 3	Abundances (Normalized): F34: Sample, EIF 5A2, 1	Abundances (Normalized): F35: Sample, EIF 5A2, 2	Abundances (Normalized): F36: Sample, EIF 5A2, 3	Abundances (Normalized): F28: Sample, Scramble, 1	Abundances (Normalized): F29: Sample, Scramble, 2	Abundances (Normalized): F30: Sample, Scramble, 3	Quan Info	Found in Sample: F31: Sample, EIF 5A1, 1	Found in Sample: F32: Sample, EIF 5A1, 2	Found in Sample: F33: Sample, EIF 5A1, 3	Found in Sample: F34: Sample, EIF 5A2, 1	Found in Sample: F35: Sample, EIF 5A2, 2	Found in Sample: F36: Sample, EIF 5A2, 3	Found in Sample: F28: Sample, Scramble, 1	Found in Sample: F29: Sample, Scramble, 2	Found in Sample: F30: Sample, Scramble, 3	Confidence (by Search Engine): Mascot	Percolator q-Value (by Search Engine): Mascot	Percolator PEP (by Search Engine): Mascot	Ions Score (by Search Engine): Mascot
	FALSE	High	[R].AALAHSEEVTASQVAATK.[T]		1.71303e-15	1.39072e-05	1	1	14	Q15149	Q15149 [2744-2761]		0	1783.92	0.946	1.071	0.991073	0.993222	7.66	12.85	103	99.6	97.4	4.48	8.01	10.56	2.6016e+07	2.70413e+07	2.84379e+07	2.67142e+07	2.29625e+07	2.61611e+07	2.98993e+07	2.45961e+07	2.55929e+07		High	High	High	High	High	High	High	High	High	High	1.658e-05	6.305e-16	106
	FALSE	High	[K].AEAELLQQQK.[E]		0.00387224	0.000357118	1	1	1	Q15149	Q15149 [2464-2473]		0	1157.62																						No Quan Values	n/a	n/a	n/a	n/a	n/a	n/a	n/a	n/a	High	High	0.0001842	0.001277	9
	FALSE	High	[K].AELELELGR.[I]		0.000199887	3.9613e-05	1	1	9	Q15149	Q15149 [2079-2087]		0	1029.56	1.506	1.627	0.587583	0.548739	11.79	9.96	85.7	78.3	135.9	9.46	10.13	9.62	1.45527e+07	12067092	1.3061e+07	1.35571e+07	1.19318e+07	1.11306e+07	2.19153e+07	2.07045e+07	1.81052e+07		High	High	High	High	High	Peak Found	High	High	High	High	1.591e-05	5.567e-05	57
	FALSE	High	[R].AEMEVLLASK.[A]		0.000306218	3.9613e-05	1	1	4	Q15149	Q15149 [1899-1908]		0	1090.58																						No Quan Values	High	High	n/a	n/a	n/a	n/a	n/a	High	High	High	1.591e-05	8.775e-05	33
	FALSE	High	[R].AEMEVLLASK.[A]	1xOxidation [M3]	0.000205601	3.9613e-05	1	1	7	Q15149	Q15149 [1899-1908]		0	1106.58	1.809	2.077	0.445718	0.353576	7.55	7.93	80.6	71.3	148.1	2.97	3.48	8.46	1.28484e+06	1.21939e+06	1.22257e+06	1.09731e+06	1.08122e+06	1.0263e+06	2.24551e+06	1.97277e+06	2.32414e+06		High	High	High	Peak Found	High	Peak Found	High	High	High	High	1.591e-05	5.719e-05	44
	FALSE	High	[K].AEVVETTQVYTEEETR.[R]		3.17952e-11	1.39072e-05	1	1	21	Q15149	Q15149 [3686-3701]		0	1883.89	1.656	1.416	0.568386	0.866298	4.1	5	78.6	92.5	128.9	2.84	2.05	4.62	1.63018e+06	1.65659e+06	1.72222e+06	1.90737e+06	1.94951e+06	1.98704e+06	2.71815e+06	2.93163e+06	2.70028e+06		High	High	High	High	High	High	High	High	High	High	1.658e-05	4.33e-12	94
	FALSE	High	[K].AEVVETTQVYTEEETRR.[A]		6.38693e-08	1.39072e-05	1	1	16	Q15149	Q15149 [3686-3702]		1	2039.99	0.794	0.804	0.904099	0.992013	6.75	6.35	108.1	106.2	85.8	2.83	3.97	8.11	5.95331e+06	5.65244e+06	5.92226e+06	5.81807e+06	5.59754e+06	6.05967e+06	4.1592e+06	4.6996e+06	4.86978e+06		High	High	High	High	High	High	High	High	High	High	1.591e-05	1.151e-08	40
	FALSE	High	[K].AFCGFEDPR.[T]	1xPropionamide [C3]	0.00286091	0.000302294	1	1	9	Q15149	Q15149 [4492-4500]		0	1112.48	0.758	0.929	0.864795	0.999999	7.66	11.44	115.2	95.8	89	6.97	9.1	3.2	1.515e+07	13727209	1.32732e+07	1.26283e+07	1.14191e+07	1.05384e+07	1.06663e+07	1.06093e+07	1.00609e+07		High	High	High	High	High	High	High	High	High	High	9.924e-05	0.001142	22
	FALSE	High	[R].AFEETQIDIPGGGSHGGSTMSLWEVMQSDLIPEEQR.[A]		3.15681e-09	1.39072e-05	1	1	8	Q15149	Q15149 [3703-3738]		0	3931.81	0.971	0.872	0.994861	0.998056	32.01	23.18	82.9	115.9	101.2	31.99	12.98	26.96	2.86496e+06	1.90172e+06	1.56404e+06	2.65947e+06	2.91384e+06	2.24362e+06	2.32033e+06	2.65514e+06	1.51938e+06		High	High	High	High	Peak Found	High	High	High	High	High	1.658e-05	8.437e-11	62
	FALSE	High	[R].AGLVGPEFHEK.[L]		1.61214e-05	1.39072e-05	1	1	7	Q15149	Q15149 [3221-3231]		0	1183.61	1.181	2.197	0.982657	0.274873	9.83	16.48	110.4	59.3	130.3	4.28	17.73	8.81	3.90433e+06	3.72029e+06	3.58555e+06	1.56983e+06	1.99972e+06	2.24976e+06	4.39241e+06	3.92689e+06	4.68374e+06		High	Peak Found	High	Peak Found	High	High	High	Peak Found	Peak Found	High	1.658e-05	2.173e-06	16
	FALSE	High	[R].AGTLSITEFADMLSGNAGGFR.[S]		1.64398e-10	1.39072e-05	1	1	8	Q15149	Q15149 [4361-4381]		0	2115.02	0.822	1.465	0.945798	0.742266	10.28	8.98	122.8	71.9	105.3	6.95	7.01	9.53	4.26241e+06	3.85213e+06	3.74051e+06	2.27805e+06	2.00297e+06	2.25533e+06	2.89848e+06	3.3036e+06	3.50359e+06		High	High	High	Peak Found	High	High	High	High	High	High	1.658e-05	2.497e-12	87
	FALSE	High	[K].AGVAAPATQVAQVTLQSVQR.[R]		8.65643e-07	1.39072e-05	1	1	6	Q15149	Q15149 [631-650]		0	1995.1																						No Quan Values	High	High	High	n/a	n/a	n/a	High	High	High	High	1.658e-05	6.684e-08	29
	FALSE	High	[K].AGVVGPELHEQLLSAEK.[A]		2.02783e-07	1.39072e-05	1	1	5	Q15149	Q15149 [3552-3568]		0	1776.95																						No Quan Values	High	n/a	High	High	n/a	n/a	n/a	High	High	High	1.658e-05	1.315e-08	39
	FALSE	High	[K].AHAFAVQQK.[E]		0.000126979	1.39072e-05	1	1	6	Q15149	Q15149 [2190-2198]		0	999.537	0.849	1.576	0.956355	0.698923	8.6	9.8	125.8	67.4	106.8	7.06	5.09	9.68	1.5166e+07	15446313	1.35229e+07	7.84684e+06	8.67058e+06	8.13287e+06	1.12725e+07	1.2874e+07	1.36673e+07		High	High	Peak Found	High	High	High	Peak Found	Peak Found	High	High	1.658e-05	2.579e-05	28
	FALSE	Medium	[R].AHEEQLK.[E]		0.383958	0.0178097	1	1	1	Q15149	Q15149 [1244-1250]		0	854.437	0.259	100	0.942395	1.9741e-16	25.82		238.2		61.8	10.87		29.74	356046	294041	358608				92379.6	101332	54886.9		Peak Found	Peak Found	High	n/a	n/a	n/a	Peak Found	Peak Found	Peak Found	High	0.006048	0.1194	6
	FALSE	High	[K].AKLEQLFQDEVAK.[A]		4.44638e-09	1.39072e-05	1	1	9	Q15149	Q15149 [2651-2663]		1	1518.82	0.707	0.735	0.716212	0.949327	11.81	11.81	112.4	108.1	79.5	3.51	2.91	28.03	2.13057e+07	22580952	2.27225e+07	2.12954e+07	2.2547e+07	2.17154e+07	1.59675e+07	1.47892e+07	2.42151e+07		High	High	High	High	High	High	High	High	High	High	1.658e-05	2.207e-10	41
	FALSE	High	[R].ALQALEELR.[L]		0.000430025	3.9613e-05	1	1	8	Q15149	Q15149 [1671-1679]		0	1042.59	1.382	1.649	0.721252	0.527569	5.43	13.39	92.1	78.5	129.4	5.13	10.38	2.35	2.41493e+07	2.60755e+07	2.36924e+07	1.88781e+07	2.31827e+07	2.0583e+07	3.27468e+07	3.42403e+07	3.39454e+07		High	High	High	Peak Found	High	High	High	High	High	High	2.89e-05	0.000114	29
	FALSE	High	[R].AIYEVLFR.[E]		0.00430408	0.000376757	1	1	9	Q15149	Q15149 [14-21]		0	1010.57	1.145	1.464	0.970068	0.775372	7.31	2.95	98.9	82.3	118.8	4.24	5.06	4.13	5.2654e+06	5307761	5.68277e+06	4.05383e+06	4.41455e+06	4.44577e+06	6.00596e+06	6.50641e+06	6.37681e+06		High	High	High	High	High	High	High	High	High	High	0.0001912	0.00141	18
	FALSE	High	[R].ANELQLR.[W]		0.0553627	0.00373423	1	1	1	Q15149	Q15149 [411-417]		0	843.468																						No Quan Values	Peak Found	Peak Found	Peak Found	Peak Found	Peak Found	High	Peak Found	Peak Found	Peak Found	High	0.001499	0.01677	23
	FALSE	High	[R].APVPASELLASGVLSR.[A]		1.86127e-09	1.39072e-05	1	1	7	Q15149	Q15149 [3447-3462]		0	1566.88	0.904	0.75	0.975545	0.951784	3.12	3.12	96.5	116.3	87.2	3.28	1.06	4.57	3.12202e+07	30685163	3.26828e+07	3.73121e+07	3.8108e+07	3.76365e+07	2.82166e+07	3.01407e+07	2.76358e+07		High	Peak Found	High	High	High	High	Peak Found	High	High	High	1.658e-05	4.479e-11	56
	FALSE	High	[R].AQAEAQQPTFDALR.[D]		1.96546e-08	1.39072e-05	1	1	17	Q15149	Q15149 [1274-1287]		0	1545.77	1.184	1.308	0.963939	0.85557	6.49	4.57	96.9	88.3	114.8	7.73	5.11	1.67	1.44137e+07	12972064	1.24284e+07	1.18157e+07	1.08032e+07	1.18222e+07	1.53616e+07	1.4981e+07	1.54654e+07		High	High	High	High	High	High	High	High	High	High	1.658e-05	9.129e-10	72
	FALSE	High	[R].AQAEAQQPTFDALRDELR.[G]		1.17659e-09	1.39072e-05	1	1	8	Q15149	Q15149 [1274-1291]		1	2059.02	0.997	1.009	0.999663	0.992158	5.3	4.28	102.4	97.1	100.5	4.09	4.36	3.19	1.58012e+07	1.71023e+07	1.6777e+07	1.71221e+07	1.58614e+07	1.59218e+07	1.70584e+07	1.64693e+07	1.6007e+07		High	High	High	High	High	High	High	Peak Found	High	High	1.658e-05	2.989e-11	32
	FALSE	High	[R].AQAEQAALR.[Q]		0.00527085	0.000412056	1	1	3	Q15149	Q15149 [2287-2295]		0	957.511	1.114	53.637	0.983051	1.9741e-16	6.71	45.07	140.5	2.9	156.6	6.42	42.96	5.78	8.56365e+06	7.89296e+06	8.96966e+06	102190	177922	255630	8.87582e+06	9.95962e+06	9.54322e+06		Peak Found	High	Peak Found	Peak Found	Peak Found	Peak Found	High	High	Peak Found	High	0.0001912	0.001694	47
	FALSE	High	[K].AQAEVEGLGK.[G]		2.20424e-05	1.39072e-05	1	1	8	Q15149	Q15149 [1166-1175]		0	1001.53																						No Quan Values	High	High	High	n/a	High	High	High	High	High	High	1.591e-05	5.35e-06	44
	FALSE	High	[R].AQFEQLK.[D]		0.023772	0.00178689	1	1	9	Q15149	Q15149 [3463-3469]		0	863.462																						No Quan Values	Peak Found	High	High	High	High	High	Peak Found	High	Peak Found	High	0.0008058	0.008169	34
	FALSE	High	[R].AQFEQLKDGK.[T]		0.000318427	3.9613e-05	1	1	3	Q15149	Q15149 [3463-3472]		1	1163.61																						No Quan Values	High	High	n/a	High	n/a	n/a	n/a	n/a	n/a	High	2.89e-05	7.891e-05	35
	FALSE	High	[K].AQLEPVASPAK.[K]		7.49702e-05	1.39072e-05	1	1	18	Q15149	Q15149 [1428-1438]		0	1110.62	1.17	1.898	0.954759	0.293257	2.96	13.09	109.1	65.9	125	2.24	10.89	2.29	2.64957e+07	25601904	2.67151e+07	1.60045e+07	1.801e+07	1.44996e+07	2.99462e+07	3.03723e+07	3.13104e+07		High	High	High	High	High	High	High	High	High	High	1.658e-05	1.368e-05	52
	FALSE	High	[R].AQLMADFQAGR.[V]		0.000112633	1.39072e-05	1	1	11	Q15149	Q15149 [3739-3749]		0	1207.59	0.676	0.538	0.656157	0.478455	3.9	5.61	102.3	128.6	69.1	10.12	4.55	1.19	7.5795e+06	6.31291e+06	6.48344e+06	8.5423e+06	8.14984e+06	7.79961e+06	4.3808e+06	4.32068e+06	4.42436e+06		High	High	High	High	High	High	High	High	High	High	1.658e-05	3.757e-05	23
	FALSE	High	[R].AQLMADFQAGR.[V]	1xOxidation [M4]	7.89497e-05	1.39072e-05	1	1	12	Q15149	Q15149 [3739-3749]		0	1223.58	1.377	1.063	0.87089	0.976073	17.08	5.88	75.6	108.8	115.7	14.98	0.53	7.54	4.89269e+06	4878005	6.27245e+06	7.02602e+06	7.04356e+06	7.09751e+06	6.71536e+06	7.78566e+06	7.48879e+06		High	High	High	High	High	High	High	Peak Found	High	High	1.658e-05	1.739e-05	28
	FALSE	High	[K].AQVEQELTTLR.[L]		4.5153e-05	1.39072e-05	1	1	14	Q15149	Q15149 [2319-2329]		0	1287.69	1.311	1.626	0.857228	0.561707	9.78	11.85	100.2	77.2	122.6	7.31	9.27	4.98	3.19575e+07	28308342	3.24421e+07	2.6143e+07	2.46243e+07	2.17321e+07	4.25171e+07	3.9118e+07	3.8982e+07		High	High	High	High	High	High	High	High	High	High	1.658e-05	7.43e-06	69
	FALSE	High	[K].ARIEAENR.[A]		0.124001	0.00672928	1	1	2	Q15149	Q15149 [2382-2389]		1	958.506	0.787	35.915	0.934418	4.91737e-05	12.67	25.5	171	3.5	125.5	10.7	135.78	10.35	1.37493e+06	1.2574e+06	1.10872e+06	298487	25708.3	24530.7	923318	897160	1.08213e+06		Peak Found	Peak Found	Peak Found	Peak Found	Peak Found	Peak Found	High	Peak Found	High	High	0.002221	0.03351	8
	FALSE	High	[R].ARQEELYSELQAR.[E]		1.19033e-09	1.39072e-05	1	1	19	Q15149	Q15149 [3356-3368]		1	1592.8	0.869	0.961	0.963646	0.999906	10.12	4.04	104.1	99.5	96.4	5.57	5.93	7.6	1.72439e+07	1.66533e+07	1.85549e+07	1.49983e+07	1.64781e+07	1.67822e+07	1.61283e+07	1.59741e+07	1.40312e+07		High	High	High	High	High	High	High	High	High	High	1.658e-05	2.642e-11	53
	FALSE	High	[R].ARSDEGQLSPATR.[G]		0.0619528	0.00404874	1	1	3	Q15149	Q15149 [712-724]		1	1387.69	0.914	1.298	0.980428	0.918805	6.52	39.98	114.6	80.7	104.7	6.27	52.4	3.11	1.9946e+06	2.26116e+06	2.12358e+06	2.04694e+06	1.49501e+06	609509	1.90676e+06	2.02513e+06	1.94082e+06		Peak Found	High	Peak Found	High	Peak Found	High	Peak Found	Peak Found	Peak Found	High	0.001627	0.01725	16
	FALSE	High	[R].ATTAALLLEAQAATGFLVDPVR.[N]		9.32763e-10	1.39072e-05	1	1	11	Q15149	Q15149 [3519-3540]		0	2228.23		0.01		1.9741e-16				300			17.7						1.40298e+06	1.80445e+06					n/a	High	High	High	High	High	n/a	n/a	High	High	1.658e-05	8.429e-11	52
	FALSE	High	[K].ATVSAPFGK.[F]		0.017117	0.00137159	1	1	9	Q15149	Q15149 [3045-3053]		0	877.478	0.883	1.022	0.987498	0.997959	9.03	9.03	108.9	95	96.1	5.1	11.25	8.92	1.07453e+06	970242	1.02645e+06	943681	896159	756395	964799	807223	906034		High	Peak Found	High	High	High	High	High	High	High	High	0.0005338	0.004916	32
	FALSE	High	[R].AVTGYKDPYSGK.[L]		5.84322e-06	1.39072e-05	1	1	8	Q15149	Q15149 [4147-4158]		1	1285.64	0.782	0.806	0.893302	0.985804	9.53	8.01	108.2	107.2	84.6	7.18	7.91	5.79	1.4389e+07	16618176	1.56145e+07	1.36996e+07	1.54654e+07	1.59656e+07	1.14593e+07	1.22079e+07	1.28676e+07		High	High	High	High	Peak Found	Peak Found	High	High	High	High	1.591e-05	1.329e-06	40
	FALSE	High	[R].AVTGYKDPYTGQQISLFQAMQK.[G]		3.20078e-08	1.39072e-05	1	1	2	Q15149	Q15149 [2910-2931]		1	2474.24	1.318	0.737	0.885913	0.954445	6.33	6.33	72.1	132.8	95.1		6.5	5.79			6.13151e+06	1.01359e+07	1.12942e+07	1.14319e+07	7.51177e+06	8.42951e+06	8.08418e+06		n/a	High	Peak Found	Peak Found	Peak Found	High	Peak Found	Peak Found	Peak Found	High	1.83e-05	1.775e-08	39
	FALSE	High	[R].AVTGYKDPYTGQQISLFQAMQK.[G]	1xOxidation [M20]	5.93557e-07	1.39072e-05	1	1	6	Q15149	Q15149 [2910-2931]		1	2490.23	1.037	0.971	0.999991	0.999999	6.02	6.28	96.6	103.2	100.2	2.56	2.66	5.66	2.22604e+06	2.26578e+06	2.15395e+06	2.36274e+06	2.37727e+06	2.48e+06	2.30737e+06	2.47419e+06	2.21363e+06		Peak Found	Peak Found	High	Peak Found	High	High	High	High	High	High	1.591e-05	1.2e-07	51
	FALSE	High	[K].AVTGYRDPYSGSTISLFQAMQK.[G]		9.64506e-08	1.39072e-05	1	1	4	Q15149	Q15149 [3569-3590]		1	2420.19	1.071	0.68	0.995052	0.911687	5.43	5.23	81.8	129	89.2	10.61	7.38	2.27	2.9864e+06	2.5218e+06	2.47611e+06	3.97646e+06	4.4596e+06	3.8996e+06	2.74901e+06	2.65196e+06	2.76689e+06		Peak Found	Peak Found	High	Peak Found	Peak Found	High	Peak Found	High	High	High	1.83e-05	5.23e-08	43
	FALSE	High	[R].AVTGYRDPYTEQTISLFQAMK.[K]		1.91744e-06	1.39072e-05	1	1	6	Q15149	Q15149 [3904-3924]		1	2419.2	0.013	0.01	1.93928e-16	1.9741e-16	8.88	6.94	101.1	197.6	1.3	8.45	5.07		6.16073e+06		5.46583e+06	1.08165e+07	1.13474e+07	1.19689e+07			74479.7		Peak Found	High	High	High	High	High	n/a	n/a	High	High	1.658e-05	2.047e-07	35
	FALSE	High	[R].AVTGYRDPYTEQTISLFQAMK.[K]	1xOxidation [M20]	1.34467e-09	1.39072e-05	1	1	5	Q15149	Q15149 [3904-3924]		1	2435.19	1.307	0.666	0.949921	0.935776	7.84	6.36	69.8	140.5	89.7	11.42	4.57	4.55	793959	660526	823038	1.60005e+06	1.59751e+06	1.47541e+06	1.02004e+06	1.07539e+06	982510		High	Peak Found	Peak Found	Peak Found	High	High	High	High	Peak Found	High	1.83e-05	8.008e-10	34
	FALSE	High	[K].AVTGYRDPYTGQSVSLFQALK.[K]		1.09326e-05	1.39072e-05	1	1	2	Q15149	Q15149 [3238-3258]		1	2301.19																						No Quan Values	n/a	High	High	n/a	n/a	n/a	n/a	n/a	n/a	High	1.658e-05	1.374e-06	49
	FALSE	High	[K].AVTGYRDPYTGQSVSLFQALKK.[G]		0.0156704	0.00126574	1	1	1	Q15149	Q15149 [3238-3259]		2	2429.28	1.405	0.568	0.882331	0.712002	5.76	4.21	63.2	151	85.8	4.88	2.7	5.26	1.81532e+06	1.82467e+06	1.67067e+06	4.33887e+06	4.46047e+06	4.2259e+06	2.34736e+06	2.60722e+06	2.46415e+06		Peak Found	Peak Found	Peak Found	Peak Found	Peak Found	Peak Found	High	Peak Found	Peak Found	High	0.0004971	0.004464	15
	FALSE	High	[K].AVVQLKPR.[H]		0.0156704	0.00126574	1	1	17	Q15149	Q15149 [927-934]		0	910.583	0.9	0.931	0.958326	0.999999	19.93	93.3	76.3	158.8	64.9	56.83	44.89	59.12	1.05778e+07	11999469	2.77579e+07	1.00259e+07	2.49602e+07	2.70434e+07	1.01999e+07	9.51811e+06	2.517e+07		High	High	High	High	High	High	High	High	High	High	0.0005247	0.004756	30
	FALSE	High	[K].AYSDPSTGEPATYGELQQR.[C]		1.9823e-12	1.39072e-05	1	1	11	Q15149	Q15149 [3317-3335]		0	2069.94	1.021	0.993	0.999244	0.999999	7.21	4.92	97.5	101.6	100.9	3.02	4.22	5.98	1.968e+07	19522531	2.06367e+07	1.90836e+07	2.05168e+07	2.05807e+07	1.87319e+07	2.10696e+07	2.03698e+07		High	High	High	High	High	High	High	High	High	High	1.658e-05	1.302e-14	118
	FALSE	High	[R].CDNFTSSWR.[D]	1xPropionamide [C1]	0.000105767	1.39072e-05	1	1	18	Q15149	Q15149 [317-325]		0	1186.49	0.642	0.783	0.474544	0.978795	5.22	7.13	120.1	100.9	79	4.93	3.93	5.6	8.46597e+06	7832073	7.74134e+06	6.25913e+06	6.57536e+06	6.76717e+06	4.85711e+06	5.1492e+06	5.43299e+06		High	High	High	High	High	High	High	High	High	High	1.658e-05	2.069e-05	51
	FALSE	High	[R].CITDPQTGLCLLPLK.[E]	2xPropionamide [C1; C10]	3.41185e-08	1.39072e-05	1	1	5	Q15149	Q15149 [4245-4259]		0	1756.93	0.354	0.567	0.00323658	0.64086	9.96	9.96	151.7	94.7	53.7	3.95	2.18	10.29	8.49076e+06	7848202	8.24262e+06	5.03952e+06	5.1444e+06	5.26391e+06	2.91597e+06	2.73236e+06	3.33336e+06		High	High	High	Peak Found	Peak Found	Peak Found	Peak Found	High	High	High	1.658e-05	1.429e-09	49
	FALSE	High	[R].CITDPQTGLCLLPLKEK.[K]	2xPropionamide [C1; C10]	4.65776e-09	1.39072e-05	1	1	6	Q15149	Q15149 [4245-4261]		1	2014.07	0.462	0.582	0.045143	0.728548	5.25	8.21	131.6	106.5	61.9	4.22	9.67	2.92	1.12834e+07	11477565	1.22168e+07	8.0923e+06	9.28644e+06	9.80043e+06	5.21157e+06	5.52258e+06	5.40279e+06		High	High	High	Peak Found	Peak Found	High	High	High	Peak Found	High	1.658e-05	1.332e-10	48
	FALSE	High	[R].CRPDQLTGLSLLPLSEK.[A]	1xPropionamide [C1]	2.19767e-10	1.39072e-05	1	1	4	Q15149	Q15149 [3336-3352]		0	1941.05	0.711	0.686	0.763115	0.896948	5.83	13.41	111.4	109.3	79.2	0.82	5.93	10.15	1.81603e+07	18354318	1.80608e+07	1.76051e+07	1.78148e+07	1.95859e+07	1.10362e+07	1.34424e+07	1.29142e+07		High	High	High	Peak Found	Peak Found	Peak Found	Peak Found	Peak Found	High	High	1.658e-05	3.54e-12	31
	FALSE	High	[R].CVEDPETGLCLLPLTDK.[A]	2xPropionamide [C1; C10]	1.19623e-12	1.39072e-05	1	1	9	Q15149	Q15149 [3008-3024]		0	1987.97																						No Quan Values	High	High	High	High	High	High	High	High	High	High	1.658e-05	7.129e-15	117
	FALSE	High	[R].CVEDPETGLR.[L]	1xPropionamide [C1]	0.000205601	3.9613e-05	1	1	4	Q15149	Q15149 [3667-3676]		0	1189.55	0.559	1.389	0.196107	0.820761	5.48	5.26	153.7	60.3	86	5.13	8.19	2.02	2.24663e+07	21213812	2.35076e+07	8.81882e+06	8.784e+06	1.01109e+07	1.21986e+07	1.26812e+07	1.25673e+07		Peak Found	High	Peak Found	High	High	Peak Found	Peak Found	High	Peak Found	High	1.591e-05	5.711e-05	44
	FALSE	High	[R].DALDGPAAEAEPEHSFDGLR.[R]		3.29672e-13	1.39072e-05	1	1	13	Q15149	Q15149 [2768-2787]		0	2096.95	1.104	1.381	0.983337	0.807382	6.4	6.4	103.3	82.6	114.1	1.38	4.45	5.99	2.72965e+07	27609674	2.6861e+07	2.06573e+07	2.18249e+07	2.25735e+07	2.79047e+07	3.01354e+07	3.14358e+07		High	High	High	High	High	High	High	High	High	High	1.591e-05	3.199e-14	66
	FALSE	High	[R].DALDGPAAEAEPEHSFDGLRR.[K]		1.64883e-06	1.39072e-05	1	1	7	Q15149	Q15149 [2768-2788]		1	2253.05	0.922	0.913	0.979683	0.999999	2.27	2.32	102.3	103.3	94.4	1.21	3.87	4.23	3.7774e+06	3.74224e+06	3.68786e+06	4.00309e+06	3.78037e+06	3.72217e+06	3.45143e+06	3.6789e+06	3.39941e+06		High	Peak Found	High	High	High	High	High	Peak Found	High	High	1.591e-05	3.503e-07	18
	FALSE	High	[R].DGHNLISLLEVLSGDSLPR.[E]		1.13786e-11	1.39072e-05	1	1	9	Q15149	Q15149 [209-227]		0	2035.08	0.631	1.078	0.275144	0.993368	23.61	32.96	132.5	91.1	76.4	7.75	14.87	25.83	4.62756e+06	5.40308e+06	5.09826e+06	3.58609e+06	2.70785e+06	3.5071e+06	4.46979e+06	2.93989e+06	2.91891e+06		High	High	High	High	High	High	High	High	Peak Found	High	1.658e-05	1.038e-13	105
	FALSE	Medium	[K].DKLLSAER.[A]		0.310459	0.014516	1	1	6	Q15149	Q15149 [4139-4146]		1	931.521	0.512	1.06	0.139295	0.996529	4.15	4.15	149.9	73.4	76.7	5.7	3.52	2	3.77798e+06	4124329	3.71462e+06	1.87658e+06	1.8509e+06	1.75457e+06	1.98932e+06	1.93357e+06	1.91443e+06		Medium	Peak Found	Peak Found	High	High	Medium	Peak Found	Medium	Medium	High	0.005147	0.09048	12
	FALSE	High	[R].DLDKADSMIR.[L]		0.00373167	0.000357118	1	1	10	Q15149	Q15149 [578-587]		1	1163.57	1.188	0.946	0.966096	0.999999	2.92	3.02	87	109.5	103.6	5.51	5.55	1.55	4.33124e+06	4.28217e+06	4.72883e+06	5.5632e+06	5.45228e+06	5.00331e+06	5.08681e+06	5.24627e+06	5.15889e+06		Peak Found	Peak Found	High	High	High	High	High	High	High	High	0.0001321	0.001523	23
	FALSE	High	[K].DLLPSDMAVALLEAQAGTGHIIDPATSAR.[L]		3.91231e-16	1.39072e-05	1	1	9	Q15149	Q15149 [3184-3212]		0	2933.5	0.942	1.074	0.991338	0.992158	7.01	10.02	105.5	95.2	99.3	2.45	10.77	6.91	3.51659e+07	35055827	3.36469e+07	3.16246e+07	2.6414e+07	3.23691e+07	3.30084e+07	3.47546e+07	3.02765e+07		High	High	High	High	High	High	High	High	High	High	1.83e-05	5.268e-17	70
	FALSE	High	[K].DLLPSDMAVALLEAQAGTGHIIDPATSAR.[L]	1xOxidation [M7]	8.75282e-16	1.39072e-05	1	1	9	Q15149	Q15149 [3184-3212]		0	2949.5	1.133	1.329	0.98889	0.878562	2.94	2.14	100.7	85.6	113.7	1.42	3.83	4.28	2.93995e+06		2.88164e+06	2.47475e+06	2.4532e+06	2.63005e+06	3.28833e+06	3.50946e+06	3.24086e+06		High	High	High	High	High	High	High	High	High	High	1.591e-05	6.305e-16	61
	FALSE	High	[K].DLSELGSVR.[T]		0.00198549	0.000264581	1	1	13	Q15149	Q15149 [3477-3485]		0	975.511	1.024	0.993	0.99921	0.999999	7.58	6.18	99	100.9	100.2	5.29	0.86	7.14	2.3822e+07	2.25827e+07	2.14287e+07	2.30159e+07	2.27226e+07	2.30992e+07	2.51816e+07	2.28649e+07	2.195e+07		Medium	High	High	High	High	High	High	High	High	High	9.223e-05	0.0006611	38
	FALSE	High	[R].DPYSGSTISLFQAMQK.[G]		4.1956e-09	1.39072e-05	1	1	2	Q15149	Q15149 [3575-3590]		0	1772.85																						No Quan Values	Peak Found	Peak Found	Peak Found	High	Peak Found	High	Peak Found	Peak Found	Peak Found	High	1.83e-05	2.445e-09	67
	FALSE	High	[R].DPYTEQTISLFQAMK.[K]		7.76343e-09	1.39072e-05	1	1	3	Q15149	Q15149 [3910-3924]		0	1771.86																						No Quan Values	n/a	n/a	n/a	High	n/a	High	n/a	High	n/a	High	1.83e-05	4.462e-09	60
	FALSE	High	[K].DPYTGQQISLFQAMQK.[G]		7.0375e-05	1.39072e-05	1	1	1	Q15149	Q15149 [2916-2931]		0	1854.91																						No Quan Values	n/a	n/a	n/a	n/a	n/a	High	n/a	n/a	n/a	High	1.83e-05	3.307e-05	14
	FALSE	High	[R].DPYTGQSVSLFQALK.[K]		3.67116e-09	1.39072e-05	1	1	4	Q15149	Q15149 [3244-3258]		0	1653.85																						No Quan Values	n/a	High	High	n/a	n/a	n/a	n/a	High	High	High	1.658e-05	1.908e-10	70
	FALSE	High	[R].DSQDAGGFGPEDR.[L]		3.8701e-06	1.39072e-05	1	1	16	Q15149	Q15149 [1076-1088]		0	1350.56	1.108	2.644	0.987137	0.0299313	9.06	6.44	118.2	51	130.9	8.55	5.18	4.33	1.11292e+07	13071776	1.15647e+07	4.99023e+06	5.14033e+06	4.64268e+06	1.35919e+07	1.25033e+07	1.28092e+07		High	High	High	High	High	High	High	High	High	High	1.658e-05	3.982e-07	72
	FALSE	High	[K].DTHDQLSEPSEVR.[S]		4.83912e-05	1.39072e-05	1	1	9	Q15149	Q15149 [3969-3981]		0	1512.69	0.803	2.242	0.897803	0.161177	8.33	9.29	138.8	49.7	111.5	9.96	10.32	5.21	3.01921e+07	34498124	2.84953e+07	1.18791e+07	1.08201e+07	9.65423e+06	2.55222e+07	2.29959e+07	2.42537e+07		High	High	High	High	High	High	High	High	High	High	1.658e-05	8.07e-06	40
	FALSE	High	[R].DVAEVDTVRR.[A]		0.00870182	0.000761153	1	1	3	Q15149	Q15149 [3146-3155]		1	1159.61	0.603	100	0.387043	1.9741e-16	13.39		187.2		112.8	4.55		12.39	7.86065e+06	8609273	8.2231e+06				4.24714e+06	5.45087e+06	4.95842e+06		High	Peak Found	High	n/a	n/a	n/a	Peak Found	High	Peak Found	High	0.0003027	0.003521	12
	FALSE	High	[R].DVGAYSK.[Y]		0.11128	0.00625172	1	1	3	Q15149	Q15149 [4564-4570]		0	739.362	0.598	0.92	0.168551	0.999999	13.25	10.27	136.1	85.3	78.5	6.67	2.6	11.6	6.95007e+07	67729208	6.11315e+07	4.40633e+07	4.19231e+07	4.24612e+07	3.654e+07	3.90699e+07	4.56209e+07		Peak Found	Peak Found	Peak Found	High	High	Medium	Peak Found	Peak Found	Peak Found	High	0.00255	0.03186	12
	FALSE	High	[K].DYELQLVTYK.[A]		2.43224e-05	1.39072e-05	1	1	5	Q15149	Q15149 [1418-1427]		0	1271.65	0.01	0.01	1.93928e-16	1.9741e-16			156.3	143.7		2.18	4.81		7.41483e+06	7374164	7.12146e+06	6.55013e+06	7.0113e+06						High	High	Peak Found	High	Peak Found	High	Peak Found	High	Peak Found	High	1.658e-05	3.561e-06	44
	FALSE	High	[R].EAIAELER.[E]		0.00820078	0.000704015	1	1	10	Q15149	Q15149 [2587-2594]		0	930.489	1.086	2.834	0.988618	0.0253287	4.18	14.1	121.5	46.6	132	7.65	10.14	1.86	7.73207e+06	8723707	8.94925e+06	3.0384e+06	3.34434e+06	3.72017e+06	9.20984e+06	9.53907e+06	9.47695e+06		High	High	High	High	Peak Found	High	High	High	High	High	0.0002934	0.003328	35
	FALSE	High	[R].EGLTSIEEVTK.[N]		9.98824e-05	1.39072e-05	1	1	4	Q15149	Q15149 [4050-4060]		0	1205.63	1.003	100	0.99921	1.9741e-16	7.93		149.8		150.2	18.1		3.08	4.10307e+06	4.14744e+06	5.56918e+06				4.15471e+06	4.16092e+06	4.38351e+06		High	High	Peak Found	n/a	n/a	n/a	Peak Found	High	High	High	1.591e-05	2.637e-05	49
	FALSE	Medium	[KR].EGVMVAK.[K]		0.667925	0.0376513	2	3	1	P46783; Q15149	P46783 [18-24]; Q15149 [22-28]		0	733.391																						No Quan Values	Medium	n/a	n/a	n/a	n/a	n/a	n/a	n/a	n/a	Medium	0.01243	0.312	11
	FALSE	High	[K].ELAQEQAR.[R]		0.0706043	0.004497	1	1	4	Q15149	Q15149 [2474-2481]		0	944.48	1.011	2.041	0.99921	0.498452	4.52	3.12	118.9	59.8	121.3	5.01	2.99	3.11	1.31961e+06	1.34128e+06	1.4479e+06		688630	660083	1.41897e+06	1.36878e+06	1.33388e+06		High	Peak Found	Peak Found	n/a	Peak Found	Peak Found	High	High	High	High	0.00146	0.01855	11
	FALSE	High	[K].ELEEVSPETPVVPATTQR.[T]		7.77402e-11	1.39072e-05	1	1	8	Q15149	Q15149 [144-161]		0	1982.01	0.97	1.413	0.99446	0.817713	9.6	6.08	111	78.3	110.7	8.32	1.76	5.79	2.94624e+06	2.63447e+06	2.5105e+06	1.90827e+06	1.8462e+06	1.85843e+06	2.62602e+06	2.43629e+06	2.73364e+06		High	Peak Found	High	High	High	High	High	High	High	High	1.658e-05	4.808e-12	75
	FALSE	High	[R].ELEQLGR.[Q]		0.0120501	0.00105462	1	1	4	Q15149	Q15149 [1338-1344]		0	844.452	0.782	1.516	0.94737	0.927568	28.48	6.96	130.5	67.3	102.1	27.15	5.01	7.59	1.26741e+06	922335	745142	475810	514888	470110	721505	796638	687630		High	High	Peak Found	Peak Found	Peak Found	Peak Found	High	High	Peak Found	High	0.0004034	0.004699	34
	FALSE	High	[K].ELIPTEEALR.[L]		0.0127138	0.00111074	1	1	1	Q15149	Q15149 [3926-3935]		0	1170.64	0.885	0.948	0.954591	0.999999	3	3.12	106.1	100.1	93.9	3.39	4.2	2.82	5.76308e+07	60368800	6.15909e+07	5.30825e+07	5.73159e+07	5.69338e+07	5.34044e+07	5.143e+07	5.4362e+07		Peak Found	Peak Found	High	Peak Found	Peak Found	Peak Found	Peak Found	Peak Found	Peak Found	High	0.0004435	0.004926	8
	FALSE	High	[K].ELMWLNEK.[E]		0.0300248	0.00225179	1	1	1	Q15149	Q15149 [765-772]		0	1062.53																						No Quan Values	n/a	n/a	n/a	n/a	n/a	n/a	n/a	High	n/a	High	0.0007626	0.008027	9
	FALSE	High	[K].ELMWLNEKEEEEVGFDWSDR.[N]	1xOxidation [M3]	1.03167e-05	1.39072e-05	1	1	2	Q15149	Q15149 [765-784]		1	2557.12	1.243	3.137	0.942395	0.178665	27.03	41.81	113.7	45	141.3	21.13	40.19	6.08	1.0317e+06	672935	843594	198111	334114	465364	1.00213e+06	1.12934e+06	1.04819e+06		Peak Found	High	Peak Found	Peak Found	Peak Found	Peak Found	Peak Found	High	Peak Found	High	1.591e-05	2.408e-06	34
	FALSE	High	[R].ELYQQLQR.[G]		0.00176367	0.000246771	1	1	15	Q15149	Q15149 [3132-3139]		0	1077.57	0.899	1.096	0.978952	0.989262	3.41	6.14	108.5	92.9	98.6	3.11	5.56	3.81	3.32857e+07	33271104	3.51016e+07	2.85087e+07	2.59899e+07	2.87971e+07	3.02413e+07	2.92445e+07	3.15489e+07		High	High	High	High	High	High	High	High	High	High	6.733e-05	0.0005854	48
	FALSE	High	[K].EMELPAK.[E]		0.19465	0.0095597	1	1	5	Q15149	Q15149 [463-469]		0	817.412	0.688	1.448	0.637594	0.726153	9.54	7.55	139.4	67.1	93.5	4.64	3.37	8.06	7.51918e+06	8.02943e+06		3.73906e+06	3.7826e+06	3.54873e+06	5.92948e+06	5.13976e+06	5.2098e+06		High	High	Medium	Peak Found	Peak Found	Peak Found	High	High	Peak Found	High	0.003307	0.05298	11
	FALSE	High	[K].EQELQQTLQQEQSVLDQLR.[G]		2.50946e-13	1.39072e-05	1	1	5	Q15149	Q15149 [2199-2217]		0	2313.17	1.254	1.618	0.927869	0.6466	7.56	11.87	100.9	74.6	124.4	5.14	11.85	6.55	3.56748e+06	3.23673e+06	3.51057e+06	2.59562e+06	3.10948e+06	2.50933e+06	4.05985e+06	4.62791e+06	4.32869e+06		Peak Found	Peak Found	High	Peak Found	High	High	High	Peak Found	High	High	1.83e-05	1.818e-13	97
	FALSE	High	[K].EQLNEYK.[G]		0.0549954	0.00370078	1	1	8	Q15149	Q15149 [909-915]		0	923.447	0.861	4.164	0.960528	0.00143192	9.63	7.41	145.4	29.4	125.2	12.12	6.9	4.07	5.05036e+06	6423673	6.0318e+06	1.27964e+06	1.16065e+06		5.27612e+06	4.88105e+06	5.19355e+06		High	High	High	Peak Found	Peak Found	n/a	High	High	High	High	0.001194	0.01439	27
	FALSE	High	[R].EQLQLLEEQHR.[A]		5.92123e-05	1.39072e-05	1	1	13	Q15149	Q15149 [2733-2743]		0	1422.73	0.912	1.023	0.979059	0.996996	7.77	4.9	106	96.8	97.2	13.75	4.1	3.66	1.65188e+06	1.32405e+06	1.30154e+06	1.20819e+06	1.1487e+06	1.24646e+06	1.27455e+06	1.18725e+06	1.2134e+06		High	High	High	High	High	High	High	High	High	High	1.591e-05	1.522e-05	26
	FALSE	High	[R].EQLRQEQALLEEIER.[H]		1.03767e-05	1.39072e-05	1	1	4	Q15149	Q15149 [1383-1397]		1	1883.98																						No Quan Values	n/a	n/a	n/a	High	n/a	High	High	n/a	High	High	1.591e-05	2.418e-06	5
	FALSE	High	[K].EQMAQQLAEETQGFQR.[T]		5.79933e-07	1.39072e-05	1	1	6	Q15149	Q15149 [2488-2503]		0	1893.88	1.346	1.724	0.915605	0.58793	8.13	2.61	92.7	75.7	131.6	5.45	3.38	4.54	2.42822e+06	2.62912e+06	2.3727e+06	2.01149e+06	1.88556e+06	1.98479e+06	3.44816e+06	3.19411e+06	3.46848e+06		High	High	High	Peak Found	Peak Found	Peak Found	High	High	High	High	1.658e-05	4.166e-08	19
	FALSE	High	[R].ESADPLGAWLQDAR.[R]		8.42078e-09	1.39072e-05	1	1	9	Q15149	Q15149 [1351-1364]		0	1528.74	1.103	1.371	0.986538	0.848752	2.53	2.63	103.2	83	113.8	1.56	0.35	1.84	2.18575e+07	21184794	2.15468e+07	1.73323e+07	1.74263e+07	1.73133e+07	2.4185e+07	2.37602e+07	2.33128e+07		High	High	High	High	High	High	High	High	High	High	1.83e-05	4.826e-09	82
	FALSE	High	[K].ESYSALMR.[E]		0.00300043	0.000322335	1	1	17	Q15149	Q15149 [793-800]		0	956.451	1.398	1.025	0.841897	0.998527	1.94	7.97	80	108.1	111.9	0.5	11.77	3.43	3.31363e+06	3330332	3.29709e+06	4.47631e+06	4.28633e+06	5.32435e+06	4.39535e+06	4.63168e+06	4.6924e+06		High	High	High	High	High	High	High	High	High	High	0.0001842	0.001291	33
	FALSE	High	[R].EYGSCSHHYQQLLQSLEQGAQEESR.[C]	1xPropionamide [C5]	2.23817e-07	1.39072e-05	1	1	7	Q15149	Q15149 [1094-1118]		0	2978.33	0.666	0.747	0.649493	0.973903	6.64	5.15	116.5	105	78.5	2.76	10.8	11.9	9.24991e+06	9220250	9.68336e+06	8.33237e+06	8.34702e+06	6.87101e+06	6.45103e+06	5.13057e+06	6.22706e+06		High	High	Peak Found	High	High	High	Peak Found	High	High	High	1.83e-05	1.188e-07	14
	FALSE	High	[K].FAEQTLR.[Q]		0.0179529	0.0014609	1	1	10	Q15149	Q15149 [2310-2316]		0	864.457																						No Quan Values	High	High	High	High	High	Medium	High	High	Medium	High	0.0005549	0.005052	27
	FALSE	High	[K].FKEMELPAK.[E]		0.00798786	0.000684951	1	1	9	Q15149	Q15149 [461-469]		1	1092.58	0.692	0.877	0.798833	0.999552	3.31	3.99	120.1	96.5	83.5	5.11	3.84	3.69	6.75041e+06	7.39234e+06	6.80236e+06	5.70161e+06	5.28131e+06	5.4662e+06	5.0004e+06	4.66816e+06	4.72863e+06		High	High	High	High	Medium	High	High	Peak Found	High	High	0.0002985	0.002467	23
	FALSE	High	[K].FKEMELPAK.[E]	1xOxidation [M4]	0.0134158	0.00114342	1	1	4	Q15149	Q15149 [461-469]		1	1108.57	0.836	0.927	0.973362	0.999999	11.44	22.72	108.9	99.2	91.9	5.03	23.58	10.56	904674	895292	980318	984528	823999	606304	663553	819645	763636		High	Peak Found	Peak Found	High	High	Peak Found	Peak Found	High	Peak Found	High	0.0005644	0.005082	8
	FALSE	High	[K].FLEGTSCIAGVFVDATK.[E]	1xPropionamide [C7]	8.64956e-10	1.39072e-05	1	1	10	Q15149	Q15149 [4065-4081]		0	1828.91	0.51	0.87	0.111697	0.999552	3.49	5.76	144.7	81.5	73.8	4.33	3.56	2.66	9.71219e+06	8.95588e+06	9.59755e+06	5.72866e+06	5.40579e+06	5.3751e+06	4.6763e+06	4.9031e+06	4.89325e+06		High	High	High	High	High	High	High	High	High	High	1.658e-05	1.803e-11	100
	FALSE	High	[R].FLEVQYLTGGLIEPDTPGR.[V]		6.15461e-09	1.39072e-05	1	1	1	Q15149	Q15149 [4524-4542]		0	2105.09																						No Quan Values	n/a	n/a	High	n/a	n/a	n/a	n/a	n/a	n/a	High	1.658e-05	1.865e-10	56
	FALSE	High	[R].FLEVQYLTGGLIEPDTPGRVPLDEALQR.[G]		1.32981e-14	1.39072e-05	1	1	8	Q15149	Q15149 [4524-4551]		1	3126.65	0.845	1.344	0.962655	0.839597	8.94	8.15	119.6	79.3	101.1	8.41	7.1	5.4	1.1174e+07	10081603	9.47346e+06	6.00955e+06	6.68072e+06	6.89834e+06	8.52116e+06	9.27172e+06	8.40245e+06		High	High	High	High	High	High	Peak Found	High	High	High	1.658e-05	6.443e-16	42
	FALSE	High	[R].FLQEEAEK.[M]		0.00183443	0.000264581	1	1	9	Q15149	Q15149 [2402-2409]		0	993.489	1.135	3.055	0.966789	0.0135831	3.52	7.11	118.5	44.8	136.7	2.69	6.87	2.61	2.42668e+07	23099934	2.32608e+07	9.23041e+06	8.04941e+06	8.78788e+06	2.75481e+07	2.6846e+07	2.61465e+07		High	Peak Found	High	High	Peak Found	High	High	High	High	High	0.0001176	0.0008607	24
	FALSE	High	[K].FISETLR.[R]		0.0392274	0.00276118	1	1	10	Q15149	Q15149 [1473-1479]		0	865.478	0.723	1.418	0.93038	0.985078	18.25	2.65	134.4	68.5	97.1	15.41	2.36	1.24	884164	743194	651715	378805	389725	371951	537271	534060	546876		Medium	High	Medium	High	High	High	High	High	Medium	High	0.0008863	0.01037	25
	FALSE	Medium	[K].FISETLRR.[M]		0.50336	0.0248003	1	1	3	Q15149	Q15149 [1473-1480]		1	1021.58	0.961	0.967	0.995052	0.999999	9.61	8.22	102.4	100.8	96.8	13.45	3.36	16.74	1.8731e+06	1.99456e+06	2.40969e+06	1.98144e+06	1.96444e+06	1.8612e+06	1.88687e+06	1.80049e+06	2.43028e+06		Peak Found	Peak Found	Peak Found	Peak Found	Peak Found	Peak Found	Medium	Medium	High	High	0.008216	0.1823	9
	FALSE	High	[R].FPSSFEEIEILWSQFLK.[F]		1.6924e-10	1.39072e-05	1	1	2	Q15149	Q15149 [444-460]		0	2100.07	0.158	2.454	0.877094	0.890879	14.72	33.24	245.4	15.8	38.8	13.98	30.94		270555	329895		24060.2	15421.6				47273.8		High	High	n/a	Peak Found	Peak Found	n/a	n/a	n/a	Peak Found	High	1.658e-05	2.591e-12	64
	FALSE	High	[R].FPVTDAVNK.[G]		7.76005e-05	1.39072e-05	1	1	16	Q15149	Q15149 [4467-4475]		0	990.525																						No Quan Values	High	High	High	High	High	High	High	High	High	High	1.83e-05	3.623e-05	38
	FALSE	High	[R].FRELAEEAAR.[L]		0.000280008	3.9613e-05	1	1	6	Q15149	Q15149 [1933-1942]		1	1191.61	1.482	1.491	0.794436	0.764152	9.96	6.17	84.8	86.3	128.8	16.43	7.37	3.56	1.12269e+06	1.1162e+06	1.47145e+06	1.27289e+06	1.10895e+06	1.14277e+06	1.70528e+06	1.77508e+06	1.65376e+06		High	High	High	Peak Found	High	High	Peak Found	Peak Found	High	High	1.658e-05	6.738e-05	33
	FALSE	High	[R].GANVIAGVWLEEAGQK.[L]		2.22979e-06	1.39072e-05	1	1	4	Q15149	Q15149 [3159-3174]		0	1641.86	0.797	1.169	0.909714	0.969731	12.99	6.81	115.5	83.7	100.9	9.23	4.41	7.38	2.77608e+06	2.34021e+06	2.4207e+06	1.75396e+06	1.67333e+06	1.82774e+06	2.11545e+06	1.86596e+06	2.13628e+06		High	Peak Found	High	Peak Found	Peak Found	High	High	Peak Found	Peak Found	High	1.591e-05	7.672e-07	48
	FALSE	High	[R].GCLDEETSR.[A]	1xPropionamide [C2]	0.0218923	0.00164538	1	1	4	Q15149	Q15149 [3298-3306]		0	1080.46	0.735	2.713	0.816427	0.101029	17.01	17.58	157.5	38.7	103.8	9.35	14.17	8.04	5.72561e+06	4.88142e+06	5.80471e+06	1.40591e+06	1.181e+06	1.5726e+06	3.77501e+06	3.68105e+06	4.26619e+06		Medium	High	Peak Found	High	Peak Found	Peak Found	Peak Found	Peak Found	High	High	0.000825	0.007661	31
	FALSE	High	[K].GDECQLVGPAQPSHWK.[V]	1xPropionamide [C4]	1.22371e-07	1.39072e-05	1	1	16	Q15149	Q15149 [962-977]		0	1822.85	0.682	0.813	0.739965	0.986567	6.4	5.84	117.8	101.9	80.3	5.8	5.77	4.04	9.46687e+06	8436447	8.86558e+06	7.66945e+06	6.95454e+06	7.7245e+06	6.04398e+06	5.79381e+06	6.28215e+06		High	High	High	High	High	High	High	High	Peak Found	High	1.658e-05	6.552e-09	49
	FALSE	High	[K].GFFDPNTEENLTYLQLMER.[C]		4.69127e-11	1.39072e-05	1	1	4	Q15149	Q15149 [4226-4244]		0	2317.08	1.028	1.041	0.998967	0.986001	3.36	5.39	99.5	98.2	102.3	2.22	5.63	3.41	1.51821e+07	14838372	1.45222e+07	1.46403e+07	1.51922e+07	1.35873e+07	1.46562e+07	1.56902e+07	1.5247e+07		Peak Found	Peak Found	Peak Found	Peak Found	High	Peak Found	High	High	High	High	1.83e-05	3.018e-11	111
	FALSE	High	[K].GFFDPNTEENLTYLQLMER.[C]	1xOxidation [M17]	1.85714e-10	1.39072e-05	1	1	5	Q15149	Q15149 [4226-4244]		0	2333.08	1.106	1.39	0.989897	0.895082	18.6	15.81	101.5	86.4	112.2	16.82	11.2	10.28	1.2841e+06	912966	1.14093e+06	971027	820039	1.02209e+06	1.15944e+06	1.26119e+06	1.42049e+06		High	Peak Found	Peak Found	Peak Found	High	Peak Found	High	High	High	High	1.591e-05	2.487e-11	85
	FALSE	High	[K].GFFDPNTHENLTYLQLLER.[C]		2.7159e-14	1.39072e-05	2	2	12	P58107; Q15149	P58107 [766-784]; [1727-1745]; Q15149 [2989-3007]		0	2307.14	1.017	1.012	0.999537	0.999999	3.63	1.93	99.8	99.2	101	3.73	2.17	2.26	4.66385e+07	46777028	4.37561e+07	4.63931e+07	4.69994e+07	4.50391e+07	4.72258e+07	4.75784e+07	4.55968e+07	Shared	High	Peak Found	High	High	High	High	High	High	High	High	1.658e-05	3.94e-15	82
	FALSE	High	[K].GFFDPNTHENLTYR.[Q]		1.09348e-08	1.39072e-05	1	1	20	Q15149	Q15149 [3648-3661]		0	1710.79	0.931	1.107	0.988046	0.981021	3.48	3.56	108.2	91	100.8	4.88	5.4	1.53	3.73401e+07	34726335	3.40751e+07	2.92159e+07	2.87003e+07	3.17178e+07	3.21824e+07	3.23347e+07	3.31114e+07		High	High	High	High	High	High	High	High	High	High	1.658e-05	3.677e-10	77
	FALSE	High	[R].GGAEGELQALR.[A]		0.00126498	0.000181962	1	1	10	Q15149	Q15149 [1606-1616]		0	1100.57	1.045	2.579	0.996853	0.0629942	5.77	12.35	122.5	49.6	127.9	3.36	16.85	6	8.68896e+06	8480372	9.06042e+06	4.45169e+06	3.25082e+06	3.51955e+06	9.83356e+06	9.07715e+06	8.75649e+06		High	High	High	Peak Found	High	High	High	High	High	High	5.466e-05	0.0004122	25
	FALSE	High	[K].GGELVYTDSEAR.[D]		3.6888e-05	1.39072e-05	1	1	19	Q15149	Q15149 [3028-3039]		0	1296.61	0.976	1.644	0.99921	0.582981	10.51	9.86	116.7	69.3	113.9	7.01	4.07	7.92	1.17791e+07	1.24539e+07	1.35281e+07	6.93225e+06	7.39345e+06	7.48404e+06	1.13505e+07	1.21551e+07	1.32834e+07		High	High	High	High	High	High	High	High	High	High	1.658e-05	5.856e-06	64
	FALSE	High	[R].GLFDEEMNEILTDPSDDTK.[G]		5.1664e-12	1.39072e-05	1	1	9	Q15149	Q15149 [4207-4225]		0	2168.95	0.974	1.078	0.997466	0.985213	3.93	1.27	104.2	94.3	101.5	5.44	3.16	3.54	1.66744e+07	1.50316e+07	1.54413e+07	1.46912e+07	1.38629e+07	1.39829e+07	1.49396e+07	1.59235e+07	1.50383e+07		High	High	High	High	High	High	High	High	High	High	1.658e-05	4.408e-14	110
	FALSE	High	[R].GLFDEEMNEILTDPSDDTK.[G]	1xOxidation [M7]	1.44489e-08	1.39072e-05	1	1	3	Q15149	Q15149 [4207-4225]		0	2184.95																						No Quan Values	Peak Found	Peak Found	Peak Found	High	Peak Found	Peak Found	High	High	Peak Found	High	1.591e-05	2.417e-09	61
	FALSE	High	[R].GLHQSIEEFR.[A]		0.000127706	1.39072e-05	1	1	12	Q15149	Q15149 [697-706]		0	1215.61	0.749	0.915	0.797449	0.999999	14.26	14.75	115.5	98.1	86.4	7.23	22.58	27.89	2.70369e+07	24665377	2.34772e+07	2.88414e+07	1.90654e+07	2.09627e+07	2.82429e+07	1.74395e+07	1.84631e+07		High	High	High	High	High	High	High	High	High	High	1.83e-05	5.932e-05	36
	FALSE	High	[K].GIIRPGTAFELLEAQAATGYVIDPIK.[G]		2.24431e-11	1.39072e-05	1	1	5	Q15149	Q15149 [4093-4118]		0	2743.5	0.684	1.074	0.618641	0.976073	10.03	5.56	126	85	89	7.99	12.11	11.07	1.94322e+07	20841660	1.77548e+07	1.06078e+07	1.32724e+07	1.31071e+07	1.42522e+07	1.15042e+07	1.37181e+07		High	High	Peak Found	High	Peak Found	Peak Found	High	High	Peak Found	High	1.83e-05	1.468e-11	60
	FALSE	High	[K].GLLSAEVAR.[L]		0.00328332	0.000357118	1	1	20	Q15149	Q15149 [3850-3858]		0	915.526	0.997	1.07	0.999991	0.973597	10.89	10.58	102.4	95.5	102.1	3.93	1.37	9.49	1.42349e+07	13330214	1.32879e+07	1.21603e+07	1.24262e+07	1.24755e+07	1.48794e+07	1.23437e+07	1.32922e+07		High	High	High	High	High	High	High	High	High	High	0.0001235	0.00133	28
	FALSE	High	[K].GLVEDTLR.[Q]		0.0174702	0.00140717	1	1	3	Q15149	Q15149 [2048-2055]		0	902.494	1.562	1.828	0.609181	0.321084	12.76	4.57	87.5	75.8	136.7	10.27	3.77	2.77	1.45796e+07	16218155	1.79139e+07	1.40388e+07	1.32948e+07	1.43052e+07	2.61438e+07	2.47389e+07	2.53388e+07		Peak Found	Peak Found	Peak Found	Peak Found	Peak Found	Peak Found	High	Medium	High	High	0.0005338	0.004939	25
	FALSE	High	[K].GLVGPELHDR.[L]		0.000167764	3.9613e-05	1	1	17	Q15149	Q15149 [3888-3897]		0	1092.58	0.865	0.975	0.966255	0.999999	8.35	7.36	109	96.7	94.3	8.85	8.04	3.37	2.55426e+07	26980399	2.26297e+07	2.44552e+07	2.26635e+07	2.08138e+07	2.27094e+07	2.12337e+07	2.20905e+07		High	High	High	High	High	High	High	High	High	High	1.658e-05	3.606e-05	37
	FALSE	High	[K].GIYQSLEGAVQAGQLK.[V]		1.26428e-08	1.39072e-05	1	1	16	Q15149	Q15149 [478-493]		0	1661.89	1.05	1.111	0.994791	0.971384	9.39	5.45	96.4	96	107.6	8.09	5.17	7.34	7.23101e+06	7.65316e+06	8.46969e+06	7.09574e+06	7.85458e+06	7.62125e+06	8.72507e+06	8.54429e+06	7.59236e+06		High	High	High	High	High	High	High	High	High	High	1.591e-05	2.096e-09	89
	FALSE	High	[R].GPLPTEEQR.[V]		0.00660741	0.000527707	1	1	6	Q15149	Q15149 [130-138]		0	1026.52	0.892	2.992	0.982657	0.0663859	6.38	17.23	137	40.8	122.2	2.02	17.35	8.52	2.07054e+06	2.13876e+06	2.06124e+06	691700	617013	486581	1.63168e+06	1.92917e+06	1.84617e+06		High	High	High	Peak Found	Peak Found	Peak Found	High	High	High	High	0.0002559	0.002077	18
	FALSE	High	[R].GRLPLLAVCDYK.[Q]	1xPropionamide [C9]	4.95798e-07	1.39072e-05	1	1	16	Q15149	Q15149 [942-953]		1	1418.78	0.781	0.902	0.869745	0.999999	7.26	5.3	113.4	98.1	88.5	5.92	5	2.74	9.20881e+06	8178609	8.72209e+06	7.54896e+06	7.39709e+06	8.1261e+06	6.81087e+06	7.07834e+06	6.71547e+06		High	High	High	High	High	High	High	High	High	High	1.658e-05	1.796e-07	44
	FALSE	High	[R].GTQGAEEVLR.[A]		0.00091668	0.000162373	1	1	1	Q15149	Q15149 [1234-1243]		0	1059.54	0.759	100	0.85293	1.9741e-16	4.24		170.5		129.5	4.05		0.97	2.58121e+07	27969272	2.71908e+07				2.03834e+07	2.07775e+07	2.06462e+07		High	Peak Found	Peak Found	n/a	n/a	n/a	Peak Found	Peak Found	Peak Found	High	4.111e-05	0.0002921	52
	FALSE	High	[K].GWLYYEAGQR.[F]		0.000983933	0.000162373	1	1	10	Q15149	Q15149 [4514-4523]		0	1242.59	0.701	1.027	0.679887	0.997959	5.25	2.29	126.3	85.1	88.6	4.35	2.29	3.05	7.90005e+06	8180095	7.49977e+06	5.40512e+06	5.32299e+06	5.16594e+06	5.53995e+06	5.55328e+06	5.25916e+06		High	High	High	High	High	High	High	High	High	High	4.111e-05	0.0003186	39
	FALSE	High	[CR].GYFDEEMNR.[IV]		0.00184479	0.000264581	2	2	19	P58107; Q15149	P58107 [1708-1716]; [2366-2374]; [2902-2910]; [3433-3441]; [3967-3975]; [4501-4509]; [5034-5042]; Q15149 [2970-2978]		0	1160.47	0.687	0.707	0.642798	0.905868	9.56	10.32	114.1	108.9	77	6.85	9.71	5.56	4.34476e+07	41498952	3.79151e+07	4.23854e+07	3.48994e+07	3.96273e+07	2.67053e+07	2.80194e+07	2.98271e+07	Shared	High	High	High	High	High	High	High	High	High	High	8.022e-05	0.0006146	35
	FALSE	High	[CR].GYFDEEMNR.[IV]	1xOxidation [M7]	0.00204273	0.000264581	2	2	17	P58107; Q15149	P58107 [1708-1716]; [2366-2374]; [2902-2910]; [3433-3441]; [3967-3975]; [4501-4509]; [5034-5042]; Q15149 [2970-2978]		0	1176.46	1.084	1.233	0.995052	0.934821	21.51	27.27	110.3	85.1	104.6	8.97	12.78	33.19	9.82941e+06	11497326	1.15679e+07	1.0837e+07	8.86648e+06	8.64343e+06	1.09067e+07	1.84474e+07	1.06594e+07	Shared	High	High	High	High	High	High	High	High	High	High	9.223e-05	0.0006838	30
	FALSE	High	[R].GYFSEEMNR.[V]		0.00177359	0.000246771	1	1	15	Q15149	Q15149 [3629-3637]		0	1132.47	0.877	0.918	0.956645	0.999999	8.4	5.38	105.9	101.2	92.9	7.96	2.4	6.59	2.32414e+07	19880000	2.10739e+07	2.01328e+07	2.06205e+07	1.96535e+07	1.84729e+07	1.78256e+07	2.02265e+07		High	High	High	High	High	High	High	High	High	High	6.588e-05	0.0006568	38
	FALSE	High	[R].GYFSEEMNR.[V]	1xOxidation [M7]	0.00673778	0.000527707	1	1	8	Q15149	Q15149 [3629-3637]		0	1148.47	1.252	1.317	0.955633	0.86708	4.69	5.05	93.6	89.1	117.3	5.86	6.92	5.3	5.72731e+06	5540576	5.1045e+06	4.76747e+06	5.45847e+06	5.27246e+06	6.94568e+06	7.07062e+06	6.39254e+06		High	Medium	High	High	High	High	Peak Found	High	High	High	0.0002559	0.002114	9
	FALSE	High	[K].GYYSPYSVSGSGSTAGSR.[T]		1.00229e-08	1.39072e-05	1	1	10	Q15149	Q15149 [4610-4627]		0	1782.79	1.287	0.887	0.947685	0.999893	3.36	7.02	80.3	116.4	103.3	2.51	11.98	0.57	2.20478e+06	2.15228e+06	2.26308e+06	3.04537e+06	3.19672e+06	3.80359e+06	2.8369e+06	2.84597e+06	2.81452e+06		High	High	High	High	High	High	High	High	High	High	1.658e-05	3.327e-10	53
	FALSE	High	[R].HHTAAFEER.[R]		0.0696926	0.00442919	1	1	2	Q15149	Q15149 [434-442]		0	1097.51	100	0.067	1.93928e-16	0.158005		85.42		281.3	18.7		19.95	85.2				558679	539216	762574	37200.3	115307	22779.9		n/a	n/a	n/a	High	Medium	Peak Found	Peak Found	Peak Found	Peak Found	High	0.001808	0.02063	6
	FALSE	High	[R].HKPLLIDMNK.[V]		0.00286091	0.000302294	1	1	6	Q15149	Q15149 [337-346]		0	1208.68	0.765	0.704	0.857053	0.911273	7.72	7.82	105.1	113.7	81.2	5.71	5.83	5.36	1.91028e+07	20291534	1.81047e+07	2.06804e+07	2.20754e+07	1.96593e+07	1.54066e+07	1.3841e+07	1.47633e+07		Peak Found	High	High	High	High	Peak Found	High	Peak Found	High	High	9.924e-05	0.001139	18
	FALSE	High	[R].HISDLYEDLR.[D]		2.66825e-05	1.39072e-05	1	1	9	Q15149	Q15149 [199-208]		0	1260.62																						No Quan Values	High	High	High	High	High	Peak Found	High	High	High	High	1.658e-05	3.977e-06	20
	FALSE	High	[R].HPAHPMR.[G]		0.000236652	3.9613e-05	1	1	9	Q15149	Q15149 [935-941]		0	845.42	0.664	1.032	0.601007	0.996421	20.15	17.55	123.3	82.1	94.7	12.79	14.59	13.6	3.97732e+06	4.99665e+06	4.09609e+06	3.26904e+06	2.46187e+06	2.72679e+06	2.54001e+06	3.3165e+06	3.14632e+06		High	Peak Found	High	High	High	High	High	High	High	High	3.147e-05	0.0001096	20
	FALSE	High	[R].HPQGEQMYR.[R]		0.00875943	0.000761153	1	1	7	Q15149	Q15149 [601-609]		0	1145.52	0.678	0.732	0.776986	0.949734	9.54	8.2	115.2	106.7	78.1	0.41	2.61	6.93	5.11231e+06	5.15349e+06	5.12365e+06	4.90037e+06	4.65464e+06	4.74215e+06	3.22955e+06	3.71092e+06	3.47225e+06		High	High	High	High	Peak Found	Peak Found	High	High	High	High	0.0003027	0.003534	27
	FALSE	Medium	[R].HPQGEQMYR.[R]	1xOxidation [M7]	0.268317	0.0129195	1	1	6	Q15149	Q15149 [601-609]		0	1161.51	0.822	1.106	0.949322	0.987341	12.33	6.07	117.5	86.7	95.8	9.94	3.19	6.7	3.69636e+06	4.51385e+06	4.13846e+06	3.22487e+06	3.05225e+06	3.05338e+06	3.2677e+06	3.71118e+06	3.37563e+06		Medium	Peak Found	High	High	Peak Found	Peak Found	Medium	High	Medium	High	0.004674	0.07657	10
	FALSE	High	[R].KAALEEVER.[L]		0.00438577	0.000392601	1	1	5	Q15149	Q15149 [2142-2150]		1	1044.57	0.751	2.52	0.886294	0.147715	11.68	16.79	145.4	45.3	109.3	5.05	7.52	14.09	4.23237e+06	4.41786e+06	3.99346e+06	1.31947e+06	1.34976e+06	1.17006e+06	3.18052e+06	2.94831e+06	3.85083e+06		Peak Found	Peak Found	High	Medium	Peak Found	Peak Found	Medium	High	Peak Found	High	0.0001425	0.001804	10
	FALSE	High	[K].KELIPTEEALR.[L]		0.00392042	0.000357118	1	1	9	Q15149	Q15149 [3925-3935]		1	1298.73	0.637	0.782	0.836023	0.977637	1.68	35.03	122.4	99.6	77.9	11.59	28.53	12.1	930382	924797	753138	752435	798396	448487	595490	476236	588762		High	High	High	High	High	High	High	High	High	High	0.0001321	0.001609	31
	FALSE	High	[K].KESYSALMR.[E]		0.000786984	0.000114662	1	1	5	Q15149	Q15149 [792-800]		1	1084.55	2.275	0.916	0.0719531	0.999999	12.87	8.29	52.5	128.2	119.3	13.04	6.27	4.71	3.33477e+06	3.94562e+06	3.06838e+06	8.15074e+06	8.74193e+06	7.71705e+06	7.74474e+06	7.58604e+06	7.07133e+06		Peak Found	Peak Found	High	High	Peak Found	Peak Found	High	High	Peak Found	High	2.89e-05	0.0002407	11
	FALSE	High	[R].KGLVGPELHDR.[L]		2.578e-06	1.39072e-05	1	1	7	Q15149	Q15149 [3887-3897]		1	1220.67	0.672	47.863	0.7018	8.68413e-15	10.73	9.97	179.2	2.5	118.4	9.95		6.97	2.37426e+06	2.50272e+06	2.05615e+06			32776.5	1.46329e+06	1.56878e+06	1.68235e+06		High	Peak Found	High	High	High	High	Peak Found	High	High	High	1.658e-05	2.451e-07	39
	FALSE	High	[R].KQEELQQLEQQR.[R]		3.3921e-08	1.39072e-05	1	1	10	Q15149	Q15149 [2706-2717]		1	1556.8	0.979	1.228	0.997532	0.921782	9.81	11.05	108.9	85.8	105.3	6.94	4.23	8.87	9.15753e+06	9365660	8.20654e+06	7.21768e+06	7.06813e+06	7.6632e+06	8.03074e+06	9.596e+06	8.86138e+06		High	High	Peak Found	High	High	High	High	High	High	High	1.591e-05	5.936e-09	52
	FALSE	High	[R].KQITMEELVR.[S]		0.000774211	0.000114662	1	1	14	Q15149	Q15149 [4027-4036]		1	1246.68	0.522	0.905	0.141881	0.999999	19.48	23.51	144.2	80.7	75.1	20.99	22.76	14.98	6.82178e+06	6.04277e+06	4.44572e+06	3.97521e+06	2.87292e+06		3.55986e+06	3.14641e+06	2.62921e+06		High	High	High	High	Peak Found	High	High	High	High	High	4.111e-05	0.000299	38
	FALSE	High	[R].LAAEQELIR.[L]		0.000231393	3.9613e-05	1	1	9	Q15149	Q15149 [1846-1854]		0	1042.59	1.474	1.916	0.645313	0.400539	4.51	7.5	91.7	69.1	139.1	2.69	3.35	3.58	1.98849e+07	18847180	1.92975e+07	1.43661e+07	1.52945e+07	1.45423e+07	2.9303e+07	2.75091e+07	2.92718e+07		High	High	High	High	High	High	High	High	High	High	1.591e-05	6.493e-05	59
	FALSE	High	[K].LAAIGEATR.[L]		0.00234432	0.000302294	1	1	8	Q15149	Q15149 [1976-1984]		0	901.51	1.098	2.006	0.985752	0.245635	5.33	7.3	113	62.7	124.3	4.26	9.8	3.48	3.21135e+07	33310574	3.4953e+07	1.56782e+07	1.84826e+07	1.88393e+07	3.7791e+07	3.66444e+07	3.52488e+07		High	High	High	High	High	High	High	High	Peak Found	High	0.0001161	0.0007836	33
	FALSE	High	[R].LAEDEAFQR.[R]		0.00417169	0.000376757	1	1	6	Q15149	Q15149 [2006-2014]		0	1078.52																						No Quan Values	Peak Found	High	Peak Found	Medium	Peak Found	High	High	Medium	High	High	0.0001321	0.001744	17
	FALSE	High	[R].LAEVEAALEK.[Q]		3.32426e-05	1.39072e-05	1	1	14	Q15149	Q15149 [1499-1508]		0	1072.59	1.372	1.962	0.784699	0.296767	8.08	9.56	96.8	70.5	132.8	6.21	8.42	4.06	2.15948e+07	19090262	2.01305e+07	1.4661e+07	1.50486e+07	1.28152e+07	2.95307e+07	2.76272e+07	2.74784e+07		High	High	High	High	High	High	High	High	High	High	1.658e-05	6.344e-06	69
	FALSE	High	[R].LAQGHTTVDELAR.[R]		2.1443e-08	1.39072e-05	1	1	23	Q15149	Q15149 [2809-2821]		0	1410.73	1.237	0.996	0.913783	0.999999	12.79	12.92	86.2	107.1	106.7	5.48	4.46	10.15	2.38816e+07	2.19856e+07	2.44337e+07	3.18465e+07	2.9367e+07	2.96717e+07	2.95402e+07	2.63867e+07	3.23599e+07		High	High	High	High	High	High	High	High	High	High	1.658e-05	8.234e-10	77
	FALSE	High	[R].LCFEGLR.[S]	1xPropionamide [C2]	0.0280323	0.00209875	1	1	11	Q15149	Q15149 [3109-3115]		0	908.466	0.723	0.703	0.713762	0.91477	5.26	5.08	109	112.1	78.9	3.15	3.61	5.89	2.17356e+07	22330762	2.31427e+07	2.29778e+07	2.30867e+07	2.1625e+07	1.67336e+07	1.48997e+07	1.61602e+07		High	High	High	High	High	High	High	High	High	High	0.0009772	0.009395	9
	FALSE	High	[R].LDLQYAK.[L]		0.00229078	0.000302294	1	1	13	Q15149	Q15149 [734-740]		0	850.467	0.822	1.117	0.934979	0.99019	9.25	5.81	115.1	86.2	98.7	6.88	5.13	4.68	1.29783e+06	1.27033e+06	1.44159e+06	934507	1.0341e+06	972625	1.14416e+06	1.04365e+06	1.1131e+06		High	High	High	High	High	High	High	High	High	High	0.0001425	0.001067	41
	FALSE	High	[R].LEAQHQALVTLWHQLHVDMK.[S]		2.19767e-10	1.39072e-05	1	1	3	Q15149	Q15149 [1009-1028]		0	2397.25	0.545	0.933	0.228489	0.999999	1.77	5.89	141.5	81.3	77.2	0.39	49.4	49.1	3.45351e+06	3429765	3.4315e+06	680368	1.9711e+06	2.08383e+06	635074	1.87083e+06	1.89341e+06		High	Peak Found	High	Peak Found	Peak Found	Peak Found	Peak Found	High	Peak Found	High	1.658e-05	3.528e-12	31
	FALSE	High	[R].LEDLLQDAQDEK.[E]		9.28095e-07	1.39072e-05	1	1	14	Q15149	Q15149 [897-908]		0	1416.69	0.81	1.591	0.913702	0.487482	5.18	8.43	129.4	65.9	104.8	5.34	7.53	3.07	1.7978e+07	18869030	1.69542e+07	9.81606e+06	8.44015e+06	9.14972e+06	1.50824e+07	1.41902e+07	1.45554e+07		High	High	High	High	High	High	High	High	High	High	1.591e-05	1.917e-07	15
	FALSE	High	[R].LEDLLQDAQDEKEQLNEYK.[G]		1.0989e-11	1.39072e-05	1	1	8	Q15149	Q15149 [897-915]		1	2321.11	0.957	0.851	0.99446	0.999552	10.75	3.84	95.8	110	94.3	3.79	1.36	8.27	1.4725e+07	14314504	1.36559e+07	1.65637e+07	1.64438e+07	1.61331e+07	1.40912e+07	1.40929e+07	1.21654e+07		High	High	High	Peak Found	High	High	High	High	High	High	1.658e-05	1.724e-13	63
	FALSE	High	[K].LEQLFQDEVAK.[A]		1.89609e-05	1.39072e-05	1	1	9	Q15149	Q15149 [2653-2663]		0	1319.68	1.048	1.179	0.999991	0.963802	7.08	5.6	101.7	91.6	106.6	7.44	4.48	2.26	1.10165e+07	9501044	1.04903e+07	8.8736e+06	9.44677e+06	9.68858e+06	1.09853e+07	1.1426e+07	1.09947e+07		High	High	High	High	High	High	High	High	High	High	1.591e-05	4.581e-06	54
	FALSE	High	[R].LFNAIIHR.[H]		1.83043e-06	1.39072e-05	1	1	19	Q15149	Q15149 [329-336]		0	983.579	1.188	1.028	0.968716	0.998943	8.68	4.79	93.1	102.1	104.9	7.55	4.7	3.74	9.47695e+06	8319758	9.54417e+06	1.00597e+07	1.10305e+07	1.03931e+07	1.13422e+07	1.06782e+07	1.06041e+07		High	High	High	High	High	High	High	High	High	High	1.591e-05	3.925e-07	37
	FALSE	High	[R].LGFHLPLEVAYQR.[G]		1.90634e-06	1.39072e-05	1	1	8	Q15149	Q15149 [3951-3963]		0	1542.84	0.964	0.822	0.991338	0.99494	5.94	4.02	98.1	110.5	91.4	4.96	3.44	3.45	2.49043e+06	2.72394e+06	2.70995e+06	2.98867e+06	3.05031e+06	3.1949e+06	2.5245e+06	2.45129e+06	2.62558e+06		High	High	High	High	High	High	Peak Found	High	High	High	1.658e-05	2.375e-07	43
	FALSE	High	[K].LHVAILER.[E]		0.0215941	0.00164538	1	1	24	Q15149	Q15149 [510-517]		0	950.578	0.67	0.953	0.639777	0.999999	10.65	6.51	125.1	88.4	86.5	12.29	4.66	5.86	2.03331e+07	16231679	1.69419e+07	1.283e+07	1.17611e+07	1.19641e+07	1.22211e+07	1.17173e+07	1.08755e+07		High	High	High	High	High	High	High	Medium	High	High	0.000825	0.007557	27
	FALSE	High	[R].LKAEAELLQQQK.[E]		0.00017854	3.9613e-05	1	1	10	Q15149	Q15149 [2462-2473]		1	1398.8	1.396	1.473	0.746895	0.620546	6	7.26	90	82.6	127.4	6.49	7.25	5.09	1.28568e+07	13844697	1.46416e+07	1.21845e+07	1.27165e+07	1.40117e+07	1.96467e+07	1.96102e+07	1.79462e+07		High	High	High	High	High	High	High	High	High	High	1.658e-05	3.892e-05	30
	FALSE	High	[R].LKAEATEAAR.[Q]		0.000472461	3.9613e-05	1	1	2	Q15149	Q15149 [2349-2358]		1	1059.58	0.998	3.642	0.997192	0.00203098	9.55	12.59	131.6	37.1	131.3	13.56	12.33	4.1	9.7103e+06	11884091	9.28013e+06		2.5123e+06	2.99217e+06	9.69142e+06	9.62413e+06	1.03584e+07		High	Peak Found	Peak Found	n/a	Peak Found	Peak Found	Peak Found	Peak Found	High	High	2.89e-05	0.0001279	23
	FALSE	High	[R].LKAGVAAPATQVAQVTLQSVQR.[R]		7.54131e-09	1.39072e-05	1	1	7	Q15149	Q15149 [629-650]		1	2236.28	0.93	1.217	0.986676	0.968407	10.09	2.98	112.4	84.6	103	8.54	1.18	4.34	2.14347e+06	2.48818e+06	2.50143e+06	1.88496e+06	1.84257e+06	1.87401e+06	2.13995e+06	2.28152e+06	2.32738e+06		High	Peak Found	High	High	High	High	High	Peak Found	High	High	1.591e-05	1.352e-09	50
	FALSE	High	[K].IKELQNAGDR.[L]		0.00591767	0.000470873	1	1	4	Q15149	Q15149 [809-818]		1	1143.61	0.792	0.984	0.906586	0.999999	3.68	8.15	115.8	92.4	91.8	4.76	6.11	4.26	9.88206e+06	9.63541e+06	9.00424e+06	8.18405e+06	7.68263e+06	7.2438e+06	7.63492e+06	7.72075e+06	7.1293e+06		Peak Found	Peak Found	Peak Found	High	Peak Found	Peak Found	Medium	High	High	High	0.0002679	0.002528	27
	FALSE	High	[R].LKQSAEEQAQAR.[A]		0.000299449	3.9613e-05	1	1	8	Q15149	Q15149 [2254-2265]		1	1358.7	0.916	2.681	0.98532	0.101674	8.03	1.62	132.9	45.4	121.7	6.05	3.61	2.67	4.59503e+06	4916635	5.18712e+06	1.69753e+06	1.67957e+06	1.58631e+06	4.50257e+06	4.5063e+06	4.29905e+06		High	High	High	Peak Found	Peak Found	Peak Found	High	High	High	High	2.89e-05	7.333e-05	5
	FALSE	High	[R].LKTEAEIALK.[E]		0.00235793	0.000302294	1	1	5	Q15149	Q15149 [1985-1994]		1	1115.67	1.13	1.32	0.990672	0.901912	6.1	5.37	100.2	86.1	113.7	4.59	3.46	4.75	4.85015e+06	4.65854e+06	4.42458e+06	3.84673e+06	4.00533e+06	4.12175e+06	5.47876e+06	5.28732e+06	4.98465e+06		High	Peak Found	Peak Found	High	High	Peak Found	Peak Found	High	High	High	0.0001161	0.0007882	15
	FALSE	High	[R].LLAAGKVPQR.[A]		0.000231393	3.9613e-05	1	1	5	Q15149	Q15149 [562-571]		1	1052.66	1.437	33.684	0.825362	1.35176e-07	2.22	27.67	120.9	5.5	173.6	7.23	27.51	8.14	908657	799174	808579		44588.8	30067.9	1.32494e+06	1.16104e+06	1.1481e+06		High	High	Peak Found	n/a	Peak Found	Peak Found	High	High	High	High	1.591e-05	6.518e-05	32
	FALSE	High	[R].LLDAQLATGGIVDPR.[L]		2.98057e-06	1.39072e-05	1	1	17	Q15149	Q15149 [3936-3950]		0	1538.85	0.882	0.94	0.954759	0.999999	2.15	3.72	105.4	100.3	94.3	0.87	3.82	1.43	5.13049e+07	5.21052e+07	5.13498e+07	4.88702e+07	5.13381e+07	4.76454e+07	4.59509e+07	4.59505e+07	4.48194e+07		High	High	High	High	High	High	High	High	High	High	1.658e-05	2.918e-07	27
	FALSE	High	[R].LLDAQLSTGGIVDPSK.[S]		1.08086e-08	1.39072e-05	1	1	20	Q15149	Q15149 [3270-3285]		0	1613.87	1.025	1.119	0.999991	0.979906	6.74	7.63	102	93.5	104.5	5.11	5.9	2.93	4.33187e+07	3.91041e+07	4.13214e+07	3.5461e+07	3.99104e+07	3.78574e+07	4.18961e+07	4.42629e+07	4.23465e+07		High	High	High	High	High	High	High	High	High	High	1.658e-05	3.632e-10	88
	FALSE	High	[R].LLDPEDVDVPQPDEK.[S]		1.59477e-08	1.39072e-05	1	1	13	Q15149	Q15149 [372-386]		0	1708.83																						No Quan Values	High	High	High	High	High	High	High	High	High	High	1.658e-05	1.619e-09	43
	FALSE	High	[R].LLEAAAQSTK.[G]		4.36157e-05	1.39072e-05	1	1	13	Q15149	Q15149 [4600-4609]		0	1031.57	1.135	1.072	0.980771	0.997959	4.97	4.97	93.9	99.5	106.6	0.4	1.72	5.03	4.63036e+07	4.59517e+07	4.60322e+07	4.84189e+07	5.00147e+07	4.8753e+07	5.40135e+07	4.88974e+07	5.2262e+07		High	High	High	High	High	High	High	High	High	High	1.591e-05	1.323e-05	45
	FALSE	High	[R].LLEAQACTGGIIDPSTGER.[F]	1xPropionamide [C7]	1.13786e-11	1.39072e-05	1	1	8	Q15149	Q15149 [4448-4466]		0	2001.99	0.918	1.056	0.977695	0.995219	3.26	6.65	106.4	93.7	99.9	2.19	6.17	3.02	5.03244e+06	5.02343e+06	5.22068e+06	4.43036e+06	4.81877e+06	4.27959e+06	4.51849e+06	4.79069e+06	4.72129e+06		High	High	High	High	High	Peak Found	High	High	High	High	1.83e-05	7.586e-12	100
	FALSE	High	[R].LLEAQACTGGIIDPSTGERFPVTDAVNK.[G]	1xPropionamide [C7]	6.83602e-14	1.39072e-05	1	1	10	Q15149	Q15149 [4448-4475]		1	2973.5	0.775	0.84	0.879172	0.99658	6.98	3.41	108.3	103.6	88.1	3.22	1.3	3.26	1.98371e+07	18708246	1.88491e+07	1.80365e+07	1.78418e+07	1.83076e+07	1.53728e+07	1.53349e+07	1.45035e+07		High	High	High	High	High	High	High	High	High	High	1.591e-05	6.132e-15	38
	FALSE	High	[R].LLEAQIATGGIIDPEESHR.[L]		2.09043e-09	1.39072e-05	1	1	8	Q15149	Q15149 [4179-4197]		0	2049.06	0.96	0.944	0.988046	0.999999	2.81	5.18	101	102.1	96.9	2.8	4.97	1.1	1.07981e+07	10419103	1.02217e+07	1.01748e+07		1.09156e+07	1.00036e+07	9.84618e+06	1.00569e+07		High	High	High	High	n/a	High	High	High	High	High	1.658e-05	5.152e-11	73
	FALSE	High	[R].LLEAQIATGGIIDPEESHRLPVEVAYK.[R]		8.1617e-10	1.39072e-05	1	1	1	Q15149	Q15149 [4179-4205]		1	2948.57	0.894	1.006	0.977741	0.997959	5.48	1.01	107.9	95.7	96.5	4.84	0.49	2.64	3.39114e+07	31270430	3.41632e+07	3.00031e+07	3.00821e+07	3.02863e+07	3.03239e+07	3.04778e+07	2.90364e+07		Peak Found	Peak Found	Peak Found	Peak Found	Peak Found	Peak Found	Peak Found	High	Peak Found	High	1.591e-05	1.18e-10	22
	FALSE	High	[R].LLEAQIATGGIIDPEESHRLPVEVAYKR.[G]		0.00129306	0.000181962	1	1	1	Q15149	Q15149 [4179-4206]		2	3104.67	0.915	0.882	0.989897	0.99664	5.52	5.18	101.5	106	92.5	2.86	2.94	5.11	1.43385e+06	1.35561e+06	1.38237e+06	1.49073e+06	1.40601e+06	1.44321e+06	1.23996e+06	1.36225e+06	1.25926e+06		Peak Found	Peak Found	Peak Found	Peak Found	Peak Found	Peak Found	Peak Found	High	Peak Found	High	5.466e-05	0.0004213	3
	FALSE	High	[R].LLEAQIATGGIIDPVHSHR.[V]		2.6216e-09	1.39072e-05	2	2	8	P58107; Q15149	P58107 [1680-1698]; Q15149 [3601-3619]		0	2027.1	0.799	0.752	0.89418	0.949874	5.65	4.06	104.9	111.3	83.8	4.19	2.88	3.65	4.21655e+07	40540152	4.40792e+07	4.3732e+07	4.47478e+07	4.6303e+07	3.36623e+07	3.52064e+07	3.2764e+07	Shared	Peak Found	High	High	High	High	High	High	High	High	High	1.658e-05	6.722e-11	40
	FALSE	High	[R].LLEAQIATGGIIDPVHSHRVPVDVAYQR.[G]		2.33577e-06	1.39072e-05	1	1	3	Q15149	Q15149 [3601-3628]		1	3054.65																						No Quan Values	High	High	n/a	n/a	n/a	n/a	n/a	n/a	High	High	1.658e-05	2.18e-07	9
	FALSE	High	[R].LLEAQIATGGVIDPVHSHR.[V]		1.52109e-11	1.39072e-05	2	2	9	P58107; Q15149	P58107 [719-737]; [2338-2356]; [2874-2892]; [3405-3423]; [3939-3957]; [4473-4491]; [5006-5024]; Q15149 [2942-2960]		0	2013.09	0.798	0.721	0.831422	0.847063	5.33	5.53	103.6	113.7	82.7	1.57	3.68	4.29	1.07597e+08	1.09962e+08	1.06679e+08	1.14884e+08	1.18119e+08	1.23546e+08	8.17188e+07	8.90401e+07	8.58388e+07	Shared	High	High	High	High	High	High	High	High	High	High	1.658e-05	7.248e-12	46
	FALSE	High	[R].LLFNDVQTLK.[D]		9.00923e-05	1.39072e-05	1	1	4	Q15149	Q15149 [588-597]		0	1190.68	0.951	0.929	0.985752	0.999552	4.5	4.65	99.8	103.8	96.4	2.2	6.36	3.94	5.15754e+07	50635556	5.28993e+07	4.88524e+07	5.52998e+07	5.3619e+07	4.67498e+07	4.97904e+07	5.03232e+07		High	Peak Found	High	High	Peak Found	Peak Found	High	Peak Found	Peak Found	High	1.658e-05	1.707e-05	45
	FALSE	High	[R].LLLEAQAATGFLLDPVKGER.[L]		5.29954e-11	1.39072e-05	1	1	9	Q15149	Q15149 [3859-3878]		1	2141.2	0.79	0.867	0.911091	0.999999	6.44	1.91	111.1	101.2	87.7	2.56	0.37	6.24	1.56091e+07	16335576	1.56554e+07	1.42673e+07	1.42822e+07	1.41845e+07	1.22102e+07	1.36603e+07	1.23671e+07		High	High	High	High	High	High	High	High	High	High	1.658e-05	1.055e-12	88
	FALSE	High	[K].ILITIVEEVETLR.[Q]		2.18679e-07	1.39072e-05	1	1	9	Q15149	Q15149 [3424-3436]		0	1527.9	0.478	0.814	0.0711377	0.992013	9.41	10.1	142.4	87.9	69.7	9.43	9.55	5.61	5.36838e+06	4661380	4.51244e+06	2.46844e+06	2.87773e+06	2.96325e+06	2.15742e+06	2.41345e+06	2.28151e+06		High	High	High	High	High	High	High	High	High	High	1.658e-05	1.307e-08	69
	FALSE	High	[K].IIITVVEEQEQK.[G]		2.46056e-05	1.39072e-05	1	1	4	Q15149	Q15149 [3095-3106]		0	1428.79	0.675	0.803	0.650789	0.985373	10.85	4.23	119.3	100.2	80.5	7.82	4.51	1.85	1.0594e+07	9056678	9.83504e+06	8.74587e+06	8.26731e+06	8.00419e+06	6.63926e+06	6.82888e+06	6.59633e+06		High	High	High	High	Peak Found	Peak Found	Peak Found	Peak Found	Peak Found	High	1.658e-05	3.612e-06	23
	FALSE	High	[K].LLLWSQR.[M]		0.0121311	0.00105462	1	1	12	Q15149	Q15149 [301-307]		0	915.541	1.066	0.97	0.99446	0.999999	3.32	10.01	95.7	103.7	100.6	1.44	10.35	3.18	1.39229e+07	13656124	1.40462e+07	1.3101e+07	1.61046e+07	1.50864e+07	1.4556e+07	1.46365e+07	1.54131e+07		High	High	High	High	High	High	High	High	High	High	0.0004126	0.004723	7
	FALSE	Medium	[R].LLPLKGAEK.[A]		0.364594	0.0169733	1	1	4	Q15149	Q15149 [3677-3685]		1	968.614	1.137	0.862	0.979059	0.997155	14.57	19.21	82.6	116.7	100.6	12.84	22.06	7.68	1.45025e+06	1.20476e+06	1.14284e+06	1.1723e+06	1.70223e+06	1.82074e+06	1.50388e+06	1.29895e+06	1.46722e+06		Medium	Peak Found	Peak Found	High	Peak Found	High	Peak Found	Peak Found	Medium	High	0.006014	0.1106	15
	FALSE	High	[R].IISLETYNLLR.[E]		3.79695e-05	1.39072e-05	1	1	8	Q15149	Q15149 [3794-3804]		0	1334.77	1.151	0.615	0.98303	0.749099	3.89	4.6	75.5	137.4	87.1	2.25	4.81	2.9	1.02015e+07	10658287	1.03436e+07	1.88337e+07	1.88152e+07	2.04366e+07	1.15748e+07	1.22673e+07	1.19452e+07		High	High	High	High	High	High	High	High	Peak Found	High	1.658e-05	8.561e-06	40
	FALSE	High	[K].LISLFQAMK.[K]		0.000136742	1.39072e-05	1	1	7	Q15149	Q15149 [4159-4167]		0	1050.6	0.941	0.59	0.990821	0.690974	3.02	1.74	85.1	134.8	80.1	2.49	1.58	1.31	1.46151e+07	14248267	1.49759e+07	2.31484e+07	2.28547e+07	2.35816e+07	1.38091e+07	1.37486e+07	1.34741e+07		High	High	High	Peak Found	High	High	High	High	Peak Found	High	1.658e-05	2.811e-05	12
	FALSE	High	[K].LISLFQAMK.[K]	1xOxidation [M8]	0.00127194	0.000181962	1	1	7	Q15149	Q15149 [4159-4167]		0	1066.6	1.191	0.746	0.975805	0.961654	10.47	4.65	75.9	127.3	96.8	5.94	2.16	6.56	2.90704e+06	2.59308e+06	2.68131e+06	4.64168e+06	4.49612e+06	4.45563e+06	3.41928e+06	3.4626e+06	3.06588e+06		Peak Found	High	Peak Found	High	High	High	High	High	High	High	9.725e-05	0.0005974	6
	FALSE	High	[R].LPLDKEPAR.[E]		8.08623e-06	1.39072e-05	1	1	3	Q15149	Q15149 [1146-1154]		1	1038.59	0.929	1.434	0.980452	0.759606	21.52	3.47	115.8	76.7	107.6	16.5	8.89	8.92	4.70416e+06	5.59823e+06	6.55805e+06	3.71487e+06	3.70831e+06	3.16821e+06	5.40374e+06	5.20134e+06	4.54209e+06		Peak Found	High	Medium	Peak Found	Peak Found	High	Peak Found	Peak Found	Peak Found	High	1.658e-05	9.579e-07	25
	FALSE	High	[R].LPLLAVCDYK.[Q]	1xPropionamide [C7]	7.94045e-05	1.39072e-05	1	1	8	Q15149	Q15149 [944-953]		0	1205.66	0.692	0.855	0.679316	0.996996	5.61	3.15	120	97	83	4.61	3.12	3.69	3.64966e+06	3.51667e+06	3.32863e+06	2.72787e+06	2.84439e+06	2.90067e+06	2.31253e+06	2.43321e+06	2.48599e+06		High	Peak Found	High	High	High	High	High	High	High	High	1.658e-05	1.481e-05	45
	FALSE	High	[R].LPVEVAYK.[R]		0.00277744	0.000302294	1	1	7	Q15149	Q15149 [4198-4205]		0	918.529	1.359	1.325	0.902258	0.885828	13.68	13.54	88.6	90.9	120.5	2.62	2.81	10.61	6.69196e+06	6.45169e+06	6.36189e+06	6.61674e+06	6.42602e+06	6.79779e+06	9.57803e+06	7.73824e+06	8.76873e+06		High	High	Peak Found	Peak Found	High	High	High	High	High	High	0.0001277	0.0009472	29
	FALSE	Medium	[R].LPVEVAYKR.[G]		0.488869	0.0238629	1	1	1	Q15149	Q15149 [4198-4206]		1	1074.63																						Not Reliable	n/a	n/a	n/a	n/a	n/a	n/a	n/a	n/a	High	High	0.007923	0.1738	4
	FALSE	High	[R].LQAEEVAQQK.[S]		4.02279e-05	1.39072e-05	1	1	7	Q15149	Q15149 [1783-1792]		0	1143.6	1.286	3.824	0.84123	0.00228401	7.41	11.2	116.3	38.1	145.6	7.21	8.15	5	2.50022e+07	2.75448e+07	2.8851e+07	9.80831e+06	9.02312e+06	8.33399e+06	3.4501e+07	3.37641e+07	3.71064e+07		High	Peak Found	High	Peak Found	Peak Found	High	High	Medium	High	High	1.658e-05	6.488e-06	42
	FALSE	High	[R].LQEAGILSAEELQR.[L]		3.05552e-08	1.39072e-05	1	1	9	Q15149	Q15149 [2795-2808]		0	1556.83	1.057	1.11	0.990246	0.977789	4.84	5.28	99.6	95.1	105.3	1.26	2.48	4.94	3.09231e+07	30239930	3.08985e+07	2.84516e+07	2.98416e+07	2.95014e+07	3.26456e+07	3.15808e+07	3.47833e+07		High	High	High	High	High	High	High	Peak Found	High	High	1.591e-05	5.319e-09	89
	FALSE	High	[R].LQEDKEQMAQQLAEETQGFQR.[T]		1.98671e-11	1.39072e-05	1	1	9	Q15149	Q15149 [2483-2503]		1	2507.18	1.314	1.413	0.863243	0.692026	4.58	4.44	92.1	86.2	121.7	6.49	12.29	1.98	1.24418e+07	11296243	1.1026e+07	8.52088e+06	1.06952e+07	1.05695e+07	1.49328e+07	1.50385e+07	1.44856e+07		High	High	High	High	High	High	High	High	High	High	1.658e-05	4.687e-13	85
	FALSE	High	[R].LQEDKEQMAQQLAEETQGFQR.[T]	1xOxidation [M8]	1.54227e-10	1.39072e-05	1	1	5	Q15149	Q15149 [2483-2503]		1	2523.18	1.878	2.218	0.4832	0.566863	22.76	6.48	75.6	69.7	154.7	21.19	3.05	13.21	536221		396481	425333	436987	411097	943258	984499	761910		High	High	Peak Found	Peak Found	Peak Found	Peak Found	Peak Found	High	High	High	1.591e-05	2.05e-11	45
	FALSE	High	[R].LQLEACETR.[T]	1xPropionamide [C6]	0.000294468	3.9613e-05	1	1	10	Q15149	Q15149 [1131-1139]		0	1133.56	0.705	1.09	0.712596	0.97617	3.31	5.89	127.1	82.7	90.2	2.81	10.94	1.41	1.98589e+07	19919582	2.08725e+07	1.09115e+07	1.29565e+07	1.34929e+07	1.41275e+07	1.39967e+07	1.43897e+07		High	High	Peak Found	High	High	High	High	High	High	High	3.147e-05	0.0001363	56
	FALSE	High	[R].LQLEATER.[Q]		0.00316668	0.000343217	1	1	13	Q15149	Q15149 [1596-1603]		0	959.516	1.309	3.001	0.917323	0.00389379	8.23	4.15	113.3	46.7	140	3.92	2.43	4.04	1.76868e+07	1.76373e+07	1.64915e+07	7.26482e+06	7.53135e+06	7.19274e+06	2.32323e+07	2.15816e+07	2.18001e+07		High	High	High	High	High	High	High	Medium	High	High	9.924e-05	0.001271	28
	FALSE	High	[R].LQLEETDHQK.[N]		0.00141206	0.000204935	1	1	9	Q15149	Q15149 [2330-2339]		0	1240.62	0.932	4.142	0.98296	5.23618e-05	10.31	8.72	139.1	31.3	129.6	7.65	11.83	2.99	1.81503e+07	19786188	2.11622e+07	4.72907e+06	3.74077e+06	4.45085e+06	1.93756e+07	1.84341e+07	1.8381e+07		High	High	High	High	Peak Found	High	High	High	High	High	5.466e-05	0.0004748	12
	FALSE	High	[K].LQMEAGLCEEQLNQADALLQSDVR.[L]	1xPropionamide [C8]	1.94975e-09	1.39072e-05	1	1	2	Q15149	Q15149 [538-561]		0	2745.32	0.613	1.319	0.537757	0.929327	7.18	7.18	145.3	66.7	88	6.03	14.1	3.35	4.26022e+06	4.79629e+06	4.63486e+06	2.049e+06	2.12617e+06	2.63802e+06	2.75823e+06	2.80534e+06	2.94127e+06		Peak Found	High	Peak Found	Peak Found	Peak Found	Peak Found	Peak Found	Peak Found	High	High	1.658e-05	4.723e-11	119
	FALSE	High	[K].LQNVQIALDYLR.[H]		1.33015e-06	1.39072e-05	1	1	9	Q15149	Q15149 [237-248]		0	1445.81	0.905	1.047	0.975545	0.992838	4.05	4.21	108	93.9	98.1	3.38	3.44	1.81	2.08529e+07	19973918	1.95147e+07	1.64002e+07	1.73778e+07	1.74548e+07	1.76533e+07	1.82695e+07	1.81485e+07		High	High	High	High	High	High	High	High	High	High	1.591e-05	2.793e-07	38
	FALSE	High	[R].LREAIAELER.[E]		0.0229697	0.00171551	1	1	5	Q15149	Q15149 [2585-2594]		1	1199.67	1.428	1.343	0.898598	0.95793	9.1	13.07	85.9	91.4	122.7	16.16	16.34	1.08	516790	667712	711376	710166	778815	560554	940909	953429	961309		Medium	Medium	Medium	Peak Found	Peak Found	Peak Found	High	Peak Found	High	High	0.000656	0.006316	14
	FALSE	High	[R].LREQLQLLEEQHR.[A]		5.52557e-05	1.39072e-05	1	1	7	Q15149	Q15149 [2731-2743]		1	1691.92	1.488	1.119	0.758039	0.977112	10.85	13.35	78.6	104.5	116.9	14.28	11.64	3.43	2.88455e+06	3.09571e+06	3.77345e+06	3.57749e+06	4.52236e+06	4.11526e+06	4.60553e+06	4.43211e+06	4.74686e+06		High	Peak Found	High	High	High	High	Peak Found	High	High	High	1.658e-05	1.109e-05	40
	FALSE	High	[R].LRIEEEIR.[V]		0.0077807	0.000645796	1	1	12	Q15149	Q15149 [1585-1592]		1	1057.6	2.254	1.436	0.0475454	0.834827	7.13	4.71	64.7	96.5	138.8	4.68	5.24	4.32	4.17594e+06	3.84075e+06	4.16315e+06	6.02819e+06	6.66947e+06	6.2125e+06	9.42374e+06	8.93048e+06	8.65543e+06		High	High	High	High	High	High	High	High	High	High	0.0002608	0.003173	6
	FALSE	High	[R].LRLPLDKEPAR.[E]		1.78937e-05	1.39072e-05	1	1	18	Q15149	Q15149 [1144-1154]		2	1307.78	1.06	1.231	0.999991	0.950865	21.48	11.2	103.7	86.8	109.5	17.63	4.3	8.96	5.02279e+06	3.61426e+06	4.97647e+06	3.96678e+06	4.32358e+06	4.16126e+06	4.50922e+06	5.25216e+06	5.32236e+06		High	High	High	High	High	High	High	High	High	High	1.591e-05	4.294e-06	45
	FALSE	High	[R].LSFSGLR.[A]		0.0146448	0.00122775	1	1	16	Q15149	Q15149 [3440-3446]		0	779.441	0.824	0.724	0.938923	0.94327	3.84	4.43	102.7	114.6	82.7	2.26	1.81	3.69	2.0126e+07	1.92388e+07	1.97366e+07	2.20378e+07	2.26539e+07	2.18981e+07	1.69138e+07	1.58613e+07	1.58957e+07		High	High	High	High	High	High	Peak Found	High	High	High	0.0005251	0.005548	43
	FALSE	High	[K].LSIYNALKK.[D]		0.00204273	0.000264581	1	1	19	Q15149	Q15149 [3175-3183]		1	1049.64	1.026	1.046	0.999991	0.996529	14.12	12.8	100.4	97.5	102	5.92	2.6	13.25	5.54154e+06	5496010	4.97253e+06	5.33861e+06	5.21679e+06	5.49399e+06	6.59922e+06	5.1033e+06	5.58558e+06		High	High	High	High	High	High	High	High	High	High	0.0001176	0.0009557	14
	FALSE	High	[R].LSVAAQEAAR.[L]		9.81809e-05	1.39072e-05	1	1	9	Q15149	Q15149 [2420-2429]		0	1015.55																						No Quan Values	High	High	High	High	High	High	High	High	High	High	1.658e-05	1.895e-05	57
	FALSE	High	[K].LSVYAALQR.[Q]		0.00176367	0.000246771	1	1	9	Q15149	Q15149 [2847-2855]		0	1020.58	1.066	0.764	0.991338	0.961985	3.03	2.97	86.7	120.9	92.4	1.62	1.21	4.88	1.19249e+07	11741746	1.21285e+07	1.67932e+07	1.63939e+07	1.66279e+07	1.29686e+07	1.27087e+07	1.18074e+07		High	High	High	High	High	High	High	High	High	High	6.733e-05	0.0005846	11
	FALSE	High	[R].LSVYQAMK.[K]		0.00249895	0.000302294	1	1	4	Q15149	Q15149 [4084-4091]		0	939.497	0.01	0.01	1.93928e-16	1.9741e-16			140.2	159.8		6.21			2.32353e+07	25786146	2.6048e+07	2.93873e+07							High	High	High	Peak Found	High	n/a	n/a	n/a	n/a	High	8.892e-05	0.0009773	17
	FALSE	High	[R].LSVYQAMK.[K]	1xOxidation [M7]	0.00520387	0.000412056	1	1	2	Q15149	Q15149 [4084-4091]		0	955.492	1.062	0.861	0.994861	0.999617	8.95	13.07	91	112.3	96.7	9.91	16.05	4.23	3.67875e+06	3.57062e+06	4.27739e+06	3.57892e+06	4.93785e+06	4.53783e+06	3.81897e+06	3.90641e+06	4.14226e+06		Peak Found	Peak Found	Peak Found	High	Peak Found	High	Peak Found	Peak Found	Peak Found	High	0.0002488	0.002272	33
	FALSE	High	[K].ISYKDALDR.[S]		0.00870182	0.000761153	1	1	3	Q15149	Q15149 [4581-4589]		1	1080.57																						No Quan Values	n/a	n/a	n/a	High	High	n/a	n/a	High	n/a	High	0.0003279	0.00266	19
	FALSE	High	[R].LSYTQLLR.[R]		0.0015513	0.000226262	1	1	12	Q15149	Q15149 [3992-3999]		0	993.573	0.877	0.814	0.968946	0.980002	5.12	7.2	100.7	111	88.3	2.99	3.82	5.42	3.67884e+07	34713808	3.5329e+07	3.6985e+07	3.98841e+07	3.89133e+07	3.09678e+07	3.34e+07	3.01121e+07		High	High	High	High	High	High	High	High	High	High	0.0001089	0.0007306	54
	FALSE	High	[R].LTAEDLFEAR.[I]		0.000174546	3.9613e-05	1	1	8	Q15149	Q15149 [3784-3793]		0	1164.59	0.881	0.688	0.972437	0.880122	2.47	6.62	96.4	118.6	85	1.15	5.47	3.63	1.29714e+07	13261706	1.31908e+07	1.62212e+07	1.76583e+07	1.5974e+07	1.09867e+07	1.17689e+07	1.16261e+07		High	High	Peak Found	High	High	High	High	High	High	High	1.658e-05	3.803e-05	36
	FALSE	High	[R].LTVDEAVR.[AK]		0.00619188	0.000509944	1	1	10	Q15149	Q15149 [3213-3220]; [3879-3886]		0	902.494	0.981	1.222	0.996107	0.963147	3.74	8.32	107.8	86.5	105.7	3.34	9	4.26	7.46101e+07	7.90999e+07	7.90889e+07	5.71224e+07	6.34749e+07	6.84393e+07	7.75483e+07	7.31983e+07	7.96005e+07		High	High	High	High	High	High	High	High	High	High	0.0002193	0.002552	59
	FALSE	High	[KR].LTVEEAVR.[MH]		0.00338425	0.000357118	2	2	15	Q15149; Q9UPN3	Q15149 [4122-4129]; Q9UPN3 [1789-1796]		0	916.51	0.876	1.043	0.985289	0.999999	10.01	8.31	110.3	92.3	97.4	15.39	7.54	5.57	1.0085e+06	807688	759307	739664	675494	637626	713425	665256	743411	Shared	High	High	High	High	High	High	High	High	High	High	0.0001627	0.001127	54
	FALSE	High	[R].LTVNEAVK.[E]		0.00187625	0.000264581	1	1	6	Q15149	Q15149 [2885-2892]		0	873.504																						No Quan Values	High	High	High	Peak Found	Peak Found	Peak Found	Peak Found	High	High	High	8.022e-05	0.0006245	27
	FALSE	High	[R].LVASMEEAR.[R]		0.000316654	3.9613e-05	1	1	6	Q15149	Q15149 [2685-2693]		0	1005.5	1.101	1.566	0.989897	0.630935	11.88	5.32	107	75.2	117.8	15.48	1.63	4.82	3.50237e+07	4.39411e+07	4.77697e+07	3.13971e+07	3.08906e+07	3.03898e+07	4.58703e+07	4.83601e+07	5.05146e+07		High	High	Peak Found	Peak Found	High	Peak Found	Peak Found	High	High	High	2.89e-05	9.034e-05	29
	FALSE	High	[R].LVASMEEAR.[R]	1xOxidation [M5]	0.000368087	3.9613e-05	1	1	4	Q15149	Q15149 [2685-2693]		0	1021.5	0.956	1.411	0.988046	0.76572	3.44	3.44	113.8	77.3	108.8	3.12	3.01	1.56	5.86087e+06	5668035	5.50715e+06	3.93113e+06	3.70371e+06	3.85141e+06	5.42009e+06	5.38759e+06	5.54878e+06		High	Peak Found	High	Peak Found	Peak Found	Peak Found	High	Peak Found	High	High	2.89e-05	9.407e-05	32
	FALSE	High	[R].LYVHEAVK.[A]		0.00623215	0.000509944	1	1	3	Q15149	Q15149 [3544-3551]		0	958.536	0.831	0.802	0.937646	0.977112	10.65	4.8	108.1	108	83.9	6.24	7.13	9.78	2.53409e+07	23970512	2.23635e+07	2.31883e+07	2.39385e+07	2.65264e+07	1.85904e+07	1.85947e+07	2.19321e+07		Peak Found	Peak Found	Peak Found	High	Peak Found	Peak Found	High	High	Peak Found	High	0.0002559	0.001974	5
	FALSE	High	[R].MGIVGPEFK.[D]		0.0244342	0.00185892	1	1	3	Q15149	Q15149 [4130-4138]		0	977.512	0.722	1.384	0.86024	0.849861	5.72	11.4	132.7	70.2	97.1	5.89	11.21	2.78	1.85561e+06	2.06152e+06	1.87526e+06	991910	921269	1.14481e+06	1.40007e+06	1.34602e+06			High	High	Peak Found	Peak Found	High	Peak Found	Peak Found	Peak Found	n/a	High	0.0009017	0.008309	6
	FALSE	High	[K].MQAVQEATR.[L]		0.00157736	0.000226262	1	1	9	Q15149	Q15149 [2453-2461]		0	1033.51	1.234	2.884	0.901762	0.0346816	7.3	5.96	112.9	47.7	139.3	8.33	5.77	3.77	2.48032e+07	2.72983e+07	2.93177e+07	1.11308e+07	1.24479e+07	1.15317e+07	3.45974e+07	3.2105e+07	3.36756e+07		High	High	High	Medium	High	High	High	High	Medium	High	5.466e-05	0.0005204	30
	FALSE	High	[K].MQAVQEATR.[L]	1xOxidation [M1]	0.000378469	3.9613e-05	1	1	3	Q15149	Q15149 [2453-2461]		0	1049.5	0.961	2.349	0.990672	0.143697	4.1	4.06	125.8	52	122.2	2.93	1.94	3.57	4.11497e+06	3.93699e+06	3.89489e+06	1.5853e+06	1.64636e+06	1.62871e+06	3.9555e+06	3.82655e+06	3.68264e+06		High	Peak Found	High	Peak Found	High	Peak Found	Peak Found	Peak Found	Peak Found	High	2.89e-05	9.778e-05	47
	FALSE	High	[R].MQEEVVR.[R]		0.0215941	0.00164538	1	1	7	Q15149	Q15149 [1534-1540]		0	890.44																						No Quan Values	High	High	High	Peak Found	Peak Found	Medium	High	High	High	High	0.000825	0.007582	22
	FALSE	High	[R].MQEEVVR.[R]	1xOxidation [M1]	0.0106861	0.000965741	1	1	2	Q15149	Q15149 [1534-1540]		0	906.435	0.811	11.66	0.975545	0.234105	5.49	4.86	159.5	11	129.4	3.98	4.6	3.69	744879	718003	687842	48049		51280.3	600517	582509	557825		Peak Found	Peak Found	Peak Found	Peak Found	n/a	Peak Found	Peak Found	High	High	High	0.0003553	0.003188	22
	FALSE	High	[K].MSAAQALK.[K]		0.00517072	0.000412056	1	1	1	Q15149	Q15149 [4505-4512]		0	819.439																						No Quan Values	n/a	n/a	n/a	n/a	n/a	n/a	n/a	High	n/a	High	0.0001912	0.00167	14
	FALSE	High	[K].MSAAQALKK.[G]		0.00318579	0.000343217	1	1	5	Q15149	Q15149 [4505-4513]		1	947.534	0.764	1.13	0.857053	0.971946	8.71	8.19	124.6	80.6	94.9	9.62	12.51	3.5	8.89802e+06	1.06142e+07	1.05145e+07	6.79937e+06	8.33229e+06	6.71306e+06	8.11132e+06	7.589e+06	8.00793e+06		Peak Found	Peak Found	High	High	Peak Found	High	Medium	High	Peak Found	High	0.0001502	0.00106	52
	FALSE	High	[K].MSAAQALKK.[G]	1xOxidation [M1]	0.00127894	0.000181962	1	1	2	Q15149	Q15149 [4505-4513]		1	963.529	0.601	1.22	0.420618	0.99143	6.82	21.15	143.3	70.6	86.1	3.46	23	7.14	1.24091e+06	1.26706e+06	1.18383e+06	712956	611238	444424	666126	745989	763064		Peak Found	Peak Found	High	Peak Found	High	Peak Found	Peak Found	Peak Found	Peak Found	High	9.725e-05	0.000603	50
	FALSE	High	[R].MVEGYQGLR.[C]		0.00364117	0.000357118	1	1	12	Q15149	Q15149 [308-316]		0	1052.52	0.903	1.169	0.980843	0.932256	7.42	3.21	112.1	86.6	101.2	8.49	4.63	1.41	1.46346e+07	15367297	1.29922e+07	1.10643e+07	1.20821e+07	1.1304e+07	1.30057e+07	1.32094e+07	1.33777e+07		High	High	High	High	High	High	High	High	High	High	0.0001912	0.001372	40
	FALSE	High	[R].MVEGYQGLR.[C]	1xOxidation [M1]	0.0074316	0.000626252	1	1	2	Q15149	Q15149 [308-316]		0	1068.51	100	1.834	1.93928e-16	0.382284		0.5		105.8	194.2			0.48				3.06321e+06			5.60028e+06		5.63835e+06		n/a	n/a	n/a	Peak Found	High	n/a	High	n/a	Peak Found	High	0.0002657	0.002307	26
	FALSE	High	[R].NLVDNITGQR.[L]		0.000477712	3.9613e-05	1	1	14	Q15149	Q15149 [4438-4447]		0	1129.6	1.149	1.133	0.967021	0.969837	3.82	6.15	93.2	97.2	109.5	3.88	6.83	3.69	2.52829e+07	26987152	2.52172e+07	2.39239e+07	2.63744e+07	2.73535e+07	3.09985e+07	2.97121e+07	2.88044e+07		High	High	High	High	High	High	High	High	High	High	1.591e-05	0.0001426	19
	FALSE	High	[R].QAEVELASR.[V]	1xGln->pyro-Glu [N-Term]	0.000729096	0.000114662	1	1	10	Q15149	Q15149 [1649-1657]		0	985.495	0.969	2.552	0.990986	0.127248	16.2	108.25	127.8	48.5	123.7	7.01	113.93	41.94	4.01669e+06	3.62752e+06	3.52079e+06	1.37563e+06	195835	4.95602e+06	6.7783e+06	3.51016e+06	3.41309e+06		High	High	High	Peak Found	Peak Found	High	High	High	High	High	2.89e-05	0.0002192	37
	FALSE	High	[R].QAEVELASR.[V]		0.00038058	3.9613e-05	1	1	7	Q15149	Q15149 [1649-1657]		0	1002.52																						No Quan Values	High	Peak Found	High	High	Peak Found	High	High	High	High	High	1.591e-05	0.0001113	68
	FALSE	High	[R].QALHSLELHYQAFLR.[D]	1xGln->pyro-Glu [N-Term]	2.93784e-10	1.39072e-05	1	1	7	Q15149	Q15149 [1061-1075]		0	1808.94	1.067	1.296	0.989897	0.909512	4.12	3.57	105.3	85.5	109.3	2.99	2.11	2.75	5.83082e+06	5778953	5.513e+06	4.74423e+06	4.68976e+06	4.55336e+06	5.89987e+06	6.22298e+06	5.99603e+06		High	High	High	High	High	High	High	Peak Found	Peak Found	High	1.658e-05	4.97e-12	52
	FALSE	High	[R].QALHSLELHYQAFLR.[D]		0.000352051	3.9613e-05	1	1	5	Q15149	Q15149 [1061-1075]		0	1825.97	1.192	1.556	0.976296	0.750908	14.88	1.9	104.2	76.6	119.2	14.7		5.92		1.80011e+06	1.46102e+06			1.19272e+06	2.03909e+06	1.83254e+06	1.8563e+06		High	High	High	n/a	n/a	Peak Found	High	Peak Found	High	High	2.89e-05	8.932e-05	31
	FALSE	High	[K].QEELQQLEQQR.[R]		1.44404e-05	1.39072e-05	1	1	3	Q15149	Q15149 [2707-2717]		0	1428.71	0.01	0.01	1.93928e-16	1.9741e-16			201.6	98.4		8.91	5.49		1.11619e+06	1.16449e+06	977956	498248	552104	544750					High	Peak Found	Peak Found	High	Peak Found	High	n/a	n/a	n/a	High	1.658e-05	1.919e-06	11
	FALSE	High	[R].QEELYSELQAR.[E]	1xGln->pyro-Glu [N-Term]	0.000270756	3.9613e-05	1	1	4	Q15149	Q15149 [3358-3368]		0	1348.64	0.897	1.071	0.982344	0.994246	4.18	4.17	109.7	91.9	98.4	4.8	2.97	2.75	3.38174e+06	3.72214e+06	3.5759e+06	2.90337e+06	2.99368e+06	3.08086e+06	3.12144e+06	3.20753e+06	3.29767e+06		High	Peak Found	High	Peak Found	Peak Found	Peak Found	High	Peak Found	High	High	1.658e-05	6.471e-05	10
	FALSE	High	[R].QEELYSELQAR.[E]		4.39713e-06	1.39072e-05	1	1	8	Q15149	Q15149 [3358-3368]		0	1365.66	0.917	0.984	0.978055	0.999999	9.08	8.93	103.6	101.4	95	3.5	9.62	8.42	7.22591e+06	7.66825e+06	7.21773e+06	7.72978e+06	6.37255e+06	7.07261e+06	7.60375e+06	6.56191e+06	6.62653e+06		High	High	Peak Found	High	High	Peak Found	High	High	High	High	1.658e-05	5.502e-07	69
	FALSE	High	[R].QEQALLEEIER.[H]	1xGln->pyro-Glu [N-Term]	0.000306218	3.9613e-05	1	1	9	Q15149	Q15149 [1387-1397]		0	1340.67	1.122	1.271	0.990382	0.894653	6.13	12.95	101.3	85.1	113.6	3.71	5.7	10.87	2.95955e+06	2.7479e+06	2.86149e+06	2.3507e+06	2.61597e+06	2.40583e+06	3.21046e+06	2.69741e+06	3.32616e+06		High	High	High	High	High	High	High	High	High	High	2.89e-05	7.5e-05	25
	FALSE	High	[R].QEQALLEEIER.[H]		7.80963e-06	1.39072e-05	1	1	8	Q15149	Q15149 [1387-1397]		0	1357.7	1.076	1.098	0.991703	0.982706	5.24	7.62	97.2	95.2	107.6	5.06	7.43	3.36	9.2588e+06		8.6191e+06	8.3051e+06		9.22599e+06	9.9035e+06	9.33326e+06	9.89154e+06		High	High	High	High	High	High	High	High	Peak Found	High	1.658e-05	9.193e-07	64
	FALSE	High	[R].QEQIQAMPLADSQAVR.[E]	1xGln->pyro-Glu [N-Term]	6.9139e-06	1.39072e-05	1	1	1	Q15149	Q15149 [1367-1382]		0	1767.87	0.01	0.01	1.93928e-16	1.9741e-16			179	121			93.05				780741		239804	1.16239e+06					n/a	n/a	Peak Found	n/a	Peak Found	High	n/a	n/a	n/a	High	1.83e-05	3.407e-06	52
	FALSE	High	[R].QEQIQAMPLADSQAVR.[E]		5.20095e-09	1.39072e-05	1	1	9	Q15149	Q15149 [1367-1382]		0	1784.9	1.286	1.361	0.94412	0.909717	11.97	12.76	96.6	85.6	117.8	7.15	3.28	11.99	2.93574e+06	2.89469e+06	2.57047e+06	2.56541e+06	2.51344e+06	2.67923e+06		3.24426e+06	3.84505e+06		High	Peak Found	High	High	High	High	High	High	High	High	1.658e-05	1.527e-10	92
	FALSE	High	[R].QKAQVEQELTTLR.[L]		0.0236093	0.00175125	1	1	3	Q15149	Q15149 [2317-2329]		1	1543.84	1.862	1.503	0.467165	0.798689	14.28	4.54	73.6	90.6	135.9	13.67	3.35	5.28	662143	545410		722368	757441		1.10979e+06	1.17944e+06	1.06204e+06		Peak Found	Peak Found	n/a	Peak Found	Peak Found	n/a	High	High	High	High	0.0006726	0.006444	10
	FALSE	High	[R].QLAEAHAQAK.[A]	1xGln->pyro-Glu [N-Term]	4.88127e-06	1.39072e-05	1	1	5	Q15149	Q15149 [1511-1520]		0	1049.54	1.196	1.918	0.968294	0.200131	11.74	7.53	107.3	64.3	128.4	10.66	6.96	5.91	1.53648e+07	18892490	1.81624e+07	1.19335e+07	1.04299e+07	1.08811e+07	2.24704e+07	2.00067e+07	2.17277e+07		High	Peak Found	Peak Found	High	High	High	Peak Found	Peak Found	High	High	1.658e-05	1.359e-06	55
	FALSE	High	[R].QLAEAHAQAK.[A]		0.000854026	0.000139916	1	1	1	Q15149	Q15149 [1511-1520]		0	1066.56	0.652	2.77	0.439231	0.0334602	13.77	20.35	160	35.7	104.3	9.51	15.05	11.23	1.41197e+07	11671210	1.31836e+07	3.61997e+06	2.93961e+06	2.72797e+06	7.55721e+06	9.47388e+06	8.59428e+06		High	Peak Found	Peak Found	Peak Found	Peak Found	Peak Found	Peak Found	Peak Found	Peak Found	High	2.89e-05	0.0002663	16
	FALSE	High	[R].QLAEEDLAQQR.[A]	1xGln->pyro-Glu [N-Term]	1.72823e-05	1.39072e-05	1	1	5	Q15149	Q15149 [2432-2442]		0	1283.62	1.084	2.088	0.989571	0.196709	5.84	5.62	115	60.3	124.7	6.33	6.01	2.73	5.85256e+06	5372286	6.08932e+06	3.06963e+06	3.15929e+06	2.81078e+06	6.597e+06	6.2602e+06	6.34696e+06		Peak Found	Peak Found	Peak Found	Peak Found	Peak Found	High	High	High	High	High	1.591e-05	4.155e-06	33
	FALSE	High	[R].QLAEEDLAQQR.[A]		1.35351e-06	1.39072e-05	1	1	15	Q15149	Q15149 [2432-2442]		0	1300.65	1.241	2.428	0.944407	0.0726507	1.12	1.92	108.6	55.8	135.5	1.04	4.76	0.75	8.52181e+06	8589513	8.69907e+06	4.41398e+06	4.46382e+06	4.08507e+06	1.07194e+07	1.0718e+07	1.05792e+07		High	High	High	High	High	High	High	High	High	High	1.658e-05	1.191e-07	60
	FALSE	High	[R].QLAEGTAQQR.[L]		3.77507e-05	1.39072e-05	1	1	3	Q15149	Q15149 [1836-1845]		0	1101.56	1.1	5.008	0.984884	4.27875e-05	6.15	6.03	128.8	28.5	142.7	3.88	0.91	5.99	1.34181e+07	12429174	1.28001e+07	2.81328e+06		2.84982e+06	1.41814e+07	1.47581e+07	1.31037e+07		High	High	High	Peak Found	n/a	Peak Found	Peak Found	Peak Found	Peak Found	High	1.658e-05	6.008e-06	61
	FALSE	High	[R].QLEMSAEAER.[L]	1xGln->pyro-Glu [N-Term]	0.00211386	0.000264581	1	1	5	Q15149	Q15149 [2512-2521]		0	1146.51	0.955	1.841	0.989897	0.438062	11.94	8.88	116.6	62.3	121.1	8.75	6.77	7.71	2.51181e+06	2.13603e+06	2.20597e+06	1.28647e+06	1.17791e+06	1.12799e+06	2.36896e+06	2.03919e+06	2.29044e+06		High	High	Peak Found	Peak Found	Peak Found	Peak Found	High	Peak Found	High	High	9.223e-05	0.0007076	17
	FALSE	High	[R].QLEMSAEAER.[L]		0.000191065	3.9613e-05	1	1	15	Q15149	Q15149 [2512-2521]		0	1163.54	1.01	2.611	0.996853	0.0689194	10.98	2.4	125.1	48.4	126.4	8.79	4.97	4.47	4.50664e+06	5297569	5.23947e+06	2.06053e+06	1.87511e+06	2.02722e+06	5.29391e+06	4.90171e+06	5.30846e+06		High	High	High	High	High	High	High	High	High	High	1.658e-05	4.222e-05	38
	FALSE	High	[R].QLLEEELAR.[L]	1xGln->pyro-Glu [N-Term]	9.87448e-05	1.39072e-05	1	1	7	Q15149	Q15149 [1867-1875]		0	1083.57	1.028	1.279	0.996486	0.951784	8.7	6.4	105.9	85.2	108.9	12.54	13.83	1.72	1.41846e+06	1.33516e+06	1.10682e+06	1.07334e+06	1.12188e+06	857509	1.35638e+06	1.38979e+06			High	High	High	Peak Found	High	Peak Found	High	High	High	High	1.658e-05	1.909e-05	46
	FALSE	High	[R].QLLEEELAR.[L]		0.000164936	1.39072e-05	1	1	8	Q15149	Q15149 [1867-1875]		0	1100.59																						No Quan Values	High	High	High	High	High	Peak Found	High	High	High	High	1.658e-05	4.378e-05	43
	FALSE	High	[R].QLLSPGTALILLEAQAASGFLLDPVR.[N]	1xGln->pyro-Glu [N-Term]	3.17519e-09	1.39072e-05	1	1	9	Q15149	Q15149 [2856-2881]		0	2676.5	0.868	1.324	0.978545	0.918067	6.86	7.98	119	77.6	103.3	2.45	4.1	11.16	1.41831e+06	1.46195e+06	1.39298e+06	974935	925162	899660	1.03781e+06	1.23142e+06	1.2912e+06		High	High	High	High	High	High	High	High	High	High	1.658e-05	3.287e-10	77
	FALSE	High	[R].QLLSPGTALILLEAQAASGFLLDPVR.[N]		8.35766e-15	1.39072e-05	1	1	17	Q15149	Q15149 [2856-2881]		0	2693.52	0.885	1.121	0.978055	0.979025	5.38	17.75	110.3	92.2	97.6	1.33	8.13	18.91	6.02088e+06	6.13124e+06	6.17975e+06	5.49607e+06	5.12587e+06	4.66871e+06	5.42421e+06	7.2812e+06	5.23428e+06		High	High	High	High	High	High	High	High	High	High	1.658e-05	6.305e-16	118
	FALSE	High	[R].QLQLAQEAAQK.[R]	1xGln->pyro-Glu [N-Term]	0.000181594	3.9613e-05	1	1	9	Q15149	Q15149 [2172-2182]		0	1210.64	1.31	1.613	0.92734	0.574812	4.8	4.04	96.1	78.1	125.9	4.77	3.25	1.66	4.43378e+06	4.26385e+06	4.03067e+06	3.59791e+06	3.37291e+06	3.46472e+06	5.62932e+06	5.58691e+06	5.45236e+06		High	High	High	High	High	High	High	High	High	High	1.591e-05	7.32e-05	17
	FALSE	High	[R].QLQLAQEAAQK.[R]		3.40622e-06	1.39072e-05	1	1	14	Q15149	Q15149 [2172-2182]		0	1227.67	1.568	1.747	0.571426	0.478515	6.96	6.93	86.6	77.7	135.7	5.41	1.11	6.61	7.38664e+06	7862146	8.23122e+06	6.97458e+06	7.05852e+06	7.13096e+06	1.23306e+07	1.29066e+07	1.13168e+07		High	High	High	High	High	High	High	High	High	High	1.658e-05	3.428e-07	72
	FALSE	High	[R].QLQLAQEAAQKR.[L]	1xGln->pyro-Glu [N-Term]	0.0368855	0.00260676	1	1	1	Q15149	Q15149 [2172-2183]		1	1366.74																						No Quan Values	n/a	n/a	n/a	n/a	n/a	n/a	High	n/a	n/a	High	0.0008602	0.009774	16
	FALSE	High	[K].QITMEELVR.[S]	1xGln->pyro-Glu [N-Term]	0.167889	0.00857863	1	1	4	Q15149	Q15149 [4028-4036]		0	1101.56	0.634	0.688	0.675102	0.951956	11.92	11.4	117.4	108.1	74.4	8.86	1.13	8.04	1.48291e+06	1.24176e+06	1.35779e+06	1.27328e+06	1.24716e+06	1.25039e+06	796988	860509	935742		Medium	High	Peak Found	Peak Found	Peak Found	Peak Found	Peak Found	High	Medium	High	0.002911	0.04648	14
	FALSE	High	[K].QITMEELVR.[S]		0.000228806	3.9613e-05	1	1	8	Q15149	Q15149 [4028-4036]		0	1118.59																						No Quan Values	High	n/a	High	High	High	High	n/a	High	High	High	1.658e-05	5.264e-05	29
	FALSE	High	[K].QITMEELVR.[S]	1xOxidation [M4]	0.00332328	0.000357118	1	1	2	Q15149	Q15149 [4028-4036]		0	1134.58	1.327	1.105	0.922155	0.992158	3.59	6.41	84.2	104	111.8	3.12	3.57	5.04	882321	888684	933901	1.09725e+06	1.04086e+06	1.11493e+06	1.26641e+06	1.17893e+06	1.15038e+06		Peak Found	Peak Found	Peak Found	Peak Found	Peak Found	Peak Found	Peak Found	High	High	High	0.0001502	0.001106	9
	FALSE	High	[R].QQEELLAEENQR.[L]	1xGln->pyro-Glu [N-Term]	2.50426e-06	1.39072e-05	1	1	9	Q15149	Q15149 [2719-2730]		0	1469.69	1.04	2.157	0.99921	0.321998	3.73	3.83	118.7	57.4	123.8	2.26	5.7	3.75	3.09643e+06	3.06316e+06	2.96403e+06	1.52092e+06	1.48158e+06	1.36175e+06	3.21986e+06	3.19526e+06	3.00471e+06		High	High	High	High	High	High	High	High	High	High	1.591e-05	5.451e-07	45
	FALSE	High	[R].QQEELLAEENQR.[L]		7.53063e-07	1.39072e-05	1	1	11	Q15149	Q15149 [2719-2730]		0	1486.71	1.349	26.525	0.92734	8.68413e-15	2.88	175.51	125	6.3	168.7	2.96	108.54	1.22	1.68718e+06	1.651e+06	1.59086e+06	30206.5	229599		2.22758e+06	2.23387e+06	2.18433e+06		High	High	High	High	High	High	High	High	High	High	1.591e-05	1.537e-07	53
	FALSE	High	[R].QQGLASYDYVR.[R]		1.64994e-05	1.39072e-05	1	1	11	Q15149	Q15149 [3771-3781]		0	1299.63	0.867	0.84	0.973509	0.996529	6.75	6.34	103.5	106.8	89.7	6.64	7.59	2.55	4.16585e+06	4.44334e+06	3.89026e+06	4.29708e+06	4.7595e+06	4.11322e+06	3.71603e+06	3.61026e+06	3.53235e+06		High	High	High	High	High	High	High	Peak Found	High	High	1.83e-05	7.96e-06	41
	FALSE	High	[R].QQQQMEQER.[Q]	1xGln->pyro-Glu [N-Term]	0.00533878	0.000450352	1	1	3	Q15149	Q15149 [2674-2682]		0	1187.51	0.811	16.213	0.963589	0.0818825	14.29	68.04	161.2	8.1	130.8	15.67	57.31	0.61	749526	829481	1.01357e+06	85004.3	28456.5	41516	666380	673079	673852		Peak Found	Peak Found	High	Peak Found	Peak Found	Peak Found	High	High	Peak Found	High	0.0001876	0.002208	41
	FALSE	High	[R].QQQQMEQER.[Q]		0.00188687	0.000264581	1	1	4	Q15149	Q15149 [2674-2682]		0	1204.54	0.649	3.718	0.847802	0.468934	7.35	8.4	164.5	28.7	106.8	10.73	4.04	7.47	916206	1.07747e+06	1.13086e+06	175274	188154	188142	699544	614781	703823		High	High	High	Peak Found	Peak Found	Peak Found	Peak Found	High	Peak Found	High	8.022e-05	0.0006296	20
	FALSE	High	[R].QRELEQLGR.[Q]	1xGln->pyro-Glu [N-Term]	0.00012917	1.39072e-05	1	1	3	Q15149	Q15149 [1336-1344]		1	1111.59																						No Quan Values	n/a	n/a	n/a	n/a	n/a	n/a	High	High	High	High	1.591e-05	3.487e-05	8
	FALSE	High	[R].QRGGAEGELQALR.[A]	1xGln->pyro-Glu [N-Term]	3.03292e-06	1.39072e-05	1	1	2	Q15149	Q15149 [1604-1616]		1	1367.7	20.246	2.236	1.0852e-05	0.618129	11.91	9.51	9.9	89.6	200.5		4.59	10.16			38920.4	352380	372296	340016	885925	724672	787983		n/a	n/a	High	Peak Found	Peak Found	Peak Found	High	Peak Found	Peak Found	High	1.591e-05	6.637e-07	40
	FALSE	High	[K].QRLEAEAGR.[F]	1xGln->pyro-Glu [N-Term]	0.013969	0.00118053	1	1	1	Q15149	Q15149 [1924-1932]		1	1012.52	1.007	4.292	0.995052	0.00457683	9.93	7.32	136.7	30.9	132.5	8.37	2	6.92	4.46465e+06	5247083	5.08538e+06	1.12698e+06	1.14838e+06	1.17294e+06	4.92929e+06	4.59998e+06	5.28324e+06		Peak Found	Peak Found	High	Peak Found	Peak Found	Peak Found	Peak Found	Peak Found	Peak Found	High	0.0005056	0.005343	8
	FALSE	High	[K].QRLEAEAGR.[F]		0.0214465	0.00164538	1	1	5	Q15149	Q15149 [1924-1932]		1	1029.54	0.988	4.889	0.99295	0.000406555	7.54	13.05	140.1	27.2	132.7	5.62	17.24	6.96	3.71771e+06	3.3537e+06	3.68557e+06	714095	776953	549851	3.79885e+06	3.49053e+06	3.31308e+06		High	High	Peak Found	Peak Found	Peak Found	Peak Found	High	Medium	High	High	0.000825	0.007535	25
	FALSE	High	[R].QTLSIYQALK.[K]	1xGln->pyro-Glu [N-Term]	0.00171495	0.000246771	1	1	1	Q15149	Q15149 [3839-3848]		0	1147.64																						No Quan Values	n/a	n/a	n/a	n/a	n/a	High	n/a	n/a	n/a	High	0.0001176	0.0008071	5
	FALSE	High	[R].QTLSIYQALK.[K]		0.000275344	3.9613e-05	1	1	3	Q15149	Q15149 [3839-3848]		0	1164.66	0.849	0.784	0.963618	0.988852	4.8	2.87	102.3	110.8	86.9	6.99	1.87	2.59	3.45348e+06	3.36754e+06	3.02031e+06	3.65847e+06	3.64804e+06	3.5364e+06	2.85909e+06	2.91552e+06	2.76938e+06		High	Peak Found	Peak Found	Peak Found	High	Peak Found	High	Peak Found	Peak Found	High	1.658e-05	6.592e-05	36
	FALSE	High	[R].QTLSIYQALKK.[G]		0.000646449	9.06321e-05	1	1	3	Q15149	Q15149 [3839-3849]		1	1292.76	0.091	0.076	0.00105966	0.0066933	103.22	116.73	131.6	156.5	12	12.24		87.49	832152	650696	740956	881314				138706	32682.7		Peak Found	High	High	High	n/a	n/a	n/a	Peak Found	Peak Found	High	4.111e-05	0.0002941	9
	FALSE	High	[R].QTNLENLDQAFSVAER.[D]	1xGln->pyro-Glu [N-Term]	1.63223e-08	1.39072e-05	1	1	7	Q15149	Q15149 [350-365]		0	1817.87	1.028	1.08	0.99921	0.995408	2.71	6.37	101.9	95.2	102.8	1.96	5.47	2.19	5.04245e+06	4856798	4.99952e+06	4.433e+06	4.9448e+06	4.67211e+06	5.20473e+06	5.04381e+06	4.9912e+06		Peak Found	High	High	Peak Found	High	High	High	Peak Found	High	High	1.658e-05	5.942e-10	92
	FALSE	High	[R].QTNLENLDQAFSVAER.[D]		3.64181e-10	1.39072e-05	1	1	9	Q15149	Q15149 [350-365]		0	1834.89	0.906	0.92	0.982657	0.999999	7.63	7.18	103.8	102.2	94	2.44	3.62	6.98	1.51972e+07	1.44746e+07	1.4892e+07	1.51601e+07	1.46661e+07	1.41008e+07	1.42245e+07	1.2373e+07	1.34925e+07		High	High	High	High	High	High	High	High	High	High	1.658e-05	1.183e-10	106
	FALSE	High	[R].QVEEEILALK.[A]	1xGln->pyro-Glu [N-Term]	2.47485e-05	1.39072e-05	1	1	6	Q15149	Q15149 [2059-2068]		0	1154.63	1.17	1.693	0.985289	0.712617	5.24	12.98	107.4	71.5	121.1	4.64	16.83	4.45	1.20059e+06	1.12366e+06	1.23022e+06	624739	876698	799920	1.32025e+06	1.43881e+06	1.35457e+06		High	High	High	Peak Found	Peak Found	Peak Found	High	High	High	High	1.658e-05	3.623e-06	49
	FALSE	High	[R].QVEEEILALK.[A]		0.00210181	0.000264581	1	1	1	Q15149	Q15149 [2059-2068]		0	1171.66																						No Quan Values	Peak Found	Peak Found	Peak Found	High	Peak Found	Peak Found	Peak Found	Peak Found	Peak Found	High	0.0001176	0.0009865	17
	FALSE	High	[K].QVEVTVHK.[G]	1xGln->pyro-Glu [N-Term]	0.0086446	0.000761153	1	1	7	Q15149	Q15149 [954-961]		0	922.499	0.886	1.36	0.967021	0.854342	3.69	2.05	118.4	77.1	104.4	3.84	0.78	3	7.34324e+06	7922969	7.57082e+06	4.90071e+06	4.92985e+06	4.97708e+06	7.02181e+06	6.66398e+06	6.67423e+06		High	High	High	High	High	Peak Found	Medium	Peak Found	High	High	0.0003279	0.002632	27
	FALSE	High	[K].QVEVTVHKGDECQLVGPAQPSHWK.[V]	1xPropionamide [C12]; 1xGln->pyro-Glu [N-Term]	9.32763e-10	1.39072e-05	1	1	8	Q15149	Q15149 [954-977]		1	2726.34	0.621	0.691	0.381141	0.911799	12.14	12.14	119.1	107	73.9	3.34	4.8	11.35	9.49447e+06	9.74504e+06	9.11748e+06	8.50448e+06	9.24359e+06	8.52552e+06	5.89139e+06	6.79144e+06	5.44535e+06		High	High	Peak Found	High	High	High	High	High	High	High	1.658e-05	1.967e-11	40
	FALSE	High	[K].QVEVTVHKGDECQLVGPAQPSHWK.[V]	1xPropionamide [C12]	7.69084e-08	1.39072e-05	1	1	4	Q15149	Q15149 [954-977]		1	2743.36	0.735	0.743	0.771653	0.947612	5.68	15.83	109.9	109.1	81	6.21	12.65	7.02	7.62417e+06	7332073	6.74303e+06	8.31129e+06	7.28259e+06	6.45579e+06	5.40829e+06	5.60659e+06	4.88658e+06		Peak Found	Peak Found	High	Peak Found	Peak Found	Peak Found	High	High	High	High	1.591e-05	1.402e-08	11
	FALSE	High	[R].QVQVALETAQR.[S]	1xGln->pyro-Glu [N-Term]	0.000457039	3.9613e-05	1	1	4	Q15149	Q15149 [1699-1709]		0	1225.65	1.213	1.677	0.949322	0.587109	4.74	8.15	102.9	72.5	124.7	5.81	4.79	5.83	5.44468e+06	4.85891e+06	5.2795e+06	3.58515e+06	3.71878e+06	3.94066e+06	5.89284e+06	6.60753e+06	6.39695e+06		Peak Found	High	Peak Found	Peak Found	High	High	High	Peak Found	Peak Found	High	2.89e-05	0.0001689	26
	FALSE	High	[R].QVQVALETAQR.[S]		3.46605e-06	1.39072e-05	1	1	13	Q15149	Q15149 [1699-1709]		0	1242.68	1.541	1.64	0.667497	0.642599	6.61	9.98	85	81.9	133.1	6.49	7.07	5.96	9.1288e+06	8.08168e+06	8.30294e+06	7.99789e+06	7.4082e+06	8.53627e+06	1.24534e+07	1.30084e+07	1.40018e+07		High	High	High	High	High	High	High	High	High	High	1.658e-05	1.658e-06	36
	FALSE	High	[R].QYDIDDAIAK.[N]	1xGln->pyro-Glu [N-Term]	0.000452008	3.9613e-05	1	1	9	Q15149	Q15149 [4339-4348]		0	1134.53	0.959	1.161	0.987137	0.970777	4.62	7.52	108.2	86.8	105	1.96	4.65	6.41	4.19356e+06	4.10785e+06	4.27206e+06	3.53153e+06	3.21875e+06	3.36096e+06	4.0985e+06	4.06761e+06	3.64682e+06		High	High	High	High	High	High	High	High	High	High	1.591e-05	0.0001343	16
	FALSE	High	[R].QYDIDDAIAK.[N]		8.95771e-05	1.39072e-05	1	1	12	Q15149	Q15149 [4339-4348]		0	1151.56																						No Quan Values	High	High	High	High	High	High	High	High	High	High	1.658e-05	1.695e-05	47
	FALSE	Medium	[K].QYINAIK.[D]	1xGln->pyro-Glu [N-Term]	0.23959	0.0116558	1	1	9	Q15149	Q15149 [1411-1417]		0	832.456	0.872	1.533	0.970971	0.795758	6.66	8.82	121.6	69.4	109	5.25	8.29	4.56	2.39542e+06	2.22882e+06	2.16553e+06	1.27292e+06	1.23169e+06	1.43752e+06	2.06742e+06	1.9988e+06	1.8881e+06		High	Medium	High	High	Medium	Medium	Medium	Medium	High	High	0.004367	0.06772	20
	FALSE	High	[K].QYINAIK.[D]		0.0379092	0.00263879	1	1	10	Q15149	Q15149 [1411-1417]		0	849.483	1.399	1.51	0.855945	0.728062	11.74	3.06	90.4	83.2	126.4	11.84	4.56	3.72	5.02467e+06	5422650	6.31648e+06	4.92186e+06	5.35477e+06	4.99234e+06	7.9848e+06	7.5851e+06	7.43175e+06		High	High	High	Peak Found	High	High	High	High	High	High	0.001202	0.01163	19
	FALSE	High	[K].QYINAIKDYELQLVTYK.[A]		0.000171607	3.9613e-05	1	1	2	Q15149	Q15149 [1411-1427]		1	2102.12																						No Quan Values	n/a	n/a	n/a	n/a	n/a	High	High	n/a	n/a	High	3.147e-05	7.94e-05	14
	FALSE	High	[R].RAQAEQAALR.[Q]		7.49886e-06	1.39072e-05	1	1	8	Q15149	Q15149 [2286-2295]		1	1113.61	0.857	1.483	0.955879	0.748704	4.1	2.39	125.1	70.5	104.4	2.84	2.5	3.41	1.49876e+07	1.47898e+07	1.41896e+07	8.33082e+06	8.60681e+06	8.19671e+06	1.2159e+07	1.23324e+07	1.29667e+07		High	High	High	High	High	High	High	Peak Found	High	High	1.591e-05	1.719e-06	51
	FALSE	High	[R].RDDGTGQLLLPLSDAR.[K]		2.20745e-08	1.39072e-05	1	1	7	Q15149	Q15149 [4003-4018]		1	1726.91																						No Quan Values	High	n/a	High	High	n/a	High	High	High	High	High	1.658e-05	8.529e-10	45
	FALSE	High	[R].REEAAVDAQQQK.[R]		0.0129724	0.00114342	1	1	2	Q15149	Q15149 [1541-1552]		1	1372.68																						No Quan Values	High	High	n/a	n/a	n/a	n/a	n/a	n/a	n/a	High	0.0004435	0.005006	20
	FALSE	High	[R].RFPSSFEEIEILWSQFLK.[F]		3.62073e-10	1.39072e-05	1	1	5	Q15149	Q15149 [443-460]		1	2256.17	0.116	1.389	1.13707e-10	0.992158	11.11	80.27	249.6	21.4	29	11.65	70.55	6.32	4.2843e+06	5.0073e+06	4.00746e+06	634668	212206		498267	479311	541763		High	Peak Found	High	High	High	n/a	High	Peak Found	Peak Found	High	1.658e-05	6.395e-12	46
	FALSE	High	[R].RKQEELQQLEQQR.[R]		4.83358e-08	1.39072e-05	1	1	13	Q15149	Q15149 [2705-2717]		2	1712.9	0.752	0.904	0.858945	0.999999	10.98	10.72	116.8	95.4	87.8	4.91	14.83	10.99	5.46628e+06	5.99761e+06	5.58416e+06	5.65879e+06	4.30885e+06	4.56003e+06	4.82361e+06	3.89546e+06	4.199e+06		High	High	High	High	High	High	High	High	High	High	1.83e-05	2.662e-08	31
	FALSE	High	[R].RLAEDEAFQR.[R]		2.02783e-07	1.39072e-05	1	1	7	Q15149	Q15149 [2005-2014]		1	1234.62	0.874	1.411	0.93038	0.850435	2.19	14.95	120.3	74.5	105.2	2.36	20.26	1.35	6.79584e+06	6.83415e+06	6.54212e+06	5.57433e+06	4.21042e+06	3.82478e+06	5.94556e+06	5.94243e+06	5.80619e+06		High	High	Peak Found	Peak Found	High	High	High	High	High	High	1.658e-05	1.189e-08	41
	FALSE	High	[R].RLEEQAAQHK.[A]		0.0627727	0.00409756	1	1	3	Q15149	Q15149 [2016-2025]		1	1209.63	0.857	2.802	0.949322	0.0382787	12.33	11.67	140.4	43.3	116.4	11.26	9.88	7.61	2.65123e+07	33244188	3.05989e+07	8.34329e+06	1.01724e+07	9.43008e+06	2.47901e+07	2.5367e+07	2.84995e+07		Peak Found	Peak Found	Peak Found	High	High	High	Peak Found	Peak Found	Peak Found	High	0.001667	0.01884	3
	FALSE	High	[R].RLQEDKEQMAQQLAEETQGFQR.[T]		3.6944e-14	1.39072e-05	1	1	8	Q15149	Q15149 [2482-2503]		2	2663.28																						No Quan Values	n/a	High	High	High	High	High	High	High	High	High	1.658e-05	6.305e-16	75
	FALSE	High	[R].RLTAEDLFEAR.[I]		0.000338581	3.9613e-05	1	1	9	Q15149	Q15149 [3783-3793]		1	1320.69																						No Quan Values	High	High	High	High	High	High	High	High	High	High	1.591e-05	9.785e-05	30
	FALSE	High	[R].RLTVNEAVK.[E]		0.0196196	0.00150914	1	1	2	Q15149	Q15149 [2884-2892]		1	1029.61	0.821	0.785	0.915392	0.975743	13.21	4.12	108.4	107.4	84.3	10.33	8.82	6.5	1.2012e+07	11367115	9.79138e+06	1.12602e+07	1.09471e+07	1.28691e+07	8.83729e+06	8.83016e+06	9.86721e+06		High	Peak Found	Peak Found	High	Peak Found	Peak Found	Peak Found	Peak Found	Peak Found	High	0.0007304	0.007033	10
	FALSE	High	[R].RPELEDSTLR.[Y]		2.24623e-08	1.39072e-05	1	1	14	Q15149	Q15149 [651-660]		0	1215.63	0.994	0.922	0.999991	0.999999	10.18	6.38	97.7	105.3	97	11.58	5	1.47	3.08544e+07	33129097	3.85564e+07	3.72485e+07	3.37037e+07	3.57115e+07	3.29146e+07	3.25949e+07	3.35515e+07		High	High	High	High	High	Peak Found	High	High	High	High	1.591e-05	3.834e-09	51
	FALSE	High	[R].RPVAMVMPAR.[R]		0.0674596	0.00431311	1	1	6	Q15149	Q15149 [102-111]		0	1127.62	0.518	0.919	0.245885	0.999999	41.47	9.49	144.1	81.2	74.6	38.77	11.38	5.52	3.1177e+06	1349014	2.43626e+06	1.61078e+06	1.37291e+06	1.30016e+06	1.26175e+06	1.20894e+06	1.34806e+06		Medium	High	High	Peak Found	Peak Found	Peak Found	Medium	Medium	Medium	High	0.001681	0.01862	7
	FALSE	Medium	[R].RPVAMVMPAR.[R]	1xOxidation [M]	0.748296	0.0468603	1	1	3	Q15149	Q15149 [102-111]		0	1143.61																						No Quan Values	n/a	n/a	n/a	n/a	Medium	Medium	n/a	n/a	n/a	Medium	0.01524	0.3821	11
	FALSE	High	[K].RQELEAELAK.[V]		0.000808734	0.000114662	1	1	9	Q15149	Q15149 [1887-1896]		1	1186.64	1.252	2.23	0.924229	0.168481	9.73	4.37	106.6	59.9	133.5	8.35	8.81	1.5	9.82675e+06	10854903	1.16173e+07	6.96025e+06	5.91938e+06	6.09386e+06	1.35401e+07	1.39176e+07	1.35907e+07		Peak Found	High	High	High	High	High	High	High	Medium	High	2.89e-05	0.0002489	23
	FALSE	High	[R].RQEQIQAMPLADSQAVR.[E]		8.66879e-09	1.39072e-05	1	1	7	Q15149	Q15149 [1366-1382]		1	1941	1.1	1.132	0.991338	0.975769	4.27	3.44	98.9	95.4	105.7	2.99	1.55	2.76	9.36293e+06	8979789	9.52006e+06	9.02358e+06	9.07729e+06	8.81396e+06	1.04724e+07	1.00031e+07	9.97412e+06		High	High	High	High	High	High	Peak Found	Peak Found	High	High	1.658e-05	2.791e-10	41
	FALSE	High	[R].RQQEELLAEENQR.[L]		6.38147e-11	1.39072e-05	1	1	4	Q15149	Q15149 [2718-2730]		1	1642.81	0.788	14.787	0.947365	0.215245	26.59	10.42	171.5	8.1	120.4	12.14		22.17	834928	794462	658207		37728.4		518689	557891	772562		High	Peak Found	Peak Found	High	Peak Found	n/a	High	Peak Found	High	High	1.658e-05	8.106e-13	67
	FALSE	High	[R].RQVEEEILALK.[A]		0.00015673	1.39072e-05	1	1	8	Q15149	Q15149 [2058-2068]		1	1327.76	1.145	1.782	0.991338	0.466822	4.35	3.9	107.6	69.2	123.2	4.13	8.41	1.14	6.045e+06	5.86762e+06	5.56882e+06	3.87229e+06	3.77045e+06	3.29746e+06	6.60001e+06	6.7425e+06	6.71949e+06		High	Peak Found	Peak Found	High	High	Peak Found	High	High	High	High	1.658e-05	3.319e-05	25
	FALSE	High	[R].RRQEQIQAMPLADSQAVR.[E]		1.91345e-07	1.39072e-05	1	1	10	Q15149	Q15149 [1365-1382]		2	2097.1	0.836	1.844	0.949921	0.552865	20.95	24.4	131.1	59.4	109.5	22.86	33.8	9.13	2.39154e+06	1.75609e+06	1.55964e+06	795490	1.35105e+06	769444	1.70869e+06	1.46126e+06	1.46722e+06		Peak Found	High	High	High	High	High	Peak Found	High	High	High	1.658e-05	1.112e-08	19
	FALSE	High	[R].RTPHVQAVQGPLGSPPK.[R]		3.36691e-06	1.39072e-05	1	1	7	Q15149	Q15149 [112-128]		1	1768.98	1.03	1.258	0.999522	0.971003	8.74	5.8	106.7	85.6	107.6	12.13	64.14	3.55	742526	750239	600006	614535	595679	114718	748671	773070	720041		Peak Found	High	High	Peak Found	High	High	High	High	High	High	1.591e-05	7.414e-07	18
	FALSE	High	[R].RYASGSSASLGGPESAVA.[-]		0.00639605	0.000509944	1	1	9	Q15149	Q15149 [4667-4684]		1	1666.8	0.975	1.238	0.992299	0.934126	5.32	2.39	108.6	85.5	105.9	11.97	3.21	0.94	3.13229e+06	3.7535e+06	3.01998e+06	2.42814e+06	2.58199e+06	2.46731e+06	3.08857e+06	3.03136e+06	3.05408e+06		High	High	High	High	High	Peak Found	High	Medium	High	High	0.0002559	0.002013	32
	FALSE	High	[R].SAEAELQSK.[R]		0.00366356	0.000357118	1	1	3	Q15149	Q15149 [1710-1718]		0	962.479																						No Quan Values	n/a	n/a	n/a	n/a	n/a	n/a	High	High	High	High	0.0001732	0.001214	22
	FALSE	High	[R].SDEGQLSPATR.[G]		9.84895e-06	1.39072e-05	1	1	16	Q15149	Q15149 [714-724]		0	1160.55	0.917	2.571	0.986404	0.0270266	4.94	3	132.1	46.9	121.1	3.06	5.73	5.3	2.53309e+07	25012614	2.65021e+07	9.83076e+06	8.85637e+06	8.98726e+06	2.27687e+07	2.32295e+07	2.51408e+07		High	High	High	High	High	High	High	High	High	High	1.591e-05	2.292e-06	70
	FALSE	High	[K].SEEMQTVQQEQLLQETQALQQSFLSEK.[D]		1.48085e-10	1.39072e-05	1	1	8	Q15149	Q15149 [2610-2636]		0	3180.54	2.655	2.3	0.00929357	0.119607	9.82	30.7	62.4	72	165.6	8.3	34.12	1.38	3.04074e+06	2.75345e+06	2.58236e+06	2.63305e+06	4.97769e+06	3.17835e+06	7.19886e+06	7.40079e+06	7.30982e+06		High	High	High	High	High	Peak Found	High	High	High	High	1.658e-05	2.212e-12	54
	FALSE	High	[K].SEEMQTVQQEQLLQETQALQQSFLSEKDSLLQR.[E]		7.97208e-16	1.39072e-05	1	1	2	Q15149	Q15149 [2610-2642]		1	3892.92	1.178	0.883	0.979569	0.996996	5.9	4.53	84.9	114.2	100.9	3.26		5.68		593532	621565		816575		721197	665522	743947		n/a	Peak Found	Peak Found	n/a	Peak Found	n/a	Peak Found	High	High	High	1.591e-05	6.305e-16	58
	FALSE	High	[R].SELELTLGK.[L]		0.000198763	3.9613e-05	1	1	8	Q15149	Q15149 [1202-1210]		0	989.551	0.765	0.978	0.926975	0.998943	14.11	8.1	123.7	89.2	87.2	6.71	3.18	11.44	1.28073e+06	1316953	1.15688e+06	973893	923426	920900	885073	902864	1.08288e+06		High	High	High	High	High	High	Peak Found	High	High	High	1.591e-05	5.512e-05	37
	FALSE	High	[R].SELELTLGKLEQVR.[S]		4.13232e-08	1.39072e-05	1	1	7	Q15149	Q15149 [1202-1215]		1	1614.91	0.851	0.866	0.970556	0.997676	27.25	8.82	107.1	101.8	91.2	26.93	13.35	11.75	2.6169e+06	3.02336e+06	1.72959e+06	2.72496e+06	2.48651e+06	2.0827e+06	2.22733e+06	2.22948e+06	1.80363e+06		High	High	High	Peak Found	High	High	Peak Found	High	Peak Found	High	1.658e-05	1.797e-09	38
	FALSE	High	[K].SHRVPLDVACAR.[G]	1xPropionamide [C10]	0.000138308	1.39072e-05	1	1	7	Q15149	Q15149 [3286-3297]		1	1394.73	0.502	0.4	0.105262	0.128401	12.61	20.62	111.8	132.1	56.1	6.99	16.01	12.4	8.55623e+06	9.3515e+06	9.83756e+06	1.10463e+07	1.36899e+07	1.01025e+07	4.04174e+06	4.69472e+06	5.18966e+06		High	Peak Found	High	High	High	High	High	Peak Found	Peak Found	High	1.591e-05	4.733e-05	18
	FALSE	High	[R].SKEQAELEAAR.[Q]		0.000155843	1.39072e-05	1	1	4	Q15149	Q15149 [2098-2108]		1	1231.63	1.084	4.476	0.997062	0.0025768	14.51	20.48	132	33.5	134.6	7.09	10.84	16.53	2.3201e+06	2093094	2.40487e+06	588109	629289	506870	3.04564e+06	2.36631e+06	2.26866e+06		Peak Found	Peak Found	High	Peak Found	High	Peak Found	Peak Found	High	High	High	1.591e-05	4.253e-05	21
	FALSE	High	[R].SKGIYQSLEGAVQAGQLK.[V]		9.54082e-05	1.39072e-05	1	1	6	Q15149	Q15149 [476-493]		1	1877.01																						No Quan Values	High	High	High	High	n/a	High	High	n/a	n/a	High	1.658e-05	1.827e-05	24
	FALSE	High	[K].SLAAEEEAAR.[Q]		0.0777964	0.00494617	1	1	1	Q15149	Q15149 [2130-2139]		0	1046.51																						No Quan Values	n/a	High	n/a	n/a	n/a	n/a	n/a	n/a	n/a	High	0.001828	0.02113	12
	FALSE	Medium	[K].SLAQAEAEK.[Q]		0.240974	0.0117028	1	1	1	Q15149	Q15149 [1793-1801]		0	946.484																						No Quan Values	n/a	n/a	n/a	n/a	n/a	n/a	n/a	High	n/a	High	0.003881	0.06921	11
	FALSE	High	[R].SLESLHSFVAAATK.[E]		2.08295e-08	1.39072e-05	1	1	10	Q15149	Q15149 [751-764]		0	1460.77																						No Quan Values	High	High	High	High	High	High	High	High	High	High	1.658e-05	7.942e-10	15
	FALSE	High	[K].SLLAWQSLR.[R]		0.00340486	0.000357118	1	1	3	Q15149	Q15149 [1029-1037]		0	1073.61	0.844	100	0.957656	1.9741e-16	1.26		162.7		137.3	0.86			5.21751e+06	5308089	5.26338e+06				4.44162e+06				High	High	Peak Found	n/a	n/a	n/a	High	n/a	n/a	High	0.0001321	0.00138	35
	FALSE	High	[K].SIITYVSSLYDAMPR.[V]		1.44489e-08	1.39072e-05	1	1	11	Q15149	Q15149 [387-401]		0	1715.87	0.725	0.556	0.772965	0.662682	17.87	19.01	96.2	134.1	69.7	7.66	10.47	18.34	1.09702e+07	1.10907e+07	1.25576e+07	1.32149e+07	1.62347e+07	1.54536e+07	7.34397e+06	8.03882e+06	1.03493e+07		High	High	High	High	High	High	High	High	High	High	1.658e-05	5.154e-10	72
	FALSE	High	[R].SLQEEHVAVAQLR.[E]		7.1588e-06	1.39072e-05	1	1	11	Q15149	Q15149 [1732-1744]		0	1479.79	2.071	2.271	0.0620386	0.151107	3.82	16.82	75.3	68.7	156	1.4	14.15	3.67	6.80941e+06	6625713	6.75156e+06	7.14215e+06	6.15566e+06	5.38471e+06	1.39806e+07	1.33668e+07	1.43813e+07		High	High	High	High	High	High	High	High	High	High	1.658e-05	8.282e-07	41
	FALSE	High	[R].SIQEELQQLR.[Q]		7.0781e-05	1.39072e-05	1	1	14	Q15149	Q15149 [1554-1563]		0	1243.66	1.099	1.169	0.985289	0.979272	5.42	5.92	97.8	91.3	110.9	4.32	5.34	4.77	2.38794e+07	21943674	2.25861e+07	2.2668e+07	2.04549e+07	2.10738e+07	2.56219e+07	2.62433e+07	2.39153e+07		High	High	High	High	High	High	High	High	High	High	1.658e-05	1.277e-05	53
	FALSE	High	[R].SLSAIYLEK.[L]		0.00523724	0.000412056	1	1	4	Q15149	Q15149 [1216-1224]		0	1023.57	0.84	1.444	0.942455	0.683486	2.16	4.66	124.7	71.7	103.6	3.56	6.3	4.31	2.08959e+07	20595262	2.2024e+07	1.33414e+07	1.19518e+07	1.20197e+07	1.73554e+07	1.73063e+07	1.86582e+07		Peak Found	High	Peak Found	High	Peak Found	High	Peak Found	Peak Found	High	High	0.0001765	0.002166	13
	FALSE	High	[R].SLVPAAELLESR.[V]		6.67737e-06	1.39072e-05	1	1	17	Q15149	Q15149 [3116-3127]		0	1284.72	0.868	0.903	0.957008	0.999999	2.83	5.88	104.7	102.6	92.7	2.05	6.39	1.98	4.10314e+07	42724808	4.16405e+07	4.07863e+07	4.43435e+07	3.91685e+07	3.68759e+07	3.56138e+07	3.68463e+07		High	High	High	High	High	High	High	High	High	High	1.591e-05	1.529e-06	45
	FALSE	High	[K].SMIIDRR.[S]		0.0030184	0.000322335	1	1	2	Q15149	Q15149 [4329-4335]		1	890.488	0.887	1.125	0.967757	0.984496	10.33	7.36	114.6	88.1	97.3	9.4	5.27	6.32	2.85323e+06	3330117	3.40833e+06	2.36913e+06	2.56022e+06	2.62411e+06	3.02307e+06	2.66519e+06	2.82609e+06		Peak Found	Peak Found	Peak Found	High	High	Peak Found	Peak Found	Peak Found	Peak Found	High	0.0001758	0.001391	11
	FALSE	High	[R].SMVEEGTGLR.[L]		0.000717246	0.000114662	1	1	15	Q15149	Q15149 [4590-4599]		0	1078.52	100	100	1.93928e-16	1.9741e-16					300											2.96164e+07			High	High	High	Peak Found	High	High	High	High	High	High	2.89e-05	0.0002143	45
	FALSE	High	[R].SMVEEGTGLR.[L]	1xOxidation [M2]	0.00132178	0.000181962	1	1	5	Q15149	Q15149 [4590-4599]		0	1094.51	0.622	0.838	0.107011	0.978795	6.51	6.87	128.4	94.1	77.5	3.43	2.9	5.6	1.53798e+08	163018448	1.63598e+08	1.19541e+08	1.20672e+08	1.14245e+08	9.83743e+07	9.57156e+07	1.0649e+08		High	High	High	Peak Found	Peak Found	Peak Found	High	Peak Found	Peak Found	High	4.111e-05	0.000459	23
	FALSE	High	[R].SQVEEELFSVR.[V]		0.0001179	1.39072e-05	1	1	9	Q15149	Q15149 [2361-2371]		0	1322.66	1.287	1.819	0.920884	0.334683	2.22	0.94	100.2	70.9	129	4.43	2.41	0.28	1.96018e+07	19900192	1.82959e+07	1.38714e+07	1.44074e+07	1.37842e+07	2.5235e+07	2.52575e+07	2.51255e+07		High	High	High	High	High	High	High	High	High	High	1.658e-05	3.104e-05	39
	FALSE	High	[R].SQVMDEATALQLR.[E]		9.56745e-06	1.39072e-05	1	1	12	Q15149	Q15149 [4037-4049]		0	1461.74	0.911	0.944	0.983862	0.999999	4.76	1.96	104.3	100.7	95	5.07	1.77	2	3.33091e+07	3.52148e+07	3.1831e+07	3.17408e+07	3.28707e+07	3.21595e+07	2.99707e+07	3.11648e+07	3.03556e+07		High	High	High	Peak Found	High	High	High	High	High	High	1.591e-05	2.225e-06	16
	FALSE	High	[R].SQVMDEATALQLR.[E]	1xOxidation [M4]	6.01522e-06	1.39072e-05	1	1	4	Q15149	Q15149 [4037-4049]		0	1477.73	1.35	1.331	0.883999	0.882567	4.94	1.82	89.2	90.4	120.4	6.21	0.21	4.11	2.40549e+06	2368797	2.65155e+06		2.44305e+06	2.43564e+06	3.24769e+06	3.20787e+06	3.46065e+06		Peak Found	Peak Found	High	n/a	High	High	High	Peak Found	Peak Found	High	1.658e-05	6.725e-07	84
	FALSE	High	[R].SSIAGLLLK.[A]		0.00110933	0.000181962	1	1	3	Q15149	Q15149 [2833-2841]		0	901.572	0.712	0.895	0.815189	0.999999	3.45	7.62	118.1	96	85.9	4.4	9.35	4.29	2.07546e+06	1923023	1.92668e+06	1.56538e+06	1.43958e+06	1.73392e+06	1.40092e+06	1.35712e+06	1.47679e+06		High	High	Peak Found	High	Peak Found	Peak Found	Peak Found	Peak Found	Peak Found	High	4.111e-05	0.0003685	32
	FALSE	High	[R].SSSVGSSSSYPISPAVSR.[T]		1.19992e-08	1.39072e-05	1	1	13	Q15149	Q15149 [4384-4401]		0	1754.86	100	100	1.93928e-16	1.9741e-16					300			8.55							7.88372e+06	7.01703e+06	6.69388e+06		High	High	High	High	High	High	High	High	High	High	1.591e-05	1.984e-09	83
	FALSE	High	[R].SWSLATFR.[T]		0.0278405	0.00209875	1	1	7	Q15149	Q15149 [1045-1052]		0	967.5	0.998	0.871	0.999448	0.999999	1.44	5.16	95.5	109.3	95.2	0.81	3.8	1.39	4.79239e+06	4770643	4.84631e+06	5.48532e+06	5.69404e+06	5.27678e+06	4.77703e+06	4.88411e+06	4.76099e+06		High	Peak Found	High	High	High	High	Peak Found	High	High	High	0.0009684	0.009339	8
	FALSE	High	[R].SYVDPSTDER.[L]		0.000472461	3.9613e-05	1	1	19	Q15149	Q15149 [3982-3991]		0	1168.51	0.813	1.366	0.928512	0.852788	7.59	10.23	123.8	72.6	103.5	7.42	6.08	8.01	2.29438e+07	2.52399e+07	2.66024e+07	1.40231e+07	1.48052e+07	1.58272e+07	2.11028e+07	2.16249e+07	1.85662e+07		High	High	High	High	High	High	High	High	High	High	1.591e-05	0.0001457	24
	FALSE	High	[K].TEAEIALK.[E]		0.0431545	0.00297797	1	1	2	Q15149	Q15149 [1987-1994]		0	874.488																						No Quan Values	n/a	n/a	High	n/a	n/a	n/a	High	n/a	n/a	High	0.00129	0.01285	10
	FALSE	High	[R].TLKPEEQR.[Q]		0.00853135	0.00074264	1	1	7	Q15149	Q15149 [1053-1060]		0	1000.54	0.431	1.893	0.0173524	0.209179	7.55	6.57	178.6	41.2	80.2	6.72	4.51	6.05	2.68811e+07	24550361	2.36188e+07	6.06262e+06	5.57608e+06	5.65957e+06	1.10222e+07	1.01775e+07	1.14751e+07		High	High	High	High	High	High	High	Peak Found	Peak Found	High	0.0003499	0.00347	18
	FALSE	High	[R].TLLQGSGCLAGIYLEDTKEK.[V]	1xPropionamide [C8]	8.71955e-06	1.39072e-05	1	1	5	Q15149	Q15149 [3486-3505]		1	2210.14	0.791	0.626	0.911566	0.803211	29.62	6.99	99.5	121.8	78.7	22.36	8.11	4.91	2.25143e+06	3557077	2.96474e+06	4.135e+06	3.63041e+06	3.58064e+06	2.47382e+06	2.34407e+06	2.24323e+06		Peak Found	High	High	Peak Found	High	High	Peak Found	High	Peak Found	High	1.658e-05	1.05e-06	17
	FALSE	High	[K].TISLVIR.[G]		0.0126288	0.00111074	1	1	4	Q15149	Q15149 [1227-1233]		0	801.519																						No Quan Values	High	Peak Found	High	Peak Found	Peak Found	Peak Found	High	High	Peak Found	High	0.0004233	0.004902	23
	FALSE	High	[R].TPHVQAVQGPLGSPPK.[R]		6.87391e-06	1.39072e-05	1	1	8	Q15149	Q15149 [113-128]		0	1612.88	1.129	1.23	0.988576	0.965178	7.59	7.73	98.9	92.4	108.6	4	6.16	6.55	2.58157e+06	2.44574e+06	2.64595e+06	2.41226e+06	2.24378e+06	2.53806e+06	3.12248e+06	2.7624e+06	2.83547e+06		High	High	High	High	High	Peak Found	High	High	High	High	1.591e-05	1.573e-06	24
	FALSE	High	[K].TPVEVPVGGFK.[G]		9.73537e-06	1.39072e-05	1	1	7	Q15149	Q15149 [3374-3384]		0	1129.63	0.957	0.868	0.994213	0.997959	7.99	7.82	98.1	108.1	93.8	7.71	1.89	5.34	2.89894e+07	24855624	2.67121e+07	2.94281e+07	2.93961e+07	3.03843e+07	2.55549e+07	2.69809e+07	2.42477e+07		Peak Found	High	High	Peak Found	High	High	High	High	High	High	1.658e-05	1.751e-06	55
	FALSE	High	[R].TQLASWSDPTEETGPVAGILDTETLEK.[V]		1.46901e-11	1.39072e-05	1	1	6	Q15149	Q15149 [4402-4428]		0	2888.4	1.288	1.368	0.927108	0.840323	4.62	5.02	92.5	86.8	120.8	2.17	2.67	3.93		9877505	9.57926e+06		9.30227e+06	8.95746e+06	1.2743e+07	1.27081e+07	1.18787e+07		n/a	Peak Found	High	High	High	High	High	Peak Found	High	High	1.83e-05	9.699e-12	87
	FALSE	High	[K].TVTIWEIINSEYFTAEQR.[R]		3.30689e-09	1.39072e-05	1	1	7	Q15149	Q15149 [3058-3075]		0	2200.09	0.588	1.518	0.462496	0.722848	5.14	19.06	151.9	58.8	89.3	5.92	31.46	7.87	2.42388e+06	2.42845e+06	2.1855e+06	938062	1.02301e+06	533402	1.24102e+06	1.42406e+06	1.42979e+06		High	High	High	High	Peak Found	High	High	Peak Found	High	High	1.658e-05	8.911e-11	39
	FALSE	High	[R].TVTVWELISSEYFTAEQR.[Q]		3.51234e-08	1.39072e-05	1	1	7	Q15149	Q15149 [3387-3404]		0	2159.07	0.666	0.876	0.940445	0.999999	9.49	0	123.7	94	82.3	13.93			417017	516226	549264		392382			343680			High	High	High	High	Peak Found	n/a	High	High	n/a	High	1.658e-05	1.474e-09	33
	FALSE	High	[M].VAGMLMPR.[D]		0.00134377	0.000204935	1	1	7	Q15149	Q15149 [2-9]		0	874.464																						No Quan Values	n/a	High	High	High	High	n/a	High	High	High	High	5.466e-05	0.0004383	22
	FALSE	High	[R].VAQLLER.[W]		0.0190903	0.00149324	1	1	14	Q15149	Q15149 [1318-1324]		0	828.494																						No Quan Values	High	High	High	High	High	Peak Found	High	High	High	High	0.0005902	0.005321	26
	FALSE	High	[R].VDGAEWGVDLPSVEAQLGSHR.[G]		4.56327e-13	1.39072e-05	1	1	9	Q15149	Q15149 [676-696]		0	2222.08	0.912	1.038	0.982602	0.996071	3.38	3.37	108.1	95	96.9	1.59	2.37	2.82	2.99008e+07	29652211	2.89906e+07	2.54826e+07	2.6076e+07	2.67188e+07	2.65745e+07	2.6451e+07	2.78228e+07		High	High	High	High	High	High	High	High	High	High	1.658e-05	2.788e-15	83
	FALSE	High	[R].VLADPSDDTK.[G]		9.08086e-06	1.39072e-05	2	2	16	P58107; Q15149	P58107 [2375-2384]; [2911-2920]; [3442-3451]; [3976-3985]; [5043-5052]; Q15149 [2979-2988]; [3638-3647]		0	1060.52	0.547	2.161	0.0459604	0.171585	8.95	6.15	164.9	42.7	92.4	6.43	5.81	6.15	1.06886e+08	1.13341e+08	1.21503e+08	2.72164e+07	2.93319e+07	3.05487e+07	6.60131e+07	5.84477e+07	6.35284e+07	Shared	High	High	High	High	High	High	High	High	High	High	1.658e-05	1.097e-06	47
	FALSE	High	[K].VLALPEPSPAAPTLR.[S]		3.75942e-06	1.39072e-05	1	1	7	Q15149	Q15149 [1187-1201]		0	1531.88	1.008	1.114	0.996853	0.992158	0.78	2.1	103	93.2	103.8	0.9	1.99	1.01	5.12754e+07	51078988	5.03983e+07	4.62528e+07	4.69544e+07	4.51359e+07	5.07788e+07	5.15084e+07	5.17786e+07		High	High	High	Peak Found	High	High	High	Peak Found	High	High	1.658e-05	3.862e-07	57
	FALSE	High	[R].VIDRELYQQLQR.[G]		0.000110718	1.39072e-05	1	1	1	Q15149	Q15149 [3128-3139]		1	1560.85	0.685	0.27	0.848633	0.0373114	15.26	9.1	73.1	178.7	48.2	5.83	2.45	19.55	1.06756e+06	967925	1.0771e+06	2.54479e+06	2.67257e+06	2.60856e+06	663318	704044	941894		Peak Found	Peak Found	Peak Found	High	Peak Found	Peak Found	Peak Found	Peak Found	Peak Found	High	1.83e-05	5.144e-05	15
	FALSE	High	[R].VPDVQDGVR.[A]		0.00085869	0.000139916	1	1	13	Q15149	Q15149 [402-410]		0	984.511	0.914	1.781	0.985752	0.379595	10.37	3.55	126.7	62.3	111	9.42	1.43	5.99	2.97301e+07	34174796	3.57672e+07	1.71312e+07	1.68163e+07	1.66576e+07	2.92324e+07	2.99491e+07	3.27085e+07		High	High	High	High	High	High	High	High	High	High	5.883e-05	0.000402	23
	FALSE	High	[R].VPLDEALQR.[G]		0.000346215	3.9613e-05	1	1	13	Q15149	Q15149 [4543-4551]		0	1040.57																						No Quan Values	High	High	High	High	High	High	High	High	High	High	2.89e-05	0.0001331	26
	FALSE	High	[R].VPLDVACAR.[G]	1xPropionamide [C7]	0.000411361	3.9613e-05	1	1	12	Q15149	Q15149 [3289-3297]		0	1014.54	0.981	0.77	0.994861	0.964898	11.1	8.01	90.3	121.2	88.6	10.84	5.91	4.57	1.81773e+07	18509136	2.20068e+07	2.27395e+07	2.48538e+07	2.54878e+07	1.81601e+07	1.8148e+07	1.96299e+07		High	High	High	High	High	High	High	High	High	High	2.89e-05	0.0001083	36
	FALSE	High	[K].VPPGYHPLDVEK.[E]		7.18889e-07	1.39072e-05	1	1	20	Q15149	Q15149 [494-505]		0	1350.71	1.048	2.242	0.999991	0.0643093	69.8	12.79	86.7	65.8	147.5	37.1	4.36	30.87	1.03273e+07	5.5167e+06	5.85872e+06	4.16527e+06	4.5312e+06	4.44385e+06	1.0822e+07	5.72677e+06	9.9626e+06		High	High	High	High	High	High	High	High	High	High	1.591e-05	1.463e-07	24
	FALSE	High	[K].VPPGYHPLDVEKEWGK.[L]		1.87425e-05	1.39072e-05	1	1	7	Q15149	Q15149 [494-509]		1	1850.94	0.794	0.946	0.888685	0.999999	12.8	14.01	115.2	95	89.8	8.43	7.64	10.16	6.14366e+06	6.52681e+06	5.51513e+06	5.57735e+06	4.80426e+06	5.0658e+06	5.35865e+06	4.37867e+06	4.79253e+06		High	High	Peak Found	High	High	Peak Found	Peak Found	Peak Found	High	High	1.83e-05	9.004e-06	26
	FALSE	High	[R].VPVDVAYQR.[G]		0.000384835	3.9613e-05	2	2	11	P58107; Q15149	P58107 [2893-2901]; Q15149 [3620-3628]		0	1046.56	1.128	0.809	0.980979	0.96772	8.5	8.12	83.3	117.4	99.3	7.06	7.02	7.09	5.84647e+07	6.05895e+07	6.68806e+07	8.54329e+07	9.31924e+07	8.11978e+07	7.54221e+07	6.5554e+07	7.22467e+07	Shared	High	High	High	Medium	High	High	Medium	High	High	High	2.89e-05	9.979e-05	37
	FALSE	High	[R].VPVDVAYR.[RC]		0.00191913	0.000264581	2	2	22	P58107; Q15149	P58107 [738-745]; [1699-1706]; [2357-2364]; [3424-3431]; [3958-3965]; [4492-4499]; [5025-5032]; Q15149 [2961-2968]		0	918.504	0.893	0.793	0.966172	0.949734	5.53	8.51	99.3	111.9	88.8	2.5	7.36	4.88	9.90986e+07	9.61677e+07	1.01075e+08	1.11646e+08	1.21722e+08	1.0524e+08	9.39755e+07	8.85407e+07	8.5356e+07	Shared	High	High	High	High	High	High	High	High	High	High	7.714e-05	0.0007213	42
	FALSE	High	[R].VQMEELSK.[L]		0.00188687	0.000264581	1	1	9	Q15149	Q15149 [2372-2379]		0	963.482	1.641	2.86	0.379223	0.0236726	20.05	13.87	93.5	53	153.5	32.32	11.09	8.32	1.27107e+07	11196531	2.00498e+07	6.44088e+06	8.04266e+06	7.19969e+06	2.16737e+07	1.84239e+07	2.08538e+07		High	High	High	High	High	High	Peak Found	High	Peak Found	High	6.588e-05	0.0007043	49
	FALSE	High	[R].VQMEELSK.[L]	1xOxidation [M3]	0.00197426	0.000264581	1	1	3	Q15149	Q15149 [2372-2379]		0	979.476	1.06	2.211	0.998449	0.367097	15.5	15.5	119.1	59.4	121.5	30.4	21.02	7.25	2.785e+06	1.494e+06	2.59132e+06	888321	1.29192e+06	1.33471e+06	2.58313e+06	2.64251e+06	2.95104e+06		Peak Found	Peak Found	Peak Found	Peak Found	Peak Found	Peak Found	Peak Found	High	High	High	9.223e-05	0.0006583	32
	FALSE	High	[K].VQSGSESVIQEYVDLR.[T]		4.59378e-10	1.39072e-05	1	1	15	Q15149	Q15149 [1442-1457]		0	1808.9	1.242	2.26	0.942455	0.15435	9.29	2.53	108.3	58.5	133.2	7.24	5.08	4.69	8.14283e+06	7.04316e+06	7.6626e+06	4.13908e+06	4.09796e+06	4.49018e+06	9.26343e+06	1.011e+07	9.42178e+06		High	High	High	High	Peak Found	High	High	High	High	High	1.658e-05	8.486e-12	110
	FALSE	High	[K].VRAEMEVLLASK.[A]		0.00123078	0.000181962	1	1	2	Q15149	Q15149 [1897-1908]		1	1345.75	1.04	2.357	0.99865	0.400092	23.16	41.42	119	53.9	127.1	8.95	47.92	16.11	972301	982862	1.13706e+06	617555	445040	211932	1.18302e+06	1.049e+06	853549		Peak Found	Peak Found	Peak Found	Peak Found	Peak Found	Peak Found	High	Peak Found	High	High	5.466e-05	0.0004004	22
	FALSE	High	[R].VRRPVAMVMPAR.[R]		0.0168857	0.00135414	1	1	4	Q15149	Q15149 [100-111]		1	1382.79	0.893	0.792	0.987137	0.989262	6.58	8.66	99.2	112.3	88.6	0.62	14.28	4.91	1.45194e+06	1.46991e+06	1.46158e+06	1.72473e+06	1.65453e+06	1.30805e+06	1.23774e+06	1.3656e+06	1.305e+06		High	High	Peak Found	Peak Found	Peak Found	High	Peak Found	High	Peak Found	High	0.0005247	0.004771	6
	FALSE	High	[K].VSITEAMHR.[N]		0.000278445	3.9613e-05	1	1	19	Q15149	Q15149 [4429-4437]		0	1043.53	1.079	1.028	0.989897	0.996996	2.49	5.63	95.9	100.6	103.5	1.48	6.06	3.01	1.71373e+07	16849930	1.66382e+07	1.65606e+07	1.76762e+07	1.86979e+07	1.87683e+07	1.76738e+07	1.81747e+07		High	High	High	High	High	High	High	High	High	High	1.658e-05	6.718e-05	39
	FALSE	High	[K].VSITEAMHR.[N]	1xOxidation [M7]	0.0242669	0.00182252	1	1	12	Q15149	Q15149 [4429-4437]		0	1059.53	0.895	1.041	0.963939	0.992158	6.57	12.57	108.8	92.8	98.4	7.56	11.19	5.44	8.00602e+06	8.92413e+06	7.73908e+06	8.13253e+06	6.6548e+06	6.83356e+06	6.92463e+06	7.24558e+06	7.71345e+06		High	Medium	Medium	High	High	High	High	High	High	High	0.0006726	0.006608	5
	FALSE	High	[K].VSIYEAMR.[R]		0.00300043	0.000322335	1	1	14	Q15149	Q15149 [3506-3513]		0	968.487	1.048	0.939	0.997532	0.999999	13.71	9.75	97	104.7	98.3	11.48	4.38	11.96	1.14297e+07	10034276	9.10572e+06	1.03074e+07	1.08298e+07	1.1252e+07	1.19786e+07	1.01718e+07	9.54388e+06		High	High	High	High	High	High	High	High	High	High	0.0001758	0.001383	36
	FALSE	High	[K].VSIYEAMR.[R]	1xOxidation [M7]	0.010475	0.000928894	1	1	5	Q15149	Q15149 [3506-3513]		0	984.482																						No Quan Values	n/a	High	High	High	n/a	High	n/a	High	n/a	High	0.0003642	0.004157	23
	FALSE	High	[K].VTLVQTLEIQR.[Q]		1.16526e-05	1.39072e-05	1	1	19	Q15149	Q15149 [2565-2575]		0	1299.76	1.36	1.789	0.864814	0.357088	2.52	4.46	95.9	73.9	130.2	1.81	4.24	1.71	1.76046e+07	16978432	1.72992e+07	1.24032e+07	1.33839e+07	1.33359e+07	2.3479e+07	2.39378e+07	2.31341e+07		High	High	High	High	High	High	High	High	High	High	1.658e-05	1.478e-06	48
	FALSE	High	[R].VVIVDPETGK.[E]		0.000257438	3.9613e-05	1	1	5	Q15149	Q15149 [4278-4287]		0	1056.59	0.746	1.303	0.797949	0.938678	3.26	8.65	129.4	74.1	96.5	3.06	6.81	0.31	4.84208e+06	4557238	4.73791e+06	2.7111e+06	2.56163e+06	2.93159e+06	3.53323e+06	3.53557e+06	3.51531e+06		High	Peak Found	High	Peak Found	Peak Found	Peak Found	High	High	High	High	1.658e-05	6.091e-05	51
	FALSE	High	[R].VVIVDPETGKEMSVYEAYR.[K]		2.55574e-10	1.39072e-05	1	1	6	Q15149	Q15149 [4278-4296]		1	2185.08	0.751	0.763	0.723561	0.967702	7.82	8.26	110.4	107.6	82	4.88	4.33	7.45	7.57628e+06	6.8797e+06	7.34053e+06	6.96025e+06	7.5723e+06	7.15477e+06	5.98096e+06	5.45585e+06	5.16791e+06		High	High	Peak Found	High	Peak Found	High	Peak Found	High	High	High	1.658e-05	4.225e-12	78
	FALSE	High	[R].VVIVDPETGKEMSVYEAYRK.[G]		4.5083e-08	1.39072e-05	1	1	7	Q15149	Q15149 [4278-4297]		2	2313.18																						No Quan Values	High	High	n/a	High	High	High	n/a	High	High	High	1.591e-05	7.992e-09	12
	FALSE	High	[R].WQAVLAQTDVR.[Q]		1.79883e-06	1.39072e-05	1	1	7	Q15149	Q15149 [1325-1335]		0	1286.69	1.139	2.38	0.977857	0.0999704	15.5	14.02	109	56.5	134.5	14.03	2.48	11.42	1.34737e+07	10762955	1.0559e+07	5.68327e+06	5.48745e+06		1.50927e+07	1.32889e+07	1.20308e+07		High	High	High	High	Peak Found	n/a	High	High	High	High	1.658e-05	1.596e-07	53
	FALSE	Medium	[R].YASGSSASLGGPESAVA.[-]		0.656943	0.036481	1	1	3	Q15149	Q15149 [4668-4684]		0	1510.7	1.045	1.3	0.997213	0.885787	14.85	8.88	105.3	84.7	110.1	10.39	5.4	8.35	5.54717e+06	5.04214e+06	6.20191e+06	4.26338e+06	4.7456e+06	4.46144e+06	5.43537e+06	6.40711e+06	5.79892e+06		Peak Found	Medium	Peak Found	Peak Found	Medium	Peak Found	Peak Found	Medium	Peak Found	Medium	0.01204	0.3003	12
	FALSE	High	[R].YLQDLLAWVEENQHR.[V]		7.12567e-11	1.39072e-05	1	1	9	Q15149	Q15149 [661-675]		0	1913.95	0.79	1.047	0.920677	0.984496	3.69	7.11	119.5	86.1	94.4	2.29	4.67	3.89	1.62561e+07	16657927	1.70186e+07	1.29414e+07	1.20022e+07	1.19018e+07	1.31641e+07	1.24564e+07	1.34384e+07		High	High	High	High	High	High	High	High	High	High	1.658e-05	9.22e-13	62
FALSE	High	Master Protein	Q09666	Neuroblast differentiation-associated protein AHNAK OS=Homo sapiens OX=9606 GN=AHNAK PE=1 SV=2	0	1859.86	76	274	1700	273	5890	628.7	6.15	25321	274	other biological processes	non-structural extracellular;plasma membrane;other membranes;cytosol;cytoskeleton;nucleus;other cell component	other molecular function		79026	ENSG00000124942	AHNAK	A1A586; hsa:79026; Q09666			0	1	1.539	2.682	0.101355	0.00426658	14.83	19.53	97.6	54.9	147.5	0.98	0.98	1.9	1.10485e+09	1.12657e+09	1.11306e+09	6.26751e+08	6.27659e+08	6.16683e+08	1.65114e+09	1.71505e+09	1.6832e+09	High
	Checked	Confidence	Annotated Sequence	Modifications	Qvality PEP	Qvality q-value	# Protein Groups	# Proteins	# PSMs	Master Protein Accessions	Positions in Master Proteins	Modifications in Master Proteins	# Missed Cleavages	Theo. MH+ [Da]	Abundance Ratio: (Scramble) / (EIF 5A1)	Abundance Ratio: (Scramble) / (EIF 5A2)	Abundance Ratio Adj. P-Value: (Scramble) / (EIF 5A1)	Abundance Ratio Adj. P-Value: (Scramble) / (EIF 5A2)	Abundance Ratio Variability [%]: (Scramble) / (EIF 5A1)	Abundance Ratio Variability [%]: (Scramble) / (EIF 5A2)	Abundances (Grouped): EIF 5A1	Abundances (Grouped): EIF 5A2	Abundances (Grouped): Scramble	Abundances (Grouped) CV [%]: EIF 5A1	Abundances (Grouped) CV [%]: EIF 5A2	Abundances (Grouped) CV [%]: Scramble	Abundances (Normalized): F31: Sample, EIF 5A1, 1	Abundances (Normalized): F32: Sample, EIF 5A1, 2	Abundances (Normalized): F33: Sample, EIF 5A1, 3	Abundances (Normalized): F34: Sample, EIF 5A2, 1	Abundances (Normalized): F35: Sample, EIF 5A2, 2	Abundances (Normalized): F36: Sample, EIF 5A2, 3	Abundances (Normalized): F28: Sample, Scramble, 1	Abundances (Normalized): F29: Sample, Scramble, 2	Abundances (Normalized): F30: Sample, Scramble, 3	Quan Info	Found in Sample: F31: Sample, EIF 5A1, 1	Found in Sample: F32: Sample, EIF 5A1, 2	Found in Sample: F33: Sample, EIF 5A1, 3	Found in Sample: F34: Sample, EIF 5A2, 1	Found in Sample: F35: Sample, EIF 5A2, 2	Found in Sample: F36: Sample, EIF 5A2, 3	Found in Sample: F28: Sample, Scramble, 1	Found in Sample: F29: Sample, Scramble, 2	Found in Sample: F30: Sample, Scramble, 3	Confidence (by Search Engine): Mascot	Percolator q-Value (by Search Engine): Mascot	Percolator PEP (by Search Engine): Mascot	Ions Score (by Search Engine): Mascot
	FALSE	High	[K].ADIDISGPNVDVDVPDVNIEGPDAK.[L]		9.66834e-16	1.39072e-05	1	1	5	Q09666	Q09666 [3629-3653]		0	2564.24	1.301	4.18	0.950734	0.0936689	6.29	78.78	114.8	37.5	147.8	3.77	71.12	9.88	805638	780282	747191		442670	146418	1.00434e+06	1.16523e+06	971988		High	High	High	n/a	Peak Found	Peak Found	High	High	Peak Found	High	1.591e-05	6.305e-16	173
	FALSE	High	[K].ADIDVSGPK.[V]		0.000304512	3.9613e-05	1	1	36	Q09666	Q09666 [1281-1289]; [2665-2673]; [2793-2801]; [3049-3057]; [3177-3185]; [3831-3839]; [3959-3967]; [4087-4095]; [4215-4223]; [4679-4687]; [4807-4815]		0	901.463	1.419	3.602	0.732488	0.00240639	8.03	8	107.4	40.2	152.4	9.82	4.45	3.4	2.68831e+07	3.12437e+07	3.25488e+07	1.2583e+07	1.16436e+07	1.16801e+07	4.19428e+07	4.43455e+07	4.46522e+07		High	High	High	High	High	High	High	High	High	High	2.89e-05	7.467e-05	31
	FALSE	High	[K].ADLDVSGPKVDIDVPDVNIEGPDAK.[L]		5.21598e-05	1.39072e-05	1	1	1	Q09666	Q09666 [4215-4239]		1	2578.29																						No Quan Values	n/a	High	n/a	n/a	n/a	n/a	n/a	n/a	n/a	High	1.658e-05	8.845e-06	19
	FALSE	High	[K].ADIDVSGPKVDVDVPDVNIEGPDAK.[L]		1.21923e-06	1.39072e-05	1	1	4	Q09666	Q09666 [3177-3201]; [3959-3983]; [4679-4703]		1	2564.27	1.457	100	0.829738	1.9741e-16	13.31		122.1		177.9	12.65				1.12145e+06	1.34176e+06					1.78711e+06			n/a	Peak Found	High	n/a	n/a	n/a	High	Peak Found	n/a	High	1.591e-05	2.557e-07	34
	FALSE	High	[K].ADIDVSGPSVDTDAPDLDIEGPEGK.[L]		9.67974e-09	1.39072e-05	1	1	2	Q09666	Q09666 [1739-1763]		0	2512.16																						No Quan Values	n/a	n/a	n/a	n/a	n/a	n/a	High	n/a	High	High	1.591e-05	1.585e-09	77
	FALSE	High	[K].ADIEISGPK.[V]		0.00130734	0.000181962	1	1	4	Q09666	Q09666 [4343-4351]		0	929.494																						No Quan Values	n/a	n/a	n/a	n/a	High	n/a	High	High	High	High	5.466e-05	0.0004262	59
	FALSE	High	[K].ADLGVSGPK.[V]		0.00102219	0.000181962	1	1	10	Q09666	Q09666 [1537-1545]		0	843.457	1.588	2.367	0.578439	0.12801	8.57	14.62	91.7	62.6	145.7	2.19	12.25	8.75	4.39302e+06	4.55515e+06	4.57193e+06	3.41446e+06	2.66775e+06	3.10791e+06	7.23322e+06	8.08164e+06	6.8149e+06		Peak Found	High	High	Peak Found	Peak Found	High	High	High	High	High	4.111e-05	0.0003342	40
	FALSE	High	[K].ADVDISGPK.[IV]		0.00719232	0.000587816	1	1	1	Q09666	Q09666 [776-784]; [904-912]; [2537-2545]		0	901.463																						No Quan Values	Peak Found	Peak Found	High	n/a	n/a	n/a	Peak Found	Peak Found	Peak Found	High	0.0002514	0.002935	57
	FALSE	High	[K].ADVDVSGPK.[MV]		0.000926718	0.000162373	1	1	7	Q09666	Q09666 [1409-1417]; [2270-2278]; [2921-2929]		0	887.447	1.586	82.953	0.597692	1.9741e-16	7.48	122.08	115.9	2.2	181.9	6.76	128.95	6.06	8.23309e+06	8.87949e+06	7.7625e+06	155851	31264.7	882769	1.40785e+07	1.25427e+07	1.29283e+07		High	High	High	Peak Found	Peak Found	Peak Found	High	High	High	High	4.111e-05	0.0002948	38
	FALSE	High	[K].ADVVVSGPK.[V]		0.000595418	9.06321e-05	1	1	3	Q09666	Q09666 [1153-1161]; [2075-2083]		0	871.488	0.043	4.545	1.93928e-16	0.746377	14.04	80.53	285	2.7	12.3	10.91	72.94	14.06	1.16554e+07	1.4441e+07	1.26666e+07	54906.7	120393	263539	547207	655503	499869		High	High	Peak Found	Peak Found	Peak Found	Peak Found	Peak Found	Peak Found	High	High	2.89e-05	0.0001707	50
	FALSE	High	[K].AEASIQAGAGDGEWEESEVK.[L]		2.76222e-09	1.39072e-05	1	1	6	Q09666	Q09666 [5687-5706]		0	2062.92	1.115	2.935	0.986538	0.217357	23.56	17.6	120.2	45.7	134.1	17.74	18.95	6.07	1.29904e+06	1.09263e+06	908826	415279	371203	532413	1.21879e+06	1.33669e+06	1.19495e+06		High	High	High	Peak Found	Peak Found	Peak Found	High	High	High	High	1.658e-05	9.842e-11	81
	FALSE	High	[K].AEGPDVAVDLPK.[G]		0.000182623	3.9613e-05	1	1	8	Q09666	Q09666 [3489-3500]		0	1210.63	1.629	2.69	0.462825	0.0441394	5.42	4.96	92.5	56.8	150.7	5.81	8.04	2.3	5.35944e+06	6.00856e+06	5.59503e+06	3.01279e+06	3.43451e+06	3.50645e+06	9.43118e+06	9.11555e+06	9.02935e+06		High	High	High	High	High	Peak Found	High	High	High	High	1.658e-05	3.996e-05	26
	FALSE	High	[K].AEGPEVDVNLPK.[A]		3.56307e-05	1.39072e-05	1	1	9	Q09666	Q09666 [764-775]; [892-903]; [1727-1738]; [2063-2074]; [2525-2536]; [2909-2920]		0	1267.65																						No Quan Values	High	High	High	High	Peak Found	High	High	High	High	High	1.658e-05	6.263e-06	64
	FALSE	High	[R].AGAISASGPELQGAGHSK.[L]		3.50651e-06	1.39072e-05	1	1	6	Q09666	Q09666 [226-243]		0	1637.82																						No Quan Values	High	High	High	n/a	n/a	n/a	High	High	High	High	1.591e-05	7.754e-07	28
	FALSE	High	[K].ANVDISAPK.[V]		0.011732	0.00103722	1	1	4	Q09666	Q09666 [1025-1033]		0	914.494	1.704	3.988	0.461858	0.00131406	15	11.51	95.8	40.9	163.2	11.72	71.83	4.32	5.14625e+06	5855231	6.51421e+06	2.501e+06	2.71159e+06	319393	1.06626e+07	9.97515e+06	9.84583e+06		Peak Found	Peak Found	High	Peak Found	Peak Found	Peak Found	High	High	High	High	0.0004081	0.003573	18
	FALSE	High	[K].APDVDIK.[G]		0.139911	0.00730431	1	1	1	Q09666	Q09666 [1482-1488]		0	757.409																						No Quan Values	n/a	High	n/a	n/a	n/a	n/a	n/a	n/a	n/a	High	0.002647	0.03742	8
	FALSE	High	[K].APDVDVNIAGPDAALK.[V]		8.88456e-11	1.39072e-05	1	1	6	Q09666	Q09666 [5057-5072]		0	1565.82	1.566	2.105	0.672388	0.270471	3.22	6.15	90.4	67.5	142.1	4.1	6.31	1.84	2.5302e+06	2379133	2.34326e+06	1.6358e+06	1.8544e+06	1.77743e+06	3.66859e+06	3.80578e+06	3.74215e+06		Peak Found	High	Peak Found	High	Peak Found	High	High	High	High	High	1.591e-05	1.145e-11	76
	FALSE	High	[K].APDVEGQGLDWSLK.[I]		8.68803e-08	1.39072e-05	1	1	7	Q09666	Q09666 [1112-1125]		0	1514.75																						No Quan Values	High	High	High	High	Peak Found	High	High	High	Peak Found	High	1.658e-05	4.345e-09	43
	FALSE	High	[K].APEVNLNAPDVDVHGPDWNLK.[M]		1.31739e-13	1.39072e-05	1	1	8	Q09666	Q09666 [3453-3473]		0	2300.13	1.483	2.618	0.720363	0.0161279	3.11	4.67	98.1	56.4	145.5	2.6	2.42	4.41	7.89645e+06	7.89553e+06	8.25651e+06	4.39633e+06	4.61131e+06	4.53929e+06	1.17111e+07	1.1509e+07	1.25015e+07		Peak Found	High	High	High	High	High	High	High	High	High	1.658e-05	6.394e-16	49
	FALSE	High	[K].APNISMPDVDLNLK.[G]		4.26337e-07	1.39072e-05	1	1	2	Q09666	Q09666 [2450-2463]		0	1526.79	100	100	1.93928e-16	1.9741e-16	7.17		1.1		298.9	3.55		7		35696.2	33946.5				8.8135e+06	9.73191e+06			n/a	Peak Found	Peak Found	n/a	n/a	n/a	High	High	n/a	High	1.591e-05	8.486e-08	21
	FALSE	High	[K].APNISMPDVDLNLKGPK.[I]		8.26361e-07	1.39072e-05	1	1	3	Q09666	Q09666 [2450-2466]		1	1808.96																						No Quan Values	High	n/a	n/a	n/a	High	High	n/a	n/a	n/a	High	1.83e-05	4.274e-07	19
	FALSE	High	[K].APSLDIK.[G]		0.0477712	0.00319391	1	1	4	Q09666	Q09666 [3324-3330]		0	743.43	1.68	2.963	0.489952	0.0200379	10.63	5.39	92	51.8	156.2	8.25	3.42	4.55	4.26816e+06	4727551	4.0223e+06	2.40165e+06	2.48894e+06	2.32454e+06	6.75869e+06	7.37435e+06	7.24404e+06		High	Peak Found	Peak Found	Peak Found	Peak Found	Peak Found	High	High	Medium	High	0.001384	0.01392	21
	FALSE	High	[K].ASLGSLEGEAEAEASSPK.[G]		2.19467e-08	1.39072e-05	1	1	4	Q09666	Q09666 [5748-5765]		0	1732.82	1.593	2.83	0.717716	0.0604681	21.94	20.63	99.6	52.3	148.1	21.71	16.01	11.34	1.15283e+06	1.66637e+06	1.77545e+06	735943	874995	1.0164e+06	2.47627e+06	2.26196e+06	2.8286e+06		Peak Found	Peak Found	High	Peak Found	Peak Found	Peak Found	High	High	High	High	1.591e-05	3.752e-09	57
	FALSE	High	[R].AVEVQGPSLESGDHGK.[I]		5.38733e-06	1.39072e-05	1	1	9	Q09666	Q09666 [288-303]		0	1609.78	1.665	3.214	0.50307	0.00438468	4.87	2.63	94.2	48.8	156.9	2.78	0.67	4.92	6.01626e+06	6.07674e+06	5.76448e+06	3.08175e+06	3.11717e+06	3.11792e+06	1.01963e+07	9.28374e+06	1.00186e+07		High	High	High	High	Peak Found	Peak Found	High	Peak Found	High	High	1.658e-05	5.911e-07	13
	FALSE	High	[R].DDGVFVQEVTQNSPAAR.[T]		5.87722e-06	1.39072e-05	1	1	7	Q09666	Q09666 [29-45]		0	1832.88	4.914	8.022	1.50264e-06	8.84122e-07	43.66	17.2	46	28.2	225.9	70.41	14.29	3.52	896454	1.16045e+06	3.12073e+06	613559	817518	710749	5.70195e+06	5.79769e+06	5.41601e+06		Peak Found	High	High	Peak Found	High	Peak Found	High	High	High	High	1.658e-05	6.772e-07	23
	FALSE	High	[K].DIDISSPEFK.[I]		0.00554834	0.000450352	1	1	2	Q09666	Q09666 [172-181]		0	1150.56	100	100	1.93928e-16	1.9741e-16					300			1.85							6.39715e+06	6.20597e+06	6.41997e+06		n/a	High	n/a	n/a	n/a	n/a	High	Peak Found	Peak Found	High	0.000225	0.00178	10
	FALSE	High	[R].EFSGPSTPTGTLEFEGGEVSLEGGK.[V]		7.46442e-11	1.39072e-05	1	1	5	Q09666	Q09666 [5788-5812]		0	2512.17	1.839	8.994	0.343129	5.86806e-07	5.09	21.42	98.7	19.8	181.5	3.97	20.66	2.45	2.33274e+06	2.43874e+06	2.52543e+06	422014	566387		4.49443e+06	4.30188e+06	4.48405e+06		High	High	High	Peak Found	Peak Found	n/a	High	Peak Found	High	High	1.591e-05	9.544e-12	113
	FALSE	High	[R].ELLLPNWQGSGSHGLTIAQR.[D]		5.104e-07	1.39072e-05	1	1	2	Q09666	Q09666 [9-28]		0	2177.15	1.618	2.514	0.613737	0.04018	3.99	8.45	91	61.9	147.2	2.38	6.84	5.25	6.0972e+06	6.23828e+06	5.94837e+06	3.71099e+06	4.14653e+06	4.22035e+06	9.59695e+06	1.06118e+07	9.86257e+06		High	Peak Found	High	Peak Found	Peak Found	Peak Found	Peak Found	Peak Found	Peak Found	High	1.658e-05	3.568e-08	14
	FALSE	High	[R].EMGVDVHFPK.[A]		0.000342377	3.9613e-05	1	1	6	Q09666	Q09666 [5677-5686]		0	1158.56	1.78	2.601	0.489525	0.0664672	4.84	5.98	87	60	153.1	4.43	5.45	2.63	1.68396e+06	1.83402e+06	1.79944e+06	1.24105e+06	1.25481e+06	1.13428e+06	3.26438e+06	3.09826e+06	3.16761e+06		Peak Found	High	High	High	High	Peak Found	High	High	Peak Found	High	3.147e-05	0.0001586	17
	FALSE	High	[PR].EVDVNLPK.[A]		0.0895882	0.00541518	1	1	5	Q09666	Q09666 [768-775]; [896-903]; [1145-1152]; [1273-1280]; [1731-1738]; [2067-2074]; [2262-2269]; [2529-2536]; [2913-2920]; [3169-3176]; [3951-3958]; [4079-4086]		0	913.499	100	100	1.93928e-16	1.9741e-16					300			86.12							7.3122e+06	7.12448e+06	27951.4		High	High	n/a	n/a	n/a	n/a	High	High	High	High	0.001729	0.02378	2
	FALSE	High	[K].FAGGLHFSGPK.[V]		0.000207931	3.9613e-05	1	1	2	Q09666	Q09666 [5613-5623]		0	1117.58	1.838	3.617	0.388932	0.00723119	10.58	11.43	89.6	45.6	164.8	8.11	17.18	2.82	2.15717e+06	2.53594e+06	2.3244e+06	1.50753e+06	1.18144e+06	1.09686e+06	4.47112e+06	4.24826e+06	4.27283e+06		High	Peak Found	Peak Found	Peak Found	Peak Found	Peak Found	Peak Found	Peak Found	High	High	1.658e-05	4.684e-05	7
	FALSE	High	[K].FGTFGGLGSK.[S]		0.00696114	0.000568187	1	1	2	Q09666	Q09666 [5822-5831]		0	970.499																						No Quan Values	n/a	High	n/a	n/a	n/a	n/a	n/a	n/a	High	High	0.0002559	0.00218	8
	FALSE	Medium	[K].FGVSTGR.[E]		0.463434	0.0222965	1	1	1	Q09666	Q09666 [314-320]		0	723.378																						No Quan Values	n/a	n/a	High	n/a	n/a	n/a	n/a	n/a	n/a	High	0.007419	0.1581	3
	FALSE	High	[K].FKAEAPLPSPK.[L]		0.00364117	0.000357118	1	1	9	Q09666	Q09666 [5102-5112]		1	1184.67	1.675	2.433	0.503003	0.093089	17.64	13.13	86.5	58.5	155	13.83	8.45	7.98	2.73699e+06	2.86316e+06	3.52022e+06	1.89232e+06	2.20664e+06	1.93754e+06	5.13127e+06	4.58567e+06	5.36851e+06		High	High	High	Peak Found	High	Peak Found	High	High	High	High	0.0001732	0.001201	21
	FALSE	High	[K].FKIPEMHLK.[A]		0.000499289	6.66088e-05	1	1	5	Q09666	Q09666 [3733-3741]		1	1142.64	1.16	1.74	0.986076	0.701977	14.53	36.44	105.6	71.8	122.6	10.6	34.38	12.49	1.20586e+06	985000	1.04444e+06		554439	910580	1.39909e+06	1.21288e+06	1.09301e+06		High	High	High	n/a	Peak Found	High	Peak Found	Peak Found	High	High	2.89e-05	0.0001368	30
	FALSE	High	[K].FKMPDLHLK.[A]		4.36157e-05	1.39072e-05	1	1	9	Q09666	Q09666 [4117-4125]; [4581-4589]		1	1128.62	1.292	2.178	0.938923	0.312587	11.78	10.75	102.9	64.3	132.9	5.54	7.39	10.67	1.8778e+06	2.07048e+06	1.8903e+06	1.09604e+06	1.27078e+06	1.18169e+06	2.44171e+06	2.38682e+06	2.88701e+06		High	High	High	High	High	High	High	High	High	High	1.658e-05	1.026e-05	10
	FALSE	High	[K].FKMPDMHFK.[A]		0.000350095	3.9613e-05	1	1	6	Q09666	Q09666 [1910-1918]; [2374-2382]; [2441-2449]		1	1180.56	1.102	1.587	0.98586	0.744659	8.51	9.7	106.5	76.1	117.4	10.99	6.49	9.51	1.19433e+06	1262877	1.47077e+06	902194	843139	960270	1.59812e+06	1.33808e+06	1.39219e+06		High	High	High	Peak Found	Peak Found	Peak Found	High	High	High	High	1.591e-05	0.0001017	23
	FALSE	High	[K].FKMPDMNIK.[A]		0.000432416	3.9613e-05	1	1	7	Q09666	Q09666 [3531-3539]		1	1123.56	1.585	3.072	0.682984	0.0382393	12.29	8.56	93.5	50.2	156.3	7.76	3.82	9.3	895992	769531	814456	462415	430190	437181	1.18408e+06	1.36144e+06	1.4204e+06		High	High	High	Peak Found	High	Peak Found	High	High	High	High	1.591e-05	0.0001283	32
	FALSE	High	[K].FKMPDVHFK.[S]		0.000557435	9.06321e-05	1	1	5	Q09666	Q09666 [4507-4515]		1	1148.59	1.157	2.742	0.983051	0.564893	13.21	13.96	115.1	49.4	135.5	15.84	10.75	5.34	775480	578197	618954	265720	297797	240294	728668	739738	669039		Peak Found	High	High	Peak Found	Peak Found	Peak Found	High	High	High	High	2.89e-05	0.000157	18
	FALSE	High	[K].FKMPEINIK.[A]		0.00942003	0.000871288	1	1	4	Q09666	Q09666 [4837-4845]		1	1119.62	1.918	2.719	0.409845	0.158065	7.77	10.14	80.9	58.9	160.2	12.72	11.97	3.04	678636	672694	836288	462696	494326	581213	1.29005e+06	1.36962e+06	1.34399e+06		High	Peak Found	High	Peak Found	Peak Found	Peak Found	High	High	Peak Found	High	0.0003365	0.002848	12
	FALSE	High	[K].FKMPEMHFK.[TA]		0.000370141	3.9613e-05	1	1	7	Q09666	Q09666 [1183-1191]; [1311-1319]; [1641-1649]; [1843-1851]; [1977-1985]; [2172-2180]; [2300-2308]; [2823-2831]		1	1194.58	1.192	1.896	0.972866	0.488499	8.36	13.38	107.5	66.5	126	10.8	13.94	4.95	2.63271e+06	2223887	2.74306e+06	1.35154e+06	1.78969e+06	1.62813e+06	3.27061e+06	3.08617e+06	2.96532e+06		High	High	High	High	Peak Found	Peak Found	High	High	High	High	2.89e-05	9.471e-05	47
	FALSE	High	[K].FKMPEMNIK.[VA]		0.000150623	1.39072e-05	1	1	10	Q09666	Q09666 [806-814]; [934-942]; [2695-2703]; [2951-2959]; [3079-3087]; [3207-3215]; [3659-3667]; [3861-3869]; [3989-3997]; [4245-4253]; [4373-4381]; [4447-4455]		1	1137.58	1.469	2.661	0.731019	0.0510888	10.76	8.03	94.7	56.1	149.2	8.82	1.53	7.1	8.6408e+06	10120132	8.8059e+06	5.2158e+06	5.10218e+06	5.25548e+06	1.26958e+07	1.46292e+07	1.38774e+07		High	High	High	High	High	High	High	High	High	High	1.658e-05	3.696e-05	41
	FALSE	High	[K].FKMPEMNIK.[VA]	1xOxidation [M]	0.000146403	1.39072e-05	1	1	9	Q09666	Q09666 [806-814]; [934-942]; [2695-2703]; [2951-2959]; [3079-3087]; [3207-3215]; [3659-3667]; [3861-3869]; [3989-3997]; [4245-4253]; [4373-4381]; [4447-4455]		1	1153.57	1.68	2.66	0.581241	0.0548139	4.3	7.02	90.1	58.6	151.3	2.43	4.09	5.31	2.43233e+06	2.3643e+06	2.31754e+06	1.58844e+06	1.53651e+06	1.46381e+06	3.89378e+06	4.29805e+06	3.96811e+06		Peak Found	High	Peak Found	Peak Found	Peak Found	Peak Found	High	High	High	High	1.591e-05	3.963e-05	26
	FALSE	High	[K].FKMPEMSIK.[PA]		0.0154594	0.00122775	1	1	3	Q09666	Q09666 [1439-1447]; [4709-4717]		1	1110.57	1.416	2.335	0.901981	0.519281	13.33	8.06	99.3	60.2	140.6	13.35	4.8	7.21	729635	866262	669465	442432	434699	475423	1.12638e+06	1.03327e+06	977092		Peak Found	Peak Found	Peak Found	Peak Found	Peak Found	High	Peak Found	High	High	High	0.0006107	0.005736	3
	FALSE	High	[K].FKMPFLSISSPK.[V]		0.000639406	9.06321e-05	1	1	6	Q09666	Q09666 [3403-3414]		1	1381.75	1.739	2.911	0.500463	0.0521716	9.92	7.17	86	54.6	159.5	5.68	7.63	6.89	954342	865570	866873	580674	550441	498683	1.60839e+06	1.65966e+06	1.45152e+06		High	High	High	Peak Found	Peak Found	Peak Found	High	High	High	High	3.033e-05	0.0001959	31
	FALSE	High	[K].FNFSGSK.[V]		0.0292114	0.00224123	1	1	7	Q09666	Q09666 [3357-3363]		0	786.378	1.609	3.185	0.698747	0.00840985	5.11	10.47	95.9	46.8	157.3	12.27	4.48	12.81	2.20613e+06	2791935	2.699e+06	1.31815e+06	1.29789e+06	1.41061e+06	3.53991e+06	4.42575e+06	4.49283e+06		Peak Found	High	High	Peak Found	Peak Found	Peak Found	High	High	High	High	0.0007442	0.00784	10
	FALSE	High	[K].FNFSKPK.[G]		0.0354001	0.00252407	1	1	2	Q09666	Q09666 [5717-5723]		0	867.472																						No Quan Values	n/a	n/a	n/a	High	n/a	n/a	n/a	n/a	High	High	0.0008325	0.009397	4
	FALSE	High	[K].FSMPGFK.[AG]		0.0113467	0.000981468	1	1	19	Q09666	Q09666 [885-891]; [1262-1268]; [1390-1396]; [1518-1524]; [1720-1726]; [2056-2062]; [2251-2257]; [2518-2524]; [2646-2652]; [2902-2908]; [3030-3036]; [3610-3616]; [3812-3818]; [4068-4074]; [4196-4202]; [4324-4330]; [4660-4666]; [4788-4794]		0	813.396	1.509	2.694	0.587315	0.0337225	7.62	11.59	95.3	53.5	151.1	7.49	9.04	8.29	4.83962e+07	4.26044e+07	4.26377e+07	2.72183e+07	2.39307e+07	2.29565e+07	6.75963e+07	7.30318e+07	6.1845e+07		High	High	High	High	High	High	High	High	High	High	0.0005167	0.004427	42
	FALSE	High	[K].FSMPGFK.[AG]	1xOxidation [M3]	0.0259925	0.0020167	1	1	4	Q09666	Q09666 [885-891]; [1262-1268]; [1390-1396]; [1518-1524]; [1720-1726]; [2056-2062]; [2251-2257]; [2518-2524]; [2646-2652]; [2902-2908]; [3030-3036]; [3610-3616]; [3812-3818]; [4068-4074]; [4196-4202]; [4324-4330]; [4660-4666]; [4788-4794]		0	829.391	1.534	2.962	0.660562	0.0105992	12.97	24.91	95.7	45.8	158.4	5.07	15.4	11.14	6.11946e+06	6.6547e+06	6.08662e+06	3.70223e+06	2.92758e+06	2.81077e+06	1.01268e+07	8.32438e+06	1.02067e+07		Peak Found	High	Peak Found	Peak Found	Peak Found	Peak Found	Medium	High	High	High	0.0006895	0.007054	10
	FALSE	High	[K].FSMPGFKGEGPEVDMNLPK.[A]		6.301e-06	1.39072e-05	1	1	1	Q09666	Q09666 [1518-1536]		1	2079.99	2.337	100	0.170132	1.9741e-16	28.61		87.7		212.3	27.09		8.08	589153	399702					1.0471e+06	1.17499e+06	1.22794e+06		Peak Found	Peak Found	n/a	n/a	n/a	n/a	Peak Found	Peak Found	High	High	1.591e-05	1.439e-06	20
	FALSE	High	[K].FSMPGFKGEGPEVDVK.[L]		0.000199887	3.9613e-05	1	1	4	Q09666	Q09666 [1390-1405]		1	1723.84	1.585	2.499	0.760545	0.368689	7.07	17.58	91.4	60.1	148.5	9.64	11.97	9.61	651714	774656	666112	438175	386461	491529	1.22821e+06	1.02039e+06	1.08259e+06		Peak Found	High	High	Peak Found	Peak Found	Peak Found	High	High	Peak Found	High	1.591e-05	5.535e-05	12
	FALSE	High	[K].FSMPSLK.[G]		0.005693	0.000450352	1	1	13	Q09666	Q09666 [1006-1012]; [1134-1140]		0	809.423	1.608	1.722	0.570767	0.501172	3.5	6.32	84	78.3	137.6	2.81	4.78	3.27	4.85882e+06	5.06104e+06	4.7977e+06	4.53116e+06	4.42862e+06	4.85014e+06	7.96062e+06	7.62722e+06	8.13652e+06		High	High	High	High	High	High	High	High	High	High	0.0001979	0.002346	18
	FALSE	High	[K].FSMPSLKGEGPEFDVNLSK.[A]		1.66918e-05	1.39072e-05	1	1	1	Q09666	Q09666 [1006-1024]		1	2082.02	2.615	7.953	0.381141	0.25506	24.71	115.09	76.1	25	198.9	44.69	115.61	8.33	222202	259242	489097	26644.1	380992	85236.7	619713	732404	677870		Peak Found	Peak Found	Peak Found	Peak Found	Peak Found	Peak Found	Peak Found	High	Peak Found	High	1.591e-05	3.989e-06	6
	FALSE	High	[K].FSMPSLKGEGPEVDVNLPK.[A]		1.73726e-06	1.39072e-05	1	1	2	Q09666	Q09666 [1134-1152]		1	2044.04																						No Quan Values	n/a	n/a	n/a	n/a	n/a	n/a	High	n/a	High	High	1.591e-05	3.71e-07	27
	FALSE	High	[K].FSVPGFK.[A]		0.00611217	0.000509944	1	1	9	Q09666	Q09666 [757-763]		0	781.424	1.7	2.923	0.401139	0.0542417	5.71	4.96	91.4	53.2	155.4	1.84	2.86	4.29	3.08723e+06	2.98345e+06	3.00054e+06	1.80579e+06	1.74544e+06	1.70618e+06	5.10233e+06	4.86266e+06	5.29897e+06		High	High	High	High	High	High	High	High	High	High	0.0002679	0.002602	44
	FALSE	High	[K].FSVSGAK.[G]		0.0490772	0.00324285	1	1	3	Q09666	Q09666 [439-445]		0	695.372	100	3.677	1.93928e-16	0.00201684		9.26		64.1	235.9		12.3	3.93				1.86458e+06	2.21308e+06	1.75492e+06	7.07465e+06	6.54073e+06	6.85686e+06		n/a	High	n/a	Peak Found	High	Peak Found	Peak Found	Peak Found	High	High	0.001384	0.01422	19
	FALSE	High	[K].FSVSGLK.[A]		0.0225015	0.00166329	1	1	9	Q09666	Q09666 [3482-3488]		0	737.419	1.6	2.264	0.584107	0.155281	2.34	2.3	90.3	64.3	145.5	5.02	4.38	1	3.59396e+06	3.56509e+06	3.89902e+06	2.55853e+06	2.5676e+06	2.37349e+06	5.70325e+06	5.79325e+06	5.81085e+06		High	High	High	High	High	High	High	High	High	High	0.0007785	0.007835	28
	FALSE	High	[K].GAKPQGHIGVDASAPQIGGSITGPSVEVQAPDIDVQGPGSK.[L]		1.01137e-15	1.39072e-05	1	1	9	Q09666	Q09666 [388-428]		0	3921.99	1.519	2.69	0.692669	0.058842	5.45	10.67	96.5	56.8	146.7	2.91	9.25	5.94	5.4126e+06	5.30792e+06	5.61897e+06	2.76609e+06	3.18361e+06	3.31275e+06	7.94708e+06	8.22233e+06	8.911e+06		High	High	High	High	High	High	High	High	High	High	1.591e-05	6.305e-16	61
	FALSE	High	[K].GDFDVSVPK.[V]		0.0449488	0.00302538	1	1	2	Q09666	Q09666 [4865-4873]		0	963.478	1.422	12.206	0.876897	4.16112e-07	8.37	8.37	118.2	13.8	168	3.41		12.69	1.33705e+06	1.30305e+06	1.39369e+06			155724	2.27454e+06	1.79354e+06	1.90084e+06		High	High	Peak Found	n/a	n/a	Peak Found	Peak Found	Peak Found	Peak Found	High	0.001325	0.01324	3
	FALSE	High	[K].GDLDASVPSMK.[V]		0.00153418	0.000226262	1	1	4	Q09666	Q09666 [5313-5323]		0	1119.54	1.273	2.664	0.930851	0.109796	1.08	16.68	110.7	47.8	141.5	0.47	10.79	7.73	2.91356e+06	2.93469e+06	2.90917e+06	1.48417e+06	1.22135e+06	1.25727e+06	3.73642e+06	3.72546e+06	3.25308e+06		Peak Found	Peak Found	High	Peak Found	Peak Found	Peak Found	Peak Found	High	High	High	5.466e-05	0.0005059	6
	FALSE	High	[K].GDLDIAGPNLEGDFK.[G]		9.87448e-05	1.39072e-05	1	1	1	Q09666	Q09666 [3431-3445]		0	1560.75	1.252	6.156	0.953169	0.124149	12.96	27.46	122.2	24.7	153.1	17.62	26.33	4.12	505276	657448	720397	160254		109950	784246	851465	823447		High	Peak Found	Peak Found	Peak Found	n/a	Peak Found	Peak Found	Peak Found	Peak Found	High	1.658e-05	1.901e-05	3
	FALSE	High	[K].GDINIEGPSMNIEGPDLNVEGPEGGLKGPK.[F]		1.07276e-14	1.39072e-05	1	1	8	Q09666	Q09666 [3501-3530]		1	3033.48	1.42	2.682	0.882853	0.10927	11.31	11.31	101.7	53.9	144.4	6.79	7.17	11.52	1.70886e+06	1.86681e+06	1.63607e+06	868893	997302	904866	2.24171e+06	2.80452e+06	2.42685e+06		High	High	High	Peak Found	High	High	High	High	High	High	1.658e-05	6.305e-16	75
	FALSE	High	[K].GDISISGPK.[V]		0.00825494	0.000723445	1	1	5	Q09666	Q09666 [655-663]		0	873.468	1.388	2.906	0.838713	0.0162338	5.58	6.85	105.6	49.8	144.6	5.64	9.42	3.43	5.80236e+06	6.44676e+06	6.3613e+06	3.42366e+06	2.99766e+06	2.86535e+06	8.9483e+06	8.35725e+06	8.71148e+06		Peak Found	Peak Found	High	High	Peak Found	Peak Found	High	High	High	High	0.0003091	0.002532	8
	FALSE	High	[K].GDMDVSLPK.[V]		0.00870182	0.000761153	1	1	6	Q09666	Q09666 [3107-3115]; [3889-3897]		0	961.466	1.446	2.78	0.858793	0.110402	2.61	3.02	100.5	52.8	146.8	3.1	5.21	4.35	1.02318e+06	1073596	1.08506e+06	575715	520900	564005	1.5682e+06	1.453e+06	1.5685e+06		High	High	High	Peak Found	Peak Found	Peak Found	High	High	High	High	0.0003279	0.002652	16
	FALSE	High	[K].GDMDVSVPK.[V]		0.011732	0.00103722	1	1	2	Q09666	Q09666 [1669-1677]; [2005-2013]; [2200-2208]		0	947.45																						No Quan Values	n/a	n/a	n/a	n/a	n/a	n/a	High	High	n/a	High	0.0003655	0.003456	15
	FALSE	High	[K].GDVDISLPK.[VL]		0.00899388	0.000778109	1	1	1	Q09666	Q09666 [2979-2987]; [3559-3567]		0	943.509																						No Quan Values	n/a	n/a	High	n/a	n/a	n/a	n/a	n/a	n/a	High	0.0003126	0.003623	7
	FALSE	High	[K].GDVDVSLPK.[LVM]		0.00348871	0.000357118	1	1	9	Q09666	Q09666 [2133-2141]; [2595-2603]; [2723-2731]; [3761-3769]; [4017-4025]; [4145-4153]; [4273-4281]; [4401-4409]; [4475-4483]		0	929.494	1.393	2.742	0.877094	0.051902	9.3	12.88	103.4	52.5	144.1	4.42		9.38	5.24182e+06	5.58018e+06		2.74783e+06			8.30034e+06	6.8808e+06	7.5357e+06		Medium	High	High	Peak Found	n/a	High	High	High	High	High	0.0001732	0.001158	34
	FALSE	High	[K].GDVDVSVPEVEGK.[L]		0.00115257	0.000181962	1	1	2	Q09666	Q09666 [2469-2481]		0	1329.65																						No Quan Values	n/a	n/a	High	n/a	n/a	n/a	n/a	n/a	High	High	5.466e-05	0.0003724	15
	FALSE	High	[K].GDVVVSLPK.[V]		0.00441339	0.000392601	1	1	5	Q09666	Q09666 [3687-3695]		0	913.535																						No Quan Values	High	High	n/a	n/a	n/a	n/a	High	High	High	High	0.000225	0.001798	21
	FALSE	High	[K].GEETGIDVTLPTGEVTVPGVSGDVSLPEIATGGLEGK.[M]		1.31267e-12	1.39072e-05	1	1	3	Q09666	Q09666 [446-482]		0	3580.81	1.618	3.191	0.648489	0.0538253	12.85	5.72	96	48.7	155.3	8.79	9.11	1.35	1.85182e+06	2.02756e+06	1.70086e+06	939196	976907	817985	3.06628e+06	2.99661e+06	2.99435e+06		Peak Found	High	High	Peak Found	Peak Found	High	Peak Found	Peak Found	Peak Found	High	1.658e-05	7.938e-15	77
	FALSE	High	[K].GEGPDVDVNLPK.[A]		4.41223e-05	1.39072e-05	1	1	8	Q09666	Q09666 [2781-2792]; [3037-3048]; [3819-3830]; [4203-4214]; [4667-4678]		0	1239.62	1.536	2.935	0.524761	0.00716846	3.31	14.54	98	51.3	150.6	0.73	12.22	4.3	2.88804e+07	28999634	2.92926e+07	1.72064e+07	1.518e+07	1.34755e+07	4.45528e+07	4.55462e+07	4.18905e+07		High	High	Peak Found	High	High	High	High	High	High	High	1.658e-05	7.229e-06	67
	FALSE	High	[K].GEGPDVDVSLPK.[A]		0.00015942	1.39072e-05	1	1	6	Q09666	Q09666 [4795-4806]		0	1212.61	1.433	2.727	0.835852	0.0392698	2.02	6.55	101.5	53.2	145.2	2.74	5.71	2.92	5.47374e+06	5.26567e+06	5.19386e+06	3.02241e+06	2.76159e+06	2.72586e+06	7.86403e+06	7.44294e+06	7.53152e+06		High	Peak Found	High	Peak Found	Peak Found	High	High	High	High	High	1.658e-05	3.775e-05	25
	FALSE	High	[K].GEGPDVDVTLPK.[A]		7.45405e-05	1.39072e-05	1	1	8	Q09666	Q09666 [4331-4342]		0	1226.63	1.632	2.801	0.552822	0.0487655	5.39	9.52	93.7	53.3	153	6.73	8.84	5.47	4.36315e+06	4.79936e+06	4.98029e+06		2.56123e+06	2.90273e+06	7.83245e+06	8.05696e+06	7.24122e+06		High	High	High	High	High	High	High	High	Peak Found	High	1.658e-05	1.672e-05	44
	FALSE	High	[K].GEGPDVHMTLPK.[G]		5.90121e-07	1.39072e-05	1	1	5	Q09666	Q09666 [643-654]		0	1280.63	1.348	2.41	0.895013	0.114312	3.7	8.05	102.6	59.1	138.3	0.68	7.42	4.83	3.8391e+06	3891760	3.86369e+06	2.22461e+06	2.31104e+06	1.99827e+06	5.56966e+06	5.20707e+06	5.07729e+06		High	Peak Found	Peak Found	High	Peak Found	Peak Found	High	High	High	High	1.591e-05	1.192e-07	17
	FALSE	High	[K].GEGPEFDVNLSK.[A]		6.45551e-05	1.39072e-05	1	1	8	Q09666	Q09666 [1013-1024]		0	1291.62	1.503	2.448	0.734418	0.069374	5.32	3.9	96.1	59.4	144.5	5.33	3.05	2.77	6.70857e+06	6.2975e+06	6.03816e+06	3.88809e+06	3.97268e+06	3.73994e+06	9.72325e+06	9.1996e+06	9.46725e+06		High	High	High	High	High	Peak Found	High	High	High	High	1.83e-05	3.027e-05	45
	FALSE	High	[K].GEGPEVDMNLPK.[A]		0.000113279	1.39072e-05	1	1	8	Q09666	Q09666 [1525-1536]		0	1285.61	1.677	2.989	0.463356	0.0143865	3.1	4.38	92.4	51.2	156.4	6.82	5.82	1.5	4.80209e+06	4301535	4.25361e+06	2.38577e+06	2.63452e+06	2.38596e+06	7.28151e+06	7.34319e+06	7.13215e+06		High	High	High	High	High	Peak Found	High	High	High	High	1.658e-05	2.246e-05	16
	FALSE	High	[K].GEGPEVDMNLPK.[A]	1xOxidation [M8]	0.00417169	0.000376757	1	1	1	Q09666	Q09666 [1525-1536]		0	1301.6																						No Quan Values	n/a	n/a	n/a	n/a	n/a	n/a	n/a	n/a	High	High	0.0001912	0.00137	12
	FALSE	High	[K].GEGPEVDVNLPK.[A]		4.06953e-05	1.39072e-05	1	1	6	Q09666	Q09666 [1141-1152]; [2258-2269]; [3165-3176]; [3947-3958]; [4075-4086]		0	1253.64	1.655	2.874	0.264338	0.017426	3.19	3.32	92.9	53.5	153.7	3.18	7.03	1.79	2.09567e+07	21972640	2.2279e+07	1.26486e+07	1.23715e+07	1.40784e+07	3.63494e+07	3.5578e+07	3.68685e+07		High	Peak Found	High	Peak Found	Peak Found	Peak Found	High	High	High	High	1.658e-05	6.573e-06	63
	FALSE	High	[K].GEGPEVDVTLPK.[A]		0.000120624	1.39072e-05	1	1	6	Q09666	Q09666 [3617-3628]		0	1240.64	1.736	3.41	0.341425	0.00983466	5.34	3.69	92.4	47.1	160.5	0.34	2.02	4.05	4.36949e+06	4357453	4.38706e+06	2.28155e+06	2.19258e+06	2.22478e+06	7.92756e+06	7.31234e+06	7.5856e+06		High	High	Peak Found	High	High	High	Peak Found	Peak Found	High	High	1.658e-05	2.421e-05	40
	FALSE	High	[K].GEIDASVPELEGDLR.[G]		2.59301e-06	1.39072e-05	1	1	2	Q09666	Q09666 [1797-1811]		0	1599.79	0.947	0.984	0.993224	0.999999	7.18	3.68	102.6	100.2	97.2	5.54	2.48	3.73	2.49395e+06	2.64513e+06	2.3683e+06	2.43517e+06	2.34628e+06	2.46015e+06	2.3085e+06	2.36192e+06	2.4822e+06		Peak Found	Peak Found	Peak Found	Peak Found	Peak Found	Peak Found	High	Peak Found	High	High	1.591e-05	5.654e-07	26
	FALSE	High	[K].GEVDVSLANVEGDLK.[G]		1.09826e-06	1.39072e-05	1	1	4	Q09666	Q09666 [3235-3249]		0	1544.78	1.414	100	0.84723	1.9741e-16	4.8		124.3		175.7	6.7		2	1.12623e+06	1.24236e+06	1.28361e+06				1.70029e+06	1.76339e+06	1.75716e+06		High	Peak Found	Peak Found	n/a	n/a	n/a	High	High	High	High	1.591e-05	2.29e-07	34
	FALSE	High	[K].GEYDVTMPK.[V]		0.0151485	0.00122775	1	1	1	Q09666	Q09666 [834-842]		0	1039.48																						No Quan Values	n/a	High	n/a	n/a	n/a	n/a	n/a	n/a	n/a	High	0.0005438	0.005709	4
	FALSE	High	[K].GGKPGLTIQAPQLEVSVPSANIEGLEGK.[L]		4.15282e-11	1.39072e-05	1	1	3	Q09666	Q09666 [342-369]		0	2789.5																						No Quan Values	High	n/a	High	n/a	n/a	n/a	High	n/a	n/a	High	1.658e-05	4.86e-13	40
	FALSE	High	[K].GGQIGLQAPGLSVSGPQGHLESGSGK.[V]		9.86528e-16	1.39072e-05	1	1	4	Q09666	Q09666 [5630-5655]		0	2418.24	1.412	100	0.812776	1.9741e-16	10.43		121.1		178.9	4.3		8.09	3.38594e+06	3131349	3.16342e+06				4.78058e+06	4.09961e+06	4.67077e+06		High	High	Peak Found	n/a	n/a	n/a	High	Peak Found	High	High	1.591e-05	6.305e-16	70
	FALSE	High	[R].GGVQVPAVDISSSLGGR.[A]		4.41223e-05	1.39072e-05	1	1	7	Q09666	Q09666 [271-287]		0	1598.85	1.478	4.262	0.734418	0.000646835	4.62	15.47	104.4	37.2	158.4	4.22	20.35	6.37	2.98457e+06	3245995	3.14795e+06	806920	1.21346e+06	1.121e+06	4.27866e+06	4.77726e+06	4.79796e+06		High	High	High	Peak Found	High	High	High	High	Peak Found	High	1.658e-05	7.23e-06	10
	FALSE	High	[K].GGVTGSPEASISGSK.[G]		6.72092e-05	1.39072e-05	1	1	1	Q09666	Q09666 [5726-5740]		0	1333.66	1.434	3.184	0.886294	0.0314741	9.97	19.61	104	46.8	149.1	8.62	59.52	6.48	1.18223e+06	1303122	1.40546e+06	151617	676432	586950	1.99422e+06	1.75176e+06	1.86855e+06		High	Peak Found	Peak Found	Peak Found	Peak Found	Peak Found	Peak Found	Peak Found	Peak Found	High	1.658e-05	1.199e-05	53
	FALSE	High	[K].GKGGVTGSPEASISGSK.[G]		4.57734e-09	1.39072e-05	1	1	5	Q09666	Q09666 [5724-5740]		1	1518.78	16.63	2.519	0.0969264	0.812718	2.33	30.14	12.4	81.7	205.9		26.52	10.13			35839.7	301669	236612	175474	596021	501416	605394		n/a	High	High	Peak Found	Peak Found	High	High	Peak Found	High	High	1.591e-05	7.227e-10	75
	FALSE	High	[K].GKKPDIDITGPK.[V]		2.71498e-05	1.39072e-05	1	1	6	Q09666	Q09666 [3373-3384]		1	1268.72	0.015	100	1.93928e-16	1.9741e-16	10.07		295.9		4.1	7.03		9.16	5.03443e+06	5.65649e+06	5.7378e+06				83528.3	73361.8			High	High	High	n/a	n/a	n/a	High	High	n/a	High	1.658e-05	4.057e-06	58
	FALSE	High	[K].GPAFNMASPESDFGINLK.[G]		1.11421e-10	1.39072e-05	1	1	5	Q09666	Q09666 [5545-5562]		0	1894.9	1.321	2.815	0.900443	0.0327283	4.26	10.61	107.3	50.5	142.2	1.77	10.92	3.98	3.81265e+06	3.84574e+06	3.71628e+06	1.79422e+06	2.06736e+06	1.67436e+06	4.72592e+06	5.0814e+06	5.05147e+06		Peak Found	Peak Found	High	High	Peak Found	Peak Found	High	High	High	High	1.658e-05	1.568e-12	86
	FALSE	High	[K].GPALDIK.[G]		0.17319	0.00878511	1	1	6	Q09666	Q09666 [3250-3256]		0	713.419	1.266	0.898	0.938265	0.999999	5.59	11.18	81.6	115.1	103.3	3.55	7.91	5.65	9.44876e+06	9098145	9.76771e+06	1.43269e+07	1.33219e+07	1.22254e+07	1.10819e+07	1.19599e+07	1.23912e+07		High	High	High	Peak Found	Peak Found	High	High	Peak Found	High	High	0.002969	0.04797	15
	FALSE	High	[HQR].GPDWHLK.[M]		0.0249429	0.00187393	1	1	4	Q09666	Q09666 [742-748]; [870-876]; [1247-1253]; [1375-1381]; [1503-1509]; [2041-2047]; [2236-2242]; [2631-2637]; [2759-2765]; [2887-2893]; [3015-3021]; [3143-3149]; [3595-3601]; [3797-3803]; [3925-3931]; [4053-4059]; [4181-4187]; [4309-4315]; [4645-4651]; [4773-4779]		0	852.436	2.693	1.905	0.0268278	0.561369	34.7	14.58	57.3	88.5	154.2	82	15.4	6.23	33419.6	529512	691309	622495	830193	817867	1.42583e+06	1.41851e+06	1.58131e+06		High	High	High	Peak Found	Peak Found	Peak Found	Peak Found	Peak Found	High	High	0.0006726	0.006791	4
	FALSE	High	[K].GPEVDIEGPEGK.[L]		0.000264756	3.9613e-05	1	1	3	Q09666	Q09666 [4490-4501]		0	1226.59																						No Quan Values	n/a	High	n/a	n/a	n/a	n/a	n/a	High	High	High	1.658e-05	6.39e-05	19
	FALSE	High	[K].GPEVDIK.[G]		0.1408	0.00745374	1	1	8	Q09666	Q09666 [2610-2616]; [2738-2744]; [2866-2872]; [3574-3580]; [3702-3708]; [3776-3782]; [4160-4166]; [4288-4294]; [4880-4886]		0	757.409	1.45	38.635	0.82171	1.9741e-16	6.51	16.14	121.7	4.6	173.7	5.42	15.77	3.96	2.51703e+06	2.37172e+06	2.64342e+06	85668		107169	3.57433e+06	3.591e+06	3.83395e+06		High	Peak Found	Peak Found	Peak Found	n/a	Peak Found	High	High	Peak Found	High	0.002407	0.03848	21
	FALSE	High	[K].GPEVDIKGPK.[V]		0.00237162	0.000302294	1	1	12	Q09666	Q09666 [2610-2619]; [2738-2747]; [2866-2875]; [3574-3583]; [3702-3711]; [3776-3785]; [4160-4169]; [4288-4297]		1	1039.58	1.273	2.204	0.951866	0.305736	13.52	0.06	105.3	60.8	134	14.71		4.94	1.16785e+06	1.42765e+06	1.57089e+06	824456			1.66605e+06	1.8168e+06	1.81752e+06		High	High	High	High	n/a	n/a	High	Peak Found	High	High	8.892e-05	0.0009226	19
	FALSE	Medium	[K].GPEVDIR.[GD]		0.259471	0.012475	1	1	2	Q09666	Q09666 [2994-3000]; [4624-4630]		0	785.415	1.301	3.269	0.906543	0.0150528	11.42	5.95	111.2	44	144.8	10.69	6.51	5.81	5.81753e+06	5.31157e+06	6.56468e+06	2.22679e+06	2.52091e+06	2.30064e+06	7.27933e+06	8.15447e+06	7.57146e+06		Peak Found	Peak Found	High	Peak Found	Peak Found	Peak Found	Peak Found	Peak Found	Medium	High	0.004319	0.07297	30
	FALSE	High	[K].GPEVDIRDPK.[V]		0.0164328	0.00135414	1	1	1	Q09666	Q09666 [4624-4633]		1	1125.59																						No Quan Values	High	n/a	n/a	n/a	n/a	n/a	n/a	n/a	n/a	High	0.0006233	0.006108	3
	FALSE	High	[K].GPEVDVSGPK.[L]		0.00163091	0.000246771	1	1	4	Q09666	Q09666 [3331-3340]		0	984.5	2.567	94.551	0.0109734	1.9741e-16	6.19	6.19	83.5	2.3	214.3	4.47		5.52	3.65656e+06	3.88594e+06	3.56426e+06		99254.9		1.00272e+07	9.38463e+06	8.9927e+06		Peak Found	Peak Found	Peak Found	Peak Found	Peak Found	High	High	High	High	High	6.733e-05	0.0005398	43
	FALSE	High	[K].GPFVEAEVPDVDLECPDAK.[L]	1xPropionamide [C15]	5.95202e-11	1.39072e-05	1	1	4	Q09666	Q09666 [1819-1837]		0	2100.98	1.188	2.058	0.982657	0.215245	6.82	8.39	108.9	62.8	128.3	3.06	11.48	5.06	3.18816e+06	3.20228e+06	3.02941e+06	1.54422e+06	1.8399e+06	1.93439e+06	3.59991e+06	3.75508e+06	3.98042e+06		High	Peak Found	High	Peak Found	Peak Found	Peak Found	High	High	Peak Found	High	1.591e-05	7.539e-12	50
	FALSE	High	[K].GPGVDLPSVNLSMPK.[V]		9.02834e-09	1.39072e-05	1	1	7	Q09666	Q09666 [5282-5296]		0	1510.79	1.321	1.808	0.928973	0.599978	31.67	26.09	100.5	71	128.5	13.52	1.1	40.29	1.65183e+06	2140024	2.071e+06	1.45248e+06	1.47535e+06		2.1814e+06	4.56131e+06	2.6474e+06		High	High	High	Peak Found	Peak Found	High	High	High	High	High	1.658e-05	2.927e-10	54
	FALSE	High	[K].GPGVDVNLK.[G]		0.00241324	0.000302294	1	1	8	Q09666	Q09666 [5435-5443]		0	898.499	1.717	3.383	0.340592	0.00855157	7.52	12.62	91.6	44.6	163.8	2.71	5.53	6.99	5.00206e+06	4.95672e+06	5.21328e+06	2.38732e+06	2.64665e+06	2.43661e+06	8.95295e+06	7.90726e+06	8.94428e+06		High	Peak Found	High	High	Peak Found	Medium	High	High	High	High	0.0001161	0.0008063	32
	FALSE	High	[K].GPHVDVSGPDIDIEGPEGK.[L]		3.28045e-10	1.39072e-05	1	1	4	Q09666	Q09666 [2417-2435]		0	1917.92	1.72	2.136	0.40711	0.161206	3.18	8.84	86.6	67.1	146.3	4.77	8.25	4.36	4.34258e+06	4.73182e+06	4.71108e+06	3.8709e+06	3.44421e+06		8.1374e+06	7.96296e+06	7.47559e+06		Peak Found	High	High	Peak Found	Peak Found	n/a	High	Peak Found	High	High	1.658e-05	5.683e-12	58
	FALSE	High	[K].GPQITGPSLEGDLGLK.[G]		2.32225e-06	1.39072e-05	1	1	2	Q09666	Q09666 [372-387]		0	1581.85	2.676	7.622	0.0610325	0.00130049	27.12	99.7	81.8	27	191.2	79.09	86	14.06	522219	488264	30716.2	79435.9	325987		1.14159e+06	1.0766e+06	1.3972e+06		Peak Found	High	Peak Found	Peak Found	Peak Found	n/a	Peak Found	Peak Found	High	High	1.591e-05	5.022e-07	48
	FALSE	Medium	[K].GPQVALK.[G]		0.728108	0.0444497	1	1	4	Q09666	Q09666 [531-537]		0	712.435	0.01		1.93928e-16				300			10.02			926715	858688	757866								Medium	Medium	Medium	Peak Found	Peak Found	Peak Found	Medium	Peak Found	Peak Found	Medium	0.01466	0.3688	31
	FALSE	High	[RK].GPQVDVK.[G]		0.164778	0.00838291	2	2	3	Q09666; Q8IVF2	Q09666 [1812-1818]; Q8IVF2 [1098-1104]; [4233-4239]; [4563-4569]		0	742.409	0.973	48.011	0.996853	1.9741e-16	11.71	3.05	150.5	3.1	146.5	10.3	1.89	3.41	1.77264e+06	2.17957e+06	2.01998e+06	41506.5		40410.4	2.04547e+06	1.91169e+06	1.96628e+06	Shared	High	High	Peak Found	Peak Found	n/a	Peak Found	High	Peak Found	Peak Found	High	0.002957	0.04438	7
	FALSE	High	[K].GPQVSSALNLDTSK.[F]		1.49942e-07	1.39072e-05	1	1	14	Q09666	Q09666 [5599-5612]		0	1416.73	1.616	2.664	0.618479	0.0506272	11.41	5.35	92.9	57	150.1	8.43	5.98	4.86	3.20031e+06	2.70636e+06	2.91461e+06	1.9206e+06	1.70634e+06	1.78991e+06	5.11596e+06	4.7091e+06	4.70735e+06		High	High	High	High	High	High	High	High	High	High	1.658e-05	2.637e-08	66
	FALSE	High	[K].GPSLDIDTPDVNIEGPEGK.[L]		2.03791e-10	1.39072e-05	1	1	8	Q09666	Q09666 [4423-4441]		0	1952.94	1.584	3.117	0.656084	0.0157104	4.66	8.98	97	49.3	153.7	5.29	7.1	1.22	3.39476e+06	3.29131e+06	3.64533e+06	1.6157e+06	1.72496e+06	1.86131e+06	5.37685e+06	5.31941e+06	5.4504e+06		High	High	Peak Found	High	High	High	High	High	High	High	1.658e-05	1.47e-11	71
	FALSE	High	[R].GPSLQGDLAVSGDIK.[C]		1.96981e-07	1.39072e-05	1	1	2	Q09666	Q09666 [5367-5381]		0	1456.76	1.774	10.527	0.608773	1.30129e-05	51.67	52.08	101.7	17.9	180.4	8.38	48.81	47.19	824446	844102	719910	208463	101487		1.4625e+06	952803	2.46055e+06		Peak Found	High	Peak Found	Peak Found	Peak Found	n/a	High	Peak Found	Peak Found	High	1.591e-05	3.765e-08	68
	FALSE	High	[K].GPTVGGGLPGIGVQGLEGNLQMPGIK.[S]		8.69992e-10	1.39072e-05	1	1	4	Q09666	Q09666 [5473-5498]		0	2446.31	1.361	4.242	0.909714	0.0147919	20.53	29.19	108.3	33.9	157.8	13.71	23.3	15.55	907122	817263	1.06911e+06	284019	250680	388103	1.32215e+06	1.06337e+06	1.45473e+06		Peak Found	High	High	Peak Found	Peak Found	Peak Found	High	Peak Found	High	High	1.591e-05	1.262e-10	77
	FALSE	High	[K].GSEVGFHGAAPDISVK.[G]		1.7037e-07	1.39072e-05	1	1	8	Q09666	Q09666 [5529-5544]		0	1570.79	1.476	2.345	0.731907	0.105157	11.29	6.76	96.6	59.5	143.9	8.89	5.63	5.16	7.26869e+06	6.09586e+06	6.56271e+06	4.29349e+06	4.04294e+06	3.83734e+06	9.78e+06	9.91387e+06	8.99924e+06		High	High	High	Peak Found	High	High	High	Peak Found	High	High	1.658e-05	9.656e-09	29
	FALSE	High	[K].GSLGATGEIK.[G]		0.00172458	0.000246771	1	1	4	Q09666	Q09666 [5463-5472]		0	932.505	1.358	100	0.853684	1.9741e-16	4.88		127.2		172.8	2.24		8.65		5.22758e+06	5.0645e+06				6.98832e+06	6.10817e+06	7.21737e+06		High	Peak Found	High	n/a	n/a	n/a	Peak Found	High	High	High	6.588e-05	0.0006323	36
	FALSE	High	[R].HELTEISNVDVETQSGK.[T]		3.08008e-07	1.39072e-05	1	1	2	Q09666	Q09666 [187-203]		0	1885.91																						No Quan Values	High	n/a	n/a	n/a	n/a	n/a	High	n/a	n/a	High	1.591e-05	6.02e-08	40
	FALSE	High	[K].KPDIDITGPK.[V]		4.48931e-05	1.39072e-05	1	1	4	Q09666	Q09666 [3375-3384]		0	1083.6	1.306	5.529	0.945798	0.209423	10.12	63.67	118	27.9	154.1	9	50.6	3.91	563780	672570	602274	89997.5	249335	142256	803287	744192	786525		Peak Found	Peak Found	High	Peak Found	Peak Found	Peak Found	High	High	High	High	1.591e-05	1.136e-05	39
	FALSE	High	[K].KQGFDLNVPGGEIDASLKAPDVDVNIAGPDAALK.[V]		9.9312e-05	1.39072e-05	1	1	1	Q09666	Q09666 [5039-5072]		2	3434.78																						No Quan Values	n/a	n/a	n/a	n/a	n/a	n/a	n/a	n/a	High	High	1.591e-05	2.621e-05	16
	FALSE	High	[R].LDFEGPDAK.[L]		0.00100561	0.000162373	1	1	8	Q09666	Q09666 [4890-4898]		0	991.473	1.443	2.78	0.760545	0.0320316	3.67	10.94	101.3	52.6	146.2	3.26	8.42	0.96	5.06612e+06	4.94073e+06	4.74802e+06	2.56539e+06	2.33928e+06	2.76983e+06	7.18997e+06	7.05414e+06	7.13175e+06		Peak Found	High	High	Peak Found	High	High	High	High	High	High	4.111e-05	0.0003264	18
	FALSE	High	[K].IDVDAPDIDIHGPDAK.[L]		1.1926e-05	1.39072e-05	1	1	5	Q09666	Q09666 [3260-3275]		0	1690.83	1.473	2.765	0.69122	0.0265556	2.97	8.46	98.8	55.8	145.5	1.07	5.79	4.23	8.42515e+06	8317930	8.24786e+06	4.6989e+06	4.70647e+06	4.24669e+06	1.22509e+07	1.30133e+07	1.20052e+07		High	High	Peak Found	Peak Found	Peak Found	Peak Found	High	High	High	High	1.591e-05	2.808e-06	30
	FALSE	High	[K].IDVTAPDVSIEEPEGK.[L]		5.5762e-09	1.39072e-05	1	1	9	Q09666	Q09666 [785-800]		0	1698.84	1.584	2.78	0.640713	0.0164569	6.25	5.87	95.7	53.4	150.9	5.37	5.74	2.92	6.6944e+06	6.13982e+06	6.79132e+06	3.65391e+06	3.73331e+06	4.06692e+06	1.01563e+07	1.07565e+07	1.05587e+07		High	High	Peak Found	High	High	High	High	High	High	High	1.591e-05	8.913e-10	86
	FALSE	High	[K].LEGDLTGPSVDVEVPDVELECPDAK.[L]	1xPropionamide [C21]	7.94582e-09	1.39072e-05	1	1	3	Q09666	Q09666 [2142-2166]		0	2697.28																						No Quan Values	High	n/a	High	n/a	n/a	n/a	n/a	High	n/a	High	1.658e-05	5.83e-10	36
	FALSE	High	[K].LEGDLTGPSVGVEVPDVELECPDAK.[L]	1xPropionamide [C21]	4.56949e-15	1.39072e-05	1	1	9	Q09666	Q09666 [1880-1904]; [1947-1971]		0	2639.28	1.423	2.72	0.782849	0.0480646	3.08	3.9	101.8	53.3	144.9	1	4.27	2.85	4.94518e+06	4.8786e+06	4.97509e+06	2.44217e+06	2.65646e+06	2.5865e+06	7.18228e+06	7.03603e+06	6.78712e+06		High	High	High	High	High	High	High	High	High	High	1.591e-05	1.136e-15	105
	FALSE	High	[K].LEGELQAPDLELSLPAIHVEGLDIK.[A]		4.70812e-12	1.39072e-05	1	1	6	Q09666	Q09666 [5113-5137]		0	2699.45	1.631	2.441	0.401985	0.0621804	6.11	12.7	89.7	64.2	146.2	6.71	9.75	5.46	6.89669e+06	6311299	6.05639e+06	3.83605e+06	4.51499e+06	4.60787e+06	1.02857e+07	1.1249e+07	1.02133e+07		High	High	High	Peak Found	Peak Found	Peak Found	High	High	High	High	1.591e-05	5.242e-13	47
	FALSE	High	[K].IEGEMQVPDVDIR.[G]		9.77874e-07	1.39072e-05	1	1	2	Q09666	Q09666 [1092-1104]		0	1500.74	0.957	1.92	0.995052	0.27928	3.6	4.24	123	60.4	116.5	3.85	1.76	3.52	1.57995e+07	15579679	1.46841e+07	7.8727e+06	7.65384e+06	7.62504e+06	1.40998e+07	1.47577e+07	1.51164e+07		Peak Found	Peak Found	Peak Found	Peak Found	Peak Found	Peak Found	High	Peak Found	High	High	1.591e-05	2.023e-07	36
	FALSE	High	[K].IEGEMQVPDVDIR.[G]	1xOxidation [M5]	5.6433e-06	1.39072e-05	1	1	2	Q09666	Q09666 [1092-1104]		0	1516.73																						No Quan Values	n/a	n/a	n/a	n/a	n/a	n/a	High	n/a	High	High	1.591e-05	1.275e-06	38
	FALSE	High	[K].LEGPDVSLK.[G]		0.00103904	0.000181962	1	1	3	Q09666	Q09666 [5273-5281]		0	957.525																						No Quan Values	n/a	High	High	n/a	n/a	n/a	n/a	High	n/a	High	5.466e-05	0.0003325	26
	FALSE	High	[K].LEGPDVSLKGPGVDLPSVNLSMPK.[V]		1.37133e-08	1.39072e-05	1	1	2	Q09666	Q09666 [5273-5296]		1	2449.3																						No Quan Values	High	n/a	High	n/a	n/a	n/a	n/a	n/a	n/a	High	1.658e-05	4.816e-10	33
	FALSE	High	[K].LEVPDMNIR.[G]		0.0813788	0.00503847	1	1	5	Q09666	Q09666 [2482-2490]		0	1086.56	1.423	2.315	0.85547	0.0886982	8.96	10.88	97.3	64.2	138.4	2.04	8.76	6.96	6.53147e+06	6.33941e+06	6.59249e+06	3.69778e+06	4.33161e+06	4.31254e+06	8.73096e+06	1.00289e+07	9.29287e+06		High	Peak Found	High	Peak Found	Peak Found	Peak Found	High	High	High	High	0.001616	0.02149	5
	FALSE	High	[K].IHMSGPK.[I]		0.0480947	0.00321049	1	1	4	Q09666	Q09666 [5028-5034]		0	769.403	0.662	1.042	0.465145	0.992013	14.99	3.8	134.3	81.1	84.5	6.13	0.87	13.14	1.24546e+07	14075033	1.34368e+07	8.0231e+06	8.11515e+06	8.16147e+06	8.4564e+06	8.23943e+06	1.03952e+07		Peak Found	High	High	Peak Found	Peak Found	Medium	Peak Found	High	Peak Found	High	0.001384	0.014	3
	FALSE	High	[K].IKFPTMK.[V]		0.02842	0.00213366	1	1	8	Q09666	Q09666 [304-310]		1	864.501	1.442	2.949	0.831643	0.0544971	9.43	18.65	99.9	55.9	144.1	4.22	10.78	11.56	1.165e+06	1.24416e+06	1.15151e+06	651750	551065	679641	2.00423e+06	1.68028e+06	1.62552e+06		High	Peak Found	High	High	High	Medium	High	High	High	High	0.0009999	0.009406	22
	FALSE	Medium	[K].IKFPTMK.[V]	1xOxidation [M6]	0.265347	0.0126924	1	1	1	Q09666	Q09666 [304-310]		1	880.496																						No Quan Values	n/a	High	n/a	n/a	n/a	n/a	n/a	n/a	n/a	High	0.004393	0.07471	12
	FALSE	High	[K].IKGDVDVSAPK.[L]		0.00793553	0.000684951	1	1	4	Q09666	Q09666 [2326-2336]		1	1128.63	1.459	3.702	0.832743	0.00601557	4.92	4.16	103.7	41.7	154.6	8.56	9.74	1.65	4.59566e+06	5.31274e+06	4.59585e+06	1.90338e+06	1.58022e+06	1.84995e+06	6.84923e+06	6.92963e+06	6.70674e+06		High	High	High	Peak Found	Peak Found	Peak Found	Peak Found	High	Peak Found	High	0.0002716	0.003237	14
	FALSE	High	[K].LKGDVDVSGPK.[L]		0.000404567	3.9613e-05	1	1	8	Q09666	Q09666 [3307-3317]		1	1114.61	0.959	2.763	0.994859	0.0581301	11.16	12.05	130.8	43.6	125.5	10.95	20.3	4.78	2.8832e+06	3.06485e+06	2.46575e+06	925903	1.3182e+06	961636	2.79532e+06	2.76607e+06	2.55813e+06		High	High	High	High	High	High	Peak Found	Medium	Peak Found	High	2.89e-05	0.0001055	27
	FALSE	High	[K].LKGDVDVSLPEVEGEMK.[V]		0.00220034	0.000264581	1	1	4	Q09666	Q09666 [1337-1353]		1	1844.93																						No Quan Values	Peak Found	Peak Found	Peak Found	Peak Found	Peak Found	High	High	High	High	High	0.0001176	0.00103	11
	FALSE	High	[K].IKGDVDVSVPEVEGK.[L]		1.61099e-06	1.39072e-05	1	1	8	Q09666	Q09666 [2467-2481]		1	1570.83	1.823	2.953	0.39516	0.0305797	10.33	16.78	87.2	53.7	159	0.74	18.22	8.71	3.9603e+06	4006577	4.01549e+06	3.14089e+06	2.46787e+06	2.22205e+06	7.81201e+06	7.30309e+06	6.5606e+06		High	Peak Found	Peak Found	High	High	Peak Found	High	High	High	High	1.591e-05	3.429e-07	38
	FALSE	High	[K].IKGDVDVTGPK.[V]		0.000418266	3.9613e-05	1	1	6	Q09666	Q09666 [2849-2859]		1	1128.63	1.264	2.86	0.949156	0.0406823	8.15	14.15	108.5	49.6	141.9	7.23	14.69	3.96	2.59194e+06	2.89176e+06	2.53111e+06	1.31049e+06	1.18544e+06	974386	3.20001e+06	3.39056e+06	3.45512e+06		High	High	High	Peak Found	High	High	Peak Found	Peak Found	High	High	2.89e-05	0.0001099	39
	FALSE	High	[K].IKGDVPSVGLEGPDVDLQGPEAK.[I]		8.24574e-08	1.39072e-05	1	1	9	Q09666	Q09666 [5208-5230]		1	2320.2	1.219	2.433	0.947685	0.0748141	8.14	3.46	110	56	134.1	5.71	2.74	1.46	6.86395e+06	7.26199e+06	7.69375e+06	3.54028e+06	3.72593e+06	3.69784e+06	9.06609e+06	8.82868e+06	8.85447e+06		High	High	High	High	High	High	High	High	High	High	1.658e-05	4.086e-09	59
	FALSE	High	[K].LKGEIDASVPELEGDLR.[G]		1.13224e-08	1.39072e-05	1	1	8	Q09666	Q09666 [1795-1811]		1	1840.97																						No Quan Values	High	High	n/a	n/a	High	n/a	High	n/a	High	High	1.591e-05	1.866e-09	54
	FALSE	High	[K].IKGGADVSGGVSAPDISLGEGHLSVK.[G]		2.00442e-07	1.39072e-05	1	1	4	Q09666	Q09666 [5566-5591]		1	2450.29	1.555	1.033	0.723994	0.996071	20.03	1.04	74.1	111.1	114.8	19.14		1.16	1.21135e+06		1.5906e+06	2.08107e+06			2.183e+06	2.13402e+06	2.14909e+06		Peak Found	High	Peak Found	Peak Found	n/a	n/a	High	High	High	High	1.591e-05	3.828e-08	24
	FALSE	Medium	[K].LKGPDVK.[L]		0.349008	0.0162757	1	1	2	Q09666	Q09666 [680-686]		1	756.461	0.01		1.93928e-16				300			10.62			1.59162e+06	1.97079e+06	1.80116e+06								Peak Found	Medium	High	n/a	n/a	n/a	n/a	n/a	n/a	High	0.005516	0.1053	8
	FALSE	High	[K].LKGPQITGPSLEGDLGLK.[G]		1.39852e-07	1.39072e-05	1	1	5	Q09666	Q09666 [370-387]		1	1823.03																						No Quan Values	n/a	High	High	n/a	n/a	n/a	High	High	High	High	1.591e-05	2.629e-08	22
	FALSE	High	[K].LKMPDMHVNMPK.[I]		0.000346215	3.9613e-05	1	1	1	Q09666	Q09666 [3281-3292]		1	1440.72	1.758	2.824	0.591943	0.433492	5.43	14.82	90.7	54.7	154.6	4.92	12.99	5.77	513204	532728	565526	395272	314809	321479	907885	902453	998654		Peak Found	Peak Found	Peak Found	Peak Found	Peak Found	Peak Found	High	Peak Found	Peak Found	High	1.591e-05	0.0001005	13
	FALSE	High	[K].LKMPEMNIK.[A]		0.00124435	0.000181962	1	1	5	Q09666	Q09666 [2567-2575]		1	1103.6																						No Quan Values	Peak Found	High	Peak Found	Peak Found	Peak Found	High	High	High	High	High	5.466e-05	0.000404	15
	FALSE	Medium	[K].LKMPEMNIK.[A]	1xOxidation [M6]	0.470708	0.0227225	1	1	7	Q09666	Q09666 [2567-2575]		1	1119.59	0.36	2.678	0.00163711	0.12937	3.64	12.5	200.9	26.7	72.4	4.17	14.16	5	4.62342e+06	4322355	4.28921e+06	567396	723996	575559	1.51971e+06	1.67154e+06	1.55698e+06		Medium	Medium	Medium	Peak Found	Medium	High	Peak Found	Medium	Medium	High	0.007716	0.1576	5
	FALSE	High	[R].LKSEDGVEGDLGETQSR.[T]		1.31479e-06	1.39072e-05	1	1	5	Q09666	Q09666 [133-149]		1	1819.87	3.289	59.011	0.00319295	1.9741e-16	312.14	12.23	69.1	3.8	227.1	129.57		11.63	101202		2.31379e+06		26967.9		1.7281e+06	1.46553e+06			Peak Found	High	High	n/a	Peak Found	n/a	High	High	High	High	1.591e-05	2.766e-07	30
	FALSE	High	[K].LKTDVDVSLPK.[V]		0.000510428	6.66088e-05	1	1	8	Q09666	Q09666 [1593-1603]		1	1214.7	1.575	2.681	0.719063	0.115031	6.56	2.01	94.9	55.7	149.4	11.12	1.46	2.24	2.08248e+06	1.76989e+06	1.69491e+06	1.03948e+06	1.04225e+06	1.01483e+06	2.79443e+06	2.78699e+06	2.68401e+06		High	Peak Found	High	Peak Found	High	High	High	High	High	High	3.033e-05	0.0001534	31
	FALSE	High	[K].LNVGAPDVTLR.[G]		0.00210181	0.000264581	1	1	9	Q09666	Q09666 [5356-5366]		0	1154.65	1.57	2.494	0.580433	0.0758993	2.86	2.9	93.2	58.5	148.4	1.6	2.72	2.53	9.0687e+06	8807772	8.83987e+06	5.73492e+06	5.54422e+06	5.43591e+06	1.35596e+07	1.42355e+07	1.40717e+07		High	High	High	High	High	High	High	High	High	High	9.223e-05	0.0007008	26
	FALSE	High	[K].LPDMSVK.[T]		0.0198899	0.00152686	1	1	5	Q09666	Q09666 [687-693]		0	789.418	1.644	2.643	0.609111	0.0535038	3.3	3.37	91.9	56.9	151.2	4.42	3.85	1.45	4.27918e+06	4.33756e+06	3.99053e+06	2.6034e+06	2.64578e+06	2.79967e+06	7.07055e+06	6.88024e+06	7.03665e+06		High	Peak Found	High	Peak Found	High	High	Peak Found	Peak Found	High	High	0.0006369	0.006194	28
	FALSE	High	[K].IPMPDFDLHLK.[G]		5.58964e-05	1.39072e-05	1	1	5	Q09666	Q09666 [2963-2973]		0	1325.69	1.671	2.905	0.563226	0.0221015	4.31	3.27	92.7	53.1	154.2	6.57	3.45	1.91	3.13456e+06	3.55578e+06	3.46943e+06	1.98601e+06	2.09156e+06	1.96051e+06	5.73598e+06	5.94295e+06	5.77032e+06		High	High	High	High	Peak Found	High	Peak Found	Peak Found	Peak Found	High	1.658e-05	9.653e-06	27
	FALSE	High	[K].IPMPDFDLHLK.[G]	1xOxidation [M3]	5.74239e-06	1.39072e-05	1	1	4	Q09666	Q09666 [2963-2973]		0	1341.69	1.928	4.352	0.39516	0.0227578	19.05	19.41	89	39.4	171.6	8.39	10.59	17.04	703788	697611	807536	340782	311824	275402	1.35711e+06	1.6503e+06	1.17944e+06		Peak Found	High	Peak Found	Peak Found	Peak Found	Peak Found	High	High	High	High	1.658e-05	8.476e-07	32
	FALSE	High	[K].LPQFGISTPGSDLHVNAK.[G]		2.51884e-06	1.39072e-05	1	1	3	Q09666	Q09666 [5408-5425]		0	1880.99	1.625	2.558	0.512546	0.0706322	4.46	8.86	91.3	58.9	149.8	3.39	7.76	4.52	3.81514e+06	3.6365e+06		2.4042e+06	2.12246e+06	2.45971e+06	6.11048e+06	6.29289e+06	5.7547e+06		High	Peak Found	n/a	Peak Found	Peak Found	Peak Found	High	High	Peak Found	High	1.591e-05	5.483e-07	8
	FALSE	High	[R].LPSGSGAASPTGSAVDIR.[A]		3.04613e-12	1.39072e-05	1	1	9	Q09666	Q09666 [208-225]		0	1642.84	1.666	100	0.599393	1.9741e-16	6.41		112.5		187.5	1.15		5.13	3.97123e+06	3.97548e+06	3.89468e+06				6.61615e+06	6.33023e+06	7.00972e+06		High	High	High	High	High	High	High	High	High	High	1.658e-05	2.169e-14	83
	FALSE	High	[K].LPTGQISGPEIK.[G]		9.24025e-06	1.39072e-05	1	1	5	Q09666	Q09666 [5513-5524]		0	1239.69	1.587	2.781	0.57133	0.0140958	5.66	2.25	96.5	53.8	149.7	4.2	4.94	5.6	8.4825e+06	8872075	8.15887e+06	5.11688e+06	4.72756e+06	4.68164e+06	1.31493e+07	1.43456e+07	1.29498e+07		Peak Found	Peak Found	Peak Found	Peak Found	High	High	High	Peak Found	High	High	1.591e-05	2.147e-06	44
	FALSE	High	[K].LQGSGVSLASK.[K]		0.0010736	0.000181962	1	1	8	Q09666	Q09666 [5848-5858]		0	1046.58	0.01	0.01	1.93928e-16	1.9741e-16			246.5	53.5		7.64	0.14		1.32686e+06	1.44949e+06	1.24597e+06		287964	288519					Peak Found	High	High	n/a	Peak Found	Peak Found	High	High	High	High	5.466e-05	0.0003456	38
	FALSE	High	[R].ISAPNVDFNLEGPK.[V]		4.79703e-06	1.39072e-05	1	1	9	Q09666	Q09666 [5447-5460]		0	1500.77	1.562	3.056	0.592424	0.00857578	7.75	11.61	98.5	49.7	151.8	6.17	12.63	5.05	6.14157e+06	5836634	5.42763e+06	2.94334e+06	3.1933e+06	2.47866e+06	9.59203e+06	8.68975e+06	8.99433e+06		High	High	High	High	High	High	High	High	High	High	1.658e-05	5.14e-07	44
	FALSE	High	[K].ISIPDVDLDLKGPK.[V]		7.34181e-08	1.39072e-05	1	1	7	Q09666	Q09666 [4849-4862]		1	1509.85	1.696	2.604	0.57129	0.168059	8	6.99	89.5	58.8	151.8	8.32	6.57	3.75	1.28428e+06	1.51627e+06	1.38807e+06	911795	833268	948797	2.35428e+06	2.47074e+06	2.2958e+06		High	High	High	High	Peak Found	Peak Found	High	High	High	High	1.658e-05	3.554e-09	51
	FALSE	High	[K].ISIPDVGLHLK.[G]		0.000139098	1.39072e-05	1	1	8	Q09666	Q09666 [1451-1461]		0	1191.71	1.442	2.658	0.825812	0.065049	2.93	2.99	100.6	54.3	145.1	3.52	7.47	1.19	3.57502e+06	3.78826e+06	3.81363e+06	2.04635e+06	2.30361e+06	2.01448e+06	5.46282e+06	5.46976e+06	5.35489e+06		High	High	High	High	High	Peak Found	High	High	High	High	1.658e-05	2.882e-05	32
	FALSE	High	[K].ISMPDFDLHLK.[G]		4.98075e-05	1.39072e-05	1	1	10	Q09666	Q09666 [2579-2589]; [4001-4011]; [4257-4267]; [4459-4469]		0	1315.67	1.292	2.704	0.915583	0.0413241	5.33	3.68	108.3	51.8	139.9	2.94	4.63	6.29	1.93451e+07	1.89359e+07	2.00665e+07	9.90764e+06	9.24513e+06	9.08658e+06	2.44158e+07	2.74543e+07	2.49973e+07		High	High	High	High	High	High	High	High	High	High	1.658e-05	8.397e-06	26
	FALSE	High	[K].ISMPDFDLHLKGPK.[V]		1.16817e-07	1.39072e-05	1	1	4	Q09666	Q09666 [2579-2592]; [4001-4014]; [4257-4270]; [4459-4472]		1	1597.84	1.506	2.279	0.819537	0.488937	13.56	17.05	99.6	64.3	136.2	6.29	15.89	7.56	757079	843026	848771	419155	571774	544069	1.15318e+06	1.30307e+06	1.13984e+06		Peak Found	Peak Found	High	Peak Found	Peak Found	Peak Found	High	High	High	High	1.591e-05	2.174e-08	34
	FALSE	High	[K].ISMPDIDFNLK.[G]		1.77903e-05	1.39072e-05	1	1	12	Q09666	Q09666 [4385-4395]		0	1292.66	1.514	2.624	0.640999	0.0362976	67.39	5.27	64.4	64.2	171.4	36.26	29.17	30.54	4.80597e+06	8644215	4.82983e+06	4.98782e+06	2.78696e+06	4.81671e+06	7.14067e+06	1.30903e+07	1.28514e+07		High	High	High	High	High	High	High	High	High	High	1.658e-05	2.447e-06	101
	FALSE	High	[K].ISMPDIDFNLKGPK.[V]		1.48211e-07	1.39072e-05	1	1	2	Q09666	Q09666 [4385-4398]		1	1574.82	1.538	2.354	0.749553	0.207084	7.24	13.36	95	61.1	143.9	6.78	20.21	7.83	881266	983048	1.00153e+06	458168	632798	687680	1.35523e+06	1.4895e+06	1.58557e+06		Peak Found	Peak Found	Peak Found	Peak Found	Peak Found	Peak Found	Peak Found	High	High	High	1.591e-05	2.788e-08	20
	FALSE	High	[K].ISMPDLDLHLK.[S]		8.32419e-06	1.39072e-05	1	1	9	Q09666	Q09666 [2386-2396]		0	1281.69	1.552	2.694	0.7018	0.0517471	2.93	6.63	95.4	56.5	148.1	1.15	3.36	5.71	3.00367e+06	3030540	3.07269e+06	1.71093e+06	1.82719e+06	1.79241e+06	4.70266e+06	5.12549e+06	4.60964e+06		High	High	High	High	High	High	High	High	High	High	1.658e-05	1.268e-06	29
	FALSE	High	[K].ISMPDIDLNLK.[G]		0.000126257	1.39072e-05	1	1	26	Q09666	Q09666 [2707-2717]; [3091-3101]; [3219-3229]; [3543-3553]; [3745-3755]; [3873-3883]; [4721-4731]		0	1258.67	1.456	2.349	0.546008	0.0610631	13.95	13.95	97.5	60.5	142	1.28	3.36	13.68	2.6656e+07	2.64206e+07	2.59908e+07	1.58902e+07	1.69927e+07	1.63814e+07	3.19637e+07	4.20937e+07	3.84738e+07		High	Peak Found	High	High	High	High	High	High	High	High	1.658e-05	2.554e-05	50
	FALSE	High	[K].ISMPDIDLNLK.[G]	1xOxidation [M3]	5.21598e-05	1.39072e-05	1	1	14	Q09666	Q09666 [2707-2717]; [3091-3101]; [3219-3229]; [3543-3553]; [3745-3755]; [3873-3883]; [4721-4731]		0	1274.67	100	100	1.93928e-16	1.9741e-16					300			10.44							3.62076e+06	3.17005e+06	2.95626e+06		High	n/a	n/a	n/a	n/a	n/a	High	High	High	High	1.591e-05	1.329e-05	26
	FALSE	High	[K].ISMPDIDLNLKGPK.[VM]		2.10727e-08	1.39072e-05	1	1	24	Q09666	Q09666 [2707-2720]; [3091-3104]; [3219-3232]; [3543-3556]; [3745-3758]; [3873-3886]; [4721-4734]		1	1540.84	1.437	2.377	0.762639	0.0292182	4.08	2.96	98.6	59.6	141.7	4.32	1.08	2.5	1.1803e+07	1.28429e+07	1.2541e+07	7.60124e+06	7.45211e+06	7.58311e+06	1.75274e+07	1.80229e+07	1.84261e+07		High	High	High	Peak Found	High	High	High	High	High	High	1.591e-05	3.588e-09	54
	FALSE	High	[K].ISMPDIDLNLKGPK.[VM]	1xOxidation [M3]	6.41845e-05	1.39072e-05	1	1	4	Q09666	Q09666 [2707-2720]; [3091-3104]; [3219-3232]; [3543-3556]; [3745-3758]; [3873-3886]; [4721-4734]		1	1556.84	2.365	7.752	0.118558	0.000253128	8.32	9.9	81.8	24.6	193.6	8.19	9.28	5.08	838714	987709	932303	262347	299210		2.065e+06	2.28412e+06	2.20527e+06		Peak Found	Peak Found	Peak Found	Peak Found	Peak Found	n/a	High	Peak Found	High	High	1.591e-05	1.653e-05	12
	FALSE	High	[K].ISMPDIDLNLTGPK.[I]		8.42132e-06	1.39072e-05	1	1	1	Q09666	Q09666 [2835-2848]		0	1513.79	6.856	2.624	2.37156e-10	0.0250302	18.89	12.27	29.6	74.6	195.8	18.5	11.96	4.79		1.07209e+06	1.39477e+06	2.64494e+06	3.08568e+06	3.36415e+06	8.09613e+06	8.75026e+06	8.03153e+06		n/a	Peak Found	Peak Found	Peak Found	Peak Found	Peak Found	High	Peak Found	Peak Found	High	1.591e-05	1.952e-06	48
	FALSE	High	[K].ISMPDVDFNLKGPK.[I]		0.000957498	0.000162373	1	1	1	Q09666	Q09666 [2312-2325]		1	1560.81	1.446	2.306	0.874373	0.20331	7.97	13.4	97.6	61.2	141.2	8.55	14.95	12.2	996650	1.15598e+06	1.16463e+06	589785	797021	724999	1.6716e+06	1.76151e+06	1.38612e+06		Peak Found	Peak Found	Peak Found	Peak Found	Peak Found	Peak Found	Peak Found	High	Peak Found	High	4.337e-05	0.0003041	2
	FALSE	High	[K].ISMPDVDLHLK.[G]		4.54145e-05	1.39072e-05	1	1	9	Q09666	Q09666 [818-828]; [1195-1205]; [1653-1663]; [1855-1865]; [1922-1932]; [1989-1999]; [2117-2127]		0	1267.67	1.496	2.575	0.474591	0.0473794	5.99	4.49	97.5	56.6	145.8	1.4	2.81	4.29	2.73948e+07	2.74541e+07	2.80943e+07	1.54785e+07	1.63742e+07	1.59471e+07	4.10632e+07	4.27222e+07	3.92083e+07		High	High	High	High	High	High	High	High	Peak Found	High	1.658e-05	7.496e-06	39
	FALSE	High	[K].ISMPDVDLHLK.[G]	1xOxidation [M3]	0.000151481	1.39072e-05	1	1	1	Q09666	Q09666 [818-828]; [1195-1205]; [1653-1663]; [1855-1865]; [1922-1932]; [1989-1999]; [2117-2127]		0	1283.67																						No Quan Values	n/a	n/a	n/a	n/a	n/a	n/a	High	n/a	n/a	High	1.591e-05	4.121e-05	11
	FALSE	High	[K].ISMPDVDLHLKGPK.[V]		1.81203e-08	1.39072e-05	1	1	8	Q09666	Q09666 [1195-1208]; [1653-1666]; [1855-1868]; [1922-1935]; [1989-2002]; [2117-2130]		1	1549.84	1.703	2.319	0.362911	0.144193	8.29	0.93	87.3	64	148.7	6.57	7.6	0.45	8.50378e+06	8028330	7.45481e+06	5.87854e+06	5.85816e+06	6.67586e+06	1.35828e+07	1.36683e+07	1.37013e+07		High	High	High	High	High	High	High	High	Peak Found	High	1.658e-05	1.111e-09	68
	FALSE	High	[K].ISMPDVDLHLKGPK.[V]	1xOxidation [M3]	0.000459575	3.9613e-05	1	1	1	Q09666	Q09666 [1195-1208]; [1653-1666]; [1855-1868]; [1922-1935]; [1989-2002]; [2117-2130]		1	1565.84																						No Quan Values	n/a	n/a	n/a	n/a	n/a	n/a	High	n/a	n/a	High	1.591e-05	0.000137	18
	FALSE	High	[K].ISMPDVDLHLKGPNVK.[G]		1.25513e-06	1.39072e-05	1	1	4	Q09666	Q09666 [818-833]		1	1762.95	1.509	2.809	0.82741	0.320904	12.43	0.59	98.4	53.1	148.5	11.55	7.94	8.28	644071	594232	744163	345894	347285	396550	1.11839e+06	971728	972197		Peak Found	High	Peak Found	Peak Found	Peak Found	Peak Found	High	High	High	High	1.658e-05	1.045e-07	25
	FALSE	High	[K].ISMPDVDLHMK.[G]		9.27127e-05	1.39072e-05	1	1	7	Q09666	Q09666 [946-956]		0	1285.63	1.81	2.672	0.321218	0.0750933	16.51	11.64	86	58.3	155.7	12.19	10.37	5.47	2.22199e+06	1.74476e+06	1.93902e+06	1.11202e+06	1.35729e+06	1.31327e+06	3.54486e+06	3.50882e+06	3.20432e+06		High	Peak Found	High	High	Peak Found	High	High	High	High	High	1.83e-05	4.338e-05	12
	FALSE	High	[K].ISMPDVDLHMK.[G]	1xOxidation [M10]	6.75971e-05	1.39072e-05	1	1	4	Q09666	Q09666 [946-956]		0	1301.62																						No Quan Values	n/a	High	n/a	n/a	n/a	n/a	High	High	High	High	1.591e-05	1.745e-05	15
	FALSE	High	[K].ISMPDVDLHVK.[G]		9.98824e-05	1.39072e-05	1	1	6	Q09666	Q09666 [697-707]		0	1253.66	1.735	2.906	0.480702	0.0182411	7.87	2.13	93	53	154	3.18	0.93	6.9	3.58047e+06	3374133	3.55036e+06	2.05375e+06	2.01859e+06	2.02423e+06	6.59796e+06	5.85373e+06	5.88218e+06		Peak Found	Peak Found	High	Peak Found	High	High	High	High	High	High	1.591e-05	2.637e-05	22
	FALSE	High	[KN].ISMPDVDLNLK.[G]		8.70441e-05	1.39072e-05	1	1	7	Q09666	Q09666 [1323-1333]; [2453-2463]		0	1244.66	1.602	2.995	0.629005	0.0497747	3.17	9.58	95.5	51.6	152.9	4.38	9.77	4.65	3.31504e+06	3.10734e+06	3.05279e+06	1.68096e+06	1.46382e+06	1.77661e+06	5.32154e+06	4.87136e+06	4.97774e+06		High	Peak Found	High	Peak Found	High	High	High	High	High	High	1.591e-05	2.287e-05	55
	FALSE	High	[KN].ISMPDVDLNLKGPK.[LI]		0.000496541	6.66088e-05	1	1	7	Q09666	Q09666 [1323-1336]; [2453-2466]		1	1526.82	1.566	2.177	0.694521	0.307067	11.89	11.64	92.5	65.3	142.2	10.15	13.59	4.82	1.55074e+06	1.84802e+06	1.86956e+06	1.07832e+06	1.30492e+06	1.41612e+06	2.92788e+06	2.66196e+06	2.84053e+06		High	High	High	Peak Found	High	Peak Found	High	High	High	High	2.89e-05	0.0001363	3
	FALSE	High	[K].ISMPDVGLNLK.[A]		9.762e-05	1.39072e-05	1	1	1	Q09666	Q09666 [1579-1589]		0	1186.65	1.428	2.738	0.85883	0.0532438	3.79	2.93	102.9	52.7	144.4	6.43	3.19	1.54	4.82555e+06	5380590	5.4282e+06	2.75857e+06	2.88796e+06	2.71744e+06	7.54525e+06	7.55406e+06	7.75228e+06		Peak Found	Peak Found	Peak Found	Peak Found	Peak Found	Peak Found	Peak Found	Peak Found	High	High	1.591e-05	2.586e-05	40
	FALSE	High	[K].ISMPDVGLNLK.[A]	1xOxidation [M3]	0.00106195	0.000181962	1	1	2	Q09666	Q09666 [1579-1589]		0	1202.64																						No Quan Values	Peak Found	Peak Found	Peak Found	Peak Found	Peak Found	Peak Found	High	Medium	Peak Found	High	5.466e-05	0.0003402	7
	FALSE	High	[K].ISMPDVNLNLK.[G]		4.89528e-05	1.39072e-05	1	1	9	Q09666	Q09666 [2184-2194]		0	1243.67	1.562	2.515	0.652173	0.0800657	2.32	3.39	93.1	59.7	147.2	3.12	2.58	1.99	4.83274e+06	4817435	5.08988e+06	2.96799e+06	3.09784e+06	3.11098e+06	7.52372e+06	7.63591e+06	7.82508e+06		High	High	High	High	High	High	High	High	High	High	1.658e-05	8.2e-06	56
	FALSE	Medium	[K].ISMPDVNLNLK.[G]	1xOxidation [M3]	0.232751	0.0113883	1	1	2	Q09666	Q09666 [2184-2194]		0	1259.67																						No Quan Values	n/a	n/a	Medium	n/a	n/a	n/a	n/a	High	n/a	High	0.003756	0.06677	4
	FALSE	High	[K].ISMPEIDLNLK.[G]		0.000133663	1.39072e-05	1	1	2	Q09666	Q09666 [3293-3303]		0	1272.69																						No Quan Values	High	n/a	n/a	n/a	n/a	n/a	High	n/a	n/a	High	1.658e-05	2.741e-05	25
	FALSE	High	[K].ISMPEVDLNLK.[G]		4.09311e-05	1.39072e-05	1	1	8	Q09666	Q09666 [4129-4139]; [4593-4603]		0	1258.67	1.627	2.737	0.50943	0.0475089	5.55	7	91.7	55.7	152.6	5.55	5.81	2.27	4.42368e+06	4.48851e+06	4.89513e+06	2.56126e+06	2.72716e+06	2.87727e+06	7.19621e+06	7.50456e+06	7.4656e+06		High	High	Peak Found	High	High	High	High	High	High	High	1.591e-05	1.026e-05	57
	FALSE	High	[K].ISMPGFK.[G]		0.0181994	0.0014609	1	1	17	Q09666	Q09666 [2774-2780]; [3158-3164]; [3940-3946]		0	779.412	1.012	0.84	0.999991	0.987058	2.21	6.71	93.2	112.4	94.4	2.09	5.22	0.35	4.17813e+07	4.06989e+07	4.01004e+07	4.90586e+07	5.12798e+07	4.61966e+07	4.10179e+07	4.13012e+07	4.12066e+07		High	High	High	High	High	High	High	High	High	High	0.0005753	0.005127	10
	FALSE	High	[K].ISMPGFK.[G]	1xOxidation [M3]	0.114152	0.00637998	1	1	3	Q09666	Q09666 [2774-2780]; [3158-3164]; [3940-3946]		0	795.407	1.306	2.574	0.954759	0.267835	11.9	11.3	106.1	55.7	138.3	10.17	9.95	8.83	1.21661e+06	1.49218e+06	1.38134e+06	623213	757062	724723	1.63237e+06	1.80029e+06	1.94889e+06		Peak Found	Peak Found	Peak Found	Medium	Peak Found	Peak Found	High	Peak Found	High	High	0.002129	0.0308	4
	FALSE	High	[K].ISMPGFKGEGPDVDVNLPK.[A]		0.00028316	3.9613e-05	1	1	1	Q09666	Q09666 [2774-2792]		1	2000.02																						No Quan Values	n/a	n/a	High	n/a	n/a	n/a	n/a	n/a	n/a	High	1.658e-05	6.821e-05	16
	FALSE	High	[K].ISMPGFKGEGPEVDVNLPK.[A]		6.13257e-08	1.39072e-05	1	1	6	Q09666	Q09666 [3158-3176]; [3940-3958]		1	2014.03	1.587	2.2	0.688536	0.162204	5.31	5.42	89.9	65.7	144.4	3.41	2.28	4.81	3.27492e+06	3.49612e+06	3.33124e+06	2.44815e+06	2.43194e+06	2.34611e+06	5.04055e+06	5.54807e+06	5.34927e+06		Peak Found	Peak Found	High	High	High	Peak Found	High	High	High	High	1.591e-05	1.105e-08	40
	FALSE	High	[K].ISMQDVDLSLGSPK.[L]		8.77004e-09	1.39072e-05	1	1	4	Q09666	Q09666 [500-513]		0	1489.76	1.449	2.254	0.754406	0.145043	2.05	1.99	98	62	140	1.63	2.44	1.6	5.57598e+06	5641885	5.46284e+06	3.67714e+06	3.52912e+06	3.52322e+06	8.1771e+06	7.96989e+06	7.94151e+06		Peak Found	High	High	Peak Found	Peak Found	Peak Found	High	High	Peak Found	High	1.591e-05	1.427e-09	104
	FALSE	High	[R].ISMSEVDLNVAAPK.[V]	1xOxidation [M3]	0.000154961	1.39072e-05	1	1	1	Q09666	Q09666 [569-582]		0	1489.76	1.639	3.418	0.623999	0.015907	0.64	116.66	95.6	47.8	156.7		89.9	5.21			1.08468e+06	255803	1.1485e+06		1.77776e+06	1.7701e+06	1.93874e+06		n/a	n/a	Peak Found	Peak Found	Peak Found	n/a	High	Peak Found	Peak Found	High	1.591e-05	4.23e-05	8
	FALSE	High	[K].MDAEVPDVNIEGPDAK.[L]		3.77404e-07	1.39072e-05	1	1	8	Q09666	Q09666 [1418-1433]		0	1699.78	1.482	2.471	0.688815	0.109695	7.86	6.74	97.3	58.4	144.3	1.13	3.15	6.09	4.77608e+06	4.68664e+06	4.78251e+06	2.86464e+06	2.91354e+06	2.7401e+06	6.60776e+06	7.07967e+06	7.46486e+06		High	High	High	Peak Found	High	High	High	High	High	High	1.591e-05	7.429e-08	58
	FALSE	High	[K].MDAEVPDVNIEGPDAK.[L]	1xOxidation [M1]	1.43971e-07	1.39072e-05	1	1	4	Q09666	Q09666 [1418-1433]		0	1715.78	1.718	9.055	0.521099	0.000202403	14.44	83.11	110.2	18.9	170.9	13.44	78.36	11.49	789702	652876	854525	135256	307818	53678.7	1.22467e+06	1.46819e+06	1.19767e+06		Peak Found	Peak Found	High	Peak Found	Peak Found	Peak Found	High	High	High	High	1.591e-05	2.71e-08	63
	FALSE	High	[K].MDIDAPDVDVHGPDWHLK.[M]		1.88719e-08	1.39072e-05	1	1	8	Q09666	Q09666 [2030-2047]		0	2059.95	1.422	2.233	0.840404	0.309136	6.34	4.49	98.1	62.5	139.5	8.39	7.55	1.46	2.63767e+06	3111144	2.97809e+06	1.95565e+06	1.89645e+06	1.69006e+06	4.13781e+06	4.25119e+06	4.23531e+06		High	High	Peak Found	High	High	High	High	High	High	High	1.591e-05	3.199e-09	29
	FALSE	High	[K].MDIDAPDVDVHGPDWHLK.[M]	1xOxidation [M1]	1.38662e-05	1.39072e-05	1	1	3	Q09666	Q09666 [2030-2047]		0	2075.95	3.312	3.704	0.096764	0.143782	7.7	18.81	55.8	52.1	192.1	7.24	17.88	5.54	250663	247736	281696		265829	206159	916289	820508	863140		Peak Found	Peak Found	Peak Found	n/a	Peak Found	Peak Found	High	High	High	High	1.591e-05	3.299e-06	3
	FALSE	High	[K].MDIDAPDVEVQGPDWHLK.[M]		1.82258e-08	1.39072e-05	1	1	5	Q09666	Q09666 [1236-1253]		0	2064.97	1.541	4.881	0.70432	0.0001244	11.25	10.99	100.1	34	165.9	8.03	25.36	6.59	3.51215e+06	4.01661e+06	3.49854e+06	1.27924e+06	767716	1.19333e+06	5.82473e+06	6.15401e+06	5.393e+06		High	Peak Found	High	Peak Found	Peak Found	Peak Found	High	High	High	High	1.658e-05	6.768e-10	25
	FALSE	High	[K].MDIDAPDVEVQGPDWHLK.[M]	1xOxidation [M1]	1.11244e-05	1.39072e-05	1	1	4	Q09666	Q09666 [1236-1253]		0	2080.96																						No Quan Values	Peak Found	Peak Found	High	Peak Found	Peak Found	Peak Found	High	High	High	High	1.591e-05	2.611e-06	33
	FALSE	High	[K].MDIDVPDVEVQGPDWHLK.[M]		1.7768e-09	1.39072e-05	1	1	5	Q09666	Q09666 [859-876]		0	2093																						No Quan Values	High	High	n/a	High	n/a	n/a	High	n/a	High	High	1.591e-05	2.672e-10	49
	FALSE	High	[K].MDIDVPDVEVQGPDWHLK.[M]	1xOxidation [M1]	2.54825e-06	1.39072e-05	1	1	1	Q09666	Q09666 [859-876]		0	2109																						No Quan Values	n/a	n/a	n/a	n/a	n/a	n/a	High	n/a	n/a	High	1.591e-05	5.531e-07	7
	FALSE	High	[K].MDVNVGDIDIEGPEGK.[L]		4.44019e-07	1.39072e-05	1	1	6	Q09666	Q09666 [1620-1635]		0	1687.78	1.505	2.588	0.749973	0.0907563	3.2	3.53	96.1	56.8	147.1	2.64	6.79	1.54	4.33462e+06	4.12894e+06	4.1596e+06	2.48946e+06	2.19553e+06	2.45951e+06	6.21314e+06	6.3645e+06	6.39446e+06		Peak Found	High	High	High	Peak Found	High	High	High	Peak Found	High	1.591e-05	8.829e-08	73
	FALSE	High	[K].MEGDLKGPEVDIK.[G]		0.00858778	0.000761153	1	1	2	Q09666	Q09666 [3770-3782]		1	1430.72																						No Quan Values	High	n/a	High	n/a	n/a	n/a	n/a	n/a	n/a	High	0.0003027	0.003472	6
	FALSE	High	[K].MEGGGAEVHAQLPSLEGDLR.[G]		7.38456e-08	1.39072e-05	1	1	2	Q09666	Q09666 [5248-5267]		0	2066																						No Quan Values	Peak Found	Peak Found	Peak Found	Peak Found	Peak Found	Peak Found	High	High	Peak Found	High	1.591e-05	1.343e-08	26
	FALSE	High	[K].MKGDVDVSLPK.[V]		0.00441339	0.000392601	1	1	2	Q09666	Q09666 [4143-4153]		1	1188.63																						No Quan Values	n/a	n/a	n/a	n/a	n/a	n/a	High	n/a	High	High	0.0001912	0.001445	12
	FALSE	High	[K].MKGDVVVSLPK.[V]		0.0326029	0.00237088	1	1	3	Q09666	Q09666 [3685-3695]		1	1172.67	1.517	2.555	0.684737	0.315093	8.98	9.69	96.7	57.1	146.2	9.21	4.94	10.12	1.18568e+06	1.02796e+06	1.22852e+06	678041	700960	746770	1.90811e+06	1.79332e+06	1.55982e+06		Peak Found	Peak Found	Peak Found	Peak Found	Peak Found	High	High	High	Peak Found	High	0.0007989	0.008681	1
	FALSE	High	[K].MKGDYDVTVPK.[V]		0.00191913	0.000264581	1	1	1	Q09666	Q09666 [1465-1475]		1	1252.62	1.48	2.076	0.842114	0.5714	6.46	16.14	95.3	69.2	135.5	4.23	16.23	7.3	739127	679090	710012	578642		459526	1.00893e+06	1.00526e+06	1.14002e+06		Peak Found	Peak Found	Peak Found	Peak Found	n/a	Peak Found	Peak Found	High	Peak Found	High	9.223e-05	0.0006409	4
	FALSE	High	[K].MKLPQFGISTPGSDLHVNAK.[G]		8.42132e-06	1.39072e-05	1	1	3	Q09666	Q09666 [5406-5425]		1	2140.12																						No Quan Values	n/a	n/a	High	n/a	High	n/a	n/a	n/a	High	High	1.658e-05	1.007e-06	5
	FALSE	High	[K].MPDLHLK.[A]		0.0166577	0.00135414	1	1	2	Q09666	Q09666 [4119-4125]; [4583-4589]		0	853.46	64.696	2.816	1.93928e-16	0.101898	55.76	4.78	3.4	77.7	218.9	161.37	7.21	1.74	1.08872e+06	30106.9	21879.8	691595	621188	714707	1.97194e+06	1.92395e+06			High	Peak Found	Peak Found	Peak Found	Peak Found	High	Peak Found	Peak Found	n/a	High	0.0006706	0.006101	9
	FALSE	High	[K].MPDMHFK.[A]		0.0152514	0.00122775	1	1	3	Q09666	Q09666 [1912-1918]; [2376-2382]; [2443-2449]		0	905.401	1.44	2.302	0.852897	0.247392	6.61	5.51	96.8	61.5	141.6	3.54	3.59	5.69	2.51285e+06	2.35008e+06	2.38561e+06	1.55361e+06	1.51568e+06	1.447e+06	3.48945e+06	3.23399e+06	3.61924e+06		Peak Found	Peak Found	Peak Found	Peak Found	Peak Found	Peak Found	High	High	High	High	0.0004872	0.004375	19
	FALSE	High	[K].MPDMNIK.[A]		0.0133259	0.00114342	1	1	9	Q09666	Q09666 [3533-3539]		0	848.4	1.514	2.539	0.768061	0.183125	6.15	15.52	96.5	57.5	146	5.84	32.14	1.69	1.89288e+06	1.8175e+06	2.03761e+06	1.80291e+06	1.1286e+06	1.02165e+06	2.89874e+06	2.80388e+06	2.86567e+06		High	High	High	High	High	High	High	High	High	High	0.0004708	0.003865	8
	FALSE	High	[K].MPDVDISVPK.[I]		0.000102196	1.39072e-05	1	1	9	Q09666	Q09666 [5145-5154]		0	1100.57																						No Quan Values	High	High	High	High	High	High	High	High	High	High	1.591e-05	2.71e-05	53
	FALSE	High	[K].MPDVHFK.[S]		0.0218923	0.00164538	1	1	8	Q09666	Q09666 [4509-4515]		0	873.429	1.621	2.371	0.648304	0.229523	15.28	21.06	87.4	62.7	149.8	9.8	7.41	16.47	922853	805830	979144	584010	669510	661995	1.58756e+06	1.5815e+06	1.17188e+06		High	Peak Found	High	High	High	High	High	High	High	High	0.000628	0.006019	23
	FALSE	High	[K].MPEINIK.[A]		0.0729313	0.00461214	1	1	1	Q09666	Q09666 [4839-4845]		0	844.46																						No Quan Values	n/a	n/a	n/a	n/a	n/a	n/a	n/a	High	n/a	High	0.001514	0.01914	5
	FALSE	High	[K].MPEMHFK.[TA]		0.00312886	0.000343217	1	1	8	Q09666	Q09666 [1185-1191]; [1313-1319]; [1643-1649]; [1845-1851]; [1979-1985]; [2107-2113]; [2174-2180]; [2302-2308]; [2825-2831]		0	919.416	1.514	2.556	0.748359	0.0337912	5.92	10.01	95.6	56.9	147.6	2.67	9.06	4.56	6.14412e+06	6.11517e+06	6.41651e+06	3.47748e+06	3.65683e+06	4.13584e+06	9.71284e+06	8.88687e+06	9.48659e+06		High	High	Peak Found	High	High	High	High	High	High	High	0.0001876	0.001439	23
	FALSE	High	[K].MPEMHFR.[A]		0.0121311	0.00105462	1	1	2	Q09666	Q09666 [1057-1063]		0	947.423	1.432	2.152	0.84123	0.510595	10.58	28.58	99.6	64.2	136.2	3.92	24.5	12.66	870769	805558	846799	664144	545326	401459	1.15797e+06	1.15354e+06	1.42904e+06		Peak Found	High	Peak Found	Peak Found	High	Peak Found	Peak Found	Peak Found	Peak Found	High	0.0005366	0.004688	14
	FALSE	High	[K].MPEMNIK.[VA]		0.025288	0.00189121	1	1	11	Q09666	Q09666 [808-814]; [936-942]; [2569-2575]; [2697-2703]; [2953-2959]; [3081-3087]; [3209-3215]; [3661-3667]; [3863-3869]; [3991-3997]; [4247-4253]; [4375-4381]; [4449-4455]		0	862.416	11.295	18.999	0.132216	0.0993343	19.07	20.62	24.5	14.6	261	19.1	20.62	9.15		48104.9	63125.5	37943.5		28286.1	572819	587446	676292		High	High	Medium	Peak Found	Peak Found	Peak Found	High	High	High	High	0.0006807	0.006871	4
	FALSE	Medium	[K].MPEMNIK.[VA]	1xOxidation [M1]	0.409004	0.0190897	1	1	6	Q09666	Q09666 [808-814]; [936-942]; [2569-2575]; [2697-2703]; [2953-2959]; [3081-3087]; [3209-3215]; [3661-3667]; [3863-3869]; [3991-3997]; [4247-4253]; [4375-4381]; [4449-4455]		0	878.411	1.661	3.799	0.530691	0.00434046	10.08	3.25	92.7	42.9	164.4	4.85	1.58	4.86	4.64317e+06	4.61319e+06	5.02711e+06	2.15145e+06	2.13242e+06	2.19857e+06	7.62287e+06	8.35152e+06	8.23807e+06		Medium	Peak Found	Peak Found	Peak Found	Medium	Peak Found	Medium	High	Medium	High	0.006481	0.1336	5
	FALSE	High	[K].MPEMSIK.[PA]		0.0105449	0.000948417	1	1	6	Q09666	Q09666 [1441-1447]; [4711-4717]		0	835.405	1.496	2.193	0.800554	0.249001	6.97	6.74	94.1	64.5	141.4	3.33	2.67	6.05	1.33389e+06	1.42365e+06	1.3973e+06	957159	915541	960903	2.13044e+06	2.09866e+06	1.90225e+06		Peak Found	High	High	Peak Found	Peak Found	High	High	High	High	High	0.0004397	0.003744	25
	FALSE	High	[K].MPEMSIKPQK.[I]		0.0403134	0.00289857	1	1	4	Q09666	Q09666 [1441-1450]		0	1188.61	1.749	2.493	0.62097	0.105628	10.02	20.71	87.1	55.4	157.5	7.13	12.81	9.11	1.2032e+06	1.12703e+06	1.04292e+06	883131	708289	716957	2.10489e+06	1.76579e+06	2.03708e+06		Peak Found	Medium	Peak Found	Peak Found	Peak Found	High	Medium	High	Peak Found	High	0.001225	0.01273	1
	FALSE	High	[K].MPFLSISSPK.[V]		8.0322e-05	1.39072e-05	1	1	8	Q09666	Q09666 [3405-3414]		0	1106.59	1.726	3.136	0.471954	0.0496393	4.88	4.41	91.1	50.3	158.6	1.92	4.72	4.52	2.19728e+06	2.27265e+06	2.20027e+06	1.14493e+06	1.25767e+06	1.21434e+06	3.59062e+06	3.9216e+06	3.83072e+06		High	High	Peak Found	High	High	High	High	High	High	High	1.658e-05	1.486e-05	43
	FALSE	High	[K].MPSLEISAPK.[V]		0.000132148	1.39072e-05	1	1	3	Q09666	Q09666 [4906-4915]		0	1072.57																						No Quan Values	n/a	n/a	High	n/a	n/a	n/a	High	High	n/a	High	1.658e-05	3.544e-05	51
	FALSE	High	[K].MPSMNIQTHK.[I]		0.00169588	0.000246771	1	1	2	Q09666	Q09666 [1569-1578]		0	1186.57	1.419	2.525	0.888735	0.124217	8.71	2.97	101	55.8	143.2	9.41	2.99	3.49	1.51924e+06	1.79924e+06	1.79497e+06	991195	1.01105e+06	953111	2.54334e+06	2.39697e+06	2.55254e+06		High	Peak Found	Peak Found	Peak Found	High	Peak Found	Peak Found	Peak Found	Peak Found	High	6.588e-05	0.0006197	8
	FALSE	High	[K].MPTFSTPGAK.[G]		0.00611217	0.000509944	1	1	6	Q09666	Q09666 [633-642]		0	1036.51	1.06	1.808	0.996853	0.402135	17.05	7.61	112.4	68.5	119.1	20.06	3.36	6.61	1.2537e+07	11095416	8.33148e+06	6.85475e+06	6.76327e+06	6.42788e+06	1.30746e+07	1.16205e+07	1.17565e+07		High	High	High	Peak Found	Peak Found	Peak Found	High	High	High	High	0.0002472	0.001935	4
	FALSE	High	[K].MPTFSTPGAK.[G]	1xOxidation [M1]	0.00412002	0.000376757	1	1	1	Q09666	Q09666 [633-642]		0	1052.51																						No Quan Values	n/a	n/a	n/a	n/a	n/a	n/a	n/a	n/a	High	High	0.0001912	0.001355	18
	FALSE	High	[K].MQVGGDGVK.[V]		0.00217523	0.000264581	1	1	3	Q09666	Q09666 [5338-5346]		0	890.44	1.353	100	0.904837	1.9741e-16	2.14		127.5		172.5	0.75		2.39	2.16824e+06	2.19832e+06	2.17239e+06				2.98228e+06	2.93977e+06	2.8457e+06		High	High	High	n/a	n/a	n/a	Peak Found	Peak Found	Peak Found	High	7.714e-05	0.0008311	19
	FALSE	High	[K].MQVGGDGVKVPGIDATTK.[L]		5.35616e-06	1.39072e-05	1	1	6	Q09666	Q09666 [5338-5355]		1	1772.92	1.507	2.038	0.798843	0.288606	5.4	5.21	92	68.5	139.5	6.13	0.54	4.63	1.89656e+06	2.13118e+06	1.95467e+06	1.44846e+06		1.45956e+06	2.85853e+06	2.96258e+06	3.13207e+06		High	High	High	Peak Found	n/a	High	High	High	Peak Found	High	1.591e-05	1.209e-06	20
	FALSE	High	[K].MSLPDVDLDLK.[G]		0.000257438	3.9613e-05	1	1	1	Q09666	Q09666 [1067-1077]		0	1245.64	1.612	2.743	0.60545	0.0511348	7.52	2.98	96.6	54.4	149.1	3.86	6.12	6.01	3.67434e+06	3415743	3.62878e+06	2.00154e+06	2.24125e+06	2.04253e+06	5.60042e+06	6.1476e+06	5.50735e+06		Peak Found	Peak Found	Peak Found	Peak Found	Peak Found	Peak Found	Peak Found	High	Peak Found	High	1.591e-05	7.293e-05	4
	FALSE	High	[K].MSLPDVDLDLK.[G]	1xOxidation [M1]	0.000118576	1.39072e-05	1	1	1	Q09666	Q09666 [1067-1077]		0	1261.63																						No Quan Values	n/a	n/a	n/a	n/a	n/a	n/a	High	n/a	n/a	High	1.591e-05	3.167e-05	13
	FALSE	High	[K].MYFPDVEFDIK.[S]		1.51257e-05	1.39072e-05	1	1	7	Q09666	Q09666 [5088-5098]		0	1403.66	1.624	2.594	0.580216	0.0676018	4.59	4.81	92.3	57.8	149.9	2.49		3.74	3.05203e+06	2.96045e+06	3.11097e+06	1.91091e+06			4.74883e+06	4.95716e+06	5.11788e+06		High	High	High	High	n/a	n/a	High	High	High	High	1.658e-05	2.311e-06	39
	FALSE	High	[K].SPQISMSDIDLNLK.[G]		3.18926e-07	1.39072e-05	1	1	7	Q09666	Q09666 [4516-4529]		0	1560.79	1.431	2.334	0.85803	0.137213	5.42	12.47	100	60	140	3.91	10.39	4.15	3.00182e+06	3.05612e+06	2.83388e+06	1.60203e+06	1.97405e+06	1.80027e+06	4.05433e+06	4.20258e+06	4.40337e+06		High	High	High	Peak Found	High	High	High	Peak Found	High	High	1.658e-05	2.044e-08	59
	FALSE	High	[K].SPQISMSDIDLNLKGPK.[I]		6.5169e-12	1.39072e-05	1	1	5	Q09666	Q09666 [4516-4532]		1	1842.96	1.454	2.19	0.847805	0.24062	10.6	4.82	96.2	63.9	139.9	10.1	7.12	2.24	1.96001e+06	2.22829e+06	2.39994e+06	1.33067e+06	1.47935e+06	1.52847e+06	3.13422e+06	3.23964e+06	3.27183e+06		High	High	Peak Found	Peak Found	Peak Found	Peak Found	High	High	High	High	1.591e-05	7.385e-13	55
	FALSE	High	[K].SSGCDVNLPGVNVK.[L]	1xPropionamide [C4]	0.000120624	1.39072e-05	1	1	2	Q09666	Q09666 [5499-5512]		0	1459.72																						No Quan Values	High	n/a	n/a	High	n/a	n/a	n/a	n/a	n/a	High	1.658e-05	5.137e-05	13
	FALSE	High	[K].TPEMIIQKPK.[I]		0.00752963	0.000626252	1	1	2	Q09666	Q09666 [490-499]		0	1184.67	1.468	1.841	0.817982	0.378442	7.19	9.36	91.5	74.2	134.3	3.15	9.07	7.79	1.5424e+06	1.52332e+06	1.61626e+06	1.3349e+06		1.17398e+06	2.265e+06	2.13469e+06	2.48856e+06		Peak Found	High	High	Peak Found	n/a	Peak Found	Peak Found	Peak Found	Peak Found	High	0.0002608	0.00308	13
	FALSE	High	[K].TPSFGISAPQVSIPDVNVNLK.[G]		1.76019e-08	1.39072e-05	1	1	7	Q09666	Q09666 [5184-5204]		0	2183.17	2.056	2.856	0.242465	0.106976	15.84	7.18	79.4	57.5	163.1	15.04	4.61	5.27	1.27775e+06		1.58175e+06	971003	1.0643e+06	1.02908e+06	2.77298e+06	3.08116e+06	2.92022e+06		Peak Found	High	High	High	High	High	High	High	Peak Found	High	1.591e-05	2.966e-09	42
	FALSE	High	[K].VDIDAPDVDVHGPDWHLK.[M]		8.29375e-08	1.39072e-05	1	1	3	Q09666	Q09666 [731-748]; [2225-2242]; [2748-2765]; [4042-4059]; [4298-4315]		0	2027.98	1.34	2.203	0.915615	0.302957	18.7	17.76	107.3	60.2	132.5	13.74	15.25	11.37	1.31384e+06	1.21933e+06	998577	683881	610719	822626	1.5065e+06	1.41809e+06	1.7601e+06		Peak Found	High	Peak Found	Peak Found	Peak Found	Peak Found	High	High	Peak Found	High	1.658e-05	4.111e-09	42
	FALSE	High	[K].VDIDAPDVEVHDPDWHLK.[M]		1.41994e-08	1.39072e-05	1	1	2	Q09666	Q09666 [1694-1711]		0	2100																						No Quan Values	n/a	n/a	n/a	n/a	n/a	n/a	n/a	High	High	High	1.591e-05	2.373e-09	34
	FALSE	High	[K].VDIDAPDVSIEGPDAK.[L]		7.09048e-08	1.39072e-05	1	1	9	Q09666	Q09666 [4352-4367]		0	1640.8	1.502	2.492	0.685482	0.0548164	5.77	4.54	96	59.4	144.5	4.29	5.18	3.67	6.99018e+06	7318972	6.71816e+06	3.96328e+06	4.32574e+06	4.3554e+06	1.00879e+07	1.05218e+07	1.08546e+07		High	High	High	High	High	High	High	High	High	High	1.658e-05	3.402e-09	77
	FALSE	High	[K].VDIDTPDIDIHGPEGK.[L]		2.58206e-08	1.39072e-05	1	1	10	Q09666	Q09666 [4096-4111]		0	1720.84	1.724	2.996	0.317273	0.0115943	2.39	5.05	90.2	52.5	157.3	2.38	4.92	2.51	8.00853e+06	8.32327e+06	7.9739e+06	4.40626e+06	4.66341e+06	4.86235e+06	1.39719e+07	1.43524e+07	1.3651e+07		High	High	High	High	High	High	High	High	High	High	1.591e-05	1.302e-08	37
	FALSE	High	[K].VDIDTPDINIEGSEGK.[F]		9.36911e-08	1.39072e-05	1	1	4	Q09666	Q09666 [3712-3727]		0	1701.82																						No Quan Values	n/a	n/a	High	n/a	n/a	n/a	High	High	High	High	1.591e-05	1.718e-08	71
	FALSE	High	[K].VDIDVPDVDVQGPDWHLK.[M]		5.99999e-10	1.39072e-05	1	1	8	Q09666	Q09666 [4170-4187]; [4634-4651]		0	2047.01	1.6	3.179	0.437295	0.00367291	2.74	6.17	96.9	49.1	154	2	4.94	3.01	1.38453e+07	1.33028e+07	1.35532e+07	7.08721e+06	6.42907e+06	6.87317e+06	2.1287e+07	2.25288e+07	2.15373e+07		High	High	High	High	Peak Found	High	High	High	High	High	1.658e-05	1.163e-11	53
	FALSE	High	[K].VDIDVPDVNLEAPEGK.[L]		6.49914e-08	1.39072e-05	1	1	9	Q09666	Q09666 [1546-1561]		0	1709.86	1.443	3.406	0.747698	0.00247667	4.93	4.93	104.7	44.3	151	4.19	1.11	6.02	6.02769e+06	5.96814e+06	5.57618e+06	2.57709e+06	2.52812e+06	2.52791e+06	7.90704e+06	8.89768e+06	8.6111e+06		High	High	High	High	High	High	High	High	High	High	1.591e-05	1.171e-08	46
	FALSE	High	[K].VDIDVPDVNIEGPDAK.[L]		6.05022e-06	1.39072e-05	1	1	2	Q09666	Q09666 [4224-4239]		0	1695.84																						No Quan Values	Peak Found	High	High	Peak Found	Peak Found	Peak Found	Peak Found	Peak Found	Peak Found	High	1.658e-05	6.804e-07	32
	FALSE	High	[K].VDIDVPDVNIEGPEGK.[L]		3.06833e-06	1.39072e-05	1	1	4	Q09666	Q09666 [3058-3073]; [3840-3855]		0	1695.84	5.495	6.975	1.8127e-09	1.88143e-08	11.26	25.49	41.2	32.5	226.4	4.24	8.97	65.27	4.6366e+06	4646537	4.30919e+06	3.11724e+06	3.66124e+06	3.65308e+06	4.62491e+06	2.61553e+07	2.548e+07		High	Peak Found	Peak Found	High	Peak Found	Peak Found	Peak Found	High	High	High	1.658e-05	4.908e-07	42
	FALSE	High	[K].VDIDVPDVNVQGPDWHLK.[M]		6.87236e-09	1.39072e-05	1	1	9	Q09666	Q09666 [2876-2893]		0	2046.03	1.731	2.929	0.376605	0.0144544	4.86	11.24	92.4	52.8	154.8	4.61	8.84	3.98	6.85137e+06	6.6754e+06	6.25884e+06	3.46061e+06	4.13237e+06	3.81895e+06	1.09984e+07	1.18577e+07	1.1187e+07		High	High	High	High	High	High	High	High	High	High	1.658e-05	9.501e-10	35
	FALSE	High	[K].VDIEAPDVSLEGPEGK.[L]		1.98128e-07	1.39072e-05	1	1	8	Q09666	Q09666 [1162-1177]		0	1654.82	1.416	2.537	0.791479	0.0448472	2.44	2.91	101.4	56.1	142.4	0.95	3.58	2.09	7.3693e+06	7231249	7.30855e+06	3.99627e+06	4.27123e+06	4.04475e+06	1.02374e+07	1.02615e+07	1.06236e+07		High	Peak Found	High	High	High	High	High	High	High	High	1.658e-05	6.276e-08	26
	FALSE	High	[K].VDIEGPDVNIEGPEGK.[L]		5.02975e-11	1.39072e-05	1	1	9	Q09666	Q09666 [2546-2561]; [2674-2689]		0	1667.81	1.585	2.894	0.499233	0.0036444	2.89	3.59	96.5	52.2	151.2	5.61	2.18	5.23	1.15596e+07	10517657	1.16555e+07	6.38369e+06	6.25559e+06	6.11102e+06	1.84732e+07	1.81127e+07	1.67144e+07		High	High	High	High	High	High	High	High	High	High	1.591e-05	6.301e-12	118
	FALSE	High	[R].VDIETPNLEGTLTGPR.[L]		2.82321e-07	1.39072e-05	1	1	8	Q09666	Q09666 [541-556]		0	1711.89	1.475	2.208	0.723729	0.0756131	3.07	5.32	95.5	63.8	140.8	1.01	4.2	3.21	7.63336e+06	7.68917e+06	7.78749e+06	4.8987e+06	5.3282e+06	5.13715e+06	1.13403e+07	1.15751e+07	1.08648e+07		High	High	High	Peak Found	Peak Found	High	Peak Found	High	High	High	1.658e-05	5.213e-08	48
	FALSE	High	[K].VDINAPDVDVHGPDWHLK.[M]		2.71078e-07	1.39072e-05	1	1	8	Q09666	Q09666 [3584-3601]		0	2027	1.731	2.65	0.375895	0.0469117	4.72	10.8	89.3	57.7	153	7.45	12.9	2.54	4.97615e+06	4.8695e+06	4.32043e+06	2.62264e+06	3.39436e+06	3.14711e+06	8.19423e+06	8.61399e+06	8.34003e+06		Peak Found	High	High	High	High	High	High	High	High	High	1.591e-05	6.681e-08	17
	FALSE	High	[K].VDINAPDVDVQGPDWHLK.[M]		9.38933e-07	1.39072e-05	1	1	8	Q09666	Q09666 [3132-3149]; [3786-3803]		0	2018	1.46	2.331	0.708605	0.0445586	5.59	2.69	98.5	60.5	141	4.72	2.11	3.16	1.37585e+07	14621512	1.51089e+07	8.94441e+06	8.98712e+06	9.29578e+06	2.08433e+07	2.20572e+07	2.09448e+07		High	High	High	High	High	High	High	High	Peak Found	High	1.658e-05	1.852e-07	38
	FALSE	High	[K].VDINAPDVDVR.[G]		3.84108e-05	1.39072e-05	1	1	4	Q09666	Q09666 [3914-3924]		0	1212.62	1.2	100	0.949322	1.9741e-16	2.97		136.3		163.7	1.74		5.92	1.60255e+07	15778314	1.5477e+07				2.07083e+07	1.89376e+07	1.85582e+07		Peak Found	Peak Found	Peak Found	n/a	High	High	High	Peak Found	High	High	1.83e-05	1.823e-05	25
	FALSE	High	[K].VDINAPDVEVHGPDWHLK.[M]		3.50455e-09	1.39072e-05	1	1	7	Q09666	Q09666 [1492-1509]		0	2041.01	1.623	2.637	0.455893	0.0444976	6.37	3.16	90.6	57.6	151.8	5.99	0.75	3.14	9.43876e+06	8488968	8.56145e+06	5.50267e+06	5.44165e+06	5.42552e+06	1.43517e+07	1.46578e+07	1.37751e+07		High	High	High	Peak Found	High	High	High	High	Peak Found	High	1.658e-05	2.396e-10	36
	FALSE	High	[K].VDINAPDVEVQGK.[V]		1.12165e-07	1.39072e-05	1	1	7	Q09666	Q09666 [3385-3397]		0	1383.71	1.67	2.861	0.435563	0.0178834	8.47	11.79	91.1	51.1	157.8	3.37	6.14	7.16	6.72718e+06	6756413	7.14254e+06	3.79024e+06	3.7258e+06	4.16824e+06	1.19272e+07	1.17081e+07	1.04221e+07		High	Peak Found	High	High	Peak Found	High	High	High	High	High	1.658e-05	5.886e-09	57
	FALSE	High	[K].VDINAPDVGVQGPDWHLK.[M]		3.50651e-06	1.39072e-05	1	1	6	Q09666	Q09666 [2620-2637]		0	1959.99	1.084	1.479	0.990604	0.758167	4.55	4.63	107.5	77.5	115	3.33	3.28	4.4	6.6863e+06	7005896	7.13528e+06	4.9017e+06	5.04804e+06	5.23315e+06		7.25928e+06	7.72558e+06		High	High	High	High	Peak Found	High	n/a	Peak Found	High	High	1.658e-05	3.541e-07	46
	FALSE	High	[K].VDINTPDVDVHGPDWHLK.[M]		1.31672e-08	1.39072e-05	1	1	9	Q09666	Q09666 [4762-4779]		0	2057.01	1.43	2.187	0.776643	0.210773	12.28	14.68	97.3	63.6	139.1	10.7	13.85	0.74	5.17647e+06	4.74776e+06	4.17391e+06	3.44538e+06	3.10422e+06	2.60507e+06	6.7901e+06	6.8747e+06	6.78462e+06		High	High	High	High	High	High	High	High	High	High	1.658e-05	4.612e-10	32
	FALSE	High	[K].VDISAPDVDVHGPDWHLK.[M]		1.3033e-10	1.39072e-05	1	1	7	Q09666	Q09666 [1364-1381]		0	1999.99	1.331	2.068	0.874152	0.142194	6.74	6.73	100.4	66.1	133.5	2.98	2.79	7.2	6.97154e+06	7.36523e+06	7.03042e+06	4.42174e+06	4.65171e+06	4.63213e+06	9.14287e+06	1.0437e+07	9.35515e+06		Peak Found	High	Peak Found	High	High	High	High	High	High	High	1.83e-05	8.178e-11	40
	FALSE	High	[K].VDTNAPDLSLEGPEGK.[L]		3.65802e-08	1.39072e-05	1	1	7	Q09666	Q09666 [1034-1049]		0	1641.8	1.702	2.789	0.493313	0.0224592	3.83	4.82	90.9	54.4	154.7	1.48	1.87	4.24	6.35748e+06	6.3613e+06	6.19742e+06	3.92497e+06	3.80131e+06	3.79946e+06	1.01125e+07	1.08217e+07	1.09487e+07		Peak Found	High	Peak Found	High	High	High	Peak Found	High	High	High	1.658e-05	1.552e-09	76
	FALSE	High	[K].VDVDIPDVNIEGPDAK.[L]		0.00217523	0.000264581	1	1	1	Q09666	Q09666 [4816-4831]		0	1695.84	2.12	2.588	0.254467	0.341223	12.93	26.09	76.4	62.3	161.3	12.34	20.46	0.67		532337	446922	398030	505569	338469	1.0406e+06	1.03007e+06	1.02749e+06		n/a	Peak Found	Peak Found	Peak Found	Peak Found	Peak Found	Peak Found	Peak Found	High	High	0.0001048	0.0007275	30
	FALSE	High	[KN].VDVDVPDVNIEGPDAK.[L]		5.6992e-07	1.39072e-05	1	1	9	Q09666	Q09666 [3186-3201]; [3638-3653]; [3968-3983]; [4688-4703]		0	1681.83	1.728	2.613	0.132212	0.0434063	2.04	4.37	88.5	58.5	153	1.18	12	2.08	2.22008e+07	2.23746e+07	2.27216e+07	1.45307e+07	1.47938e+07	1.79274e+07	3.9801e+07	3.82389e+07	3.86602e+07		High	High	High	High	High	High	High	High	High	High	1.591e-05	1.146e-07	48
	FALSE	High	[K].VDVECPDVNIEGPEGK.[W]	1xPropionamide [C5]	3.41936e-07	1.39072e-05	1	1	9	Q09666	Q09666 [2802-2817]		0	1770.82	1.28	2.335	0.927522	0.210149	10.21	8.78	105.4	58.3	136.2	4.2	4.07	8.86	3.38281e+06	3.65152e+06	3.41626e+06	1.76878e+06	1.90764e+06	1.88993e+06	3.91852e+06	4.41299e+06	4.67447e+06		High	High	High	High	High	High	High	High	High	High	1.658e-05	1.276e-07	65
	FALSE	High	[K].VDVEGPDVNIEGPEGK.[L]		2.57634e-09	1.39072e-05	1	1	8	Q09666	Q09666 [2930-2945]		0	1653.8																						No Quan Values	High	High	High	High	High	High	High	High	Peak Found	High	1.591e-05	3.956e-10	57
	FALSE	High	[K].VDVEVPDVSLEGPEGK.[L]		9.22723e-07	1.39072e-05	1	1	6	Q09666	Q09666 [1290-1305]; [2084-2099]; [2279-2294]		0	1668.83	1.394	2.389	0.818426	0.0790451	1.78	1.95	100.7	58.8	140.5	0.74	1.43	1.88	1.80275e+07	17814042	1.80599e+07	1.03061e+07	1.05231e+07	1.05922e+07	2.45414e+07	2.54685e+07	2.51374e+07		High	High	High	Peak Found	Peak Found	Peak Found	High	High	High	High	1.658e-05	7.237e-08	54
	FALSE	High	[K].VDVNAPDVQAPDWHLK.[M]		2.29075e-07	1.39072e-05	1	1	2	Q09666	Q09666 [2494-2509]		0	1803.9	1.594	100	0.547196	1.9741e-16	3.32	1.58	115.2	1.1	183.7	3.16		1.68	6.59587e+06	6808168	7.02571e+06	67328.2			1.07387e+07	1.10972e+07	1.08542e+07		Peak Found	Peak Found	High	High	n/a	n/a	Peak Found	Peak Found	Peak Found	High	1.658e-05	1.376e-08	34
	FALSE	High	[K].VDVSAPDVEAHGPEWNLK.[M]		2.36147e-09	1.39072e-05	1	1	4	Q09666	Q09666 [610-627]		0	1962.96	1.552	2.038	0.634298	0.234045	2.18	2.35	90.5	69.1	140.4	1.98	2.55	1.68	8.8109e+06	8.94e+06	8.59564e+06	6.72552e+06	6.8091e+06	6.48189e+06	1.36731e+07	1.342e+07	1.38776e+07		Peak Found	High	Peak Found	High	Peak Found	Peak Found	Peak Found	High	High	High	1.658e-05	5.942e-11	30
	FALSE	High	[K].VDVSAPDVEMQGPDWNLK.[M]		7.00863e-08	1.39072e-05	1	1	9	Q09666	Q09666 [980-997]		0	1999.94	1.93	2.582	0.189847	0.0808974	3.09	2.66	81.6	61	157.4	1.39	2.77	3.4	2.85818e+06	2.84116e+06	2.78324e+06	2.04673e+06	2.16132e+06	2.12377e+06	5.48273e+06	5.22382e+06	5.58103e+06		High	High	High	High	High	High	High	High	High	High	1.658e-05	3.377e-09	19
	FALSE	High	[K].VDVSAPDVEMQGPDWNLK.[M]	1xOxidation [M10]	9.17382e-07	1.39072e-05	1	1	3	Q09666	Q09666 [980-997]		0	2015.94	8.673	22.7	0.000109345	0.00116777	14	14	29.8	11.4	258.8			10.9		99464.8			38002.4		862652	758140	944109		n/a	Peak Found	n/a	n/a	Peak Found	n/a	High	High	High	High	1.591e-05	1.894e-07	29
	FALSE	High	[K].VEAPSLDVHMDSPDINIEGPDVK.[I]		1.20587e-11	1.39072e-05	1	1	5	Q09666	Q09666 [4949-4971]		0	2477.19																						No Quan Values	High	n/a	High	n/a	High	High	n/a	High	n/a	High	1.658e-05	1.112e-13	65
	FALSE	High	[K].VEAPSLDVHMDSPDINIEGPDVK.[I]	1xOxidation [M10]	2.89997e-08	1.39072e-05	1	1	2	Q09666	Q09666 [4949-4971]		0	2493.18	2.277	100	0.186623	1.9741e-16	14.35		91.5		208.5	20.78		4.02	963708	656596	720136				1.64001e+06	1.70938e+06	1.57748e+06		High	Peak Found	Peak Found	n/a	n/a	n/a	High	Peak Found	Peak Found	High	1.658e-05	1.179e-09	29
	FALSE	High	[K].VEGDLKGPEIDVK.[A]		4.11682e-05	1.39072e-05	1	1	3	Q09666	Q09666 [1604-1616]		1	1398.75																						No Quan Values	Peak Found	Peak Found	Peak Found	High	Peak Found	Peak Found	Peak Found	High	High	High	1.591e-05	1.032e-05	28
	FALSE	High	[K].VEGDLKGPEVDIK.[G]		0.000160327	1.39072e-05	1	1	22	Q09666	Q09666 [2604-2616]; [2732-2744]; [2860-2872]; [3696-3708]; [4154-4166]; [4282-4294]		1	1398.75	1.947	3.177	0.346701	0.0860769	26.3	23.72	84.3	51.7	164.1	21.53	20.22	12.01	795927	646924	515085	418951	281167	396498	1.25954e+06	1.30555e+06	1.0361e+06		High	High	High	Medium	Medium	Medium	High	Peak Found	High	High	1.591e-05	4.377e-05	22
	FALSE	High	[K].VEGDMQVPDLDIK.[G]		1.31672e-08	1.39072e-05	1	1	8	Q09666	Q09666 [3898-3910]		0	1458.71	1.666	3.014	0.554339	0.0247875	5.22	1.76	93.2	51.5	155.3	5.65	10.23	0.86	4.26903e+06	3.8178e+06	4.11885e+06	2.27705e+06	2.69569e+06	2.26046e+06	6.86192e+06	6.82863e+06	6.94322e+06		High	High	Peak Found	High	High	High	High	High	High	High	1.658e-05	1.762e-09	52
	FALSE	High	[K].VESDLKGPEVDIEGPEGK.[L]		1.21663e-07	1.39072e-05	1	1	2	Q09666	Q09666 [4484-4501]		1	1897.94																						No Quan Values	n/a	n/a	n/a	n/a	n/a	n/a	High	High	n/a	High	1.591e-05	2.267e-08	57
	FALSE	High	[K].VESEIKVPDVELK.[S]		4.88127e-06	1.39072e-05	1	1	8	Q09666	Q09666 [843-855]		1	1484.82	1.615	2.563	0.505326	0.0577567	11.36	11.48	92.5	58.3	149.3	7.36	6.76	8.1	4.83596e+06	4.17308e+06	4.55972e+06	2.87223e+06	2.65209e+06	3.03651e+06	7.93019e+06	7.36021e+06	6.74121e+06		High	High	High	Peak Found	High	High	High	High	High	High	1.658e-05	5.848e-07	33
	FALSE	High	[K].VGGSGVNVNAK.[G]		0.000675384	9.06321e-05	1	1	1	Q09666	Q09666 [253-263]		0	1001.54	1.368	3.382	0.929267	0.0978615	23.77	15.5	120	42	137.9	12.63	7.82	16.16	853816	1.06866e+06	1.07622e+06	354151		395632	1.22794e+06	1.1684e+06	1.5641e+06		Peak Found	Peak Found	Peak Found	Peak Found	n/a	Peak Found	Peak Found	Peak Found	High	High	3.033e-05	0.0002082	6
	FALSE	High	[K].VGIDTPDIDIHGPEGK.[L]		5.03855e-05	1.39072e-05	1	1	1	Q09666	Q09666 [4560-4575]		0	1662.83	1.391	4.264	0.863832	0.00300651	3.23	15.16	110.3	36.3	153.4	3.42	14.5	1.39	1.23648e+06	1.32247e+06	1.26696e+06	375758		461610	1.79931e+06	1.76216e+06	1.7529e+06		Peak Found	Peak Found	Peak Found	Peak Found	n/a	Peak Found	Peak Found	High	Peak Found	High	1.591e-05	1.283e-05	14
	FALSE	High	[K].VGVEVPDVNIEGPEGK.[L]		1.12406e-06	1.39072e-05	1	1	4	Q09666	Q09666 [913-928]		0	1637.84	1.755	12.865	0.519894	1.24443e-07	11.93	148.43	107.7	14.2	178.2	16.93	102.43	5.05	721044	977514	989757	51458.6		321849	1.57779e+06	1.73735e+06	1.61734e+06		High	Peak Found	High	Peak Found	n/a	Peak Found	High	High	Peak Found	High	1.658e-05	9.163e-08	30
	FALSE	High	[K].VHAPGLNLSGVGGK.[M]		0.000608629	9.06321e-05	1	1	12	Q09666	Q09666 [5324-5337]		0	1305.73	1.452	2.411	0.778901	0.179193	10.96	4.42	98.2	59.1	142.6	9.67	6.54	2.22	3.53309e+06	2909620	3.27185e+06	2.16889e+06	1.96985e+06	1.91909e+06	4.89107e+06	4.7496e+06	4.68386e+06		High	High	High	Peak Found	Peak Found	Peak Found	High	High	High	High	3.033e-05	0.0001853	27
	FALSE	High	[K].VKGDLDIAGPNLEGDFK.[G]		2.4182e-05	1.39072e-05	1	1	4	Q09666	Q09666 [3429-3445]		1	1787.92																						No Quan Values	Peak Found	High	High	Peak Found	Peak Found	Peak Found	High	Peak Found	Peak Found	High	1.658e-05	3.528e-06	37
	FALSE	High	[K].VKGDLDIAGPNLEGDFKGPK.[V]		1.18571e-05	1.39072e-05	1	1	6	Q09666	Q09666 [3429-3448]		2	2070.09	1.501	2.842	0.751409	0.0907118	2.84	34.87	99.1	52.3	148.6	6.58	45.78	5.46	2.0295e+06	2254824	2.2988e+06	1.19072e+06	1.55684e+06	559286	3.38368e+06	3.09121e+06	3.41923e+06		High	Peak Found	High	Peak Found	High	Peak Found	High	High	Peak Found	High	1.591e-05	2.795e-06	15
	FALSE	High	[K].VKGDMDVSLPK.[V]		0.0514409	0.00342884	1	1	3	Q09666	Q09666 [3105-3115]; [3887-3897]		1	1188.63																						No Quan Values	n/a	n/a	n/a	n/a	High	n/a	Medium	n/a	High	High	0.001122	0.01347	14
	FALSE	High	[K].VKGDMDVSVPK.[V]		8.36164e-05	1.39072e-05	1	1	9	Q09666	Q09666 [1667-1677]; [2003-2013]; [2198-2208]		1	1174.61	1.545	2.84	0.756417	0.0429739	4.53	3.27	96.5	53	150.5	13.24	13.67	1.72	2.57428e+06	3207442	2.56433e+06	1.75536e+06	1.38211e+06	1.41257e+06	3.96171e+06	4.09856e+06	4.01226e+06		High	High	High	High	Peak Found	Peak Found	High	High	High	High	1.658e-05	1.555e-05	16
	FALSE	High	[K].VKGDMDVSVPK.[V]	1xOxidation [M5]	0.15673	0.00811311	1	1	1	Q09666	Q09666 [1667-1677]; [2003-2013]; [2198-2208]		1	1190.61																						No Quan Values	n/a	n/a	n/a	n/a	n/a	n/a	High	n/a	n/a	High	0.002658	0.0431	4
	FALSE	High	[K].VKGDVDISLPK.[VL]		0.00142772	0.000226262	1	1	9	Q09666	Q09666 [2977-2987]; [3557-3567]		1	1170.67	1.664	2.673	0.498536	0.0602921	10.44	7.87	90.4	56.6	153	9.69	6.93	5.13	4.04682e+06	3384292	3.50323e+06	2.19159e+06	2.4076e+06	2.10706e+06	6.23982e+06	5.93034e+06	5.63138e+06		High	High	High	High	High	High	High	High	High	High	5.466e-05	0.0004687	33
	FALSE	High	[K].VKGDVDVSLPK.[LVM]		5.27649e-05	1.39072e-05	1	1	15	Q09666	Q09666 [2131-2141]; [2593-2603]; [2721-2731]; [3759-3769]; [4015-4025]; [4271-4281]; [4399-4409]; [4473-4483]		1	1156.66	1.387	2.494	0.671451	0.0523785	8.89	5.03	102	56.5	141.5	7.22	8.97	2.65	2.48601e+07	28674386	2.63506e+07	1.41701e+07	1.45847e+07	1.67029e+07	3.6545e+07	3.72515e+07	3.53452e+07		High	High	High	High	High	High	High	High	High	High	1.658e-05	9.009e-06	36
	FALSE	High	[K].VKGDVDVTLPK.[V]		0.197031	0.00972162	1	1	3	Q09666	Q09666 [4735-4745]		1	1170.67	2.018	3.078	0.245987	0.0206307	17.88	11.76	80	54	166.1	15.62	12.55	6.88	1.67667e+06	1641568	2.15129e+06	1.05219e+06	1.13137e+06	1.33757e+06	3.48283e+06	3.31226e+06	3.79105e+06		Peak Found	Medium	Peak Found	High	Peak Found	Peak Found	Peak Found	High	Peak Found	High	0.003217	0.05538	2
	FALSE	High	[K].VKGEYDVTVPK.[L]		0.0591584	0.00393592	1	1	3	Q09666	Q09666 [711-721]		1	1234.67																						No Quan Values	n/a	High	High	n/a	n/a	n/a	n/a	High	n/a	High	0.001593	0.01665	10
	FALSE	High	[K].VKMPDVDISVPK.[I]		0.197031	0.00972162	1	1	2	Q09666	Q09666 [5143-5154]		1	1327.73																						No Quan Values	n/a	n/a	n/a	High	n/a	n/a	n/a	High	n/a	High	0.003217	0.05537	7
	FALSE	High	[K].VKTPEMIIQKPK.[I]		0.00893466	0.000778109	1	1	3	Q09666	Q09666 [488-499]		1	1411.83	1.76	2.237	0.526853	0.278686	4.76	35.89	84.6	66.6	148.9	2.78	29.95	5.19	1.20388e+06	1.1574e+06		1.29613e+06	929032	715643	2.20395e+06	2.07781e+06	1.98806e+06		High	Peak Found	n/a	Peak Found	Peak Found	Peak Found	High	High	Peak Found	High	0.0003279	0.002715	26
	FALSE	High	[K].VKTPSFGISAPQVSIPDVNVNLK.[G]		8.07393e-07	1.39072e-05	1	1	9	Q09666	Q09666 [5182-5204]		1	2410.33	1.847	2.399	0.310381	0.215674	33.18	20.68	76.3	65.8	157.9	25.66	6.27	16.84	1.37773e+06	1.51843e+06	2.1921e+06	1.27287e+06	1.30987e+06	1.43319e+06	2.5444e+06	3.58063e+06	3.14231e+06		High	High	High	High	High	High	High	High	High	High	1.658e-05	6.183e-08	26
	FALSE	High	[K].VKVPEVDVR.[G]		0.0321585	0.00233652	1	1	13	Q09666	Q09666 [598-606]		1	1040.61	1.533	2.956	0.66267	0.0153118	6.44	9.52	95.7	54.2	150.1	6.99	8.63	5.52	4.45275e+06	5.05718e+06	4.53806e+06	2.57428e+06	2.20554e+06	2.56936e+06	7.61013e+06	7.12144e+06	6.82501e+06		High	High	High	High	High	Peak Found	High	High	High	High	0.0007989	0.008602	39
	FALSE	High	[K].VNVEAPDVNLEGLGGK.[L]		8.32357e-09	1.39072e-05	1	1	8	Q09666	Q09666 [664-679]		0	1610.84	1.444	2.581	0.746786	0.0557106	4.51	5.4	98.3	55.6	146.2	3.34	4.93	3.65	7.52506e+06	7799907	7.29685e+06	4.25557e+06	4.50053e+06	4.08067e+06	1.05329e+07	1.12597e+07	1.11934e+07		High	High	High	High	High	Peak Found	High	High	High	High	1.658e-05	2.667e-10	43
	FALSE	High	[K].VPDVDIK.[GE]		0.0166577	0.00135414	1	2	1	Q09666	Q09666 [1354-1360]; [1684-1690]; [2020-2026]; [3122-3128]		0	785.44	100	8.36	1.93928e-16	1.92872e-09		25.59		32.1	267.9		84.93					70158.4	3.48105e+06	2.88021e+06			2.40791e+07		n/a	n/a	n/a	Peak Found	Peak Found	Peak Found	n/a	n/a	High	High	0.0005155	0.00473	38
	FALSE	High	[QK].VPDVDIR.[G]		0.0251149	0.00187393	1	1	4	Q09666	Q09666 [1098-1104]; [2215-2221]		0	813.446																						No Quan Values	Peak Found	Peak Found	High	High	Peak Found	Peak Found	High	High	Peak Found	High	0.0006807	0.00684	31
	FALSE	High	[K].VPDVEIK.[SG]		0.0239359	0.00178689	1	1	38	Q09666	Q09666 [849-855]; [1226-1232]		0	799.456	1.291	4.103	0.916062	0.000541267	8.62	61.39	118.9	35.5	145.6	7.23	67.77	4.12	7.97279e+06	9.02555e+06	9.0949e+06	898182	4.59869e+06	2.69448e+06	1.17384e+07	1.10562e+07	1.08562e+07		High	High	High	Peak Found	High	Peak Found	High	High	High	High	0.0006726	0.006524	18
	FALSE	High	[K].VPEVDVR.[G]		0.00993292	0.000871288	1	1	2	Q09666	Q09666 [600-606]		0	813.446																						No Quan Values	Peak Found	Peak Found	Peak Found	Peak Found	High	High	Peak Found	Peak Found	Peak Found	High	0.0004239	0.003943	27
	FALSE	High	[K].VQANLGAPDINIEGLDAK.[V]		2.65222e-09	1.39072e-05	1	1	9	Q09666	Q09666 [5164-5181]		0	1837.97	1.301	2.705	0.924446	0.0621477	4.27	2.82	106.4	51.5	142.1	4.56	2.19	1.58	4.53797e+06	4.19725e+06	4.19842e+06	2.03378e+06	2.01884e+06	2.10319e+06	5.60618e+06	5.62001e+06	5.46116e+06		High	High	High	High	High	High	High	High	High	High	1.658e-05	8.973e-11	84
	FALSE	High	[K].VQTPEVDVK.[G]		0.00255801	0.000302294	1	1	3	Q09666	Q09666 [3364-3372]		0	1014.55	1.469	3.949	0.829048	0.00224161	7.58	9.12	105.4	39.7	154.9	7.91	8.19	3.72	4.23553e+06	3.8254e+06	4.47977e+06	1.38487e+06	1.59406e+06	1.60902e+06	5.90837e+06	6.22343e+06	6.35458e+06		High	Peak Found	High	Peak Found	Peak Found	Peak Found	Peak Found	High	Peak Found	High	0.0001161	0.0008595	20
	FALSE	High	[R].VSAPEVSVGHK.[G]		0.000216291	3.9613e-05	1	1	9	Q09666	Q09666 [331-341]		0	1109.59	1.552	3.138	0.622023	0.0115774	3.76	3.76	98.1	48.7	153.2	8.21	4.15	2.15	8.37752e+06	7.22687e+06	7.36415e+06	3.65352e+06	3.87046e+06	3.57403e+06	1.17054e+07	1.14992e+07	1.12151e+07		Peak Found	High	High	High	High	High	High	High	High	High	1.658e-05	4.908e-05	49
	FALSE	High	[K].VSAPGVQGDVK.[G]		0.000207931	3.9613e-05	1	1	9	Q09666	Q09666 [520-530]		0	1056.57	1.581	3.359	0.554851	0.00610598	9.59	4.53	99.5	46.9	153.6	7.45	5.44	5.24	7.07631e+06	7.71574e+06	8.21639e+06	3.86649e+06	3.47001e+06	3.63803e+06	1.2986e+07	1.18451e+07	1.19076e+07		High	High	High	High	Peak Found	High	High	High	High	High	1.658e-05	5.467e-05	27
	FALSE	High	[K].VSGPDLDLNLK.[G]		2.02084e-05	1.39072e-05	1	1	5	Q09666	Q09666 [5297-5307]		0	1170.64	2.4	57.42	0.0145088	1.9741e-16	6.74	58.17	87.2	3.7	209.1	23.14	52.6	2.36	1.92089e+06	2.89361e+06	3.0314e+06	181955		83303.3	7.21925e+06	6.94335e+06	6.92247e+06		High	High	High	Peak Found	n/a	Peak Found	Peak Found	High	High	High	1.658e-05	3.196e-06	37
	FALSE	High	[K].VSGPDLDLNLKGPSLK.[G]		2.89532e-06	1.39072e-05	1	1	4	Q09666	Q09666 [5297-5312]		1	1652.92	1.801	3.152	0.547068	0.0210329	9.38	14.08	85.5	51.7	162.8	7.39	13.8	9.07	1.23739e+06	1102439	1.08236e+06	735764	665901	556948	2.22875e+06	2.09903e+06	1.86003e+06		High	Peak Found	High	Peak Found	High	Peak Found	Peak Found	Peak Found	High	High	1.591e-05	6.337e-07	39
	FALSE	High	[K].VSMPDVDLNLK.[G]		9.9312e-05	1.39072e-05	1	1	5	Q09666	Q09666 [1781-1791]		0	1230.64	1.892	2.596	0.380439	0.242399	5.55	4.79	80.9	60.2	158.9	3.13	2.78	3.82	764013	796626	749495	579145		556812	1.49975e+06	1.50738e+06	1.40642e+06		High	High	Peak Found	Peak Found	n/a	Peak Found	High	High	High	High	1.658e-05	2.015e-05	8
	FALSE	High	[K].VSMPDVELNLK.[S]		0.000104563	1.39072e-05	1	1	1	Q09666	Q09666 [3415-3425]		0	1244.66	1.585	2.733	0.554201	0.0246749	7.5	1.67	94.8	55	150.2	7.48	13.22	0.86	3.86443e+06	3.66888e+06	3.32917e+06	2.12696e+06	2.14635e+06	1.68232e+06	5.84632e+06	5.74811e+06	5.81344e+06		Peak Found	Peak Found	Peak Found	Peak Found	Peak Found	Peak Found	High	Peak Found	Peak Found	High	1.591e-05	2.781e-05	45
	FALSE	High	[K].VSVGAPDLSLEASEGSIK.[L]		3.29505e-08	1.39072e-05	1	1	7	Q09666	Q09666 [5385-5402]		0	1758.91	1.561	2.747	0.677575	0.0930718	8.12	10.89	95.9	54.5	149.7	7.27	8.93	1.52	2.6751e+06	2.31932e+06	2.44634e+06	1.25449e+06	1.50092e+06	1.39064e+06	3.77488e+06	3.81961e+06	3.89007e+06		High	High	High	High	Peak Found	Peak Found	High	High	High	High	1.658e-05	1.373e-09	58
	FALSE	High	[K].VSVGAPDLSLEASEGSIKLPK.[M]		1.0199e-08	1.39072e-05	1	1	7	Q09666	Q09666 [5385-5405]		1	2097.14	1.576	2.595	0.668983	0.0402499	4.71	5.92	94.3	57.2	148.5	3.88	8.92	0.74	4.13031e+06	4.00315e+06	4.32299e+06	2.19475e+06	2.61258e+06	2.50832e+06	6.4566e+06	6.55244e+06	6.50817e+06		High	High	High	High	High	Peak Found	High	Peak Found	High	High	1.591e-05	1.677e-09	45
	FALSE	High	[K].VTAPDVDLHLK.[A]		0.000179552	3.9613e-05	1	1	8	Q09666	Q09666 [4916-4926]		0	1207.67	1.864	2.792	0.305789	0.0424477	8.43	10.41	86.8	57	156.3	6.69	9.43	6.69	3.50013e+06	3.99665e+06	3.82907e+06	2.66786e+06	2.21098e+06	2.5134e+06	7.44867e+06	6.89405e+06	6.52471e+06		High	High	Peak Found	High	High	High	High	High	High	High	1.658e-05	3.916e-05	48
FALSE	High	Master Protein	Q14204	Cytoplasmic dynein 1 heavy chain 1 OS=Homo sapiens OX=9606 GN=DYNC1H1 PE=1 SV=5	0	1551.8	54	221	1457	221	4646	532.1	6.4	23942	221	cell cycle OR cell proliferation;cell organization and biogenesis;transport;other biological processes	non-structural extracellular;cytosol;cytoskeleton;other cytoplasmic organelle;other cell component	cytoskeletal activity;other molecular function	Pf03028, Pf08385, Pf08393, Pf12774, Pf12775, Pf12777, Pf12780, Pf12781, Pf17852, Pf18198, Pf18199	1778	ENSG00000197102	DYNC1H1	B0I1R0; hsa:1778; Q14204; Q6DKQ7; Q8WU28; Q92814; Q9Y4G5	Ciliary landscape; Intraflagellar transport proteins binding to dynein; Vasopressin-regulated water reabsorption; PAFAH1B1 copy number variation	COPI-mediated anterograde transport; HSP90 chaperone cycle for steroid hormone receptors (SHR) in the presence of ligand; Neutrophil degranulation; HCMV Early Events; Separation of Sister Chromatids; MHC class II antigen presentation; Resolution of Sister Chromatid Cohesion; Recruitment of NuMA to mitotic centrosomes; RHO GTPases Activate Formins; COPI-independent Golgi-to-ER retrograde traffic; …	24	0	1.067	0.815	0.959232	0.961483	22.31	25.59	88.5	116.1	95.4	1.4	0.89	0.5	9.43386e+08	9.63798e+08	9.3883e+08	1.23682e+09	1.22723e+09	1.24911e+09	1.02205e+09	1.01181e+09	1.0168e+09	High
	Checked	Confidence	Annotated Sequence	Modifications	Qvality PEP	Qvality q-value	# Protein Groups	# Proteins	# PSMs	Master Protein Accessions	Positions in Master Proteins	Modifications in Master Proteins	# Missed Cleavages	Theo. MH+ [Da]	Abundance Ratio: (Scramble) / (EIF 5A1)	Abundance Ratio: (Scramble) / (EIF 5A2)	Abundance Ratio Adj. P-Value: (Scramble) / (EIF 5A1)	Abundance Ratio Adj. P-Value: (Scramble) / (EIF 5A2)	Abundance Ratio Variability [%]: (Scramble) / (EIF 5A1)	Abundance Ratio Variability [%]: (Scramble) / (EIF 5A2)	Abundances (Grouped): EIF 5A1	Abundances (Grouped): EIF 5A2	Abundances (Grouped): Scramble	Abundances (Grouped) CV [%]: EIF 5A1	Abundances (Grouped) CV [%]: EIF 5A2	Abundances (Grouped) CV [%]: Scramble	Abundances (Normalized): F31: Sample, EIF 5A1, 1	Abundances (Normalized): F32: Sample, EIF 5A1, 2	Abundances (Normalized): F33: Sample, EIF 5A1, 3	Abundances (Normalized): F34: Sample, EIF 5A2, 1	Abundances (Normalized): F35: Sample, EIF 5A2, 2	Abundances (Normalized): F36: Sample, EIF 5A2, 3	Abundances (Normalized): F28: Sample, Scramble, 1	Abundances (Normalized): F29: Sample, Scramble, 2	Abundances (Normalized): F30: Sample, Scramble, 3	Quan Info	Found in Sample: F31: Sample, EIF 5A1, 1	Found in Sample: F32: Sample, EIF 5A1, 2	Found in Sample: F33: Sample, EIF 5A1, 3	Found in Sample: F34: Sample, EIF 5A2, 1	Found in Sample: F35: Sample, EIF 5A2, 2	Found in Sample: F36: Sample, EIF 5A2, 3	Found in Sample: F28: Sample, Scramble, 1	Found in Sample: F29: Sample, Scramble, 2	Found in Sample: F30: Sample, Scramble, 3	Confidence (by Search Engine): Mascot	Percolator q-Value (by Search Engine): Mascot	Percolator PEP (by Search Engine): Mascot	Ions Score (by Search Engine): Mascot
	FALSE	High	[R].AATSPALFNR.[C]		0.000442106	3.9613e-05	1	1	6	Q14204	Q14204 [3079-3088]		0	1047.56	1.319	0.783	0.895155	0.980803	9.01	2.48	74.9	126.2	98.9	9.73	0.99	3.55	8.91332e+06	7.66851e+06	7.47535e+06	1.29008e+07	1.29121e+07	1.31284e+07	1.07289e+07	1.00761e+07	1.01145e+07		Peak Found	High	Peak Found	High	High	Peak Found	High	High	High	High	1.591e-05	0.0001308	23
	FALSE	High	[K].ADLAAVEAK.[V]		0.00433112	0.000392601	1	1	1	Q14204	Q14204 [3463-3471]		0	887.483																						No Quan Values	n/a	n/a	n/a	n/a	n/a	n/a	High	n/a	n/a	High	0.0001912	0.001413	11
	FALSE	High	[R].AELGEYIR.[R]		0.00394477	0.000357118	1	1	9	Q14204	Q14204 [2512-2519]		0	950.494	1.248	1.214	0.956374	0.930258	2.43	7.71	92.2	92.6	115.2	2.13	10.4	2.96		6961881	7.17486e+06	8.42766e+06	7.04304e+06	7.10357e+06	8.83752e+06	9.07507e+06	8.55283e+06		High	High	High	High	High	High	High	High	High	High	0.000225	0.001744	24
	FALSE	High	[K].AEVDMDTDAPQVSHKPGGEPK.[I]		1.37626e-09	1.39072e-05	1	1	8	Q14204	Q14204 [934-954]		0	2208.02	1.133	0.684	0.990986	0.925794	13.31	13.83	82	129.4	88.6	8.35	5.65	11.68	1.68782e+06	1.95118e+06	1.96408e+06	3.3663e+06	3.039e+06	3.07902e+06	1.91183e+06	2.40853e+06	2.10681e+06		Peak Found	High	High	High	High	High	High	High	High	High	1.591e-05	2.043e-10	34
	FALSE	High	[K].AHQANQLYPFAISLIESVR.[T]		4.78431e-10	1.39072e-05	1	1	9	Q14204	Q14204 [768-786]		0	2157.15	1.039	0.762	0.999991	0.967181	4.6	13.9	86.7	125.3	88	1.85	11.39	6.83	3.02073e+06	2923533	3.01718e+06	3.61476e+06	4.35931e+06	4.49383e+06	3.06377e+06	3.42626e+06	3.03885e+06		High	High	High	High	High	High	High	High	High	High	1.658e-05	8.893e-12	46
	FALSE	High	[K].AKEALELTDTGLLSGSEER.[V]		5.84322e-06	1.39072e-05	1	1	8	Q14204	Q14204 [1300-1318]		1	2019.02																						No Quan Values	High	High	n/a	High	High	High	High	High	High	High	1.591e-05	1.323e-06	50
	FALSE	High	[K].ALGEYLER.[E]		0.0414279	0.00291353	1	1	3	Q14204	Q14204 [1614-1621]		0	950.494	0.792	0.653	0.92734	0.897741	9.68	9.38	99.9	121.1	79.1	5.98	3.02	7.83	2.6326e+06	2784311	2.96608e+06	3.4867e+06	3.37532e+06	3.28287e+06	2.35913e+06	2.2039e+06	2.01604e+06		High	Peak Found	Peak Found	High	Peak Found	Peak Found	High	Peak Found	Peak Found	High	0.001264	0.01246	21
	FALSE	High	[K].ALGHQLGR.[F]		0.0168857	0.00135414	1	1	4	Q14204	Q14204 [1918-1925]		0	851.485	0.966	0.541	0.993224	0.668437	9.26	11.05	79.3	144.1	76.6	4.35	6.92	8.7	1.96409e+06	2.08676e+06	1.91977e+06	3.24199e+06	3.71669e+06	3.56861e+06	1.89807e+06	1.75258e+06	2.08451e+06		High	High	Peak Found	Peak Found	High	Peak Found	Peak Found	High	Peak Found	High	0.0006233	0.006232	10
	FALSE	High	[R].ALPDMEVVGLNFSSATTPELLLK.[T]		1.37729e-06	1.39072e-05	1	1	5	Q14204	Q14204 [2611-2633]		0	2445.29	1.017	0.775	0.99446	0.97346	16.76	12.66	88.1	122.2	89.7	4.21	11.2	14.17	6.3386e+06	6574363	6.04385e+06	8.89817e+06	7.23565e+06	8.78964e+06	5.60488e+06	6.44814e+06	7.44406e+06		Peak Found	Peak Found	High	High	High	Peak Found	High	High	Peak Found	High	1.591e-05	2.906e-07	24
	FALSE	High	[R].ALPDMEVVGLNFSSATTPELLLK.[T]	1xOxidation [M5]	0.000137523	1.39072e-05	1	1	2	Q14204	Q14204 [2611-2633]		0	2461.29	1.516	0.535	0.763115	0.562779	3.84	3.48	56.1	158.9	85	3.66	20.63		1.85363e+06		1.95224e+06	3.71671e+06	5.3921e+06	5.51881e+06	2.88331e+06				Peak Found	n/a	Peak Found	Peak Found	Peak Found	High	High	n/a	n/a	High	1.83e-05	6.398e-05	14
	FALSE	High	[K].AISKDHLYGTLDPNTR.[E]		1.74738e-06	1.39072e-05	1	1	7	Q14204	Q14204 [2258-2273]		1	1800.92	1.161	0.724	0.984498	0.944277	4.97	6.73	80.1	126.8	93	2.87	5.49	4.96	2.17557e+06	2.17516e+06	2.06897e+06	3.64422e+06	3.44263e+06	3.2655e+06	2.60926e+06	2.52455e+06	2.36494e+06		High	High	Peak Found	High	High	Peak Found	High	High	High	High	1.591e-05	3.719e-07	17
	FALSE	High	[K].ANEVEQMIR.[D]		0.000791287	0.000114662	1	1	12	Q14204	Q14204 [3430-3438]		0	1089.54	1.162	0.941	0.98731	0.999999	6.34	6.62	88.3	109	102.6	4.24	1.37	5.42	5.84465e+06	5.67933e+06	6.17071e+06	7.21442e+06	7.05379e+06	7.23086e+06	7.23607e+06	6.50008e+06	6.79028e+06		High	High	High	High	High	High	High	High	High	High	4.337e-05	0.0002475	21
	FALSE	Medium	[K].ANEVEQMIR.[D]	1xOxidation [M7]	0.317008	0.0146841	1	1	1	Q14204	Q14204 [3430-3438]		0	1105.53																						No Quan Values	n/a	n/a	n/a	n/a	n/a	n/a	High	n/a	n/a	High	0.005019	0.09576	11
	FALSE	High	[R].ASLACGPMVK.[W]	1xPropionamide [C5]	8.07846e-05	1.39072e-05	1	1	8	Q14204	Q14204 [3385-3394]		0	1047.53	0.62	0.609	0.442866	0.743448	8.25	6.24	114.5	114.5	71	1.09	11.26	11.26	1.04582e+07	10689246	1.05847e+07	1.26124e+07	1.03159e+07	1.05772e+07	6.56236e+06	6.2166e+06	7.68582e+06		High	Peak Found	High	High	High	High	High	High	High	High	1.658e-05	1.831e-05	58
	FALSE	High	[R].ASLACGPMVK.[W]	1xPropionamide [C5]; 1xOxidation [M8]	0.0405893	0.00289857	1	1	3	Q14204	Q14204 [3385-3394]		0	1063.53																						No Quan Values	High	High	High	Peak Found	Peak Found	n/a	Peak Found	Peak Found	Peak Found	High	0.001264	0.01223	8
	FALSE	High	[K].ASVVTLPVYLNFTR.[A]		1.9739e-06	1.39072e-05	1	1	7	Q14204	Q14204 [4602-4615]		0	1579.88	1.106	1.013	0.993703	0.999999	5.26	6.72	93	102.8	104.1	3.88	6.78	3.76	2.90104e+06	2.75277e+06	2.6909e+06	2.81146e+06	3.22054e+06	3.0431e+06	3.0814e+06	3.20763e+06	2.97589e+06		High	High	High	High	Peak Found	Peak Found	High	High	High	High	1.591e-05	4.246e-07	43
	FALSE	High	[R].AWTQVLLGQAEDKAEVDMDTDAPQVSHKPGGEPK.[I]		4.9277e-15	1.39072e-05	1	1	3	Q14204	Q14204 [921-954]		1	3647.76																						No Quan Values	n/a	n/a	n/a	High	High	High	n/a	n/a	n/a	High	1.83e-05	3.916e-15	23
	FALSE	High	[R].CLGSLFSMLHQACR.[N]	2xPropionamide [C1; C13]	8.64956e-10	1.39072e-05	1	1	5	Q14204	Q14204 [2454-2467]		0	1707.81	0.771	0.392	0.949921	0.417728	14.87	14.5	82.1	159.2	58.8	8.57	7.46	11.74	734646	784215	660539	1.29799e+06	1.42491e+06	1.5067e+06	629517	526038	509260		High	High	Peak Found	High	High	High	Peak Found	Peak Found	Peak Found	High	1.658e-05	4.038e-10	47
	FALSE	High	[R].CYLTMTQALEAR.[L]	1xPropionamide [C1]	2.44636e-05	1.39072e-05	1	1	4	Q14204	Q14204 [1888-1899]		0	1470.71																						No Quan Values	High	High	n/a	High	n/a	n/a	n/a	High	n/a	High	1.658e-05	3.995e-06	46
	FALSE	High	[R].CYLTMTQALEAR.[L]	1xPropionamide [C1]; 1xOxidation [M5]	0.000459575	3.9613e-05	1	1	1	Q14204	Q14204 [1888-1899]		0	1486.7																						No Quan Values	n/a	n/a	High	n/a	n/a	n/a	n/a	n/a	n/a	High	2.89e-05	0.0001238	5
	FALSE	High	[K].DFPLNDLLSATELDKIRQALVAIFTHLR.[K]		9.15405e-08	1.39072e-05	1	1	2	Q14204	Q14204 [338-365]		2	3209.77	0.01		1.93928e-16				300			14.16			443811	483314	363730								High	Peak Found	High	n/a	n/a	n/a	n/a	n/a	n/a	High	1.658e-05	4.617e-09	18
	FALSE	High	[K].DHLYGTLDPNTR.[E]		4.83912e-05	1.39072e-05	1	1	7	Q14204	Q14204 [2262-2273]		0	1401.68	1.019	0.677	0.999991	0.89616	9.4	5.49	84.3	128.6	87.1	9.05	4.46	5.54	3.586e+06	3.00874e+06	3.19055e+06	4.58132e+06	4.86813e+06	5.00144e+06	3.42384e+06	3.29711e+06	3.0671e+06		High	High	Peak Found	Peak Found	High	High	High	High	High	High	1.658e-05	8.105e-06	32
	FALSE	High	[R].DLEASIAR.[Y]		0.0256378	0.00196406	1	1	7	Q14204	Q14204 [3439-3446]		0	874.463	0.915	1.007	0.979217	0.998856	4.58	10.86	107.6	95.9	96.6	3.62	16.84	3.99	9.83486e+06	10556862	1.03449e+07	9.22014e+06	8.59105e+06	1.17244e+07	9.74063e+06	9.0007e+06	9.28772e+06		Peak Found	High	High	High	High	High	High	High	Peak Found	High	0.0009277	0.008628	33
	FALSE	High	[K].DLFQVAFNR.[V]		0.00141987	0.000226262	1	1	7	Q14204	Q14204 [3862-3870]		0	1109.57	1.185	0.608	0.982657	0.759606	3.93	6.17	72.7	141.1	86.2	2.59	7.56	3.45	2.44824e+06	2.57798e+06	2.52621e+06	4.90478e+06	5.44891e+06	4.71725e+06	3.07374e+06	2.86973e+06	2.99436e+06		Peak Found	High	High	High	High	High	Peak Found	High	High	High	6.588e-05	0.0005033	24
	FALSE	High	[R].DLPPVSGSIIWAK.[Q]		1.09326e-05	1.39072e-05	1	1	9	Q14204	Q14204 [640-652]		0	1382.77	1.233	0.962	0.963644	0.999906	1.92	4.26	85.1	110	104.9	1.06	3.78	2.35	5.86851e+06	5.74586e+06	5.79564e+06	7.12359e+06	7.49473e+06	7.67467e+06	7.05402e+06	7.38138e+06	7.14635e+06		High	High	High	High	High	High	High	High	High	High	1.591e-05	2.563e-06	37
	FALSE	High	[K].DIQMPDGIR.[R]		0.00665057	0.000527707	1	1	13	Q14204	Q14204 [4293-4301]		0	1044.51	1.63	0.897	0.600584	0.999999	7.25	6.12	69.6	120.3	110.1	7.05	4.61	4.05	4.15881e+06	3.68685e+06	4.19366e+06	7.18634e+06	7.02444e+06	7.67128e+06	6.57578e+06	6.30418e+06	6.83632e+06		High	High	High	High	High	High	High	High	High	High	0.0002888	0.002799	12
	FALSE	High	[K].DIQMPDGIRR.[E]		0.165809	0.00843034	1	1	1	Q14204	Q14204 [4293-4302]		1	1200.62	100	100	1.93928e-16	1.9741e-16					300			6.63							376571	350566	400412		n/a	n/a	n/a	n/a	n/a	n/a	Peak Found	High	Peak Found	High	0.002849	0.04587	3
	FALSE	High	[R].DLSSQLLK.[V]		0.0683449	0.00432764	1	1	2	Q14204	Q14204 [387-394]		0	903.515	1.101	0.665	0.99446	0.865169	8.52	8.31	79.9	132.2	87.9	4.67	1.69	6.89	2.14603e+06	2.02942e+06	2.22753e+06	3.62065e+06	3.55236e+06	3.50041e+06	2.55057e+06	2.36219e+06	2.22403e+06		Peak Found	High	Peak Found	High	Peak Found	Peak Found	Peak Found	Peak Found	Peak Found	High	0.001733	0.01957	8
	FALSE	High	[K].DSAIQQQVANLQMK.[I]		4.27879e-08	1.39072e-05	1	1	13	Q14204	Q14204 [1229-1242]		0	1573.8	1.199	0.879	0.953505	0.999999	4.56	5.15	84.1	115	100.8	1.91	5.58	6.1	5.33924e+06	5.21189e+06	5.41253e+06	7.05737e+06	7.86338e+06	7.30263e+06	6.20342e+06	6.40044e+06	6.96989e+06		High	High	High	High	High	High	High	High	High	High	1.83e-05	2.36e-08	41
	FALSE	High	[K].DYIPVDQEELR.[D]		0.000198763	3.9613e-05	1	1	5	Q14204	Q14204 [2880-2890]		0	1376.67																						No Quan Values	High	High	High	High	High	Peak Found	Peak Found	Peak Found	Peak Found	High	1.658e-05	4.43e-05	35
	FALSE	High	[K].EALELTDTGLLSGSEER.[V]		2.64633e-10	1.39072e-05	1	1	9	Q14204	Q14204 [1302-1318]		0	1819.89	1.192	0.934	0.980937	0.999999	2.93	8.01	86.5	110.4	103.1	3.22	6.86	2.27	4.5357e+06	4.83253e+06	4.73705e+06	5.60947e+06	6.43624e+06	6.04839e+06	5.4597e+06	5.64784e+06	5.70195e+06		High	High	Peak Found	High	High	High	High	High	High	High	1.591e-05	1.21e-10	107
	FALSE	High	[R].EAIVNSCVFVHQTLHQANAR.[L]	1xPropionamide [C7]	4.79083e-12	1.39072e-05	1	1	7	Q14204	Q14204 [3141-3160]		0	2308.16	0.842	0.622	0.947365	0.869468	7.05	7.73	94.6	126.2	79.2	9.76	7.57	4.28	2.59417e+06	3.13591e+06	3.01588e+06	3.8991e+06	4.02559e+06	4.4939e+06	2.52644e+06	2.42349e+06	2.63977e+06		Peak Found	High	Peak Found	High	High	High	High	High	High	High	1.658e-05	3.704e-14	63
	FALSE	High	[K].EDEGEEAASPMLQIQR.[D]		7.1831e-10	1.39072e-05	1	1	8	Q14204	Q14204 [2402-2417]		0	1802.82	1.369	1.161	0.916523	0.966149	9.88	12.9	84.6	99.7	115.8	4.03	2.01	9.72	1.36715e+06	1.33187e+06	1.44077e+06	1.6115e+06	1.60501e+06	1.6647e+06	1.7015e+06	1.87126e+06	2.06654e+06		High	High	High	Peak Found	High	High	High	High	High	High	1.658e-05	1.448e-11	74
	FALSE	High	[K].EDLDKVEPAVIEAQNAVK.[S]		9.45712e-06	1.39072e-05	1	1	8	Q14204	Q14204 [3280-3297]		1	1968.03	1.204	1.01	0.955879	0.999906	5.04	5.38	88	106	106	1.88	4.03	4	8.15503e+06	8437423	8.41322e+06	9.67796e+06	1.01337e+07	1.04907e+07	1.05989e+07	9.78786e+06	1.01326e+07		High	High	Peak Found	High	High	High	High	High	High	High	1.591e-05	2.198e-06	11
	FALSE	High	[K].EFGPVVIDYGK.[V]		0.00103339	0.000181962	1	1	7	Q14204	Q14204 [1101-1111]		0	1223.63	1.634	0.847	0.587462	0.99494	10.23	9.16	65	125.8	109.2	4.4	3.76	7.8	2.69883e+06	2523501	2.4877e+06	4.87707e+06	5.2048e+06	4.88316e+06	4.40961e+06	4.23917e+06	3.7842e+06		High	Peak Found	High	Peak Found	High	High	High	High	High	High	9.725e-05	0.0004866	43
	FALSE	High	[R].EGEEVMFK.[T]		0.00461222	0.000392601	1	1	3	Q14204	Q14204 [1680-1687]		0	968.439	1.368	1.564	0.928858	0.819837	1.42	4.79	92.6	80.3	127.1	0.7	2.25	3.92	783070	779876	790575		667852	689426	1.08169e+06	1.00682e+06	1.07476e+06		Peak Found	Peak Found	High	n/a	Peak Found	Peak Found	Peak Found	High	High	High	0.0001912	0.0015	14
	FALSE	High	[K].EGTEAWEAAMK.[R]		0.00249895	0.000302294	1	1	2	Q14204	Q14204 [541-551]		0	1222.54																						No Quan Values	High	High	n/a	n/a	n/a	n/a	n/a	n/a	n/a	High	8.892e-05	0.0009766	22
	FALSE	High	[K].EHINSVSAMK.[L]		1.5391e-05	1.39072e-05	1	1	6	Q14204	Q14204 [1499-1508]		0	1115.55	0.43	0.438	0.168084	0.50014	13.14	12.07	125.3	121.4	53.2	13.4	14.4	5.09	1.14683e+06	1.23243e+06	943431	1.39529e+06	1.08423e+06	1.11127e+06	530081	486912	484992		Peak Found	High	High	High	High	High	High	Peak Found	Peak Found	High	1.658e-05	2.066e-06	50
	FALSE	High	[K].EHINSVSAMK.[L]	1xOxidation [M9]	0.00140429	0.000204935	1	1	2	Q14204	Q14204 [1499-1508]		0	1131.55	0.452	0.106	0.978055	0.478685	0	23.85	52.4	223.9	23.7		17.47			118257		602203	505363	424072			53431.5		n/a	Peak Found	n/a	High	High	Peak Found	n/a	n/a	Peak Found	High	0.0001089	0.0006626	27
	FALSE	High	[R].ENFIPTIVNFSAEEISDAIR.[E]		1.8332e-08	1.39072e-05	1	1	7	Q14204	Q14204 [3345-3364]		0	2265.14	1.176	0.753	0.978845	0.976073	9.73	15.56	74.5	134.1	91.4	12.24	12.23	12.71	1.84539e+06	2.28842e+06	1.88321e+06	3.52468e+06	2.78283e+06	3.39118e+06	2.09653e+06	2.31216e+06	2.6906e+06		High	High	Peak Found	Peak Found	High	High	High	High	High	High	1.591e-05	3.112e-09	78
	FALSE	High	[K].EQPWVSVQPR.[K]		0.000622125	9.06321e-05	1	1	11	Q14204	Q14204 [1348-1357]		0	1225.63	1.192	0.857	0.964405	0.998056	4.22	5.93	83.7	116.5	99.8	3.52	5.19	1.83	1.01403e+07	10872219	1.0429e+07	1.36999e+07	1.45094e+07	1.5199e+07	1.2429e+07	1.2519e+07	1.20899e+07		High	High	High	High	High	High	High	High	High	High	3.033e-05	0.0001901	39
	FALSE	High	[R].ESPEVLLTLDILK.[H]		4.26337e-07	1.39072e-05	1	1	7	Q14204	Q14204 [293-305]		0	1469.85	0.949	0.861	0.994859	0.998943	7.44	16.9	96.8	109.2	94	5.45	16.11	5.52	4.64773e+06	4408223	4.16741e+06	4.11047e+06	5.69535e+06	4.97274e+06	4.28197e+06	4.40238e+06	3.95303e+06		High	High	High	High	Peak Found	Peak Found	High	High	High	High	1.658e-05	4.121e-08	42
	FALSE	High	[K].ETVDQVEELRR.[D]		0.000112633	1.39072e-05	1	1	7	Q14204	Q14204 [3210-3220]		1	1373.7	1.059	1.092	0.99446	0.982129	3.43	13.77	99.3	95.9	104.8	3.49	10.19	1.53	7.32248e+06	7181714	6.83942e+06	6.93996e+06	6.23645e+06	7.65079e+06	7.53858e+06	7.75739e+06	7.5781e+06		Peak Found	High	High	High	High	Peak Found	High	High	Peak Found	High	1.658e-05	2.229e-05	39
	FALSE	High	[K].EVDGLDVSK.[E]		0.00229078	0.000302294	1	1	3	Q14204	Q14204 [532-540]		0	961.484	0.957	3.306	0.994791	0.030016	2.32	4.33	133.9	39	127.1	2.65	2.09	3.79	3.9301e+06	4093862	3.89689e+06	1.12842e+06	1.16234e+06		3.73108e+06	3.98057e+06	3.72988e+06		Peak Found	Peak Found	Peak Found	Peak Found	Peak Found	n/a	High	High	High	High	0.0001161	0.0007666	42
	FALSE	High	[R].EWTDGLFTHVLR.[K]		2.31239e-08	1.39072e-05	1	1	9	Q14204	Q14204 [2274-2285]		0	1473.75	0.974	0.737	0.996853	0.966149	3.13	5.06	90.3	120.7	89	7.69	7.75	6.1	4.81464e+06	4.80666e+06	5.48102e+06	6.22062e+06	6.44033e+06	7.19872e+06	5.22626e+06	4.68014e+06	4.74718e+06		High	High	High	High	High	High	High	High	High	High	1.591e-05	3.96e-09	47
	FALSE	High	[R].EYQTQLIQR.[V]		0.00247001	0.000302294	1	1	6	Q14204	Q14204 [603-611]		0	1178.62																						No Quan Values	Peak Found	Medium	High	Peak Found	Peak Found	High	High	High	High	High	0.0001538	0.00115	21
	FALSE	High	[K].FLSDPQVHTVLVER.[S]		2.86191e-06	1.39072e-05	1	1	9	Q14204	Q14204 [68-81]		0	1639.88	1.113	0.832	0.977476	0.996529	3.76	9.42	86.3	117.6	96.1	1.55	11.42	3.46	1.23676e+07	12035245	1.23599e+07	1.68347e+07	1.69557e+07	1.37615e+07	1.317e+07	1.41074e+07	1.37584e+07		High	High	High	High	High	High	High	High	High	High	1.658e-05	2.787e-07	33
	FALSE	High	[R].FNALFVRPHIR.[G]		0.000174546	3.9613e-05	1	1	3	Q14204	Q14204 [588-598]		0	1369.79																						No Quan Values	High	n/a	High	n/a	High	n/a	n/a	n/a	n/a	High	3.147e-05	8.076e-05	16
	FALSE	High	[R].FNRYPLIIDPSGQATEFIMNEYK.[D]		2.31871e-12	1.39072e-05	1	1	5	Q14204	Q14204 [3583-3605]		1	2746.35	1.315	1.18	0.896852	0.962015	2.99	2.22	87.7	96.9	115.4	4.53	7.75	0.89	5.032e+06	4930515	4.6104e+06	5.43098e+06	6.20208e+06	5.44499e+06	6.40683e+06	6.48362e+06	6.51936e+06		High	High	Peak Found	High	Peak Found	Peak Found	High	High	Peak Found	High	1.591e-05	2.492e-13	68
	FALSE	High	[K].FNYGFEYLGVQDK.[L]		8.0272e-07	1.39072e-05	1	1	8	Q14204	Q14204 [1866-1878]		0	1579.74	1.373	1.22	0.847073	0.916489	2.65	6.26	85.7	96.7	117.6	3.68	6.61	2.73	5.72706e+06	5831227	5.42983e+06	5.78267e+06	6.52732e+06	6.4664e+06	7.55351e+06	7.96105e+06	7.86067e+06		Peak Found	High	High	High	High	High	High	High	High	High	1.658e-05	6.598e-08	60
	FALSE	High	[R].FQSISTEFLALMK.[K]		2.25589e-05	1.39072e-05	1	1	9	Q14204	Q14204 [1568-1580]		0	1514.79	0.91	0.647	0.982657	0.863182	2.29	5.51	90.4	127.3	82.3	4.92	4.81	1.18	2.74854e+06	2517537	2.53717e+06	3.7031e+06	3.36433e+06	3.57049e+06	2.2899e+06	2.30909e+06	2.34389e+06		High	High	High	High	High	High	High	High	High	High	1.658e-05	3.255e-06	47
	FALSE	High	[R].FTQDTQPHYIYSPR.[E]		3.73566e-09	1.39072e-05	1	1	8	Q14204	Q14204 [2784-2797]		0	1752.83	0.71	0.525	0.664547	0.472369	22.87	26.03	96.8	138.5	64.7	16.78	9.7	28.72	1.0072e+07	8.10264e+06	7.30266e+06	1.18463e+07	1.16028e+07	9.86962e+06	8.45622e+06	5.41834e+06	5.18553e+06		High	High	High	High	High	High	High	Peak Found	High	High	1.658e-05	8.049e-10	48
	FALSE	High	[R].FYFVGDEDLLEIIGNSK.[N]		4.07556e-09	1.39072e-05	1	1	2	Q14204	Q14204 [1629-1645]		0	1958.97	1.076	0.988	0.990735	0.999999	12.94	14.55	94.8	103.3	102	11.17	11.9	7.48	529399	575617	658998	695571	547367	627306	595916	619413	687285		Peak Found	Peak Found	Peak Found	Peak Found	Peak Found	High	Peak Found	High	Peak Found	High	1.591e-05	6.39e-10	90
	FALSE	High	[R].GEAVDEGEIAENLPEQEILIQSVCETMVPK.[L]	1xPropionamide [C24]	2.33739e-11	1.39072e-05	1	1	9	Q14204	Q14204 [2119-2148]		0	3341.61	0.875	0.786	0.980843	0.977978	2.6	2.6	101.8	110.5	87.7	3.38	1.63	2.38	3.50841e+06	3.50187e+06	3.30402e+06	3.78866e+06	3.90339e+06	3.80246e+06	2.92794e+06	3.01638e+06	3.0693e+06		High	High	High	High	High	High	High	High	High	High	1.658e-05	2.443e-13	92
	FALSE	High	[K].GKEDEGEEAASPMLQIQR.[D]		1.37203e-13	1.39072e-05	1	1	6	Q14204	Q14204 [2400-2417]		1	1987.94	1.187	0.826	0.96923	0.992158	7.26	6.92	82.8	118.9	98.3	0.76	3.18	76	5.6863e+06	5.73346e+06	5.77364e+06	8.56696e+06	8.23359e+06	8.04786e+06	6.80446e+06	7.13774e+06	597872		High	Peak Found	Peak Found	High	High	High	Peak Found	High	High	High	1.658e-05	6.675e-16	114
	FALSE	High	[K].GKEDEGEEAASPMLQIQR.[D]	1xOxidation [M13]	0.000182623	3.9613e-05	1	1	1	Q14204	Q14204 [2400-2417]		1	2003.93																						No Quan Values	n/a	n/a	n/a	High	n/a	n/a	n/a	n/a	n/a	High	3.147e-05	8.461e-05	5
	FALSE	High	[R].GIFEALRPLETLPVEGLIR.[I]		8.24993e-13	1.39072e-05	1	1	9	Q14204	Q14204 [2805-2823]		0	2123.22	0.886	0.773	0.966096	0.984534	13.22	14.52	96.3	118.3	85.3	1.33	14.34	10.88	5.42792e+06	5566252	5.54049e+06	6.96886e+06	5.31254e+06	6.80436e+06	4.32863e+06	5.38777e+06	4.90733e+06		High	High	High	High	High	High	High	High	High	High	1.658e-05	4.596e-15	26
	FALSE	High	[R].GNEIVLSAGSTPR.[I]		2.17861e-06	1.39072e-05	1	1	8	Q14204	Q14204 [3911-3923]		0	1300.69																						No Quan Values	High	High	Peak Found	High	High	High	High	High	High	High	1.658e-05	2.008e-07	65
	FALSE	High	[R].GTFDNAETK.[K]		0.00798786	0.000684951	1	1	4	Q14204	Q14204 [1091-1099]		0	982.448	1.067	2.491	0.995052	0.13507	6.71	6.26	121.3	51.2	127.5	8.01	4.14	5.46	3.14495e+06	3.57029e+06	3.66577e+06	1.50621e+06	1.54204e+06	1.422e+06	3.75203e+06	3.50674e+06	3.91039e+06		Peak Found	High	Peak Found	High	Peak Found	High	High	Peak Found	Peak Found	High	0.0002985	0.002458	8
	FALSE	High	[R].GTFDNAETKK.[E]		0.00272868	0.000302294	1	1	2	Q14204	Q14204 [1091-1100]		1	1110.54	0.965	1.716	0.997532	0.809155	11.6	18.88	117.8	70.4	111.8	18.29	9.77	18	1.34433e+06	1.04732e+06	953796	625724	663776	546525	1.29775e+06	993790	937682		High	Peak Found	Peak Found	Peak Found	Peak Found	Peak Found	Peak Found	Peak Found	High	High	0.0001277	0.0009111	10
	FALSE	High	[K].GTVGEPTYDAEFQHFLR.[G]		1.12319e-09	1.39072e-05	1	1	9	Q14204	Q14204 [3894-3910]		0	1966.93	1.131	0.83	0.98586	0.993368	14.9	2.05	80.1	120.2	99.7	10.41	1.1	6.25	2.79498e+06	2819607	3.34513e+06	4.17229e+06	4.23092e+06	4.26403e+06	3.16137e+06	3.54814e+06	3.50964e+06		High	High	High	High	High	High	High	High	High	High	1.83e-05	6.724e-10	55
	FALSE	Medium	[R].GVAVLCTE.[-]	1xPropionamide [C6]	0.631277	0.0341005	1	1	10	Q14204	Q14204 [4639-4646]		0	862.434	1.034	0.753	0.999991	0.966114	6.54	3.08	88.1	120.9	91.1	5.13	2.01	3.16	3.26708e+06	3.10963e+06	2.94793e+06	4.26825e+06	4.33469e+06	4.16454e+06	3.07401e+06	3.26871e+06	3.21596e+06		Medium	Medium	Medium	Medium	Medium	Medium	Medium	Peak Found	Medium	Medium	0.01109	0.2645	25
	FALSE	High	[K].GVTDHTQR.[L]		0.00169588	0.000246771	1	1	4	Q14204	Q14204 [3848-3855]		0	913.449	0.908	4.836	0.991338	0.278588	36.31	37.67	141.1	30.7	128.2	15.16	32.62	40.51	796494	846099	1.05331e+06		145324	232447	1.33975e+06	642737	768532		High	High	Peak Found	n/a	Peak Found	Peak Found	High	Peak Found	High	High	6.733e-05	0.0005626	28
	FALSE	High	[K].GVWSELSK.[V]		0.0102682	0.000890323	1	1	15	Q14204	Q14204 [1331-1338]		0	905.473	1.081	0.841	0.994791	0.998949	6.95	4.45	89.1	114.5	96.3	3.69	1.01	8.51	7.30524e+06	6978016	7.50984e+06	9.22835e+06	9.38443e+06	9.39672e+06	7.89602e+06	8.14029e+06	6.91099e+06		High	High	High	High	High	High	High	High	High	High	0.0004397	0.003703	26
	FALSE	High	[R].GWDDLFNK.[V]		0.0084753	0.00074264	1	1	9	Q14204	Q14204 [1489-1496]		0	994.463	0.976	0.781	0.996107	0.988385	5.02	6.21	95.8	112.5	91.7	6.18	4.96	3.87	3.79215e+06	3.80254e+06	3.40487e+06	4.45138e+06	4.81725e+06	4.40464e+06	3.62862e+06	3.71174e+06	3.44003e+06		High	High	High	High	High	High	High	High	High	High	0.0003499	0.003449	21
	FALSE	High	[K].GWENHVEGQK.[L]		0.00121073	0.000181962	1	1	3	Q14204	Q14204 [672-681]		0	1183.55	0.907	0.617	0.98614	0.838329	6.82	10.08	90.2	126.8	83	6.49	9.3	7.45	1.97896e+06	2.07431e+06	1.8225e+06	3.15489e+06	2.63982e+06	2.78321e+06	1.88169e+06	1.62848e+06	1.82231e+06		Peak Found	High	High	Peak Found	Peak Found	High	Peak Found	Peak Found	Peak Found	High	9.725e-05	0.0005699	41
	FALSE	High	[R].HEALLYTWLAEHKPLVLCGPPGSGK.[T]	1xPropionamide [C18]	1.37626e-09	1.39072e-05	1	1	2	Q14204	Q14204 [2577-2601]		0	2787.47																						No Quan Values	n/a	n/a	High	High	n/a	n/a	n/a	n/a	n/a	High	1.658e-05	7.323e-10	17
	FALSE	High	[K].HFPNIDR.[E]		0.0178309	0.00144375	1	1	12	Q14204	Q14204 [2857-2863]		0	898.453	0.847	0.693	0.949322	0.940712	1.92	28.66	97.7	119.5	82.8	3.79	33.75	3.1	7.85417e+06	8439382	8.33149e+06	1.01889e+07	8.21928e+06	1.56093e+07	7.05585e+06	7.08128e+06	6.69693e+06		High	High	High	High	High	High	High	High	High	High	0.0007095	0.00644	18
	FALSE	High	[K].HLLPVETQR.[F]		0.00028316	3.9613e-05	1	1	7	Q14204	Q14204 [1559-1567]		0	1092.62	1.021	0.723	0.999663	0.958164	14.32	13.92	87.9	122.3	89.8	7.21	7.02	10.43	5.19681e+06	4694952	4.53173e+06	7.35349e+06	6.52447e+06	6.52779e+06	4.31643e+06	4.79436e+06	5.31911e+06		Peak Found	High	High	High	High	High	High	High	Peak Found	High	3.147e-05	0.0001311	29
	FALSE	High	[R].HVPVVYVDYPGPASLTQIYGTFNR.[A]		2.31041e-11	1.39072e-05	1	1	7	Q14204	Q14204 [2730-2753]		0	2693.37	1.484	0.837	0.826872	0.997959	5.8	3.89	71	125.1	103.9	5.61	3.06	2.21		2.68159e+06	2.90324e+06	4.74874e+06	5.04871e+06	4.91546e+06	4.05641e+06	4.2246e+06	4.08054e+06		High	Peak Found	High	High	High	Peak Found	High	High	High	High	1.658e-05	2.738e-12	61
	FALSE	High	[R].HYLDFINHYANLFHEK.[R]		1.08715e-08	1.39072e-05	1	1	6	Q14204	Q14204 [3175-3190]		0	2061	0.976	1.168	0.999663	0.980803	12.65	15.74	102.5	96.6	100.9	7.9	12.32	10.2	1.17784e+06	1.04363e+06	1.0194e+06	982762	787535	984115	1.02705e+06	938052	1.149e+06		High	High	Peak Found	High	High	High	Peak Found	High	Peak Found	High	1.83e-05	6.184e-09	35
	FALSE	High	[K].KEFGPVVIDYGK.[V]		0.00798786	0.000684951	1	1	6	Q14204	Q14204 [1100-1111]		1	1351.73	1.575	0.93	0.735535	0.999999	3.14	6.3	69.3	121.9	108.8	1.9	2.64	3.22	1.48851e+06	1.53331e+06	1.48026e+06	2.62937e+06	2.61765e+06	2.50586e+06	2.46571e+06	2.33098e+06	2.33572e+06		High	High	High	Peak Found	High	High	High	Peak Found	Peak Found	High	0.0002985	0.002463	19
	FALSE	High	[R].KFLSDPQVHTVLVER.[S]		2.89532e-06	1.39072e-05	1	1	9	Q14204	Q14204 [67-81]		1	1767.98	1.055	0.771	0.995052	0.963802	4.13	2.54	88.3	119.5	92.2	3.77	1.68	2.85	7.07425e+06	6.56343e+06	6.88256e+06	9.52978e+06	9.31724e+06	9.22253e+06	7.46536e+06	7.18409e+06	7.06298e+06		High	High	High	High	High	High	High	High	High	High	1.83e-05	1.453e-06	14
	FALSE	High	[K].KIAELEMGLLHLQQNIEIPEISLPIHPMITNVAK.[Q]		2.47374e-09	1.39072e-05	1	1	3	Q14204	Q14204 [185-218]		1	3833.11	0.691	100	0.975846	1.9741e-16	23.11		177.4		122.6			55.9	434099						300039	91493.6	355446		High	n/a	n/a	n/a	High	n/a	High	Peak Found	Peak Found	High	1.83e-05	1.458e-09	15
	FALSE	High	[R].KLEHLITELVHQR.[D]		3.99085e-08	1.39072e-05	1	1	7	Q14204	Q14204 [1807-1819]		1	1615.93	0.01	0.01	1.93928e-16	1.9741e-16	0.78	25.58	119.7	179.8	0.5	26.36	27.32		4.51908e+06	4542894	2.73538e+06	7.96291e+06	6.79111e+06	4.51212e+06			20436.4		Peak Found	High	High	High	High	High	n/a	High	Peak Found	High	1.658e-05	1.726e-09	51
	FALSE	Medium	[R].KIIDSVR.[G]		0.37688	0.0174355	1	1	8	Q14204	Q14204 [2286-2292]		1	830.509	0.76	0.653	0.771653	0.844167	3.01	12.33	102	119.8	78.2	6.07	9.9	4.68	4.5972e+06	5.1199e+06	4.63941e+06	5.90186e+06	4.83717e+06	5.44856e+06	3.49505e+06	3.55767e+06	3.81495e+06		Medium	High	High	High	High	High	High	Peak Found	High	High	0.006161	0.1149	21
	FALSE	High	[R].KLVPLLLEDGGEAPAALEAALEEK.[S]		1.26665e-15	1.39072e-05	1	1	7	Q14204	Q14204 [36-59]		1	2476.35	1.351	0.893	0.863136	0.999999	3.36	6.4	77	118.8	104.2	2.37	5.16	2.12	9.92304e+06	10153012	1.04043e+07	1.43065e+07	1.5667e+07	1.5668e+07	1.34058e+07	1.39858e+07	1.37354e+07		High	Peak Found	High	High	High	Peak Found	High	High	High	High	1.591e-05	6.305e-16	93
	FALSE	Medium	[R].KNLESALR.[F]		0.667925	0.0376513	1	1	1	Q14204	Q14204 [3621-3628]		1	930.537																						No Quan Values	n/a	n/a	Medium	n/a	n/a	n/a	n/a	n/a	n/a	Medium	0.01243	0.3116	8
	FALSE	High	[K].KQHLVEVR.[S]		0.00294723	0.000322335	1	1	8	Q14204	Q14204 [3301-3308]		1	1008.59	0.965	0.503	0.988054	0.488838	26.88	26.59	73.1	140.7	86.2	21.25	18.13	12.34	916203	1.29216e+06	904502	1.76272e+06	1.73602e+06	2.36238e+06	873121	1.09966e+06	1.0803e+06		Peak Found	High	High	High	High	High	High	High	High	High	9.924e-05	0.001175	32
	FALSE	High	[K].KYEFGESDLR.[S]		0.00051325	6.66088e-05	1	1	8	Q14204	Q14204 [4204-4213]		1	1243.6	0.999	0.676	0.999663	0.890121	11.53	10.47	86.3	127.5	86.2	16.23	8.51	4.16	7.25333e+06	9071722	6.68924e+06	1.07119e+07	9.80742e+06	1.16319e+07	7.34937e+06	7.24603e+06	6.79163e+06		High	Peak Found	High	High	High	High	High	Peak Found	High	High	3.033e-05	0.0001539	40
	FALSE	High	[R].KYTGEDFDEDLR.[T]		0.000251727	3.9613e-05	1	1	11	Q14204	Q14204 [2966-2977]		1	1487.66	0.873	0.834	0.958326	0.992013	9	5.46	102.7	107.5	89.7	8.53	5.59	1.96	3.41931e+06	2883755	3.22356e+06	3.58411e+06	3.20609e+06	3.37414e+06	2.88453e+06	2.77482e+06	2.8155e+06		High	High	High	High	High	High	High	High	High	High	3.147e-05	0.0001165	31
	FALSE	Medium	[R].LADLLGK.[I]		0.483425	0.0233927	1	1	1	Q14204	Q14204 [1604-1610]		0	729.451																						No Quan Values	Peak Found	Peak Found	Peak Found	Peak Found	High	Peak Found	Peak Found	Peak Found	Peak Found	High	0.008034	0.1644	10
	FALSE	High	[K].IAELEMGLLHLQQNIEIPEISLPIHPMITNVAK.[Q]		1.62361e-13	1.39072e-05	1	1	6	Q14204	Q14204 [186-218]		0	3705.01	0.919	0.658	0.979683	0.868307	21.52	15.81	93.6	126	80.3	41.89	18.34	8.55	1.5564e+06	3800520	3.6766e+06	4.94927e+06	3.68396e+06	5.30546e+06	3.49182e+06	2.9498e+06	3.15526e+06		Peak Found	High	High	High	High	Peak Found	High	High	Peak Found	High	1.658e-05	7.847e-16	22
	FALSE	High	[R].LAETVFNFQEK.[V]		1.96315e-05	1.39072e-05	1	1	3	Q14204	Q14204 [836-846]		0	1325.67	1.064	0.645	0.997341	0.845477	6.54	4.09	81.8	131.2	87	5.24	1.92	1.89	5.47893e+06	5822458	5.24751e+06	8.75754e+06	9.06585e+06	8.78468e+06	5.65208e+06	5.85123e+06	5.83047e+06		Peak Found	Peak Found	Peak Found	Peak Found	Peak Found	High	High	Peak Found	High	High	1.591e-05	4.753e-06	37
	FALSE	High	[K].IAFIMDESNVLDSGFLER.[M]		3.80647e-11	1.39072e-05	1	1	9	Q14204	Q14204 [2990-3007]		0	2056.01	0.878	1.068	0.96424	0.995408	4.42	19.55	111.5	91.1	97.4	3.17	15.68	3.53	2.83076e+06	2928303	2.74883e+06	1.94181e+06	2.66505e+06	2.31356e+06	2.47126e+06	2.58667e+06	2.41396e+06		High	High	High	High	High	High	High	High	High	High	1.658e-05	4.378e-13	81
	FALSE	High	[K].IAFIMDESNVLDSGFLER.[M]	1xOxidation [M5]	8.59949e-10	1.39072e-05	1	1	7	Q14204	Q14204 [2990-3007]		0	2072																						No Quan Values	High	High	High	High	Peak Found	Peak Found	High	High	High	High	1.658e-05	1.786e-11	60
	FALSE	High	[K].LALESICLLLGESTTDWK.[Q]	1xPropionamide [C7]	5.14091e-09	1.39072e-05	1	1	8	Q14204	Q14204 [3319-3336]		0	2063.07	0.644	0.542	0.612563	0.704798	76.87	40.72	142.1	109.3	48.5	34.38	13.56	44.35	1.50165e+06	3.00767e+06	2.95982e+06	2.29004e+06	1.78632e+06	2.27689e+06	1.01041e+06	967302	2.00884e+06		High	High	High	High	High	Peak Found	High	High	High	High	1.591e-05	8.136e-10	51
	FALSE	High	[K].LCDEQLSSQSHYDFGLR.[A]	1xPropionamide [C2]	1.70225e-10	1.39072e-05	1	1	5	Q14204	Q14204 [2075-2091]		0	2068.94	0.948	0.727	0.991338	0.967181	5.33	1.32	92.2	120.4	87.4	6.6	0.68	3.38	4.99833e+06	4.81853e+06	5.47004e+06	6.48787e+06	6.52866e+06	6.57695e+06	4.73621e+06	4.71366e+06	5.00601e+06		Peak Found	High	Peak Found	High	High	High	High	Peak Found	Peak Found	High	1.83e-05	1.063e-10	51
	FALSE	High	[K].LDRDPASGTALQEISFWLNLER.[A]		7.33554e-11	1.39072e-05	1	1	5	Q14204	Q14204 [262-283]		1	2531.29	0.01		1.93928e-16				300			132.44				75050.2	2.28965e+06								n/a	Peak Found	High	High	High	High	High	n/a	n/a	High	1.658e-05	9.536e-13	76
	FALSE	High	[R].LEGVEGVAHIIDPK.[A]		7.41132e-05	1.39072e-05	1	1	2	Q14204	Q14204 [2244-2257]		0	1476.81																						No Quan Values	n/a	n/a	n/a	High	n/a	n/a	n/a	n/a	High	High	1.83e-05	3.474e-05	10
	FALSE	High	[R].LFLTMEINPK.[V]		0.000227523	3.9613e-05	1	1	6	Q14204	Q14204 [4124-4133]		0	1205.66	0.861	0.536	0.912116	0.567833	9.24	7.85	90.5	135.2	74.3	7.13	6.18	7.67	6.13637e+06	6914070	7.003e+06	9.98603e+06	1.12449e+07	1.03298e+07	5.3775e+06		5.99465e+06		High	High	High	High	Peak Found	Peak Found	High	n/a	High	High	1.658e-05	5.25e-05	29
	FALSE	High	[R].IFTIESTR.[V]		0.00136613	0.000204935	1	1	16	Q14204	Q14204 [717-724]		0	966.525	1.15	0.876	0.983305	0.999999	4.15	5.67	86.8	115.1	98.1	3.38	3.72	5.04	1.04989e+07	10914074	1.02053e+07	1.39197e+07	1.44418e+07	1.34072e+07	1.28573e+07	1.17395e+07	1.18649e+07		High	High	High	High	High	High	High	High	High	High	0.0001089	0.0006425	41
	FALSE	High	[R].IFVFEPPPGVK.[A]		6.957e-05	1.39072e-05	1	1	8	Q14204	Q14204 [4144-4154]		0	1229.69																						No Quan Values	High	High	Peak Found	High	High	High	High	High	High	High	1.83e-05	3.265e-05	44
	FALSE	High	[R].LGGSPFGPAGTGK.[T]		0.000496541	6.66088e-05	1	1	3	Q14204	Q14204 [1900-1912]		0	1145.59																						No Quan Values	Peak Found	Peak Found	Peak Found	High	Peak Found	High	High	Peak Found	Peak Found	High	3.033e-05	0.0001487	6
	FALSE	High	[K].LHSLQPHACFR.[L]	1xPropionamide [C9]	0.00562017	0.000450352	1	1	5	Q14204	Q14204 [4113-4123]		0	1379.7	0.612	0.565	0.686987	0.810088	14.89	22.45	112.3	119.9	67.8	14.23	23.78	2.53	986988	806563		1.27936e+06	953161	808824	539012	559660	533549		Peak Found	High	High	Peak Found	High	High	Peak Found	High	Peak Found	High	0.0001979	0.002321	9
	FALSE	High	[K].IKETVDQVEELR.[R]		0.00161284	0.000246771	1	1	6	Q14204	Q14204 [3208-3219]		1	1458.78																						No Quan Values	High	High	n/a	n/a	High	High	High	n/a	High	High	0.0001176	0.0007593	14
	FALSE	High	[K].IKETVDQVEELRR.[D]		0.00455441	0.000392601	1	1	7	Q14204	Q14204 [3208-3220]		2	1614.88	0.952	0.69	0.993224	0.938903	16.08	4.65	90.5	125.5	84.1	14.51	7.49	5.59	1.061e+06	817792	1.06815e+06	1.2897e+06	1.4742e+06	1.47173e+06	911358	986080	1.01698e+06		High	High	High	Peak Found	High	High	High	High	Peak Found	High	0.0001912	0.001485	6
	FALSE	High	[K].IKNVVHELR.[I]		0.0178309	0.00144375	1	1	1	Q14204	Q14204 [955-963]		1	1107.66																						No Quan Values	n/a	n/a	n/a	n/a	n/a	n/a	High	n/a	n/a	High	0.0005338	0.005018	6
	FALSE	High	[K].LKQDGDSFR.[M]		0.00289509	0.000322335	1	1	9	Q14204	Q14204 [682-690]		1	1065.53	1.085	1.022	0.991338	0.992158	19.27	5.59	95.4	101.2	103.4	15.19	4.05	2.52	9.97765e+06	1.12822e+07	1.34565e+07	1.14997e+07	1.24692e+07	1.1974e+07	1.26966e+07	1.22355e+07	1.21027e+07		High	Medium	High	High	High	High	High	High	Peak Found	High	9.924e-05	0.001152	25
	FALSE	High	[R].IKSQELEVK.[N]		0.0214465	0.00164538	1	1	1	Q14204	Q14204 [3224-3232]		1	1073.62																						No Quan Values	n/a	n/a	n/a	n/a	n/a	n/a	n/a	High	n/a	High	0.0006084	0.005924	3
	FALSE	High	[K].LKVNFLPEIITLSK.[E]		3.50651e-06	1.39072e-05	1	1	12	Q14204	Q14204 [735-748]		1	1614.98	1.227	0.892	0.9579	0.999999	7.51	10.13	82.4	116.4	101.1	4.03	4.98	8.62	3.02702e+06	2.79742e+06	2.87363e+06	4.05984e+06	4.13474e+06	3.7597e+06	3.35208e+06	3.95686e+06	3.52571e+06		High	High	High	High	High	High	High	High	High	High	1.591e-05	7.753e-07	24
	FALSE	High	[K].LLAESVTEVEIFGK.[A]		5.35616e-06	1.39072e-05	1	1	5	Q14204	Q14204 [1716-1729]		0	1534.84																						Not Reliable	High	High	High	n/a	n/a	High	n/a	High	n/a	High	1.658e-05	5.866e-07	31
	FALSE	High	[R].ILDDDTIITTLENLK.[R]		3.38458e-09	1.39072e-05	1	1	6	Q14204	Q14204 [3760-3774]		0	1716.93	2.166	1.129	0.197318	0.988852	29.36	23.8	65.6	120.3	114	19.48	20.08	19.78	941741	1.02514e+06	693118	1.30558e+06	1.96654e+06	1.72594e+06	1.57093e+06	1.63605e+06	2.22065e+06		High	Peak Found	High	High	Peak Found	High	High	High	Peak Found	High	1.658e-05	9.138e-11	30
	FALSE	High	[R].ILDDDTIITTLENLKR.[E]		4.82944e-11	1.39072e-05	1	1	6	Q14204	Q14204 [3760-3775]		1	1873.03	1.309	0.858	0.910324	0.995408	4.7	5.02	78.6	119.7	101.7	2.57	5.48	4.58	9.74165e+06	9555759	1.00542e+07	1.42055e+07	1.5833e+07	1.48456e+07	1.35808e+07	1.26118e+07	1.25113e+07		High	Peak Found	High	High	Peak Found	Peak Found	High	High	High	High	1.658e-05	7.286e-13	45
	FALSE	High	[R].LLLIQAFRPDR.[L]		0.00106776	0.000181962	1	1	2	Q14204	Q14204 [3990-4000]		0	1341.8	0.832	0.659	0.989897	0.956067	10.16	4.03	93.9	123.8	82.3	23.21	1.62	4.19	397164	587124	405035	533949	523635	540782	330405	356374	354707		Peak Found	Peak Found	High	High	Peak Found	Peak Found	Peak Found	Peak Found	Peak Found	High	4.111e-05	0.0004284	13
	FALSE	High	[R].LLNTFLER.[L]		0.0130599	0.00114342	1	1	10	Q14204	Q14204 [4264-4271]		0	1005.57	1.086	0.791	0.991338	0.977775	2.31	3.91	86.8	119.1	94.2	2.78	3.61	1.86	2.18637e+07	21523690	2.07078e+07	2.83369e+07	2.95384e+07	3.04566e+07	2.33662e+07	2.3608e+07	2.27661e+07		Peak Found	High	High	High	High	High	High	High	High	High	0.0004708	0.003808	43
	FALSE	High	[R].IMFEVQDLK.[Y]		0.000709451	0.000114662	1	1	3	Q14204	Q14204 [2341-2349]		0	1122.59																						No Quan Values	n/a	High	n/a	High	High	n/a	n/a	n/a	n/a	High	2.89e-05	0.0002117	12
	FALSE	High	[R].IMFEVQDLK.[Y]	1xOxidation [M2]	0.000536376	9.06321e-05	1	1	2	Q14204	Q14204 [2341-2349]		0	1138.58	1.194	1.051	0.971352	0.998943	1.72	6.96	91.1	100.1	108.8	6.75	2.94	7.02	901662	796618	893166	1.02676e+06	972494	980741	1.06636e+06	1.07876e+06	947595		Peak Found	High	High	Peak Found	Peak Found	Peak Found	Peak Found	Peak Found	Peak Found	High	2.89e-05	0.0001499	16
	FALSE	High	[K].INEWLTLVEK.[E]		0.000163077	1.39072e-05	1	1	3	Q14204	Q14204 [1698-1707]		0	1244.69	1.09	0.753	0.991703	0.967181	1.72	9.34	85.5	122.4	92.1	2.17	7.85	2.1	3.11192e+06	3.03632e+06	2.98056e+06	3.95096e+06	4.34954e+06	4.62361e+06	3.27345e+06	3.39306e+06	3.27212e+06		Peak Found	Peak Found	High	Peak Found	Peak Found	Peak Found	Peak Found	High	High	High	1.658e-05	3.483e-05	23
	FALSE	High	[K].LNTQEIFDDWAR.[K]		4.49204e-07	1.39072e-05	1	1	5	Q14204	Q14204 [693-704]		0	1507.72	0.01	0.01	1.93928e-16	1.9741e-16			131.3	168.7		3.19	3.31		8.58516e+06	8206260		1.11979e+07	1.04846e+07	1.07824e+07					Peak Found	High	High	Peak Found	High	Peak Found	n/a	High	High	High	1.658e-05	7.817e-08	67
	FALSE	Medium	[K].LPQPPSHR.[E]		0.271308	0.0130762	1	1	1	Q14204	Q14204 [3133-3140]		0	931.511																						No Quan Values	High	n/a	n/a	n/a	n/a	n/a	n/a	n/a	n/a	High	0.004502	0.07678	11
	FALSE	High	[R].IQFVGACNPPTDPGR.[K]	1xPropionamide [C7]	1.08694e-05	1.39072e-05	1	1	3	Q14204	Q14204 [2706-2720]		0	1642.8																						No Quan Values	n/a	n/a	n/a	High	High	High	n/a	n/a	n/a	High	1.83e-05	5.281e-06	30
	FALSE	High	[K].LQGATCNNNK.[L]	1xPropionamide [C6]	0.000101613	1.39072e-05	1	1	5	Q14204	Q14204 [4565-4574]		0	1133.54	0.823	2.429	0.938417	0.21829	13.2	25.31	145.1	45.2	109.8	12.02	26.28	11.44	2.45558e+06	2.93097e+06	3.11595e+06	912844	770001	1.27234e+06	2.05284e+06	2.2176e+06	2.56336e+06		Peak Found	Peak Found	High	Peak Found	High	High	High	Peak Found	High	High	1.83e-05	4.735e-05	34
	FALSE	High	[K].LQGEFQLR.[L]		0.00119755	0.000181962	1	1	10	Q14204	Q14204 [3734-3741]		0	990.537	1.075	0.815	0.996853	0.99019	7.17	5.17	88.4	116.5	95	6.76	2.51	4.24	1.07024e+07	10102173	9.34727e+06	1.31245e+07	1.33139e+07	1.37778e+07	1.08561e+07	1.13812e+07	1.04607e+07		High	High	Peak Found	High	High	High	High	High	High	High	5.466e-05	0.0003872	50
	FALSE	High	[R].IQGLTVEQAEAVVR.[L]		3.97647e-07	1.39072e-05	1	1	7	Q14204	Q14204 [3924-3937]		0	1512.84	1.184	0.835	0.956645	0.992013	9.9	6.78	82.9	119.4	97.7	6.85	3.9	5.1	1.47026e+07	12819757	1.3738e+07	1.9794e+07	2.04646e+07	1.89286e+07	1.61939e+07	1.74093e+07	1.57989e+07		High	High	High	High	Peak Found	High	Peak Found	High	High	High	1.658e-05	7.451e-08	67
	FALSE	High	[R].LRDQLGTAK.[N]		0.0312875	0.00232232	1	1	3	Q14204	Q14204 [568-576]		1	1001.57	0.979	0.885	0.991703	0.999999	12.77	12.77	97.3	107.5	95.2	2.49	8.61	10.84	5.0638e+06	5273162	5.04199e+06	5.87472e+06	4.95571e+06	5.59843e+06	5.42396e+06	4.36093e+06	4.95692e+06		Peak Found	Peak Found	Medium	Peak Found	Peak Found	Peak Found	Peak Found	High	High	High	0.0007705	0.008334	18
	FALSE	High	[R].LSCLPAFK.[D]	1xPropionamide [C3]	0.00473031	0.000392601	1	1	6	Q14204	Q14204 [3938-3945]		0	949.518	0.925	0.584	0.982344	0.710295	5.1	6.14	86.7	133.2	80.1	4.79	4.71	3.44	3.35863e+06	3053567	3.24699e+06	4.90352e+06	4.99161e+06	5.35517e+06	3.06246e+06	3.00223e+06	2.86295e+06		High	High	High	Peak Found	High	High	Peak Found	Peak Found	High	High	0.0001425	0.001945	21
	FALSE	Medium	[R].LSLPPNVR.[I]		0.286584	0.0137168	1	1	5	Q14204	Q14204 [2333-2340]		0	895.536	1.139	0.881	0.982657	0.999617	4.55	4.41	87.4	113	99.6			3.78		1.29898e+06			1.67917e+06		1.52541e+06	1.48003e+06	1.41468e+06		n/a	Medium	n/a	Medium	Medium	High	Peak Found	Medium	Peak Found	High	0.004835	0.08256	4
	FALSE	High	[K].LSLSNAISTALPLTQLR.[W]		9.33499e-07	1.39072e-05	1	1	9	Q14204	Q14204 [4575-4591]		0	1798.04	1.363	0.806	0.839048	0.981803	10.97	14.29	73.4	126.6	100	1.59	13.66	8.36	6.88086e+06	7.05348e+06	7.08927e+06	9.84075e+06	1.28781e+07	1.21649e+07	9.61583e+06	1.03799e+07	8.77778e+06		High	High	High	High	High	High	High	High	High	High	1.658e-05	9.933e-08	25
	FALSE	High	[R].ITTVPLPTAPNIPIIDYEVSISGEWSPWQAK.[V]		1.30441e-07	1.39072e-05	1	1	1	Q14204	Q14204 [2521-2551]		0	3422.79	17.391	100	5.744e-06	1.9741e-16	1.21		16.3		283.7			17.46		48658.5					853128	846231	616302		n/a	Peak Found	n/a	n/a	n/a	n/a	Peak Found	Peak Found	High	High	1.591e-05	2.435e-08	20
	FALSE	High	[K].LVAEDIPLLFSLLSDVFPGVQYHR.[G]		5.21514e-13	1.39072e-05	1	1	5	Q14204	Q14204 [2149-2172]		0	2728.47	0.01		1.93928e-16				300			6.05			1.38302e+06	1.31748e+06	1.22547e+06								High	High	High	n/a	High	High	n/a	n/a	n/a	High	1.658e-05	2.648e-15	72
	FALSE	High	[R].LVEAISR.[D]		0.0236093	0.00175125	1	1	9	Q14204	Q14204 [380-386]		0	787.467	1.108	0.751	0.990042	0.961261	13.61	5.27	83.7	123.5	92.7	13.68	5.13	2.45	7.57639e+06	9065262	9.98139e+06	1.43726e+07	1.30284e+07	1.33781e+07	9.9504e+06	1.00426e+07	1.04189e+07		High	Peak Found	High	High	High	High	High	High	High	High	0.0006726	0.006458	27
	FALSE	High	[K].LVPLLLEDGGEAPAALEAALEEK.[S]		8.07849e-12	1.39072e-05	1	1	9	Q14204	Q14204 [37-59]		0	2348.26	1.227	0.794	0.946648	0.986835	6.18	7.47	79.5	122.9	97.6	2.47	16.7	15.4	4.98862e+06	5196517	5.21896e+06	8.4406e+06	6.09034e+06	8.03595e+06	4.89599e+06	6.56957e+06	6.37856e+06		High	High	High	High	High	High	High	High	High	High	1.591e-05	9.258e-13	85
	FALSE	High	[K].LVQTPLTDR.[C]		0.000504829	6.66088e-05	1	1	11	Q14204	Q14204 [1879-1887]		0	1042.59	1.252	0.858	0.931254	0.999308	6.28	4.13	81.6	117.5	100.9	6.37	4.34	3.53	1.15885e+07	1.3117e+07	1.27289e+07	1.78108e+07	1.83211e+07	1.93863e+07	1.64214e+07	1.53165e+07	1.57259e+07		High	High	High	High	High	High	High	High	High	High	3.033e-05	0.0001517	50
	FALSE	High	[R].IWAHEALR.[L]		0.00841964	0.00074264	1	1	3	Q14204	Q14204 [2824-2831]		0	995.542																						No Quan Values	High	High	High	n/a	n/a	n/a	Peak Found	Peak Found	Peak Found	High	0.0003027	0.003416	12
	FALSE	High	[K].MAPSVEK.[K]		0.00929617	0.000837836	1	1	8	Q14204	Q14204 [178-184]		0	761.386	0.576	2.153	0.278986	0.1943	6.1	11.83	165.8	42.6	91.7	5.54	12.75	4.57	1.61938e+07	15680404	1.45206e+07	4.3758e+06	3.38785e+06	4.02659e+06	9.32103e+06	8.57925e+06	8.66908e+06		High	High	High	Peak Found	High	High	High	High	High	High	0.0003237	0.003743	38
	FALSE	High	[K].MDLEKPNYIVPDYMPVVYDKLPQPPSHR.[E]		2.7364e-08	1.39072e-05	1	1	3	Q14204	Q14204 [3113-3140]		1	3341.67																						No Quan Values	High	n/a	n/a	n/a	High	High	n/a	n/a	n/a	High	1.83e-05	1.524e-08	9
	FALSE	High	[R].MLSAVSQQVQCIQEALR.[E]	1xPropionamide [C11]	9.7361e-09	1.39072e-05	1	1	4	Q14204	Q14204 [1967-1983]		0	1975.01																						No Quan Values	n/a	n/a	n/a	High	High	n/a	High	High	n/a	High	1.83e-05	5.545e-09	38
	FALSE	High	[K].MQMLEDEDDLAYAETEK.[K]		1.17398e-10	1.39072e-05	1	1	9	Q14204	Q14204 [4346-4362]		0	2030.86	1.431	1.008	0.835776	0.999906	2.34	6.63	78	110.1	112	8.18	5.51	8.2	1.13869e+06	977161	1.11923e+06	1.57982e+06	1.61362e+06	1.45183e+06	1.3985e+06	1.62712e+06	1.60698e+06		High	High	High	High	High	High	High	High	High	High	1.658e-05	1.675e-12	95
	FALSE	High	[K].MQMLEDEDDLAYAETEKK.[T]		5.37336e-10	1.39072e-05	1	1	8	Q14204	Q14204 [4346-4363]		1	2158.95	1.102	0.855	0.988576	0.999999	5.62	1.51	88.5	114	97.5	4.66	1.99	2.27	8.78996e+06	8016107	8.3201e+06	1.0715e+07	1.04096e+07	1.0816e+07	8.86425e+06	9.16508e+06	9.25917e+06		Peak Found	High	High	High	High	High	High	High	High	High	1.658e-05	1.538e-11	78
	FALSE	High	[K].MQMLEDEDDLAYAETEKK.[T]	1xOxidation [M]	1.38531e-06	1.39072e-05	1	1	6	Q14204	Q14204 [4346-4363]		1	2174.95	1.337	1.044	0.928341	0.992175	8.37	20.38	79.7	115.9	104.4	11.63	11.67	10.95	1.08533e+06	1.25976e+06	1.00575e+06	1.29417e+06	1.6126e+06	1.57696e+06	1.38379e+06	1.68411e+06	1.42048e+06		High	Peak Found	Peak Found	High	Peak Found	High	High	High	Peak Found	High	1.83e-05	7.082e-07	11
	FALSE	High	[K].MVVLSLPR.[I]		0.0159925	0.00130145	1	1	1	Q14204	Q14204 [991-998]		0	914.549																						No Quan Values	n/a	n/a	n/a	High	n/a	n/a	n/a	n/a	n/a	High	0.0006405	0.005889	12
	FALSE	High	[K].NANEMFR.[I]		0.0215941	0.00164538	1	1	5	Q14204	Q14204 [577-583]		0	881.393	1.217	0.806	0.967016	0.985078	6.98	4.57	81.4	119.6	99	7.93	4.46	3.91	4.69114e+06	4490637	4.01267e+06	6.93848e+06	6.3492e+06	6.60264e+06	5.4876e+06	5.4662e+06	5.11442e+06		Peak Found	Peak Found	Peak Found	High	Peak Found	High	High	High	High	High	0.0006084	0.005941	7
	FALSE	High	[K].NANEMFR.[I]	1xOxidation [M5]	0.0851163	0.00516846	1	1	7	Q14204	Q14204 [577-583]		0	897.388	1.087	0.958	0.991338	0.999999	5.73	15.24	93.1	105.7	101.2	3.01	8.35	16	1.51905e+06	1.55727e+06	1.61264e+06	2.02718e+06	1.75244e+06	1.76778e+06	1.6931e+06	2.16396e+06	1.62763e+06		Peak Found	Peak Found	Peak Found	High	High	High	High	High	Peak Found	High	0.002076	0.02484	11
	FALSE	High	[K].NLESALR.[F]		0.0167713	0.00135414	1	1	8	Q14204	Q14204 [3622-3628]		0	802.442	0.71	0.827	0.776875	0.99019	13.57	36.51	111.1	112.2	76.8	5.68	12.86	44.33	1.60202e+07	1.79414e+07	1.68827e+07	1.37599e+07	1.75939e+07	1.70526e+07	1.16715e+07	1.13757e+07	2.34126e+07		High	High	High	High	High	High	Peak Found	High	High	High	0.0006233	0.006185	29
	FALSE	High	[R].NLGVSGR.[I]		0.0679009	0.00432764	1	1	5	Q14204	Q14204 [710-716]		0	702.389																						No Quan Values	High	High	Medium	n/a	n/a	n/a	High	High	n/a	High	0.001397	0.0178	38
	FALSE	High	[R].NLHVVFTMNPSSEGLK.[D]		0.000104563	1.39072e-05	1	1	4	Q14204	Q14204 [3061-3076]		0	1772.9	0.774	0.551	0.897335	0.674352	21.7	11.72	94.4	132.6	73	18.29	19.83	1.31	2.05119e+06	1.67257e+06	1.42782e+06	2.53594e+06	2.35011e+06	1.70581e+06	1.31573e+06	1.2822e+06	1.29452e+06		High	Peak Found	Peak Found	High	High	Peak Found	Peak Found	Peak Found	High	High	1.658e-05	3.837e-05	32
	FALSE	High	[R].NLHVVFTMNPSSEGLKDR.[A]		0.000101613	1.39072e-05	1	1	1	Q14204	Q14204 [3061-3078]		1	2044.03																						No Quan Values	High	n/a	n/a	n/a	n/a	n/a	n/a	n/a	n/a	High	1.658e-05	1.976e-05	8
	FALSE	High	[R].NTKYPIQR.[A]		0.0758157	0.00476029	1	1	7	Q14204	Q14204 [369-376]		1	1019.56	0.886	0.79	0.984304	0.980002	8.19	5.56	101.5	111.9	86.6	4.34	5.06	7.28	1.82062e+06	1921228	1.98501e+06	2.04294e+06	2.25669e+06	2.11949e+06	1.83978e+06	1.64012e+06	1.61371e+06		Peak Found	High	High	High	High	High	High	Peak Found	High	High	0.001903	0.02231	3
	FALSE	High	[K].NVHLAPGWLMQLEK.[K]		2.39036e-05	1.39072e-05	1	1	4	Q14204	Q14204 [4098-4111]		0	1635.87	0.93	0.739	0.983507	0.964898	5.93	6.7	93.1	120.4	86.6	5.02	7.45	2.26	3.0516e+06	2925113	2.75997e+06	3.31534e+06	3.78457e+06	3.78286e+06	2.72082e+06	2.79636e+06	2.67416e+06		High	Peak Found	Peak Found	High	Peak Found	Peak Found	High	Peak Found	High	High	1.591e-05	5.838e-06	33
	FALSE	High	[K].NVHLAPGWLMQLEK.[K]	1xOxidation [M10]	0.00305472	0.000322335	1	1	2	Q14204	Q14204 [4098-4111]		0	1651.86	0.772	1.059	0.953505	0.999906	10.36	19.36	119.9	87.5	92.6	18.22	13.69	1.18	552000	740804	792580	473358	540159	622379	579989	566554	571829		Peak Found	Peak Found	Peak Found	High	High	Peak Found	Peak Found	Peak Found	Peak Found	High	0.0001758	0.001406	9
	FALSE	High	[K].NVVHELR.[I]		0.0190903	0.00149324	1	1	4	Q14204	Q14204 [957-963]		0	866.484	0.913	0.341	0.98617	0.0280447	6.59	11.67	62.1	180.7	57.2	9.91	7.78	11.07	6.33179e+06	7.46305e+06	6.29658e+06	1.88146e+07	1.84181e+07	1.62393e+07	5.53396e+06	5.8247e+06	6.81279e+06		Peak Found	Peak Found	Peak Found	Peak Found	High	High	Peak Found	Peak Found	High	High	0.0007161	0.006813	34
	FALSE	High	[K].NYMSNPSYNYEIVNR.[A]		1.73987e-08	1.39072e-05	1	1	7	Q14204	Q14204 [3370-3384]		0	1863.83	1.042	0.817	0.99921	0.990853	5.71	5.5	90.4	115.3	94.2	2.77	1.28	5.98	3.2153e+06	3.04278e+06	3.14457e+06	3.94464e+06	4.01145e+06	4.04548e+06	3.02353e+06	3.40334e+06	3.27715e+06		High	High	High	Peak Found	High	High	High	Peak Found	High	High	1.658e-05	6.415e-10	82
	FALSE	High	[K].NYMSNPSYNYEIVNR.[A]	1xOxidation [M3]	7.5143e-08	1.39072e-05	1	1	4	Q14204	Q14204 [3370-3384]		0	1879.83	0.233	0.221	0.00830893	0.294999	9.18	1.23	131.3	138.1	30.6	8.26	2.99		772489	852678	724665	812844	819597	775005			179923		High	High	High	High	Peak Found	Peak Found	n/a	n/a	Peak Found	High	1.658e-05	3.661e-09	106
	FALSE	High	[K].QALETVNDYNPLMK.[D]		8.55651e-07	1.39072e-05	1	1	4	Q14204	Q14204 [324-337]		0	1635.8	0.756	0.552	0.930851	0.807049	8.82	8.82	96	131.5	72.6	3.35	2.91	15.12	1.27757e+06	1.21613e+06	1.19907e+06	1.63368e+06	1.66566e+06	1.72951e+06	977764	725327	919585		High	Peak Found	Peak Found	Peak Found	Peak Found	High	High	High	Peak Found	High	1.83e-05	4.422e-07	22
	FALSE	High	[R].QDLADVVQVCEGK.[K]	1xPropionamide [C10]	2.0589e-08	1.39072e-05	1	1	7	Q14204	Q14204 [4429-4441]		0	1474.72	1.108	0.809	0.993224	0.973959	3.94	3.94	86.2	118.2	95.6	4.76	7.62	2.12	5.11349e+06	5225628	5.59644e+06	6.35365e+06	7.35126e+06	7.16097e+06	5.79031e+06	5.70072e+06	5.94431e+06		Peak Found	High	High	High	High	High	Peak Found	High	High	High	1.591e-05	3.498e-09	90
	FALSE	High	[K].QHLVEVR.[S]	1xGln->pyro-Glu [N-Term]	0.0924968	0.00554383	1	1	7	Q14204	Q14204 [3302-3308]		0	863.473	1.17	100	0.966172	1.9741e-16	0.75		138.2		161.8			0.72	6.47226e+06						7.5363e+06	7.61326e+06			Peak Found	n/a	n/a	n/a	High	High	High	High	n/a	High	0.002186	0.02686	26
	FALSE	High	[K].QHLVEVR.[S]		0.0564778	0.00376705	1	1	2	Q14204	Q14204 [3302-3308]		0	880.5																						No Quan Values	n/a	n/a	n/a	n/a	High	High	n/a	n/a	n/a	High	0.001525	0.01715	15
	FALSE	High	[R].QLIAQVMLYSQGFR.[T]	1xGln->pyro-Glu [N-Term]	2.6849e-06	1.39072e-05	1	1	3	Q14204	Q14204 [2047-2060]		0	1636.85	0.01	0.01	1.93928e-16	1.9741e-16			77.5	222.5		21.98	39.32		139948		102300	618044	343416	315170					Peak Found	n/a	Peak Found	High	High	High	n/a	n/a	n/a	High	1.83e-05	1.352e-06	53
	FALSE	High	[K].QLQNISLAAASGGAK.[E]		2.41855e-06	1.39072e-05	1	1	6	Q14204	Q14204 [4488-4502]		0	1428.78	1.059	0.733	0.997532	0.959522	3.35	2.42	85.2	124.5	90.3	9.01	3.12	1	3.35715e+06	2.91796e+06	2.85343e+06	4.27382e+06	4.04066e+06	4.25994e+06	3.13407e+06	3.0738e+06	3.09065e+06		High	High	Peak Found	High	Peak Found	High	Peak Found	High	High	High	1.658e-05	2.27e-07	61
	FALSE	High	[R].QLTAYMK.[R]		0.0118107	0.00103722	1	1	3	Q14204	Q14204 [657-663]		0	854.444	1.364	0.795	0.90715	0.980803	7.49	5.37	73.5	126.1	100.3	8.96	5.14	2.71	1.6905e+06	1.91668e+06	2.01863e+06	3.15101e+06	3.48928e+06	3.28764e+06	2.61465e+06	2.71283e+06	2.57385e+06		Peak Found	Peak Found	Peak Found	Peak Found	Peak Found	High	High	High	Peak Found	High	0.0003655	0.003475	24
	FALSE	High	[R].QNLDALLNQLK.[S]	1xGln->pyro-Glu [N-Term]	2.46056e-05	1.39072e-05	1	1	8	Q14204	Q14204 [1361-1371]		0	1252.69	1.127	0.727	0.982758	0.954319	12.94	15.72	82.2	125.3	92.5	11.04	11.84	6.43	1.3129e+06	1.07772e+06	1.31471e+06	1.81717e+06	2.2958e+06	2.00158e+06	1.47722e+06	1.48166e+06	1.32061e+06		High	High	High	High	High	High	Peak Found	High	High	High	1.83e-05	1.174e-05	36
	FALSE	High	[R].QNLDALLNQLK.[S]		4.21303e-05	1.39072e-05	1	1	4	Q14204	Q14204 [1361-1371]		0	1269.72																						No Quan Values	High	Peak Found	High	Peak Found	Peak Found	High	High	Peak Found	Peak Found	High	1.658e-05	7.93e-06	45
	FALSE	High	[R].QNISPDKIPWSALK.[T]	1xGln->pyro-Glu [N-Term]	6.80811e-08	1.39072e-05	1	1	6	Q14204	Q14204 [4231-4244]		1	1579.85	1.05	0.69	0.996457	0.951784	7.5	8.56	83.3	127.4	89.3	3.87	4.33	15.29	6.54889e+06	6.74565e+06	7.06911e+06	9.87585e+06	1.03108e+07	1.07687e+07	5.55049e+06	7.42518e+06	7.22682e+06		Peak Found	Peak Found	High	Peak Found	High	High	High	High	High	High	1.591e-05	1.668e-08	47
	FALSE	High	[R].QNISPDKIPWSALK.[T]		1.5391e-05	1.39072e-05	1	1	5	Q14204	Q14204 [4231-4244]		1	1596.87																						No Quan Values	High	High	High	n/a	High	High	n/a	n/a	n/a	High	1.658e-05	2.058e-06	26
	FALSE	High	[K].QQEVIADK.[Q]	1xGln->pyro-Glu [N-Term]	0.0924968	0.00554383	1	1	2	Q14204	Q14204 [3267-3274]		0	913.463	0.574	100	0.930406	1.9741e-16	21.96		190.6		109.4	20.82		13.92	531702	463111	347375				210403	265839	274669		High	High	Peak Found	n/a	n/a	n/a	Peak Found	Peak Found	Peak Found	High	0.00203	0.02492	36
	FALSE	High	[K].QTDVLQQLSIQMANAK.[F]		2.67949e-07	1.39072e-05	1	1	5	Q14204	Q14204 [1850-1865]		0	1787.93	1.253	1.093	0.940882	0.989262	82.13	12.98	57.1	116	126.8	40.94	34.67	38.39	2.41669e+06	4.49739e+06	2.25339e+06	4.90606e+06	2.52043e+06	5.15269e+06	5.63745e+06	2.51443e+06	5.36382e+06		Peak Found	High	High	High	Peak Found	High	Peak Found	Peak Found	Peak Found	High	1.658e-05	1.663e-08	38
	FALSE	High	[R].QWIVFDGDVDPEWVENLNSVLDDNK.[L]		4.85095e-09	1.39072e-05	1	1	9	Q14204	Q14204 [2299-2323]		0	2946.38	0.94	0.803	0.991338	0.992158	5.83	9.67	99	111.5	89.5	5.19	12.25	4.32	1.45766e+06	1.50038e+06	1.35527e+06	1.97637e+06	1.58288e+06	1.64123e+06	1.30286e+06	1.31828e+06	1.41024e+06		High	High	High	High	High	High	High	High	High	High	1.658e-05	1.398e-10	54
	FALSE	High	[R].REEFVQWVELLPDTQTPSWLGLPNNAER.[V]		1.37203e-13	1.39072e-05	1	1	8	Q14204	Q14204 [4302-4329]		1	3324.66	0.856	0.761	0.954008	0.97322	7.11	16.73	103.4	108.1	88.5	4.18	15.02	7.32	3.34754e+06	3187108	3.46475e+06	4.44047e+06	3.41454e+06	3.50274e+06	2.59731e+06	3.00319e+06	2.86641e+06		High	High	High	High	High	Peak Found	High	High	High	High	1.658e-05	6.67e-16	75
	FALSE	High	[K].RSELEEQQMHLNVGLR.[K]		6.88173e-11	1.39072e-05	1	1	6	Q14204	Q14204 [3191-3206]		1	1938.98	0.792	0.594	0.881553	0.782451	5.2	7.6	95.8	128.2	76	5.91	6.02	4.64	2.59317e+06	2505291	2.80802e+06	3.65692e+06	3.24162e+06	3.46958e+06	1.98355e+06	2.05535e+06	2.17382e+06		High	High	Peak Found	High	High	Peak Found	High	Peak Found	High	High	1.658e-05	8.859e-13	57
	FALSE	Medium	[K].RVEDVLGK.[G]		0.371598	0.0172196	1	1	9	Q14204	Q14204 [664-671]		1	915.526	1.155	1.054	0.972866	0.979272	12.25	6.65	93.9	98.7	107.4	10.26	4.85	4.81	1.19191e+07	14292956	1.43491e+07	1.58198e+07	1.43607e+07	1.5035e+07	1.65695e+07	1.51412e+07	1.63544e+07		Medium	Medium	Medium	Medium	High	High	Medium	Medium	Peak Found	High	0.006087	0.113	29
	FALSE	High	[R].SACDTVDTWLDDTAK.[G]	1xPropionamide [C3]	4.08461e-08	1.39072e-05	1	1	8	Q14204	Q14204 [4214-4228]		0	1711.75	0.816	0.779	0.931515	0.984001	2.42	12.01	107.7	104.1	88.2	0.99	7.51	5.56	6.20444e+06	6307587	6.19792e+06	5.99232e+06	5.95595e+06	6.78583e+06	5.0802e+06	5.14783e+06	4.64041e+06		High	High	High	High	High	Peak Found	High	Peak Found	Peak Found	High	1.658e-05	1.775e-09	80
	FALSE	High	[K].SALEQMR.[K]		0.0173516	0.00140717	1	1	9	Q14204	Q14204 [60-66]		0	834.414	1.126	0.774	0.97935	0.967632	5.14	4.96	83.8	121.9	94.3	10.13	4.27	2.71	9.84652e+06	1.15657e+07	1.19699e+07	1.74905e+07	1.60564e+07	1.6823e+07	1.27722e+07	1.30199e+07	1.34709e+07		High	Medium	High	High	Medium	High	High	Medium	High	High	0.000689	0.006294	15
	FALSE	High	[K].SALEQMR.[K]	1xOxidation [M6]	0.0132366	0.00114342	1	1	4	Q14204	Q14204 [60-66]		0	850.409	1.077	0.972	0.996853	0.999999	10.13	11.1	94.5	104.2	101.3	9.25	11.66	6.18	1.32952e+06	1497123	1.59985e+06	1.91455e+06	1.52712e+06	1.65076e+06	1.60454e+06	1.52367e+06	1.72224e+06		Peak Found	Peak Found	Peak Found	High	High	High	Peak Found	High	Peak Found	High	0.000477	0.003988	16
	FALSE	High	[R].SELEEQQMHLNVGLR.[K]		6.02669e-08	1.39072e-05	1	1	9	Q14204	Q14204 [3192-3206]		0	1782.88	1.207	0.767	0.976415	0.98224	4.02	6.94	79.9	123.7	96.4	2.45	7.9	3.87	7.06288e+06	6.87653e+06	7.22142e+06	1.05872e+07	1.22724e+07	1.09365e+07	8.12449e+06	8.7746e+06	8.52338e+06		High	High	High	High	High	High	High	High	High	High	1.658e-05	2.814e-09	54
	FALSE	High	[M].SEPGGGGGEDGSAGLEVSAVQNVADVSVLQK.[H]	1xAcetyl [N-Term]	2.16155e-07	1.39072e-05	1	1	8	Q14204	Q14204 [2-32]	Q14204 1xAcetyl [N-Term]	0	2955.42	0.796	1.349	0.921775	0.897741	18.49	34.53	131.4	71.8	96.8	17.1	41.09	12.21		2.58239e+06	2.0254e+06	1.24908e+06	1.01312e+06	2.16018e+06	1.68542e+06	2.03291e+06	1.63201e+06		High	High	High	Peak Found	High	High	High	High	High	High	1.591e-05	4.152e-08	50
	FALSE	High	[R].SFDSEFK.[L]		0.010475	0.000928894	1	1	9	Q14204	Q14204 [4277-4283]		0	859.383	1.155	0.947	0.980452	0.999999	5.86	11.29	91.5	107.1	101.4	3.52	14.58	5.02	8.81164e+06	9351975	9.38829e+06	1.3338e+07	1.09495e+07	1.0116e+07	1.03703e+07	1.01733e+07	1.11752e+07		High	High	High	High	High	High	High	High	High	High	0.0004665	0.004122	24
	FALSE	High	[K].SFEWLSQMR.[F]		0.00127894	0.000181962	1	1	9	Q14204	Q14204 [1835-1843]		0	1183.56	0.977	0.724	0.990672	0.958444	3.54	4.02	90	121.8	88.2	3.21	3.36	2.01	4.02866e+06	3.93495e+06	4.19164e+06	5.66189e+06	5.45503e+06	5.29561e+06	3.84555e+06	4.00075e+06	3.94976e+06		High	High	High	High	High	High	High	High	High	High	5.466e-05	0.0004158	16
	FALSE	High	[K].SFEWLSQMR.[F]	1xOxidation [M8]	0.00193002	0.000264581	1	1	5	Q14204	Q14204 [1835-1843]		0	1199.55	1.014	0.931	0.999663	0.999999	10.91	12.1	101.8	102.6	95.6	6.21	11.21	5.28	1.60457e+06	1.78203e+06	1.79762e+06	1.65037e+06	1.79702e+06	2.05646e+06	1.6583e+06	1.67378e+06	1.82254e+06		Peak Found	High	High	High	Peak Found	Peak Found	Peak Found	High	High	High	9.223e-05	0.0006443	15
	FALSE	High	[R].SLAMTKPDR.[Q]		0.0193531	0.00150914	1	1	6	Q14204	Q14204 [2038-2046]		0	1018.53	1.008	0.582	0.996853	0.70156	12.93	8.55	83.7	138.7	77.5	13.37	5.66	10.1	2.12411e+06	2.5675e+06		4.15058e+06	3.86862e+06	3.7143e+06	2.16208e+06	2.16271e+06	2.5639e+06		High	High	n/a	High	High	High	Peak Found	High	Peak Found	High	0.0007455	0.006888	16
	FALSE	High	[R].SLAMTKPDR.[Q]	1xOxidation [M4]	0.0111219	0.000981468	1	1	5	Q14204	Q14204 [2038-2046]		0	1034.53	1.142	0.859	0.983862	0.999308	10.26	6.22	86.4	114.9	98.7	12.9	4.66		834140	698675	653439	881364	967487	928503			797642		Peak Found	High	Peak Found	Peak Found	High	High	High	High	Peak Found	High	0.000372	0.004383	36
	FALSE	High	[R].SLETCMYDHK.[T]	1xPropionamide [C5]	0.0018657	0.000264581	1	1	3	Q14204	Q14204 [863-872]		0	1297.56	1.011	0.43	0.997192	0.459333	16.6	14.48	68.7	161.7	69.5	15.98	13.2	5.8	937437	1060220	767054	2.20537e+06	2.33524e+06	1.80044e+06	951983	857633	947888		High	Peak Found	High	High	Peak Found	Peak Found	Peak Found	Peak Found	Peak Found	High	6.588e-05	0.0006942	5
	FALSE	High	[K].SLLQALNEVK.[G]		0.000464688	3.9613e-05	1	1	6	Q14204	Q14204 [3748-3757]		0	1114.65																						No Quan Values	n/a	High	n/a	n/a	High	High	High	High	High	High	3.147e-05	0.0002155	25
	FALSE	High	[R].SIPLDEGEDEAQR.[R]		8.26361e-07	1.39072e-05	1	1	8	Q14204	Q14204 [2384-2396]		0	1458.67	0.973	3.433	0.996493	0.0257513	8.3	3.89	132.9	37.7	129.4	6.59	6.52	4.97	3.84695e+06	4140222	3.63153e+06	1.20324e+06	1.06644e+06	1.09031e+06	4.02292e+06	3.6615e+06	3.74479e+06		High	High	High	High	High	Peak Found	High	High	High	High	1.591e-05	1.695e-07	26
	FALSE	High	[R].SIPLDEGEDEAQRR.[R]		0.081903	0.00503847	1	1	2	Q14204	Q14204 [2384-2397]		1	1614.77	1.145	1.784	0.990042	0.525279	6.84	14.47	109.6	68.4	122	2.92	16.92	6.1	1.87202e+06	1.97624e+06	1.96255e+06	1.13086e+06	1.55075e+06	1.22473e+06	2.39779e+06	2.1428e+06	2.18464e+06		Peak Found	High	High	Peak Found	Peak Found	Peak Found	Peak Found	Peak Found	Peak Found	High	0.001868	0.02218	11
	FALSE	High	[R].SMANPPAAVK.[L]		0.000151481	1.39072e-05	1	1	10	Q14204	Q14204 [3309-3318]		0	985.514	1.094	1.116	0.990986	0.985078	23.17	27.46	97.6	95.6	106.8	6.07	12.77	36.54	4.32501e+06	4883168	4.59245e+06	4.50074e+06	4.42044e+06	5.52362e+06	4.23861e+06	5.02371e+06	8.26648e+06		High	High	High	High	High	High	High	High	High	High	1.591e-05	4.128e-05	23
	FALSE	High	[R].SMANPPAAVK.[L]	1xOxidation [M2]	0.00233081	0.000302294	1	1	5	Q14204	Q14204 [3309-3318]		0	1001.51	0.871	1.422	0.980428	0.809749	3.54	7.72	120.9	73.8	105.3	7.84	7.86	6.13	1.67459e+06	1.90282e+06	1.94147e+06	1.05111e+06	1.22986e+06	1.16241e+06	1.67217e+06	1.6579e+06	1.49474e+06		High	High	Peak Found	High	Peak Found	High	Peak Found	High	Peak Found	High	8.892e-05	0.0009003	7
	FALSE	High	[R].SNLPDNLK.[K]		0.008147	0.000704015	1	1	3	Q14204	Q14204 [2026-2033]		0	900.479																						No Quan Values	High	High	High	n/a	n/a	n/a	n/a	n/a	n/a	High	0.0002824	0.003313	5
	FALSE	High	[R].SNLPDNLKK.[L]		0.051097	0.00339453	1	1	1	Q14204	Q14204 [2026-2034]		1	1028.57																						No Quan Values	High	n/a	n/a	n/a	n/a	n/a	n/a	n/a	n/a	High	0.001418	0.01473	5
	FALSE	High	[K].SNSLAFIK.[R]		0.00396928	0.000357118	1	1	10	Q14204	Q14204 [113-120]		0	879.493	1.075	1.236	0.99921	0.942443	8.93	9.67	103.2	85.8	111	4.26	6.05	8.87	4.07324e+06	3.7463e+06	3.97184e+06	3.26314e+06	3.63626e+06	3.30032e+06	4.49552e+06	4.26951e+06	3.77112e+06		High	High	High	Peak Found	High	High	High	High	High	High	0.0001321	0.001626	44
	FALSE	High	[K].SPLVMDVLNIQGVQR.[S]		7.04943e-08	1.39072e-05	1	1	10	Q14204	Q14204 [1585-1599]		0	1668.91	0.927	0.591	0.982657	0.712103	9.73	9.73	85.8	134.7	79.6	1.82	3.27	9.38	2.43894e+06	2.40635e+06	2.35247e+06	3.59524e+06	3.77774e+06	3.82711e+06	2.23169e+06	2.38844e+06	1.97956e+06		High	High	High	High	High	High	High	High	High	High	1.591e-05	1.279e-08	64
	FALSE	High	[R].SSLQSQCLNEVLK.[A]	1xPropionamide [C7]	6.51331e-07	1.39072e-05	1	1	3	Q14204	Q14204 [3706-3718]		0	1519.78	0.85	0.719	0.951918	0.928979	9.63	3.35	98.3	118.2	83.5	8.08	4.71	4.21	7.13986e+06	6.50601e+06	6.08351e+06	7.51857e+06	7.81966e+06	8.2551e+06	5.51273e+06	5.52804e+06	5.93246e+06		Peak Found	Peak Found	Peak Found	Peak Found	Peak Found	High	High	High	Peak Found	High	1.591e-05	1.323e-07	62
	FALSE	High	[K].SVLVSAGNVK.[R]		0.00230404	0.000302294	1	1	9	Q14204	Q14204 [2095-2104]		0	973.568	1.193	0.895	0.969243	0.999999	7.73	3.42	85.1	113.4	101.5	7.41	2.44	3.72	9.7048e+06	11215431	1.02111e+07	1.36051e+07	1.36107e+07	1.3042e+07	1.2179e+07	1.15858e+07	1.24666e+07		High	High	High	High	High	High	High	High	High	High	0.0001161	0.0008371	13
	FALSE	High	[R].SWSHYTVPAGMTVIQWVSDFSER.[I]		1.51902e-09	1.39072e-05	1	1	4	Q14204	Q14204 [4463-4485]		0	2683.26																						No Quan Values	High	High	High	n/a	High	n/a	n/a	n/a	n/a	High	1.658e-05	3.533e-11	57
	FALSE	High	[R].TAEVLANK.[I]		0.00291235	0.000322335	1	1	5	Q14204	Q14204 [2061-2068]		0	845.473	0.694	2.25	0.774784	0.281925	4.49	4.63	149.8	46.2	104	4.97	4.74	6.31	4.55728e+06	4956540	4.98823e+06	1.53207e+06	1.40856e+06	1.52945e+06	3.13842e+06	3.44154e+06	3.54898e+06		High	High	Peak Found	Peak Found	Peak Found	Peak Found	Peak Found	High	High	High	9.924e-05	0.001164	30
	FALSE	High	[R].TEYLSNADER.[L]		0.000284749	3.9613e-05	1	1	7	Q14204	Q14204 [3550-3559]		0	1197.54	1.026	1.607	0.996107	0.674243	12.87	10.21	116.5	70.4	113.1	11.5	6.02	9.92	5.3052e+06	6619910	6.38859e+06	3.61092e+06	4.0736e+06	3.85948e+06	5.56315e+06	6.20119e+06	6.79048e+06		High	High	High	Peak Found	High	Peak Found	High	High	High	High	1.591e-05	8.114e-05	31
	FALSE	High	[K].TFDHYCEYR.[R]	1xPropionamide [C6]	0.0100656	0.000871288	1	1	3	Q14204	Q14204 [2634-2642]		0	1304.54	0.875	0.411	0.982602	0.240541	5.59	4.11	75.5	159.2	65.4	8.17	1.96	8.23	3.41864e+06	3992567	3.56098e+06	7.33429e+06	7.62512e+06	7.5101e+06	3.49197e+06	3.08447e+06	3.00127e+06		High	Peak Found	Peak Found	High	High	Peak Found	Peak Found	Peak Found	Peak Found	High	0.000434	0.004001	3
	FALSE	High	[K].TFSEILNR.[V]		0.00233081	0.000302294	1	1	3	Q14204	Q14204 [873-880]		0	979.521	0.056	0.017	3.51018e-10	1.9741e-16	5.09	11.08	68.4	227.8	3.8	3.71	9.58		1.12155e+06	1.20786e+06	1.1614e+06	3.87077e+06	3.43324e+06	4.16013e+06		64764.9			Peak Found	Peak Found	Peak Found	High	High	High	n/a	Peak Found	n/a	High	0.0001425	0.001086	32
	FALSE	High	[R].TFSSIPVSR.[I]		0.000737103	0.000114662	1	1	9	Q14204	Q14204 [4160-4168]		0	993.536	1.388	0.9	0.790187	0.999999	2.16	7.55	75.6	118.1	106.3	0.85	7.69	2.86	1.50114e+07	14785980	1.48002e+07	2.03469e+07	2.31315e+07	2.34758e+07	2.08232e+07	1.98147e+07	2.08366e+07		High	High	High	High	High	High	High	High	Peak Found	High	4.435e-05	0.0003446	45
	FALSE	High	[K].TKPVTGNLRPEEALQALTIYEGK.[F]		2.47485e-05	1.39072e-05	1	1	1	Q14204	Q14204 [1264-1286]		0	2528.37	1.487	0.925	0.695901	0.999999	8	5.77	72.4	118.3	109.3	4.79	3.23	5.68	7.62669e+06	7347022	8.07718e+06	1.19717e+07	1.24565e+07	1.27672e+07	1.1516e+07	1.2012e+07	1.07255e+07		Peak Found	High	Peak Found	Peak Found	Peak Found	Peak Found	Peak Found	Peak Found	Peak Found	High	1.658e-05	3.642e-06	2
	FALSE	High	[R].TLHTTASNWLHLIPQTLSHLK.[R]		2.00442e-07	1.39072e-05	1	1	5	Q14204	Q14204 [4379-4399]		0	2411.32	1.359	0.846	0.893632	0.997959	33.86	24.9	75.6	121.6	102.8	30.52	21.88	5.54	1.92069e+06	1.48202e+06	1.02068e+06	2.78269e+06	2.38253e+06	1.77713e+06	2.02347e+06	2.01458e+06	1.83161e+06		Peak Found	High	High	Peak Found	Peak Found	High	High	High	Peak Found	High	1.83e-05	1.068e-07	7
	FALSE	High	[R].TLHTTASNWLHLIPQTLSHLKR.[T]		7.28315e-09	1.39072e-05	1	1	2	Q14204	Q14204 [4379-4400]		1	2567.42	0.942	0.492	0.999903	0.622749	13.9	5.29	79	147.8	73.1	73.82	4.02	5.2	634212	66110.5	642325	1.22989e+06	1.13473e+06	1.18598e+06	546267	605140	586739		Peak Found	Peak Found	Peak Found	Peak Found	High	High	Peak Found	Peak Found	Peak Found	High	1.83e-05	4.194e-09	7
	FALSE	High	[R].TLINELVK.[G]		0.00150888	0.000226262	1	1	6	Q14204	Q14204 [4450-4457]		0	929.567																						No Quan Values	Peak Found	High	Peak Found	High	High	High	Peak Found	High	High	High	0.0001089	0.0007113	17
	FALSE	High	[K].TLMAQSIYGGR.[V]		1.66809e-06	1.39072e-05	1	1	13	Q14204	Q14204 [4245-4255]		0	1196.61	1.174	0.623	0.959777	0.767014	5.06	5.27	75.1	138.5	86.3	3.76	4.82	2.17	7.30015e+06	7.84446e+06	7.73052e+06	1.40771e+07	1.42554e+07	1.53715e+07	9.2084e+06	8.86172e+06	8.88122e+06		High	High	High	High	High	High	High	High	High	High	1.658e-05	1.465e-07	63
	FALSE	High	[K].TLMAQSIYGGR.[V]	1xOxidation [M3]	0.000774211	0.000114662	1	1	8	Q14204	Q14204 [4245-4255]		0	1212.6	1.595	0.976	0.739052	0.999999	21.96	10.19	71.1	117.1	111.7	16.11	3.65	9.31	588388	676030	487984	968989	1.01205e+06	941407	918666	1.07837e+06	924113		Peak Found	Peak Found	High	High	High	High	High	High	High	High	4.337e-05	0.0002412	6
	FALSE	High	[R].TMAITPR.[H]		0.0308608	0.00225179	1	1	2	Q14204	Q14204 [3168-3174]		0	789.429	1.031	0.718	0.998967	0.952498	14.27	19.48	85.1	131.5	83.5	5.32	8.51	13.14	8.40208e+06	7.97845e+06	7.55271e+06	1.27938e+07	1.2333e+07	1.08418e+07	7.78841e+06	9.73162e+06	7.83054e+06		High	High	Peak Found	Peak Found	Peak Found	Peak Found	Peak Found	Peak Found	Peak Found	High	0.001024	0.009928	6
	FALSE	High	[R].TMAITPR.[H]	1xOxidation [M2]	0.0246026	0.00187393	1	1	4	Q14204	Q14204 [3168-3174]		0	805.424	0.94	1.102	0.985932	0.992158	6.68	9.88	107.1	90.4	102.5	3.72	9.26	4.66	2.63909e+06	2763637	2.56851e+06	2.14905e+06	2.22798e+06	2.55257e+06	2.59659e+06	2.36929e+06	2.52717e+06		Peak Found	Peak Found	Peak Found	High	Peak Found	High	High	High	Peak Found	High	0.0008553	0.008402	26
	FALSE	High	[K].TMTLFSALR.[A]		0.00504045	0.000412056	1	1	1	Q14204	Q14204 [2602-2610]		0	1039.56	1.925	0.383	0.270572	0.228283	8.86	7.12	35.8	191.1	73.1	7.34	1.36	6.26	890508	874716	999014	4.74914e+06	4.70907e+06	4.83593e+06	1.90826e+06	1.68379e+06	1.81661e+06		Peak Found	Peak Found	Peak Found	Peak Found	Peak Found	High	Peak Found	Peak Found	Peak Found	High	0.0002488	0.002199	17
	FALSE	High	[R].TPNGVVLAPVQLGK.[W]		0.000826559	0.000114662	1	1	1	Q14204	Q14204 [2644-2657]		0	1392.82	1.034	0.59	0.998121	0.846698	17.91	7.95	81.2	135.4	83.3	13.6	5.32	7.2	552331	432741	554881	973322	921100	875182	502367	574015	566717		Peak Found	Peak Found	Peak Found	High	Peak Found	Peak Found	Peak Found	Peak Found	Peak Found	High	4.435e-05	0.0003876	4
	FALSE	High	[R].TPVIDADKPVSSQLR.[V]		2.11954e-08	1.39072e-05	1	1	13	Q14204	Q14204 [122-136]		0	1625.89	1.138	0.9	0.972866	0.999999	7.1	7.1	88.7	111.2	100.1	4.74	4.69	6.63	1.27571e+07	1.20857e+07	1.32881e+07	1.71389e+07	1.60058e+07	1.56866e+07	1.56574e+07	1.44079e+07	1.37496e+07		High	High	High	High	High	High	High	High	High	High	1.591e-05	9.082e-09	58
	FALSE	High	[K].TPVSITEHPK.[I]		3.22952e-05	1.39072e-05	1	1	10	Q14204	Q14204 [1688-1697]		0	1108.6	1.207	0.757	0.956447	0.963802	1.84	6.49	77.7	128.5	93.8	5.9	3.16	5.03	8.41183e+06	9.24755e+06	8.31963e+06	1.33193e+07	1.41724e+07	1.39025e+07	1.10203e+07	1.01507e+07	1.00785e+07		High	High	Peak Found	High	High	High	High	High	High	High	1.658e-05	5e-06	31
	FALSE	High	[K].TSAPITCELLNK.[Q]	1xPropionamide [C7]	5.32517e-06	1.39072e-05	1	1	7	Q14204	Q14204 [1993-2004]		0	1360.71	0.949	0.668	0.991338	0.854285	6.91	7.59	85.5	130.4	84.1	5.56	5.68	4.89	1.21841e+07	12049769	1.33166e+07	1.69558e+07	1.85777e+07	1.8864e+07	1.1431e+07	1.26039e+07	1.19901e+07		Peak Found	High	Peak Found	High	High	High	High	High	High	High	1.591e-05	1.277e-06	38
	FALSE	High	[R].TSDQTWVK.[L]		0.0044412	0.000392601	1	1	4	Q14204	Q14204 [2695-2702]		0	964.473																						No Quan Values	n/a	n/a	High	n/a	n/a	n/a	High	High	High	High	0.0001425	0.001829	48
	FALSE	High	[R].TSFLDDAFR.[K]		0.000769999	0.000114662	1	1	6	Q14204	Q14204 [3612-3620]		0	1071.51	1.288	0.954	0.918551	0.999999	3.02	1.79	82.1	112.2	105.7	8.1	1.55	1.41	9.0781e+06	7841072	8.00061e+06	1.0928e+07	1.0673e+07	1.09921e+07	1.01953e+07	1.04824e+07	1.03022e+07		Peak Found	High	High	High	Peak Found	Medium	High	High	Peak Found	High	2.89e-05	0.0002341	40
	FALSE	High	[R].TSFLDDAFRK.[N]		0.000582486	9.06321e-05	1	1	4	Q14204	Q14204 [3612-3621]		1	1199.61	1.15	0.73	0.975545	0.959234	3.8	4.97	80.5	125.8	93.7	3.97	3.83	3.52	2.96999e+06	3.09758e+06	3.21559e+06	5.05308e+06	4.68204e+06	4.84009e+06	3.65391e+06	3.41621e+06	3.60387e+06		Peak Found	High	High	Peak Found	High	High	Peak Found	Peak Found	Peak Found	High	2.89e-05	0.0002008	10
	FALSE	High	[R].TTDLLTDWEK.[T]		3.95367e-05	1.39072e-05	1	1	4	Q14204	Q14204 [1254-1263]		0	1221.6	1.277	0.968	0.92596	0.999999	4.21	5.15	83.1	110.8	106.1	1.93	4.85	4.1	1.04188e+07	10711671	1.0814e+07	1.47876e+07		1.38064e+07	1.36759e+07	1.44016e+07	1.32872e+07		High	Peak Found	High	Peak Found	n/a	High	Peak Found	High	Peak Found	High	1.658e-05	6.378e-06	29
	FALSE	High	[R].TVENIKDPLFR.[F]		0.000911702	0.000162373	1	1	5	Q14204	Q14204 [4401-4411]		1	1331.73	1.055	0.828	0.999537	0.996071	3.37	21	89.3	115.3	95.4	9.14	15.92	9.11	2.82066e+06	2.90992e+06	2.44116e+06	4.1554e+06	3.63979e+06	3.01066e+06	3.04371e+06	3.01379e+06	2.57564e+06		Peak Found	High	Peak Found	High	Peak Found	High	Medium	High	Peak Found	High	8.628e-05	0.000427	38
	FALSE	High	[K].VAAPDVVVPTLDTVR.[H]		4.05402e-06	1.39072e-05	1	1	9	Q14204	Q14204 [2562-2576]		0	1551.87	0.989	0.812	0.999991	0.984127	6.5	1.98	93.5	114	92.5	4.99	3.73	3.02	1.28431e+07	13568175	1.22847e+07	1.56645e+07	1.47778e+07	1.58592e+07	1.21529e+07	1.28791e+07	1.27098e+07		High	High	High	High	High	High	High	High	High	High	1.591e-05	9.015e-07	14
	FALSE	High	[K].VAEVLFDAADANAIEEVNLAYENVK.[E]		6.10541e-10	1.39072e-05	1	1	8	Q14204	Q14204 [507-531]		0	2707.35	1.166	1.187	0.980771	0.94327	7.16	13.02	92.3	95	112.7	3.01	10.55	4.2	4.00217e+06	4.03208e+06	4.22863e+06	3.68166e+06	4.15011e+06	4.55163e+06	4.92886e+06	4.92674e+06	4.57798e+06		High	High	High	High	High	High	Peak Found	Peak Found	High	High	1.658e-05	2.881e-10	56
	FALSE	High	[K].VDDLLIIEEK.[I]		4.18877e-05	1.39072e-05	1	1	3	Q14204	Q14204 [847-856]		0	1186.66																						No Quan Values	n/a	n/a	n/a	High	High	n/a	n/a	High	n/a	High	1.83e-05	1.986e-05	29
	FALSE	High	[R].VDNEFDQR.[L]		0.00107947	0.000181962	1	1	2	Q14204	Q14204 [4256-4263]		0	1022.45	0.963	2.002	0.994791	0.328969	9.31	2.31	122.8	59	118.2	9.34	0.91	3.26	6.58827e+06	7937499	7.46833e+06	3.59385e+06	3.53628e+06	3.59142e+06	6.84812e+06	7.19128e+06	7.28926e+06		Peak Found	Peak Found	Peak Found	Peak Found	High	Peak Found	High	Peak Found	Peak Found	High	5.466e-05	0.0003471	1
	FALSE	High	[K].VEDPTFLNQLQSGVNR.[W]		1.07699e-07	1.39072e-05	1	1	4	Q14204	Q14204 [236-251]		0	1816.92	0.902	100	0.980843	1.9741e-16	0		157.7		142.3					1.59848e+06					1.44239e+06				High	High	n/a	n/a	n/a	High	High	n/a	n/a	High	1.658e-05	5.612e-09	38
	FALSE	High	[K].VEPAVIEAQNAVK.[S]		0.000611976	9.06321e-05	1	1	2	Q14204	Q14204 [3285-3297]		0	1367.75	1.85	3.095	0.968294	0.921943	26.69	16.99	81.1	52.5	166.5	25.07	15.71	13.94	186626	198390	289610	143594		114884	457570	407444	345289		Peak Found	Peak Found	Peak Found	Peak Found	n/a	Peak Found	High	Peak Found	High	High	3.033e-05	0.0001862	41
	FALSE	High	[K].VFEEDALSWEDKLNR.[I]		6.83795e-05	1.39072e-05	1	1	2	Q14204	Q14204 [1515-1529]		1	1850.89	0.936	0.64	0.994859	0.844652	5.09	3.53	89.1	128.5	82.3	8.67	5.1	6.42	735395	857231	858976	1.23621e+06	1.14124e+06	1.25728e+06	804340	713118	791826		High	Peak Found	Peak Found	Peak Found	Peak Found	High	Peak Found	Peak Found	Peak Found	High	1.658e-05	1.225e-05	3
	FALSE	High	[K].VFYEEELDVPLVLFNEVLDHVLR.[I]		3.36668e-14	1.39072e-05	1	1	9	Q14204	Q14204 [2899-2921]		0	2787.46	0.79	1.117	0.883604	0.984496	14.62	13.49	123.8	80.8	95.5	8.03	11.94	12.26	7.57117e+06	7548864	6.55521e+06	5.92264e+06	4.9282e+06	4.77812e+06	6.61545e+06	5.82282e+06	5.17814e+06		High	High	High	High	High	High	High	High	High	High	1.658e-05	6.305e-16	84
	FALSE	High	[R].VKDDIESLHDKFK.[V]		5.28492e-07	1.39072e-05	1	1	7	Q14204	Q14204 [612-624]		2	1573.82	0.774	0.799	0.847637	0.97888	5.01	9.22	110.5	103.9	85.5	2.97	26.73	3.78	5.22123e+06	5099650	4.92116e+06	7.37591e+06	4.73949e+06	4.7942e+06	3.78591e+06	4.08369e+06	3.94564e+06		High	Peak Found	Peak Found	High	High	High	High	Peak Found	High	High	1.83e-05	2.754e-07	16
	FALSE	High	[K].VKEHINSVSAMK.[L]		0.000395678	3.9613e-05	1	1	4	Q14204	Q14204 [1497-1508]		1	1342.71	100	0.312	1.93928e-16	0.0750825		27.11		228.6	71.4		10.04	27.97				2.96752e+06	3.24971e+06	2.65591e+06	926627	708338	1.24187e+06		High	n/a	High	Peak Found	High	High	Peak Found	Peak Found	Peak Found	High	2.89e-05	0.000103	14
	FALSE	High	[K].VKEHINSVSAMK.[L]	1xOxidation [M11]	0.000111353	1.39072e-05	1	1	2	Q14204	Q14204 [1497-1508]		1	1358.71	0.01	0.01	1.93928e-16	1.9741e-16			35.4	264.6			13.47		101681			651699	759465	855039					Peak Found	n/a	n/a	High	Peak Found	High	n/a	n/a	n/a	High	1.83e-05	5.173e-05	7
	FALSE	High	[R].VLLTTQGVDMISK.[M]		5.61065e-06	1.39072e-05	1	1	2	Q14204	Q14204 [4330-4342]		0	1404.78																						No Quan Values	n/a	High	n/a	n/a	n/a	High	n/a	n/a	n/a	High	1.658e-05	6.202e-07	64
	FALSE	High	[R].VLLTTQGVDMISK.[M]	1xOxidation [M10]	8.27604e-06	1.39072e-05	1	1	8	Q14204	Q14204 [4330-4342]		0	1420.77	1.738	1.139	0.493313	0.973959	3.42	10.14	69.5	111.8	118.7	1.25	4.85	4.22	3.21961e+06	3.20293e+06	3.1439e+06	4.7343e+06	5.15262e+06	5.15867e+06	5.46403e+06	5.8749e+06	5.4667e+06		High	Peak Found	High	High	High	High	High	High	High	High	1.591e-05	3.897e-06	28
	FALSE	High	[R].VLRPQVTAVAQQNQGEVPEPQDMK.[V]		1.75088e-13	1.39072e-05	1	1	6	Q14204	Q14204 [483-506]		0	2662.36	1.197	0.873	0.966096	0.999999	4.56	2.67	82.5	115.8	101.8	2.63	2.93	2.96	8.87533e+06	9257986	8.82742e+06	1.19919e+07	1.24613e+07	1.27055e+07	1.09526e+07	1.04741e+07	1.10836e+07		Peak Found	Peak Found	High	High	High	High	Peak Found	High	High	High	1.658e-05	1.156e-15	57
	FALSE	High	[R].VLRPQVTAVAQQNQGEVPEPQDMK.[V]	1xOxidation [M23]	1.58986e-12	1.39072e-05	1	1	8	Q14204	Q14204 [483-506]		0	2678.36	1.715	1.149	0.43239	0.973597	4.93	5.57	72	106.1	121.9	5.65	3.01	5.38	1.89043e+06	1.69072e+06	1.76723e+06	2.60598e+06	2.56571e+06	2.71844e+06	2.92937e+06	3.24126e+06	2.99463e+06		Peak Found	High	High	High	High	High	High	High	High	High	1.658e-05	9.508e-14	49
	FALSE	High	[R].VLTLSEDSPYETLHSFISNAVAPFFK.[S]		1.24862e-11	1.39072e-05	1	1	7	Q14204	Q14204 [137-162]		0	2912.47	0.773	1.37	0.870476	0.782823	13.04	12.01	129.6	72	98.4	5.32	10.42	9.97	8.63369e+06	8775084	7.93553e+06	4.42859e+06	4.80129e+06	5.43628e+06	6.13616e+06	7.44694e+06	6.55784e+06		High	High	High	High	Peak Found	High	High	Peak Found	High	High	1.658e-05	1.159e-13	48
	FALSE	High	[K].VMSQEIQEQLHK.[Q]		4.88127e-06	1.39072e-05	1	1	16	Q14204	Q14204 [3255-3266]		0	1469.74	1.382	0.779	0.775287	0.980965	9.94	3.36	72.2	128.1	99.7	10.09	0.32	2.82	1.09298e+07	10243257	1.24537e+07	1.94878e+07	1.93748e+07	1.93897e+07	1.51025e+07	1.54529e+07	1.46091e+07		High	High	High	High	High	High	High	High	High	High	1.83e-05	2.416e-06	48
	FALSE	High	[K].VMSQEIQEQLHK.[Q]	1xOxidation [M2]	0.000291193	3.9613e-05	1	1	5	Q14204	Q14204 [3255-3266]		0	1485.74																						No Quan Values	n/a	n/a	n/a	High	High	High	High	High	n/a	High	3.147e-05	0.0001346	7
	FALSE	High	[K].VNFLPEIITLSK.[E]		8.31377e-05	1.39072e-05	1	1	5	Q14204	Q14204 [737-748]		0	1373.8	1.143	0.915	0.985752	0.999999	3.67	3.58	88	110.4	101.6	3.41	3.33	3.41	5.13172e+06	4811620	4.88133e+06	6.01026e+06	6.12431e+06	6.41034e+06	5.48485e+06	5.86809e+06	5.63813e+06		Peak Found	Peak Found	Peak Found	Peak Found	High	High	High	High	High	High	1.591e-05	2.181e-05	5
	FALSE	High	[R].VPLAIVNK.[A]		0.00135864	0.000204935	1	1	11	Q14204	Q14204 [760-767]		0	853.551	1.08	0.792	0.995052	0.988477	2.97	6.8	87.9	118.4	93.7	1.78	7.36	2.94	1.08196e+07	11210682	1.10404e+07	1.6763e+07	1.47328e+07	1.48619e+07	1.17639e+07	1.16857e+07	1.23291e+07		High	High	High	High	High	High	High	High	High	High	0.0001089	0.0006386	41
	FALSE	High	[K].VPQIEVETHK.[V]		5.0677e-05	1.39072e-05	1	1	10	Q14204	Q14204 [2552-2561]		0	1179.64	1.25	0.782	0.921755	0.970118	5.22	6.2	78.3	124.1	97.7	6.03	6.51	6.96	1.53173e+07	1.54441e+07	1.38325e+07	2.42853e+07	2.53455e+07	2.2273e+07	1.91215e+07	1.72971e+07	1.98275e+07		High	High	High	High	High	High	High	Peak Found	High	High	1.658e-05	8.529e-06	20
	FALSE	High	[K].VPVNLLR.[A]		0.0278405	0.00209875	1	1	18	Q14204	Q14204 [4134-4140]		0	810.52	1.025	0.689	0.999537	0.913283	8.53	6.64	85.2	127.2	87.6	6.5	3.43	5.74	1.29439e+07	11371144	1.20626e+07	1.71899e+07	1.83938e+07	1.79964e+07	1.30697e+07	1.2396e+07	1.16505e+07		High	High	High	High	High	High	High	High	High	High	0.0007899	0.008535	11
	FALSE	High	[R].VQVALEELQDLK.[G]		5.32517e-06	1.39072e-05	1	1	9	Q14204	Q14204 [1319-1330]		0	1384.77	1.082	0.855	0.994037	0.995219	0.59	5.06	89.7	113.2	97.1	0.09	6.22	1.97	1.99589e+07	19990438	1.99868e+07	2.52167e+07	2.80187e+07	2.51913e+07	2.16171e+07	2.15318e+07	2.23145e+07		High	High	High	High	High	High	High	High	High	High	1.658e-05	5.823e-07	39
	FALSE	High	[K].VQYPQSQACK.[M]	1xPropionamide [C9]	0.000234008	3.9613e-05	1	1	13	Q14204	Q14204 [625-634]		0	1222.59	0.774	0.529	0.882709	0.557674	5.55	5.27	92.7	135.5	71.8	1.51	2.3	5.03	6.14088e+06	6.23325e+06	6.32854e+06	8.78668e+06	9.17463e+06	9.1102e+06	4.82376e+06	5.01118e+06	4.53343e+06		High	High	High	High	High	High	High	High	High	High	1.591e-05	6.577e-05	33
	FALSE	High	[K].VSPDMAIFITMNPGYAGR.[S]		9.43656e-10	1.39072e-05	1	1	6	Q14204	Q14204 [2008-2025]		0	1939.94	0.866	0.471	0.952272	0.414766	13.33	8.26	82.8	147.7	69.5	7.01	3.44	27.64	4.05554e+06	3524576	3.83603e+06	6.49002e+06	6.92529e+06	6.8472e+06	3.05282e+06	3.22288e+06	4.91803e+06		High	Peak Found	Peak Found	High	Peak Found	High	High	High	High	High	1.658e-05	3.844e-11	42
	FALSE	High	[K].VSPDMAIFITMNPGYAGR.[S]	1xOxidation [M11]	0.000264756	3.9613e-05	1	1	1	Q14204	Q14204 [2008-2025]		0	1955.94																						No Quan Values	n/a	n/a	n/a	High	n/a	n/a	n/a	n/a	n/a	High	3.147e-05	0.0001228	5
	FALSE	High	[K].VTDFGDKVEDPTFLNQLQSGVNR.[W]		2.12823e-14	1.39072e-05	1	1	5	Q14204	Q14204 [229-251]		1	2579.27	1.234	0.854	0.935083	0.996996	7.37	8.11	80.8	115.9	103.3	4.57	6.38	6.79	1.37502e+07	12551080	1.3099e+07	1.75116e+07	1.99e+07	1.87803e+07	1.69675e+07	1.67399e+07	1.49561e+07		High	Peak Found	Peak Found	High	High	Peak Found	High	Peak Found	High	High	1.83e-05	1.63e-14	127
	FALSE	High	[R].VTFVNFTVTR.[S]		0.000270756	3.9613e-05	1	1	6	Q14204	Q14204 [3696-3705]		0	1183.65	1.017	0.733	0.998087	0.965717	3.75	1.48	89.7	121.4	88.9	2.77	2.44	1.79	7.95778e+06	8.36392e+06	8.33836e+06	1.12836e+07	1.12154e+07	1.17279e+07	8.23519e+06	8.50816e+06	8.26745e+06		High	Peak Found	High	High	High	High	High	Peak Found	Peak Found	High	3.147e-05	0.0001256	24
	FALSE	High	[K].VWEQIDQMK.[E]		0.000314891	3.9613e-05	1	1	10	Q14204	Q14204 [1339-1347]		0	1176.57	0.957	0.884	0.990672	0.999999	7.19	3.19	98.7	106.8	94.5	12.36	2.6	1.37	7.98566e+06	7616282	6.27252e+06	8.42708e+06	8.00096e+06	8.24668e+06	7.23027e+06	7.42576e+06	7.29217e+06		High	High	High	High	High	High	High	High	High	High	1.591e-05	9.046e-05	29
	FALSE	High	[K].VWEQIDQMK.[E]	1xOxidation [M8]	0.000618724	9.06321e-05	1	1	6	Q14204	Q14204 [1339-1347]		0	1192.57	1.259	100	0.94095	1.9741e-16	5.5		132.6		167.4	2.57		6.36	1.95412e+06	1.88438e+06					2.20678e+06	2.42415e+06	2.4972e+06		High	High	High	High	Peak Found	High	Peak Found	Peak Found	High	High	2.89e-05	0.0001791	24
	FALSE	High	[K].WAIAQLNYADMLK.[R]		9.10106e-08	1.39072e-05	1	1	7	Q14204	Q14204 [3395-3407]		0	1536.79																						No Quan Values	High	High	High	High	n/a	n/a	High	High	High	High	1.658e-05	8.147e-09	33
	FALSE	High	[K].WFTSQVIR.[N]		0.00935789	0.000857425	1	1	1	Q14204	Q14204 [3053-3060]		0	1036.56																						No Quan Values	n/a	High	n/a	n/a	n/a	n/a	n/a	n/a	n/a	High	0.0003337	0.003759	8
	FALSE	High	[K].WQALLVQIR.[K]		0.00145962	0.000226262	1	1	4	Q14204	Q14204 [1079-1087]		0	1126.67	1.15	0.806	0.980843	0.982751	2.25	6.17	83.9	119.6	96.4	2.95	5.19	2.88	1.12042e+07	10583917	1.10468e+07	1.49634e+07	1.57432e+07	1.66004e+07	1.28872e+07	1.26916e+07	1.21842e+07		High	High	High	High	Peak Found	Peak Found	Peak Found	Peak Found	Peak Found	High	0.0001089	0.0006864	1
	FALSE	High	[R].WQASSLPADDLCTENAIMLK.[R]	1xPropionamide [C12]	3.54253e-05	1.39072e-05	1	1	3	Q14204	Q14204 [3562-3581]		0	2277.09	1.441	100	0.869141	1.9741e-16	10.25		122.9		177.1	12.2		15.68	1.01733e+06	1075731	845784				1.46548e+06	1.56683e+06	1.14797e+06		Peak Found	Peak Found	High	n/a	n/a	n/a	High	High	Peak Found	High	1.591e-05	8.852e-06	19
	FALSE	High	[R].WTDENIDTVALK.[H]		0.000504829	6.66088e-05	1	1	1	Q14204	Q14204 [2845-2856]		0	1404.7																						No Quan Values	Peak Found	Peak Found	High	n/a	n/a	Peak Found	Peak Found	Peak Found	Peak Found	High	2.89e-05	0.0001386	15
	FALSE	High	[R].YAPLGWSK.[K]		0.00208985	0.000264581	1	1	4	Q14204	Q14204 [4196-4203]		0	921.483	0.746	0.723	0.811329	0.954468	4.19	4.95	106.9	112.1	81	5.16	8.31	5.85	3.5e+06	3.4012e+06	3.16315e+06	3.68367e+06	3.56472e+06	3.13649e+06	2.60925e+06	2.57552e+06	2.3399e+06		Peak Found	Peak Found	High	High	High	High	Peak Found	Peak Found	Peak Found	High	0.0001176	0.0009797	24
	FALSE	High	[K].YATLATVSR.[C]		0.00206614	0.000264581	1	1	2	Q14204	Q14204 [2350-2358]		0	981.536	0.914	0.704	0.990672	0.911221	5.4	5.7	93.5	120.1	86.5	3.93	8.35	2.31	4.0029e+06	3.89404e+06	4.20638e+06	5.87221e+06	5.05829e+06	5.14325e+06	3.5604e+06	3.70267e+06	3.71081e+06		Peak Found	High	Peak Found	Peak Found	Peak Found	High	Peak Found	Peak Found	Peak Found	High	0.0001176	0.0009687	39
	FALSE	High	[R].YKEEYAVLISEAQAIK.[A]		2.94617e-06	1.39072e-05	1	1	5	Q14204	Q14204 [3447-3462]		1	1854.98	1.137	0.833	0.985289	0.992121	4.09	0.84	85.5	117.2	97.3	4.59	3.01	3.42	3.80773e+06	3912666	4.16163e+06	5.36394e+06	5.63139e+06	5.33379e+06	4.44331e+06	4.7158e+06	4.45059e+06		High	Peak Found	High	Peak Found	Peak Found	Peak Found	High	High	High	High	1.658e-05	3.533e-07	38
	FALSE	High	[R].YPLIIDPSGQATEFIMNEYK.[D]		4.47837e-11	1.39072e-05	1	1	2	Q14204	Q14204 [3586-3605]		0	2329.14	0.877	1.027	0.98617	0.992158	34.25	24.48	99.2	94.5	106.3	32.66	27.89	31.95	1.23915e+06	629362	931952	579198	1.03495e+06	888296	998435	551860	1.06271e+06		High	Peak Found	Peak Found	Peak Found	Peak Found	Peak Found	Peak Found	Peak Found	High	High	1.658e-05	5.318e-13	69
	FALSE	High	[R].YPLIIDPSGQATEFIMNEYKDR.[K]		4.59418e-05	1.39072e-05	1	1	1	Q14204	Q14204 [3586-3607]		1	2600.27																						No Quan Values	n/a	n/a	n/a	High	n/a	n/a	n/a	n/a	n/a	High	1.83e-05	2.17e-05	19
	FALSE	High	[K].YTGEDFDEDLR.[T]		2.20424e-05	1.39072e-05	1	1	5	Q14204	Q14204 [2967-2977]		0	1359.57	0.918	0.971	0.984884	0.999999	11.5	10.67	105.7	98.6	95.7	11.12	12.93	6.07	1.91494e+06	1.80068e+06	1.53546e+06	2.03325e+06	1.60426e+06	1.67895e+06	1.63052e+06	1.55923e+06	1.75697e+06		High	Peak Found	High	Peak Found	High	High	High	Peak Found	Peak Found	High	1.658e-05	3.376e-06	41
FALSE	High	Master Protein	P49327	Fatty acid synthase OS=Homo sapiens OX=9606 GN=FASN PE=1 SV=3	0	1440.2	66	129	1524	128	2511	273.3	6.44	34435	129	other metabolic processes;stress response;other biological processes	plasma membrane;other membranes;cytosol;ER/Golgi;other cell component	other molecular function	Pf00107, Pf00109, Pf00550, Pf00698, Pf00975, Pf02801, Pf08242, Pf08659, Pf16197, Pf21089, Pf21149	2194	ENSG00000169710	FASN	hsa:2194; P49327; Q13479; Q16702; Q4LE83; Q6P4U5; Q6SS02; Q969R1; Q96C68; Q96IT0	AMP-activated protein kinase signaling; Sterol regulatory element-binding proteins (SREBP) signaling; SREBF and miR33 in cholesterol and lipid homeostasis; Liver X receptor pathway; Nuclear receptors meta-pathway; Fatty acid biosynthesis; Angiopoietin-like protein 8 regulatory pathway; Lipid metabolism pathway; Clear cell renal cell carcinoma pathways; Metabolic reprogramming in colon cancer; Cho…	ChREBP activates metabolic gene expression; Activation of gene expression by SREBF (SREBP); Fatty acyl-CoA biosynthesis; NR1H2 & NR1H3 regulate gene expression linked to lipogenesis; Vitamin B5 (pantothenate) metabolism	18	1	0.965	0.74	0.983628	0.902741	27.41	32.11	90.6	121	88.5	0.21	0.92	0.26	2.53478e+09	2.5266e+09	2.53682e+09	3.36038e+09	3.42227e+09	3.3857e+09	2.47952e+09	2.47717e+09	2.46717e+09	High
	Checked	Confidence	Annotated Sequence	Modifications	Qvality PEP	Qvality q-value	# Protein Groups	# Proteins	# PSMs	Master Protein Accessions	Positions in Master Proteins	Modifications in Master Proteins	# Missed Cleavages	Theo. MH+ [Da]	Abundance Ratio: (Scramble) / (EIF 5A1)	Abundance Ratio: (Scramble) / (EIF 5A2)	Abundance Ratio Adj. P-Value: (Scramble) / (EIF 5A1)	Abundance Ratio Adj. P-Value: (Scramble) / (EIF 5A2)	Abundance Ratio Variability [%]: (Scramble) / (EIF 5A1)	Abundance Ratio Variability [%]: (Scramble) / (EIF 5A2)	Abundances (Grouped): EIF 5A1	Abundances (Grouped): EIF 5A2	Abundances (Grouped): Scramble	Abundances (Grouped) CV [%]: EIF 5A1	Abundances (Grouped) CV [%]: EIF 5A2	Abundances (Grouped) CV [%]: Scramble	Abundances (Normalized): F31: Sample, EIF 5A1, 1	Abundances (Normalized): F32: Sample, EIF 5A1, 2	Abundances (Normalized): F33: Sample, EIF 5A1, 3	Abundances (Normalized): F34: Sample, EIF 5A2, 1	Abundances (Normalized): F35: Sample, EIF 5A2, 2	Abundances (Normalized): F36: Sample, EIF 5A2, 3	Abundances (Normalized): F28: Sample, Scramble, 1	Abundances (Normalized): F29: Sample, Scramble, 2	Abundances (Normalized): F30: Sample, Scramble, 3	Quan Info	Found in Sample: F31: Sample, EIF 5A1, 1	Found in Sample: F32: Sample, EIF 5A1, 2	Found in Sample: F33: Sample, EIF 5A1, 3	Found in Sample: F34: Sample, EIF 5A2, 1	Found in Sample: F35: Sample, EIF 5A2, 2	Found in Sample: F36: Sample, EIF 5A2, 3	Found in Sample: F28: Sample, Scramble, 1	Found in Sample: F29: Sample, Scramble, 2	Found in Sample: F30: Sample, Scramble, 3	Confidence (by Search Engine): Mascot	Percolator q-Value (by Search Engine): Mascot	Percolator PEP (by Search Engine): Mascot	Ions Score (by Search Engine): Mascot
	FALSE	High	[R].AAEQYTPK.[A]		0.00190831	0.000264581	1	1	8	P49327	P49327 [2429-2436]		0	907.452	0.756	1.273	0.857681	0.85298	11.64	1.57	124.4	76.8	98.8	4.42	8.36	9.17	1.79601e+07	17098162	1.64461e+07	9.14756e+06	1.05544e+07	1.0666e+07	1.35749e+07	1.15267e+07	1.35762e+07		High	High	High	High	High	High	Peak Found	High	High	High	0.0001176	0.0008967	38
	FALSE	High	[R].AALQEELQLCK.[G]		0.0018139	0.000264581	1	1	1	P49327	P49327 [1132-1142]		0	1245.65																						No Quan Values	n/a	n/a	n/a	n/a	n/a	High	n/a	n/a	n/a	High	0.0001176	0.0008513	4
	FALSE	High	[R].AALQEELQLCK.[G]	1xPropionamide [C10]	7.63051e-06	1.39072e-05	1	1	20	P49327	P49327 [1132-1142]		0	1316.69	0.823	0.644	0.90891	0.745591	9.05	9.1	96.8	123.6	79.6	3.2	3.37	7.64	4.79028e+07	49224728	4.61729e+07	6.11356e+07	6.1197e+07	6.48054e+07	3.71059e+07	4.31441e+07	3.94224e+07		High	High	High	High	High	High	High	High	High	High	1.658e-05	8.947e-07	50
	FALSE	High	[R].AAPLDSIHSLAAYYIDCIR.[Q]	1xPropionamide [C17]	3.01355e-09	1.39072e-05	1	1	7	P49327	P49327 [2276-2294]		0	2163.09	0.77	0.426	0.886294	0.198078	2.9	16.48	83.9	151.6	64.6	1.94	15.28	3.81	6.04371e+06	5929650	5.81382e+06	8.74655e+06	1.07192e+07	1.19107e+07	4.39109e+06	4.73883e+06	4.56505e+06		High	High	High	High	High	High	High	Peak Found	Peak Found	High	1.658e-05	2.099e-10	50
	FALSE	High	[K].ACLDTAVENMPSLK.[M]	1xPropionamide [C2]	1.36339e-08	1.39072e-05	1	1	8	P49327	P49327 [1226-1239]		0	1562.76	0.789	0.634	0.869141	0.766323	2.46	2.46	98.6	123.3	78.1	2.32	2.98	1.09	4.55958e+07	47554908	4.58181e+07	5.72842e+07	5.49426e+07	5.82333e+07	3.59863e+07	3.6771e+07	3.63001e+07		High	Peak Found	Peak Found	High	High	High	High	High	High	High	1.658e-05	9.244e-10	78
	FALSE	High	[K].ACLDTAVENMPSLK.[M]	1xPropionamide [C2]; 1xOxidation [M10]	2.10727e-08	1.39072e-05	1	1	12	P49327	P49327 [1226-1239]		0	1578.75	0.968	0.846	0.991338	0.992158	4.09	7.21	96.5	109.3	94.2	5.07	3.92	6.7	2.28859e+06	2.34711e+06	2.12656e+06	2.68707e+06	2.5915e+06	2.48446e+06	2.00364e+06	2.27246e+06	2.23429e+06		High	High	High	High	High	High	High	High	High	High	1.658e-05	8.046e-10	55
	FALSE	High	[K].ADEASELACPTPK.[E]		0.000133663	1.39072e-05	1	1	2	P49327	P49327 [2194-2206]		0	1331.61	16.629	0.913	0.278195	0.999999	17.28	11.76	8.5	155.4	136.2	16.92	6.82	9.34		28575	36342	591421	536481	613375	489718	518298	586369		n/a	Peak Found	Peak Found	High	Peak Found	High	Peak Found	Peak Found	Peak Found	High	1.83e-05	6.2e-05	45
	FALSE	High	[K].ADEASELACPTPK.[E]	1xPropionamide [C9]	2.95743e-07	1.39072e-05	1	1	17	P49327	P49327 [2194-2206]		0	1402.65	0.747	0.679	0.775265	0.878562	5.51	9.69	105.4	115.9	78.7	5.65	8.4	3.02	3.04182e+07	3.30735e+07	3.39366e+07	3.63894e+07	3.87674e+07	3.27674e+07	2.47026e+07	2.5292e+07	2.38169e+07		High	High	High	High	High	High	High	High	High	High	1.658e-05	1.864e-08	79
	FALSE	High	[K].AFDTAGNGYCR.[S]	1xPropionamide [C10]	0.000168717	3.9613e-05	1	1	3	P49327	P49327 [214-224]		0	1245.53	0.047	0.026	0.0161925	4.67853e-09	13.37	6.74	105.7	189.3	5	16.46	6.87	3.41	555592	759934	610827	1.09362e+06	1.19573e+06	1.04632e+06	28216.2	29609.7			Peak Found	High	High	Peak Found	High	Peak Found	Peak Found	Peak Found	n/a	High	1.658e-05	3.644e-05	35
	FALSE	High	[R].AFEVSENGNLVVSGK.[V]		0.000104563	1.39072e-05	1	1	4	P49327	P49327 [943-957]		0	1549.79																						No Quan Values	High	n/a	n/a	High	n/a	High	High	n/a	n/a	High	1.591e-05	2.768e-05	3
	FALSE	Medium	[K].AGLYGLPR.[R]		0.43071	0.020395	1	1	1	P49327	P49327 [42-49]		0	846.483																						No Quan Values	High	n/a	n/a	n/a	n/a	n/a	n/a	n/a	n/a	High	0.006688	0.1409	15
	FALSE	High	[K].AKYHGNVMLLR.[A]		5.1265e-05	1.39072e-05	1	1	3	P49327	P49327 [2437-2447]		1	1301.71	0.01	0.01	1.93928e-16	1.9741e-16			2.9	297.1			4.48			30539.1		3.10654e+06	3.10662e+06	3.35418e+06					High	Peak Found	n/a	High	Peak Found	High	n/a	n/a	n/a	High	1.83e-05	2.419e-05	34
	FALSE	High	[R].ALGLGVEQLPVVFEDVVLHQATILPK.[T]		1.00143e-11	1.39072e-05	1	1	11	P49327	P49327 [902-927]		0	2785.59	0.842	1.039	0.939183	0.997959	11.17	8.69	111.6	92.4	96	5.93	3.38	17.01	4.34744e+07	47015644	4.19115e+07	3.46152e+07	3.59974e+07	3.70335e+07	2.83318e+07	3.95998e+07	3.7408e+07		High	High	High	High	High	High	High	High	High	High	1.658e-05	1.174e-13	45
	FALSE	High	[K].AINCATSGVVGLVNCLR.[R]	2xPropionamide [C4; C15]	6.34453e-11	1.39072e-05	1	1	9	P49327	P49327 [1445-1461]		0	1831.95	0.628	0.456	0.490522	0.273005	4.05	2.77	101.1	136.7	62.2	2.95	1.62	2.31	2.64393e+07	26632034	2.52149e+07	3.508e+07	3.57684e+07	3.6227e+07	1.59812e+07	1.62859e+07	1.67317e+07		High	High	High	High	High	High	High	High	High	High	1.658e-05	8.018e-13	102
	FALSE	High	[K].AQVADVVVSR.[W]		0.000649998	9.06321e-05	1	1	9	P49327	P49327 [1073-1082]		0	1043.58	1.045	0.728	0.991877	0.926414	6.5	6.23	86.6	125.2	88.2	4.45	4.46	6.08	3.10641e+07	3.32909e+07	3.38008e+07	4.46207e+07	4.83564e+07	4.81406e+07	3.39003e+07	3.65875e+07	3.24768e+07		High	High	High	High	High	Peak Found	High	High	High	High	2.89e-05	0.0001901	38
	FALSE	High	[R].CLATHGR.[F]	1xPropionamide [C1]	0.00127194	0.000181962	1	1	21	P49327	P49327 [1759-1765]		0	828.414	0.597	0.47	0.281268	0.334732	16.72	14.63	104.9	132.9	62.1	13.75	11.65	8.61	7.14037e+06	8.36137e+06	9.42384e+06	1.19855e+07	9.50113e+06	1.05922e+07	4.80166e+06	4.95154e+06	5.63004e+06		High	High	High	High	High	High	High	High	High	High	9.725e-05	0.0006002	26
	FALSE	High	[R].CPPGVVPACHNSK.[D]	2xPropionamide [C1; C9]	1.08956e-07	1.39072e-05	1	1	14	P49327	P49327 [634-646]		0	1450.69	0.531	0.441	0.172859	0.300594	12.69	7.89	105.2	133.7	61.1	10.13	6.28	5.75	1.85393e+07	2.19864e+07	1.85272e+07	2.35481e+07	2.52599e+07	2.22965e+07	1.09724e+07	9.83638e+06	1.07641e+07		High	High	High	High	High	High	High	High	Peak Found	High	1.591e-05	2.017e-08	25
	FALSE	High	[K].CTVFHGAQVEDAFR.[Y]	1xPropionamide [C1]	9.16658e-10	1.39072e-05	1	1	8	P49327	P49327 [1828-1841]		0	1650.77	0.763	0.456	0.867856	0.248528	3.44	6.27	87.6	145.3	67.1	3.32	5.04	2.85	1.78849e+07	17418364	1.67409e+07	3.08661e+07	2.79878e+07	2.8875e+07	1.34831e+07	1.2771e+07	1.33347e+07		High	Peak Found	High	High	High	High	High	High	High	High	1.83e-05	5.528e-10	47
	FALSE	High	[R].CVLLSNLSSTSHVPEVDPGSAELQK.[V]	1xPropionamide [C1]	3.37417e-13	1.39072e-05	1	1	9	P49327	P49327 [1471-1495]		0	2681.35	0.869	0.611	0.949781	0.632283	6.65	6.68	91.2	128.9	79.9	6.23	4.68	4.26	5.02084e+07	44489424	4.62781e+07	6.5415e+07	6.93199e+07	6.32281e+07	3.86518e+07	4.05492e+07	4.20941e+07		High	High	High	High	High	High	High	High	High	High	1.658e-05	1.605e-15	63
	FALSE	High	[R].DGAWGAFR.[H]		0.00793553	0.000684951	1	1	10	P49327	P49327 [1508-1515]		0	879.411	0.804	0.827	0.876052	0.996529	11.89	8.34	108.1	105	86.9	6.61	4.75	9.15	2.52981e+06	2410853	2.21748e+06	2.34143e+06	2.42907e+06	2.20972e+06	2.12753e+06	1.7718e+06	1.93727e+06		High	High	High	High	High	High	High	High	Peak Found	High	0.0002716	0.003236	3
	FALSE	High	[R].DGLLENQTPEFFQDVCKPK.[Y]	1xPropionamide [C16]	1.8357e-10	1.39072e-05	1	1	5	P49327	P49327 [1977-1995]		0	2279.1																						No Quan Values	n/a	High	n/a	High	n/a	n/a	High	High	High	High	1.658e-05	1.112e-11	56
	FALSE	High	[R].DLAAVNLDSSLADLGLDSLMSVEVR.[Q]		6.301e-06	1.39072e-05	1	1	1	P49327	P49327 [2139-2163]		0	2603.32																						No Quan Values	n/a	n/a	n/a	n/a	High	n/a	n/a	n/a	n/a	High	1.83e-05	3.106e-06	17
	FALSE	High	[R].DIMLATGK.[L]		0.00218774	0.000264581	1	1	14	P49327	P49327 [1575-1582]		0	848.455	0.698	0.688	0.584578	0.911319	6.41	5.73	110.6	112.2	77.2	3.34	2.7	5.63	1.2721e+07	1.35868e+07	1.3296e+07	1.349e+07	1.3791e+07	1.30668e+07	9.28215e+06	8.82364e+06	9.87104e+06		High	High	High	High	High	High	High	High	High	High	7.714e-05	0.0008395	56
	FALSE	High	[R].DLVEAVAHILGIR.[D]		2.35302e-08	1.39072e-05	1	1	8	P49327	P49327 [2126-2138]		0	1405.82	0.366	0.26	0.0022206	0.00939079	20.69	19.84	110.3	154.3	35.4	11.65	12.47	12.64	1.01654e+07	1.19894e+07	1.28212e+07	1.80324e+07	1.40589e+07	1.67782e+07	3.746e+06	4.68949e+06	3.84825e+06		High	High	High	High	High	High	High	High	Peak Found	High	1.658e-05	9.201e-10	61
	FALSE	High	[R].DNLEFFLAGIGR.[L]		1.20691e-08	1.39072e-05	1	1	8	P49327	P49327 [791-802]		0	1351.7	1.058	0.772	0.994861	0.959023	6.33	6.33	88.7	119.2	92	4.44	1.15	5.11	3.92338e+07	3.82411e+07	3.59622e+07	5.20327e+07	5.1364e+07	5.08489e+07	3.80383e+07	4.20906e+07	3.96622e+07		High	High	Peak Found	High	High	High	High	High	High	High	1.658e-05	1.78e-09	82
	FALSE	High	[R].DPETLVGYSMVGCQR.[A]	1xPropionamide [C13]	2.0589e-08	1.39072e-05	1	1	3	P49327	P49327 [123-137]		0	1725.79	0.937	0.606	0.98586	0.81189	7.51	10.04	86.1	133.1	80.7	3.67	7.53	8.11	3.03099e+06	2903718	2.81797e+06	4.205e+06	4.88322e+06	4.48687e+06	2.72128e+06	2.54873e+06	2.99205e+06		Peak Found	Peak Found	High	Peak Found	High	High	Peak Found	Peak Found	Peak Found	High	1.658e-05	6.247e-09	26
	FALSE	High	[R].DPSQQELPR.[L]		0.000978587	0.000162373	1	1	16	P49327	P49327 [1172-1180]		0	1069.53	0.941	1.48	0.983764	0.704798	12.69	3.74	116.5	73.8	109.6	9.17	4.5	5.82	4.50284e+07	54090812	4.92388e+07	3.1205e+07	3.19919e+07	2.92962e+07	4.23553e+07	4.73486e+07	4.63206e+07		High	High	High	High	High	High	High	High	High	High	4.337e-05	0.0003114	57
	FALSE	High	[R].DTSFEQHVLWHTGGK.[G]		5.78632e-05	1.39072e-05	1	1	9	P49327	P49327 [1725-1739]		0	1741.83	0.865	0.45	0.942455	0.294239	8.76	9.91	79.7	151.4	68.9	9.37	8.55	5.47	1.28571e+07	10670997	1.21394e+07	2.5589e+07	2.30774e+07	2.16319e+07	1.05036e+07	9.72461e+06	1.08271e+07		High	High	High	High	High	High	Peak Found	High	High	High	1.658e-05	1.836e-05	9
	FALSE	High	[K].DTVTISGPQAPVFEFVEQLR.[K]		1.36898e-14	1.39072e-05	1	1	9	P49327	P49327 [647-666]		0	2233.15	1.031	1.125	0.99865	0.973599	12.1	11.74	99.6	97.8	102.6	0.46	12.46	8.53	2.75603e+07	27654173	2.78143e+07	2.71496e+07	2.18377e+07	2.75177e+07	2.85006e+07	3.09507e+07	2.60849e+07		High	High	High	High	High	High	High	High	High	High	1.83e-05	1.058e-14	119
	FALSE	High	[K].DTVTISGPQAPVFEFVEQLRK.[E]		1.3004e-11	1.39072e-05	1	1	9	P49327	P49327 [647-667]		1	2361.24	1.058	0.857	0.992802	0.996864	2.38	6.33	90.6	113.6	95.8	1.5	11.18	2.99	2.30639e+07	22748946	2.34396e+07	2.40167e+07	2.89303e+07	2.96863e+07	2.54424e+07	2.44007e+07	2.40199e+07		High	High	High	High	High	High	High	High	High	High	1.658e-05	1.218e-13	45
	FALSE	High	[R].EACPELDYFVVFSSVSCGR.[G]	2xPropionamide [C3; C17]	1.0989e-11	1.39072e-05	1	1	10	P49327	P49327 [2008-2026]		0	2250.02	0.495	0.693	0.107203	0.935222	5.06	9.86	134	98	68	5.41	10.09	4	2.96123e+06	2931670	3.23027e+06	2.46141e+06	2.16672e+06	2.02263e+06	1.45058e+06	1.57081e+06	1.50183e+06		High	High	High	High	High	High	High	High	High	High	1.658e-05	9.977e-14	95
	FALSE	High	[K].EAHLPPGAMAAVGLSWEECK.[Q]	1xPropionamide [C19]	1.95675e-10	1.39072e-05	1	1	14	P49327	P49327 [612-631]		0	2167.03	0.493	0.437	0.104867	0.170264	6.94	9.19	112	130.9	57.2	7.97	2.2	7.78	1.16063e+07	1.02091e+07	1.00781e+07	1.21598e+07	1.16367e+07	1.19314e+07	5.21303e+06	4.90876e+06	5.72249e+06		High	High	High	High	High	High	High	High	High	High	1.658e-05	2.417e-11	38
	FALSE	High	[K].EAHLPPGAMAAVGLSWEECK.[Q]	1xPropionamide [C19]; 1xOxidation [M9]	5.64132e-09	1.39072e-05	1	1	4	P49327	P49327 [612-631]		0	2183.03	0.903	0.738	0.987498	0.960845	6.81	8.54	93.8	121.4	84.8	3.61	6.22	6.77	1.08759e+06	1.16672e+06	1.11202e+06	1.48522e+06	1.31508e+06	1.43885e+06	1.0044e+06	1.10451e+06	970857		Peak Found	High	High	High	High	Peak Found	Peak Found	Peak Found	Peak Found	High	1.658e-05	1.681e-10	37
	FALSE	High	[K].EDGLAQQQTQLNLR.[S]		6.11899e-09	1.39072e-05	1	1	35	P49327	P49327 [2207-2220]		0	1613.82	1.264	0.829	0.902495	0.987341	2.9	3.26	79	120.9	100.1	2.58	2.41	2.08	3.22159e+07	3.06331e+07	3.11484e+07	4.6424e+07	4.87118e+07	4.76364e+07	3.94682e+07	4.03545e+07	3.87104e+07		High	High	High	High	High	High	High	High	High	High	1.658e-05	9.147e-10	90
	FALSE	High	[M].EEVVIAGMSGK.[L]		0.000334826	3.9613e-05	1	1	2	P49327	P49327 [2-12]		0	1119.57																						No Quan Values	Peak Found	Peak Found	Peak Found	High	Peak Found	High	Peak Found	Peak Found	Peak Found	High	3.147e-05	0.0001555	54
	FALSE	High	[R].ELNLVLSVR.[E]		0.000230096	3.9613e-05	1	1	17	P49327	P49327 [2169-2177]		0	1042.63	1.279	0.763	0.931035	0.962162	10.68	10.68	74.2	128	97.7	20.42	13.91	4.67	1.24823e+07	9104850	8.73843e+06	1.63674e+07	1.57008e+07	1.25022e+07	1.22331e+07	1.1985e+07	1.11793e+07		High	High	High	High	High	High	High	High	High	High	1.591e-05	8.25e-05	44
	FALSE	High	[K].EQGVTFPSGDIQEQLIR.[S]		2.53748e-08	1.39072e-05	1	1	9	P49327	P49327 [258-274]		0	1916.97	0.857	0.688	0.96385	0.886561	6.22	3.29	94.8	120.9	84.3	5.34	1.78	2.86	1.43443e+07	13131892	1.30618e+07	1.66022e+07	1.67574e+07	1.71807e+07	1.11919e+07	1.16821e+07	1.18208e+07		High	High	High	High	Peak Found	High	High	High	High	High	1.658e-05	1.154e-09	50
	FALSE	High	[K].FCFTPHTEEGCLSER.[A]	2xPropionamide [C2; C11]	7.23074e-07	1.39072e-05	1	1	16	P49327	P49327 [1117-1131]		0	1897.82	0.712	0.58	0.66591	0.62377	7.44	7.44	102	125.4	72.7	2.17	4.37	7.69	3.21435e+07	33541742	3.26326e+07	3.75921e+07	4.0896e+07	4.01095e+07	2.32484e+07	2.4476e+07	2.10026e+07		High	High	High	High	High	High	High	High	High	High	1.658e-05	5.407e-08	59
	FALSE	High	[R].FDASFFGVHPK.[Q]		1.96315e-05	1.39072e-05	1	1	8	P49327	P49327 [60-70]		0	1251.62	1.036	0.712	0.999663	0.878552	5.53	5.27	86	124.8	89.1	4.64	6.77	2.43	4.93782e+07	47042986	4.50032e+07	6.60395e+07	7.51074e+07	6.82593e+07	4.92627e+07	4.87501e+07	4.70173e+07		Peak Found	Peak Found	High	High	High	High	High	High	High	High	1.83e-05	9.456e-06	24
	FALSE	High	[R].FPQLDSTSFANSR.[D]		5.33496e-08	1.39072e-05	1	1	5	P49327	P49327 [1712-1724]		0	1469.7	1.2	0.582	0.953317	0.648108	4.22	4.49	69.9	144.9	85.2	1.53	1.66	4.03	2.06089e+07	20357982	2.09848e+07	4.18987e+07	4.33057e+07	4.27271e+07	2.51891e+07	2.34432e+07	2.5132e+07		High	Peak Found	Peak Found	Peak Found	High	Peak Found	High	High	High	High	1.658e-05	2.809e-09	84
	FALSE	Medium	[R].GDLSSIR.[W]		0.281946	0.0134313	1	1	9	P49327	P49327 [1539-1545]		0	747.4	0.846	1.075	0.949921	0.986758	5.25	10.37	114	89.6	96.4	5.93	7.65	2.41	2.48258e+07	2.44322e+07	2.22052e+07	2.09048e+07	1.79536e+07	1.92172e+07	2.0904e+07	2.06609e+07	1.9954e+07		Medium	High	Peak Found	High	Medium	High	High	Medium	Peak Found	High	0.004615	0.08013	23
	FALSE	High	[R].GGNVGINSFGFGGSNVHIILRPNTQPPPAPAPHATLPR.[L]		4.53276e-16	1.39072e-05	1	1	5	P49327	P49327 [385-422]		0	3858.03	0.944	0.603	0.990158	0.670056	7.45	7.85	83.7	137.2	79.1	11.82	9.81	3.15	4.82933e+06	4936472	5.95175e+06	6.80637e+06	8.08695e+06	8.13374e+06	4.66101e+06	4.63919e+06	4.90776e+06		Peak Found	Peak Found	High	High	High	High	Peak Found	Peak Found	High	High	1.83e-05	8.153e-17	38
	FALSE	High	[R].GGPEVQQVPAGERPLWFICSGMGTQWR.[G]	1xPropionamide [C19]	6.97759e-10	1.39072e-05	1	1	8	P49327	P49327 [478-504]		0	3057.48	0.598	0.753	0.526272	0.967456	11.35	11.35	125.4	99.6	75	6.17	5.19	8.93	5.4583e+06	5.27312e+06	4.83493e+06	4.21595e+06	3.83785e+06	4.19175e+06	2.8555e+06	3.41622e+06	3.15479e+06		High	High	High	High	High	High	Peak Found	High	High	High	1.591e-05	1.002e-10	40
	FALSE	High	[R].GGPEVQQVPAGERPLWFICSGMGTQWR.[G]	1xPropionamide [C19]; 1xOxidation [M22]	4.76054e-07	1.39072e-05	1	1	2	P49327	P49327 [478-504]		0	3073.48																						No Quan Values	High	n/a	n/a	n/a	n/a	n/a	n/a	High	n/a	High	1.591e-05	9.484e-08	11
	FALSE	High	[R].GLKPSCTIIPLMK.[K]	1xPropionamide [C6]	6.16487e-05	1.39072e-05	1	1	6	P49327	P49327 [774-786]		0	1471.84	1.055	0.648	0.9926	0.81981	8.28	10.62	79.7	133.7	86.6	7.53	14.14	4.53	1.5297e+07	15931327	1.76682e+07	2.11647e+07	2.67061e+07	2.78319e+07	1.61423e+07	1.72986e+07	1.76035e+07		Peak Found	Peak Found	High	High	High	Peak Found	Peak Found	Peak Found	High	High	1.83e-05	2.898e-05	11
	FALSE	High	[R].GLKPSCTIIPLMK.[K]	1xPropionamide [C6]; 1xOxidation [M12]	0.0030184	0.000322335	1	1	7	P49327	P49327 [774-786]		0	1487.83	0.995	0.669	0.997732	0.905912	21.37	18.07	80.5	125.9	93.6	11.76	12.7	13.37	4.66836e+06	3.85752e+06	3.80709e+06	6.95081e+06	6.03095e+06	5.40343e+06	4.6467e+06	4.48633e+06	3.59374e+06		High	High	Peak Found	High	Peak Found	High	High	High	High	High	9.924e-05	0.001212	17
	FALSE	High	[K].GILADEDSSRPVWLK.[A]		4.61422e-08	1.39072e-05	1	1	15	P49327	P49327 [1430-1444]		0	1685.89	1.08	0.868	0.98889	0.995035	2.54	3.58	90.2	112.3	97.5	2.18	4.27	0.64	3.36814e+07	32815584	3.42681e+07	4.29152e+07	3.94739e+07	4.1902e+07	3.62085e+07	3.66733e+07	3.63918e+07		High	High	High	High	High	High	High	High	High	High	1.658e-05	2.052e-09	25
	FALSE	High	[R].GLIAEAAQLGPVGGVFNLAVVLR.[D]		1.21559e-10	1.39072e-05	1	1	49	P49327	P49327 [1954-1976]		0	2264.31	1.171	0.969	0.982602	0.999999	42.19	19.25	76.8	113.4	109.8	37.42	7.86	20.05	1.41347e+06	2.41234e+06	1.2417e+06	2.08787e+06	1.81549e+06	2.0864e+06	2.02121e+06	2.16863e+06	1.45414e+06		High	High	High	High	High	High	High	High	High	High	1.658e-05	5.448e-12	89
	FALSE	High	[K].GLVQALQTK.[V]		0.00038698	3.9613e-05	1	1	19	P49327	P49327 [1143-1151]		0	957.573	1.247	0.886	0.926443	0.992891	7.74	7.35	82.1	115.5	102.4	1.04	1.48	7.17	5.84116e+07	5.9167e+07	5.79688e+07	8.09855e+07	8.34162e+07	8.22062e+07	7.66322e+07	7.28319e+07	6.64238e+07		High	High	High	High	High	High	High	High	High	High	1.591e-05	0.0001136	43
	FALSE	High	[R].GMGLSLMR.[L]		0.0239359	0.00178689	1	1	14	P49327	P49327 [505-512]		0	864.443	1.228	0.733	0.93253	0.96591	5.91	5.91	76.1	130.4	93.5	8.44	5.78	2.47	1.2116e+07	11761823	1.37469e+07	1.89257e+07	2.07637e+07	2.11029e+07	1.48811e+07	1.47876e+07	1.54743e+07		High	High	High	High	High	High	High	High	High	High	0.0008824	0.008195	12
	FALSE	High	[R].GMGLSLMR.[L]	1xOxidation [M]	0.0213	0.00163194	1	1	14	P49327	P49327 [505-512]		0	880.438	1.384	0.972	0.887866	0.999999	8.14	9.21	77.8	111.9	110.4	2.79	3.42	9.67	3.56277e+06	3465023	3.3692e+06	4.74824e+06	4.98601e+06	5.07467e+06	4.91879e+06	4.14334e+06	4.93054e+06		High	High	High	High	High	High	High	High	High	High	0.0006369	0.006214	5
	FALSE	High	[R].GNAGQSNYGFANSAMER.[I]		2.01886e-09	1.39072e-05	1	1	22	P49327	P49327 [2027-2043]		0	1773.76	1.215	0.832	0.945589	0.994929	2.5	1.88	81.6	119.2	99.2	7.21	2.36	0.81	7.18704e+06	6.41624e+06	6.30976e+06	9.36486e+06	9.24581e+06	9.6775e+06	7.79577e+06	7.87063e+06	7.74437e+06		High	High	High	High	High	High	High	High	High	High	1.658e-05	4.928e-11	99
	FALSE	High	[R].GNAGQSNYGFANSAMER.[I]	1xOxidation [M15]	6.3132e-08	1.39072e-05	1	1	15	P49327	P49327 [2027-2043]		0	1789.76	1.271	0.813	0.964232	0.98788	15.97	10.23	76.7	119.2	104.1	13.99	6.33	7.69	1.62055e+06	1.32563e+06	1.25018e+06	2.06051e+06	2.26053e+06	2.00707e+06	1.58878e+06	1.79915e+06	1.83761e+06		High	High	High	High	High	High	High	High	High	High	1.591e-05	2.671e-08	76
	FALSE	High	[R].GTHTGVWVGVSGSETSEALSR.[D]		1.92035e-08	1.39072e-05	1	1	9	P49327	P49327 [102-122]		0	2117.03	0.871	0.712	0.963589	0.951721	5.31	9.61	97.1	118.5	84.4	3.18	8.63	4.6	7.35814e+06	7777997	7.77979e+06	1.05077e+07	8.86093e+06	9.49679e+06	7.02906e+06	6.76471e+06	6.41141e+06		High	High	High	High	High	Peak Found	High	High	High	High	1.591e-05	9.302e-09	45
	FALSE	High	[R].GTPLISPLIK.[W]		0.000952297	0.000162373	1	1	16	P49327	P49327 [826-835]		0	1038.66	1.302	0.816	0.884641	0.96772	2.94	2.88	77	122.8	100.2	6.03	5.21	1.26	5.97321e+07	5.43339e+07	5.35419e+07	8.59593e+07	8.66484e+07	9.43148e+07	7.07222e+07	7.2123e+07	7.04458e+07		High	High	High	High	High	High	High	High	High	High	4.337e-05	0.0003033	13
	FALSE	High	[K].GVDLVLNSLAEEK.[L]		2.30881e-06	1.39072e-05	1	1	8	P49327	P49327 [1740-1752]		0	1386.75	1.104	0.593	0.991343	0.697061	2.65	5.47	75.7	140.8	83.5	3.24	4.73	1.48	1.9543e+07	18366498	1.92827e+07	3.58888e+07	3.76394e+07	3.42449e+07	2.15393e+07	2.09146e+07	2.12948e+07		High	High	High	High	High	High	High	High	Peak Found	High	1.658e-05	2.151e-07	74
	FALSE	High	[R].GYAVLGGER.[G]		0.0198899	0.00152686	1	1	16	P49327	P49327 [469-477]		0	921.479																						No Quan Values	High	High	High	High	High	High	High	High	High	High	0.0005902	0.005547	27
	FALSE	High	[R].GYDYGPHFQGILEASLEGDSGR.[L]		1.06868e-15	1.39072e-05	1	1	9	P49327	P49327 [998-1019]		0	2368.08	0.667	0.674	0.668989	0.904514	8.15	13.53	110.7	113.1	76.2	4.02	13.71	10.03	1.5882e+07	1.50087e+07	1.47044e+07	1.53367e+07	1.67358e+07	1.27051e+07	1.03339e+07	1.05862e+07	8.75515e+06		High	High	High	High	High	High	High	High	High	High	1.658e-05	6.305e-16	102
	FALSE	High	[R].HFLLEEDKPEEPTAHAFVSTLTR.[G]		4.18269e-13	1.39072e-05	1	1	5	P49327	P49327 [1516-1538]		0	2667.34	0.936	0.568	0.990228	0.594809	6.2	15.39	84	137.4	78.6	3.25	7.66	18.86	2.52837e+07	26232952	2.69824e+07	3.87524e+07	4.51265e+07	4.29096e+07	2.45613e+07	2.5633e+07	1.77563e+07		Peak Found	Peak Found	Peak Found	High	High	High	High	Peak Found	Peak Found	High	1.83e-05	2.992e-13	48
	FALSE	High	[K].HGLYLPTR.[V]		0.000499289	6.66088e-05	1	1	4	P49327	P49327 [1044-1051]		0	956.531	0.798	0.786	0.910434	0.985804	3.36	7.89	107.2	107	85.8	3.82	14.38	2.88	5.93039e+06	5621311	5.51192e+06	5.59731e+06	5.61086e+06	7.12619e+06	4.40005e+06	4.50201e+06	4.65874e+06		Peak Found	Peak Found	Peak Found	Peak Found	Peak Found	High	High	High	High	High	3.033e-05	0.0001496	48
	FALSE	High	[R].HSQDLAFLSMLNDIAAVPATAMPFR.[G]		3.09632e-16	1.39072e-05	1	1	7	P49327	P49327 [444-468]		0	2716.36	0.73	0.386	0.990604	0.905211	30.76	30.76	82.8	156.8	60.5	31	4.38	35.48	182582	303291	349952	574570	562278	611287	131145	279511	221527		High	High	High	High	High	High	Peak Found	Peak Found	High	High	1.83e-05	1.977e-17	130
	FALSE	High	[R].HSQDLAFLSMLNDIAAVPATAMPFR.[G]	1xOxidation [M]	9.85478e-14	1.39072e-05	1	1	7	P49327	P49327 [444-468]		0	2732.35	100	100	1.93928e-16	1.9741e-16					300			85.25							2.31306e+06	2.00673e+06	33584.2		n/a	n/a	High	High	High	n/a	High	High	High	High	1.658e-05	1.342e-15	67
	FALSE	Medium	[R].KEGVFAK.[E]		0.660095	0.0367702	1	1	1	P49327	P49327 [667-673]		1	778.446																						No Quan Values	Medium	n/a	n/a	n/a	n/a	n/a	n/a	n/a	n/a	Medium	0.01216	0.304	7
	FALSE	High	[R].KLQELSSK.[A]		0.00967294	0.000871288	1	1	9	P49327	P49327 [2186-2193]		1	932.541	0.754	1.12	0.724256	0.980002	5.53	13.69	123.4	83.3	93.3	3.34	14.58	6.1	5.44846e+07	5.64262e+07	5.8252e+07	4.32007e+07	3.80946e+07	3.21814e+07	4.39113e+07	3.90015e+07	4.26615e+07		High	High	High	High	Peak Found	High	High	High	High	High	0.0004239	0.003853	4
	FALSE	High	[K].KSFYGSTLFLCR.[R]	1xPropionamide [C11]	0.0130599	0.00114342	1	1	2	P49327	P49327 [1393-1404]		1	1492.76																						No Quan Values	n/a	n/a	n/a	High	n/a	High	n/a	n/a	n/a	High	0.0005644	0.004969	11
	FALSE	Medium	[K].KVIREPKPR.[S]		0.26387	0.0125974	1	1	3	P49327	P49327 [700-708]		2	1122.71	0.87	0.536	0.958326	0.550193	10.1	35.51	85	145.1	69.9	14.36	30.56	13.07	3.11651e+06	2.74308e+06	3.64861e+06	5.3227e+06	5.92359e+06	3.13905e+06	2.54033e+06	3.17582e+06	2.56222e+06		Peak Found	Peak Found	Peak Found	Medium	Peak Found	High	Peak Found	Peak Found	Medium	High	0.004635	0.07533	10
	FALSE	High	[R].LFDHPESPTPNPTEPLFLAQAEVYK.[E]		5.39265e-11	1.39072e-05	1	1	7	P49327	P49327 [968-992]		0	2840.41	1.173	0.776	0.949921	0.963549	5.46	5.19	81.4	123	95.5	5.44	6.99	2.13	2.843e+07	25502524	2.7249e+07	3.67578e+07	4.11712e+07	4.19249e+07	3.21148e+07	3.08774e+07	3.19577e+07		High	High	Peak Found	High	High	Peak Found	High	High	High	High	1.658e-05	4.83e-12	67
	FALSE	High	[R].LFDHPESPTPNPTEPLFLAQAEVYKELR.[L]		2.23817e-07	1.39072e-05	1	1	1	P49327	P49327 [968-995]		1	3238.64																						No Quan Values	n/a	High	n/a	n/a	n/a	n/a	n/a	n/a	n/a	High	1.658e-05	1.343e-08	37
	FALSE	High	[R].LGMLSPEGTCK.[A]	1xPropionamide [C10]	3.03045e-05	1.39072e-05	1	1	16	P49327	P49327 [203-213]		0	1206.59	0.972	1.193	0.994791	0.971384	10.51	9.39	110	86.6	103.4	7.63	9.29	4.47	4.30161e+06	3.8605e+06	4.48634e+06	3.81664e+06	3.38842e+06	3.18655e+06	4.36182e+06	4.04165e+06	4.03959e+06		High	High	High	High	High	High	High	High	High	High	1.658e-05	4.626e-06	44
	FALSE	High	[R].LGMLSPEGTCK.[A]	1xPropionamide [C10]; 1xOxidation [M3]	0.00230404	0.000302294	1	1	1	P49327	P49327 [203-213]		0	1222.58	0.739	0.846	0.958326	0.996996	13.95	16.05	114.9	100.2	84.9	18.68	15.24	2.14	527105	767729	701694	682141		549392	529341	507144	518880		Peak Found	Peak Found	Peak Found	Peak Found	n/a	High	Peak Found	Peak Found	Peak Found	High	0.0001425	0.001077	25
	FALSE	High	[R].LHLSGIDANPNALFPPVEFPAPR.[G]		8.06912e-16	1.39072e-05	1	1	8	P49327	P49327 [803-825]		0	2472.3	1.198	0.831	0.949322	0.980376	4.87	3.55	81.6	120.5	97.8	6.45	2.36	2.23	7.29343e+07	6.57204e+07	6.50355e+07	9.35889e+07	9.78652e+07	9.7069e+07	7.87851e+07	8.13356e+07	7.79273e+07		High	High	High	High	High	Peak Found	High	High	High	High	1.591e-05	6.305e-16	92
	FALSE	High	[KR].LLEQGIR.[HV]		0.0954968	0.00564168	2	2	34	P49327; P28340	P49327 [437-443]; P28340 [226-232]		0	828.494	1.018	0.596	0.999991	0.454791	11.12	6.03	82.7	136.2	81.1	10.62	2.11	10.95	7.35453e+07	80121472	9.06926e+07	1.31836e+08	1.3239e+08	1.27368e+08	7.85191e+07	7.54486e+07	9.23305e+07	Shared	High	High	High	High	High	High	High	High	High	High	0.001817	0.02538	34
	FALSE	High	[R].LLLEVTYEAIVDGGINPDSLR.[G]		5.78668e-08	1.39072e-05	1	1	60	P49327	P49327 [81-101]		0	2287.22	1.601	2.32	0.921775	0.838329	38	46.38	91.2	62.9	145.9	50.49	58.44	16.5	362816	485715	152553	250374	591454	218889	578178	580742	762430		High	High	High	High	High	High	High	High	High	High	1.658e-05	2.673e-09	41
	FALSE	High	[R].LLSAACR.[L]	1xPropionamide [C6]	0.0724604	0.00459673	1	1	10	P49327	P49327 [1181-1187]		0	804.44																						No Quan Values	High	High	High	High	High	Medium	High	High	High	High	0.001742	0.01982	33
	FALSE	High	[R].LLWKDNWVSFMDTMLQMSILGSAK.[H]		6.4472e-09	1.39072e-05	1	1	3	P49327	P49327 [1020-1043]		1	2814.4																						No Quan Values	High	High	High	n/a	n/a	n/a	n/a	n/a	n/a	High	1.658e-05	1.969e-10	52
	FALSE	High	[K].LMSAISK.[T]		0.0119698	0.00103722	1	1	11	P49327	P49327 [1872-1878]		0	749.423	0.936	0.608	0.990986	0.688228	11.52	1.16	86.3	132.9	80.8	12.65	1.23	0.56	3.05752e+07	39028850	3.31518e+07	5.10578e+07	5.06582e+07	5.18932e+07	3.10187e+07	3.08797e+07	3.12231e+07		High	High	High	High	High	High	High	High	High	High	0.0003759	0.003519	43
	FALSE	High	[K].LMSAISK.[T]	1xOxidation [M2]	0.025288	0.00189121	1	1	10	P49327	P49327 [1872-1878]		0	765.418	1.176	0.716	0.979059	0.959522	2.97	1.32	79.5	128.5	92	1.67	3.45	2.92	5.28233e+06	5.21486e+06	5.11029e+06	8.43567e+06	8.36055e+06	8.90648e+06	6.03609e+06	6.01042e+06	6.33219e+06		High	Peak Found	High	High	High	High	Peak Found	High	High	High	0.0006986	0.007208	33
	FALSE	High	[R].LNSVQSSERPLFLVHPIEGSTTVFHSLASR.[L]		1.75717e-14	1.39072e-05	1	1	5	P49327	P49327 [2234-2263]		0	3308.74	1.132	1.305	0.982508	0.834362	8.71	7.6	97.5	85.7	116.8	6.58	7.05	6.1	9.2749e+06	8150932	8.54691e+06	7.06869e+06	8.13127e+06	7.50959e+06	9.22554e+06	1.02418e+07	1.03036e+07		Peak Found	High	Peak Found	High	High	Peak Found	Peak Found	High	High	High	1.591e-05	1.746e-15	25
	FALSE	High	[K].LPEDPLLSGLLDSPALK.[A]		4.23154e-13	1.39072e-05	1	1	9	P49327	P49327 [1209-1225]		0	1777.99	0.959	0.665	0.989897	0.779504	9.71	6.09	87.5	126.8	85.7	3.85	9.8	12.32	6.21229e+07	60247937	5.75334e+07	7.43448e+07	8.72793e+07	8.95676e+07	5.95716e+07	4.74968e+07	5.90378e+07		High	High	High	High	High	High	High	High	High	High	1.658e-05	2.069e-15	98
	FALSE	High	[K].LPESENLQEFWDNLIGGVDMVTDDDR.[R]		9.96987e-14	1.39072e-05	1	1	9	P49327	P49327 [13-38]		0	3007.36	0.956	0.94	0.994791	0.999999	13.68	18.46	102.8	96	101.2	11.07	15.33	11.29	2.07742e+06	1.88567e+06	1.66278e+06	2.22291e+06	1.76084e+06	1.68858e+06	1.98701e+06	1.85725e+06	1.58643e+06		High	High	High	High	High	High	High	High	High	High	1.591e-05	2.189e-14	80
	FALSE	High	[K].LPESENLQEFWDNLIGGVDMVTDDDR.[R]	1xOxidation [M20]	1.03692e-11	1.39072e-05	1	1	8	P49327	P49327 [13-38]		0	3023.36	1.318	1.366	0.962655	0.98689	67.49	82.96	102.1	63.2	134.7	24.72	61.69	50.53	470533	523977	316010	291136	726971	256666	337941	993240	620342		High	High	High	High	Peak Found	High	High	High	High	High	1.591e-05	1.2e-12	45
	FALSE	High	[K].LPESENLQEFWDNLIGGVDMVTDDDRR.[W]		4.09252e-16	1.39072e-05	1	1	13	P49327	P49327 [13-39]		1	3163.46	0.757	0.638	0.829869	0.768277	3.38	5.52	102	120.9	77.1	4.53	4.77	3.1	3.96249e+07	4.24652e+07	3.90513e+07	4.97045e+07	4.52252e+07	4.69755e+07	2.99794e+07	3.14129e+07	2.96425e+07		High	High	High	High	High	High	High	High	High	High	1.83e-05	1.084e-16	126
	FALSE	High	[K].LPESENLQEFWDNLIGGVDMVTDDDRR.[W]	1xOxidation [M20]	5.63564e-16	1.39072e-05	1	1	8	P49327	P49327 [13-39]		1	3179.46	1.187	1.344	0.973195	0.7755	27.18	5.11	98	85.6	116.4	28.85	5.21	4.01	6.95941e+06	1.01315e+07	5.88122e+06	6.08032e+06	5.94141e+06	6.55615e+06	8.2617e+06	7.98656e+06	8.64872e+06		High	High	High	High	Peak Found	High	High	High	High	High	1.658e-05	6.305e-16	77
	FALSE	High	[R].IPGLLSPHPLLQLSYTATDR.[H]		7.21234e-16	1.39072e-05	1	1	9	P49327	P49327 [1256-1275]		0	2192.21	0.876	0.411	0.968294	0.173927	11.42	10.46	77.1	155	67.8	4.85	6.73	9.73	1.44768e+07	15870313	1.56247e+07	3.14115e+07	3.37967e+07	2.95559e+07	1.37431e+07	1.39058e+07	1.1622e+07		High	High	High	High	High	High	High	High	High	High	1.83e-05	4.583e-16	79
	FALSE	High	[K].LQELSSK.[A]		0.00184479	0.000264581	1	1	9	P49327	P49327 [2187-2193]		0	804.446	0.764	1.508	0.857607	0.914079	26.94	24.63	132.1	66.9	100.9	5.08	6.5	22.54	1.17788e+06	1.12381e+06	1.06394e+06	620570	547103	569440	858438	687739	1.08138e+06		High	High	High	High	High	High	High	High	High	High	6.588e-05	0.0006857	44
	FALSE	High	[R].LQLNGNLQLELAQVLAQERPK.[L]		5.51934e-11	1.39072e-05	1	1	9	P49327	P49327 [1188-1208]		0	2375.34																						No Quan Values	High	High	High	High	High	High	High	High	High	High	1.658e-05	6.801e-13	61
	FALSE	High	[R].LQLNGNLQLELAQVLAQERPKLPEDPLLSGLLDSPALK.[A]		1.7768e-09	1.39072e-05	1	1	5	P49327	P49327 [1188-1225]		1	4134.32	1.52	1.247	0.778131	0.963147	45.05	9.38	79.6	99.3	121	62.38	15.4	11.7	1.0075e+06	1.4472e+06	308134	954258	1.26977e+06	1.25734e+06	1.26529e+06	1.5835e+06	1.53189e+06		Peak Found	High	High	High	Peak Found	High	Peak Found	High	Peak Found	High	1.658e-05	4.25e-11	20
	FALSE	High	[R].LQVVDQPLPVR.[G]		0.000292826	3.9613e-05	1	1	12	P49327	P49327 [374-384]		0	1263.74	1.071	0.683	0.989571	0.753305	5.19	4.32	82.4	129.3	88.3	3.39	1.92	5.28	1.13442e+08	1.09173e+08	1.16826e+08	1.73533e+08	1.77893e+08	1.8023e+08	1.12846e+08	1.21515e+08	1.25164e+08		High	Medium	High	High	High	High	High	High	High	High	1.591e-05	8.361e-05	63
	FALSE	High	[R].LSFFFDFR.[G]		0.000464688	3.9613e-05	1	1	3	P49327	P49327 [144-151]		0	1078.54	0.629	0.972	0.732876	0.999999	8.22	13.94	131.8	85.3	82.9	5.2	12.79	8.83	1.09695e+06	1.0047e+06	1.00283e+06	757088	650051	588933	631721	730192	626246		High	High	Peak Found	High	Peak Found	Peak Found	Peak Found	Peak Found	Peak Found	High	2.89e-05	0.0001258	53
	FALSE	High	[R].LSIPTYGLQCTR.[A]	1xPropionamide [C10]	5.00957e-05	1.39072e-05	1	1	11	P49327	P49327 [2264-2275]		0	1422.74	18.326	0.595	7.98277e-07	0.732874	75.02	68.92	6	184.4	109.6	8.51		62.08	45605.6		51443.3			1.49293e+06	437693	1.65872e+06	887632		High	High	High	High	High	High	High	High	High	High	1.658e-05	8.457e-06	56
	FALSE	High	[K].LSPDAIPGK.[W]		0.000588917	9.06321e-05	1	1	14	P49327	P49327 [1583-1591]		0	897.504	0.99	0.804	0.999128	0.977112	3.49	6.06	92.7	115.4	91.8	6.41	8.58	6.06	2.71436e+07	2.99809e+07	3.06872e+07	3.21266e+07	3.75321e+07	3.73127e+07	2.96896e+07	2.69176e+07	3.01606e+07		High	High	High	High	High	High	High	High	High	High	4.435e-05	0.000274	46
	FALSE	High	[K].LTPGCEAEAETEAICFFVQQFTDMEHNR.[V]	2xPropionamide [C5; C15]	3.49377e-13	1.39072e-05	1	1	9	P49327	P49327 [2355-2382]		0	3358.48	0.384	0.193	0.126013	0.0115376	24.65	32.42	92.2	172.4	35.4	5.34	14.88	31.77	1.16045e+06	1.24377e+06	1.12097e+06	2.77812e+06	2.16355e+06	2.17072e+06	446105	535080	273677		High	High	High	High	High	High	High	High	High	High	1.658e-05	1.66e-15	92
	FALSE	High	[K].LTPGCEAEAETEAICFFVQQFTDMEHNR.[V]	2xPropionamide [C5; C15]; 1xOxidation [M24]	2.45396e-10	1.39072e-05	1	1	7	P49327	P49327 [2355-2382]		0	3374.48	0.825	0.573	0.969321	0.690974	11.94	6.31	86.7	135.6	77.7	6.59	11.9	8.76	1.03734e+06	950717	913081	1.53089e+06	1.22049e+06	1.48745e+06	730825	852777	855516		High	High	High	High	Peak Found	Peak Found	High	High	High	High	1.591e-05	3.337e-11	39
	FALSE	High	[K].LYTLQDK.[A]		0.00510513	0.000412056	1	1	13	P49327	P49327 [1066-1072]		0	880.477	0.935	0.672	0.988046	0.863053	10.96	10.17	93.4	120.3	86.3	9.93	7.93	5.69	2.28861e+07	2.6851e+07	2.76793e+07	3.43667e+07	3.45938e+07	3.94393e+07	2.58665e+07	2.48012e+07	2.30941e+07		High	High	High	High	High	High	High	High	High	High	0.0002488	0.002229	38
	FALSE	High	[R].MASCLEVLDLFLNQPHMVLSSFVLAEK.[A]	1xPropionamide [C4]	1.72683e-14	1.39072e-05	1	1	8	P49327	P49327 [2088-2114]		0	3105.58	0.477	0.859	0.22173	0.997346	32.92	28.43	147.6	82	70.4	32.05	38.3	5.47	4.0594e+06	2.78871e+06	2.16955e+06	2.55525e+06	1.54799e+06	1.25111e+06	1.32979e+06	1.34301e+06	1.2141e+06		Peak Found	High	High	High	High	High	High	High	High	High	1.658e-05	8.603e-15	54
	FALSE	High	[R].MASCLEVLDLFLNQPHMVLSSFVLAEK.[A]	1xPropionamide [C4]; 1xOxidation [M]	3.07068e-11	1.39072e-05	1	1	2	P49327	P49327 [2088-2114]		0	3121.58	0.605	0.977	0.647984	0.999999	8.87	13.7	134.8	83.5	81.6	9.01	20.49	7.85	1.39314e+06	1.24311e+06	1.16876e+06	1.0291e+06	705726	770284	829158	752516	710915		High	Peak Found	High	Peak Found	Peak Found	Peak Found	Peak Found	Peak Found	Peak Found	High	1.658e-05	3.399e-13	51
	FALSE	High	[-].MEEVVIAGMSGK.[L]	1xAcetyl [N-Term]	1.20258e-07	1.39072e-05	1	1	9	P49327	P49327 [1-12]	P49327 1xAcetyl [N-Term]	0	1292.62	1.037	0.714	0.99887	0.869796	4.55	4.34	85.8	125.2	89	3.73	3.96	1.65	4.25698e+07	3.95317e+07	4.07436e+07	5.55746e+07	5.94687e+07	5.9653e+07	4.26183e+07	4.22678e+07	4.12778e+07		High	High	High	High	High	High	High	High	High	High	1.658e-05	6.389e-09	99
	FALSE	High	[-].MEEVVIAGMSGK.[L]	1xAcetyl [N-Term]; 1xOxidation [M]	3.15245e-07	1.39072e-05	1	1	6	P49327	P49327 [1-12]	P49327 1xAcetyl [N-Term]	0	1308.62																						No Quan Values	High	n/a	n/a	High	High	n/a	High	High	High	High	1.591e-05	6.175e-08	56
	FALSE	High	[-].MEEVVIAGMSGK.[L]	1xAcetyl [N-Term]; 2xOxidation [M1; M9]	0.00973726	0.000871288	1	1	1	P49327	P49327 [1-12]	P49327 1xAcetyl [N-Term]	0	1324.61	0.701	3.172	0.993639	0.845123	330.03	44.9	156.1	34.5	109.4	134.16		40.99		23324.3	885783	31747.1				74711.9	135707		n/a	Peak Found	High	Peak Found	n/a	n/a	n/a	Peak Found	Peak Found	High	0.0003431	0.003887	1
	FALSE	High	[-].MEEVVIAGMSGKLPESENLQEFWDNLIGGVDMVTDDDRR.[W]	1xAcetyl [N-Term]	7.19907e-09	1.39072e-05	1	1	1	P49327	P49327 [1-39]	P49327 1xAcetyl [N-Term]	2	4437.07																						No Quan Values	n/a	n/a	n/a	High	n/a	n/a	n/a	n/a	n/a	High	1.83e-05	4.14e-09	37
	FALSE	High	[K].MVVPGLDGAQIPR.[D]		6.15645e-06	1.39072e-05	1	1	19	P49327	P49327 [1159-1171]		0	1352.74	1.019	0.711	0.999991	0.860018	3.69	2.86	86.7	124.9	88.4	4.05	5.43	1.63	5.93029e+07	6.42298e+07	6.26317e+07	8.26361e+07	9.02041e+07	9.14823e+07	6.29903e+07	6.38302e+07	6.50594e+07		High	High	High	High	High	High	High	High	High	High	1.591e-05	1.397e-06	81
	FALSE	High	[K].MVVPGLDGAQIPR.[D]	1xOxidation [M1]	0.000254567	3.9613e-05	1	1	6	P49327	P49327 [1159-1171]		0	1368.73	1.206	0.951	0.940619	0.999999	5.91	2	84.1	111.2	104.7	5.07	2.86	2.37	1.4204e+07	14216767	1.5495e+07	1.88088e+07	1.88611e+07	1.79182e+07	1.71274e+07	1.77004e+07	1.79393e+07		High	Peak Found	Peak Found	Peak Found	High	High	High	High	High	High	1.591e-05	7.204e-05	46
	FALSE	High	[K].MVVPGLDGAQIPRDPSQQELPR.[L]		8.03946e-06	1.39072e-05	1	1	1	P49327	P49327 [1159-1180]		1	2403.24	2.165	0.512	0.623257	0.618139	70.18	33.99	29.7	178.7	91.5	78.27	37.87	52.39	448374	128880		1.44571e+06	1.47113e+06	673715	960834	740522	281903		Peak Found	Peak Found	n/a	Peak Found	High	Peak Found	Peak Found	Peak Found	Peak Found	High	1.83e-05	3.945e-06	16
	FALSE	High	[K].QAHTMDPQLR.[L]	1xGln->pyro-Glu [N-Term]	0.000161239	1.39072e-05	1	1	11	P49327	P49327 [71-80]		0	1179.56	0.945	0.744	0.985289	0.949853	7.46	11.55	94.5	117.8	87.6	3.2	11.86	5.85	2.10242e+07	19792718	2.08059e+07	2.37202e+07	2.59336e+07	2.99286e+07	1.8704e+07	2.09202e+07	1.92902e+07		High	High	High	High	High	High	High	High	High	High	1.658e-05	3.445e-05	41
	FALSE	High	[K].QAHTMDPQLR.[L]	1xGln->pyro-Glu [N-Term]; 1xOxidation [M5]	0.00131454	0.000181962	1	1	10	P49327	P49327 [71-80]		0	1195.55	1.34	0.895	0.874373	0.999999	6.41	12.01	79.6	114	106.5	10.03	10.24	7.72	5.17543e+06	4.27775e+06	5.04213e+06	8.17232e+06	7.22452e+06	6.68314e+06	6.74698e+06	5.98155e+06	6.93687e+06		High	High	High	High	High	High	High	High	High	High	9.725e-05	0.0006175	24
	FALSE	High	[K].QAHTMDPQLR.[L]		0.00334346	0.000357118	1	1	12	P49327	P49327 [71-80]		0	1196.58	0.914	0.516	0.987473	0.474763	6.72	5.84	82.4	143.6	74	10.89	10.6	3.32	1.16112e+07	13948466	1.42529e+07	2.42943e+07	2.05444e+07	2.52155e+07	1.25283e+07	1.21913e+07	1.30219e+07		High	High	High	High	High	High	High	High	High	High	0.0001502	0.001113	20
	FALSE	High	[K].QAHTMDPQLR.[L]	1xOxidation [M5]	0.1865	0.00924182	1	1	1	P49327	P49327 [71-80]		0	1212.58																						Not Reliable	High	n/a	n/a	n/a	n/a	n/a	n/a	n/a	n/a	High	0.003225	0.05064	11
	FALSE	High	[R].QELSFAAR.[S]	1xGln->pyro-Glu [N-Term]	0.00723952	0.000607235	1	1	7	P49327	P49327 [2414-2421]		0	904.452	1.066	0.556	0.991877	0.703093	27.14	38.28	73.4	156.6	70	36.68	33.88	35.52	908196	1855160	1.20127e+06	2.00841e+06		3.27404e+06	1.97799e+06	1.14557e+06	1.08664e+06		High	Medium	Medium	Peak Found	High	High	High	High	Peak Found	High	0.0002514	0.002955	20
	FALSE	High	[R].QELSFAAR.[S]		0.00239927	0.000302294	1	1	11	P49327	P49327 [2414-2421]		0	921.479	1.028	0.499	0.999991	0.343169	7.31	10.33	74.1	149.1	76.8	2.94	8.65	9.2	8.07014e+06	7691108	7.65728e+06	1.66306e+07	1.54719e+07	1.39801e+07	7.96897e+06	6.93249e+06	8.29568e+06		High	High	High	High	High	High	High	High	High	High	8.892e-05	0.0009332	39
	FALSE	High	[R].QEPLLIGSTK.[S]	1xGln->pyro-Glu [N-Term]	0.000147238	1.39072e-05	1	1	6	P49327	P49327 [317-326]		0	1068.59	1.029	0.745	0.995756	0.961888	4.89	4.15	86.7	121.7	91.6	2.79	1.89	4.33	1.33074e+07	12659244	1.27149e+07	1.786e+07	1.7732e+07	1.83741e+07	1.25932e+07	1.34336e+07	1.36891e+07		High	High	Peak Found	Peak Found	High	High	High	Peak Found	High	High	1.658e-05	3.083e-05	68
	FALSE	High	[R].QEPLLIGSTK.[S]		0.000125539	1.39072e-05	1	1	18	P49327	P49327 [317-326]		0	1085.62	1.099	0.828	0.980452	0.985067	4.78	3.79	87.5	116.2	96.2	4.79	1.13	3.51	3.3534e+07	3.05396e+07	3.15249e+07	4.18688e+07	4.20283e+07	4.11462e+07	3.62155e+07	3.37963e+07	3.46594e+07		High	High	High	High	High	High	High	High	High	High	1.83e-05	5.823e-05	19
	FALSE	High	[R].QQEQQVPILEK.[F]	1xGln->pyro-Glu [N-Term]	0.000102783	1.39072e-05	1	1	7	P49327	P49327 [1106-1116]		0	1322.7	0.985	0.723	0.996853	0.959418	15.37	22.23	90.2	129.4	80.5	9.89	9.11	9.03	2.21301e+06	1.91814e+06	2.3322e+06	2.69909e+06	3.17527e+06	3.17446e+06	1.9684e+06	1.97465e+06	2.29678e+06		Peak Found	High	Peak Found	High	High	High	High	High	High	High	1.591e-05	2.725e-05	11
	FALSE	High	[R].QQEQQVPILEK.[F]		0.000185745	3.9613e-05	1	1	11	P49327	P49327 [1106-1116]		0	1339.72	0.971	0.697	0.996853	0.909946	5.29	5.72	87.5	125.3	87.3	8.8	3.27	6.56	6.47634e+06	5606915	5.55513e+06	8.2559e+06	7.73351e+06	8.03177e+06	6.11798e+06	5.39389e+06	5.59331e+06		Peak Found	High	High	High	High	High	High	High	High	High	1.591e-05	5.141e-05	25
	FALSE	High	[R].QVQPEGPYR.[V]	1xGln->pyro-Glu [N-Term]	0.163752	0.00835287	1	1	7	P49327	P49327 [2295-2303]		0	1056.51	0.284	0.185	0.000775348	0.00087084	199.19	215.27	107.4	162.7	30	8.58	0.86	116.79	2.47607e+06	2.65556e+06	2.23554e+06	3.70999e+06	3.75195e+06	3.77325e+06	2.23663e+06	213399			Medium	Peak Found	High	High	High	Medium	Peak Found	Peak Found	n/a	High	0.003262	0.04599	2
	FALSE	High	[R].QVQPEGPYR.[V]		0.000232697	3.9613e-05	1	1	8	P49327	P49327 [2295-2303]		0	1073.54	1.062	0.646	0.997532	0.834673	2.49	9.66	81	133.1	86	2.91	13.63	2.66	1.00468e+07	9490739	9.87821e+06	1.96158e+07	1.51763e+07	1.62334e+07	1.06063e+07	1.00805e+07	1.04912e+07		High	High	High	Peak Found	High	High	High	High	High	High	1.591e-05	6.558e-05	57
	FALSE	High	[K].RAYLQAR.[F]		0.12559	0.00677468	1	1	2	P49327	P49327 [1705-1711]		1	877.5	0.795	0.38	0.942384	0.185529	14.9	10.64	82.7	157.5	59.8	11.18	13.01	8.21	1.71629e+06	2050157	2.13098e+06	3.90125e+06	4.64214e+06	3.62116e+06	1.48125e+06	1.69442e+06	1.46811e+06		Peak Found	Peak Found	Medium	Peak Found	High	Peak Found	Peak Found	Peak Found	Peak Found	High	0.002753	0.03569	5
	FALSE	High	[R].RPTPQDSPIFLPVDDTSFR.[W]		1.67887e-11	1.39072e-05	1	1	5	P49327	P49327 [1405-1423]		0	2188.1	0.823	0.678	0.924229	0.879229	4.09	3.07	98.8	119.9	81.3	3.9	2.92	0.87	4.53825e+07	42032124	4.32241e+07	5.05222e+07	5.24467e+07	5.3532e+07	3.55834e+07	3.51348e+07	3.57306e+07		Peak Found	High	High	High	Peak Found	High	Peak Found	Peak Found	High	High	1.658e-05	1.652e-13	41
	FALSE	High	[R].RQGVQVQVSTSNISSLEGAR.[G]		2.63101e-10	1.39072e-05	1	1	7	P49327	P49327 [1934-1953]		1	2116.11	1.094	0.535	0.990735	0.635418	11.83	8.43	75.5	146.3	78.2	4.74	5.39	8.89	1.86446e+06	1.71573e+06	1.86522e+06	3.5172e+06	3.61556e+06	3.89923e+06	2.21e+06	1.93267e+06	1.87685e+06		High	High	High	High	High	High	Peak Found	High	Peak Found	High	1.658e-05	5.001e-12	33
	FALSE	High	[R].RQQEQQVPILEK.[F]		2.74796e-06	1.39072e-05	1	1	20	P49327	P49327 [1105-1116]		1	1495.82	0.805	0.761	0.903497	0.967181	5.85	7.54	104.7	110.9	84.4	0.53	6.92	11.22	2.87817e+07	2.8495e+07	2.87262e+07	3.41311e+07	3.02682e+07	3.04236e+07	2.73499e+07	2.22607e+07	2.31389e+07		High	High	High	High	High	High	High	High	High	High	1.658e-05	2.648e-07	41
	FALSE	High	[R].RVYATILNAGTNTDGFK.[E]		1.40426e-13	1.39072e-05	1	1	6	P49327	P49327 [241-257]		1	1840.96	0.947	0.786	0.990672	0.982814	9.16	6.95	95.2	114.7	90.1	8.4	6.57	2.84	4.08241e+06	3.69313e+06	3.46007e+06	4.4516e+06	4.94494e+06	4.39683e+06	3.67059e+06	3.49847e+06	3.49357e+06		High	Peak Found	Peak Found	High	High	High	High	Peak Found	Peak Found	High	1.83e-05	1.032e-13	99
	FALSE	High	[R].RVYATILNAGTNTDGFKEQGVTFPSGDIQEQLIR.[S]		2.25544e-14	1.39072e-05	1	1	7	P49327	P49327 [241-274]		2	3738.91																						No Quan Values	n/a	n/a	High	High	High	High	High	High	High	High	1.658e-05	6.305e-16	120
	FALSE	High	[R].SDEAVKPFGLK.[V]		1.52899e-06	1.39072e-05	1	1	8	P49327	P49327 [523-533]		0	1190.64	1.081	0.778	0.990158	0.967181	14.11	14	89.2	117.7	93.1	10.35	8.18	10.93	1.86514e+07	17477932	1.51721e+07	2.62189e+07	2.30619e+07	2.2625e+07	2.03995e+07	1.82359e+07	1.63949e+07		Peak Found	Peak Found	High	High	High	High	High	High	High	High	1.83e-05	7.762e-07	37
	FALSE	High	[R].SEGVVAVLLTK.[K]		9.4863e-05	1.39072e-05	1	1	9	P49327	P49327 [225-235]		0	1115.67	0.964	0.776	0.994859	0.966149	4.54	6.22	91.6	117.3	91.1	2.08	7.71	2.44	2.66384e+07	25654286	2.57528e+07	2.88523e+07	3.31559e+07	3.30048e+07	2.4591e+07	2.56918e+07	2.56229e+07		High	High	Peak Found	High	High	High	High	High	High	High	1.591e-05	2.534e-05	37
	FALSE	High	[K].SFYGSTLFLCR.[R]	1xPropionamide [C10]	0.000179552	3.9613e-05	1	1	4	P49327	P49327 [1394-1404]		0	1364.67	0.656	0.448	0.663722	0.223152	2.42	3.92	94.8	142.6	62.6	3.27	2.76	3.57	4.85776e+06	4581715	4.60527e+06	6.9926e+06	6.63722e+06	6.9271e+06	2.97143e+06	3.03955e+06	3.18546e+06		Peak Found	High	Peak Found	High	Peak Found	High	Peak Found	High	Peak Found	High	1.658e-05	5.062e-05	38
	FALSE	High	[R].SLLVNPEGPTLMR.[L]		1.74837e-05	1.39072e-05	1	1	7	P49327	P49327 [2221-2233]		0	1426.77	1.647	1.044	0.677438	0.998943	9.22	7.57	71.1	111.9	117	14.39	5.82	4.54	827924	1.05197e+06	1.09271e+06	1.65692e+06	1.55589e+06	1.74831e+06	1.7326e+06	1.77577e+06	1.62486e+06		High	Peak Found	Peak Found	High	High	High	Peak Found	High	Peak Found	High	1.591e-05	4.197e-06	43
	FALSE	High	[R].SLLVNPEGPTLMR.[L]	1xOxidation [M12]	0.000119937	1.39072e-05	1	1	4	P49327	P49327 [2221-2233]		0	1442.77	1.338	0.926	0.811328	0.999999	5.62	0.53	79.2	114.8	106	6.04	1.95	2.17	2.3714e+07	21297006	2.15057e+07	3.11879e+07	3.10775e+07	3.21941e+07	2.87725e+07	2.98635e+07	2.87665e+07		High	Peak Found	High	High	High	Peak Found	Peak Found	Peak Found	Peak Found	High	1.658e-05	2.403e-05	32
	FALSE	High	[R].SLYQSAGVAPESFEYIEAHGTGTK.[V]		2.60419e-12	1.39072e-05	1	1	11	P49327	P49327 [275-298]		0	2542.21	1.206	0.859	0.947685	0.987348	5.29	5.83	83.2	116.4	100.4	5.41	7.69	2.47	6.19552e+07	5.56526e+07	5.97448e+07	8.05849e+07	9.32288e+07	8.36076e+07	7.24394e+07	6.92189e+07	7.20534e+07		High	High	High	High	High	High	High	High	High	High	1.658e-05	1.798e-14	83
	FALSE	High	[K].SNMGHPEPASGLAALAK.[V]		1.32914e-09	1.39072e-05	1	1	16	P49327	P49327 [327-343]		0	1650.83	1.107	0.77	0.98731	0.939292	8.23	7.93	82.5	121.2	96.3	5.12	2.84	7.8	4.22933e+07	3.81868e+07	4.00703e+07	5.8836e+07	5.74947e+07	6.08273e+07	4.6746e+07	4.68101e+07	4.07297e+07		High	High	High	High	High	High	High	High	High	High	1.591e-05	1.971e-10	53
	FALSE	High	[K].SNMGHPEPASGLAALAK.[V]	1xOxidation [M3]	0.000439664	3.9613e-05	1	1	4	P49327	P49327 [327-343]		0	1666.82	1.105	23.114	0.989897	1.9741e-16	7.2	7.2	139.4	6.7	154			21.5			6.41735e+06	306764			9.84292e+06	7.09052e+06	6.74631e+06		n/a	n/a	Peak Found	Peak Found	High	n/a	High	Peak Found	High	High	3.147e-05	0.0002042	6
	FALSE	High	[K].TFCPAHK.[S]	1xPropionamide [C3]	0.0136895	0.00114342	1	1	6	P49327	P49327 [1879-1885]		0	874.424	0.53	0.412	0.144744	0.172443	3.47	5.72	106.6	136	57.5	2.63	4.61	2.01	2.08024e+07	19987876	1.98029e+07	2.75831e+07	2.54962e+07	2.54909e+07	1.0922e+07	1.0776e+07	1.04982e+07		High	Peak Found	Peak Found	High	High	High	High	High	Peak Found	High	0.0004737	0.005259	19
	FALSE	High	[K].TGGAYGEDLGADYNLSQVCDGK.[V]	1xPropionamide [C19]	4.72263e-08	1.39072e-05	1	1	8	P49327	P49327 [2450-2471]		0	2304.01	0.982	0.896	0.994791	0.999999	14.32	10.93	103	103.9	93.1	7.13	6.77	12.41	1.06273e+06	1.21106e+06	1.19969e+06	1.19995e+06	1.21047e+06	1.35205e+06	1.0841e+06	1.04319e+06	1.30725e+06		High	Peak Found	High	High	High	High	High	High	High	High	1.591e-05	8.372e-09	23
	FALSE	High	[K].TGTVSLEVR.[L]		0.00114004	0.000181962	1	1	7	P49327	P49327 [928-936]		0	961.531	0.952	1.028	0.994859	0.994591	2.75	1.98	105	96.2	98.9	2.09	1.08	2.18	4.59248e+06	4409163	4.5399e+06	4.1264e+06	4.15932e+06	4.21569e+06	4.27597e+06	4.19667e+06	4.38301e+06		High	Peak Found	Peak Found	High	High	High	Peak Found	Peak Found	Peak Found	High	9.725e-05	0.0005367	28
	FALSE	High	[R].TLLEGSGLESIISIIHSSLAEPR.[V]		1.30976e-13	1.39072e-05	1	1	9	P49327	P49327 [2483-2505]		0	2422.32	1.095	0.903	0.987498	0.996236	12.43	8.86	90.6	111.4	98	11.69	6.35	6.47	3.61473e+07	45680336	4.23709e+07	5.20578e+07	4.87563e+07	5.53676e+07	5.00072e+07	4.58145e+07	4.41509e+07		High	High	High	High	High	High	High	High	High	High	1.658e-05	6.36e-16	91
	FALSE	Medium	[R].TPEAVQK.[L]		0.230054	0.0113294	1	1	6	P49327	P49327 [430-436]		0	772.42	0.449	5.081	0.0936668	0.0111252	31.31	24.2	207.8	15.2	77.1	22.53	23.38	16.11	2.31316e+06	3.52171e+06	3.54463e+06	257156	221067	345888	1.16428e+06	1.30653e+06	1.59271e+06		High	High	Medium	Peak Found	Peak Found	Peak Found	Medium	High	High	High	0.004001	0.06372	7
	FALSE	High	[R].VAAAVDLIIK.[S]		4.78359e-05	1.39072e-05	1	1	19	P49327	P49327 [2397-2406]		0	1012.64	0.912	0.467	0.984304	0.277594	3.12	3.98	78.5	150	71.6	6.58	3.78	5.36	8.57212e+06	7.66023e+06	8.6355e+06	1.56107e+07	1.68287e+07	1.63768e+07	7.81544e+06	7.13436e+06	7.86204e+06		High	High	High	High	High	High	High	High	High	High	1.658e-05	7.999e-06	48
	FALSE	High	[R].VFTTVGSAEK.[R]		2.87671e-05	1.39072e-05	1	1	11	P49327	P49327 [1695-1704]		0	1038.55	1.245	0.422	0.945798	0.168419	10	5.95	57.7	170.4	71.9	8.88	9.67	2.93	8.74878e+06	7.8515e+06	9.38172e+06	2.68746e+07	2.58372e+07	2.22691e+07	1.0893e+07	1.05081e+07	1.11397e+07		High	High	High	High	High	High	High	High	High	High	1.83e-05	1.375e-05	77
	FALSE	High	[R].VFTTVGSAEKR.[A]		2.91217e-06	1.39072e-05	1	1	5	P49327	P49327 [1695-1705]		1	1194.65	0.858	0.347	0.958326	0.06943	8.35	8.57	71.2	170.9	57.8	6.98	4.84	7.1	2.99599e+06	2.60787e+06	2.85831e+06	7.1442e+06	6.86068e+06	6.4856e+06	2.56994e+06	2.24735e+06	2.32106e+06		High	High	High	Peak Found	High	High	Peak Found	Peak Found	Peak Found	High	1.83e-05	1.457e-06	52
	FALSE	High	[R].VLEALLPLK.[G]		0.000822067	0.000114662	1	1	9	P49327	P49327 [2383-2391]		0	995.65	0.998	0.567	0.999522	0.718019	3.79	4.23	79.2	140.6	80.1	3.26	6.64	2.1	8.58987e+06	8196682	8.07258e+06	1.60727e+07	1.42128e+07	1.45453e+07	8.39137e+06	8.28971e+06	8.05327e+06		High	High	High	High	High	High	High	High	High	High	2.89e-05	0.0002545	37
	FALSE	High	[R].VLEALLPLKGLEER.[V]		4.11401e-10	1.39072e-05	1	1	9	P49327	P49327 [2383-2396]		1	1579.94	0.861	0.471	0.957008	0.348126	6.35	6.09	82.3	146.8	70.9	5.56	4.5	3.4	2.94988e+06	3.09065e+06	2.765e+06	5.26074e+06	5.63128e+06	5.17892e+06	2.54124e+06	2.43688e+06	2.60716e+06		High	High	High	High	High	High	High	High	High	High	1.658e-05	5.269e-11	54
	FALSE	High	[R].VLFPATGYLSIVWK.[T]		1.60167e-06	1.39072e-05	1	1	5	P49327	P49327 [884-897]		0	1593.9	0.52	1.266	0.132025	0.921943	13.04	7.47	150.3	64.5	85.2	9.39	12.56	13.04	1.24279e+07	11334504	1.02971e+07	4.86197e+06	5.15655e+06	4.02338e+06	5.09362e+06	6.46531e+06	6.42896e+06		High	Peak Found	High	Peak Found	Peak Found	Peak Found	High	High	High	High	1.658e-05	1.394e-07	37
	FALSE	High	[K].VLLSLEHGLWAPNLHFHSPNPEIPALLDGR.[L]		8.45218e-16	1.39072e-05	1	1	3	P49327	P49327 [344-373]		0	3342.77	0.554	0.786	0.434595	0.98247	48.41	36.49	152.4	82.6	64.9	45.51	3.81	30.46	1.51319e+06	1.5443e+06	574816	866019	820398	805163	855192	457872	644694		Peak Found	High	Peak Found	High	Peak Found	Peak Found	Peak Found	High	Peak Found	High	1.591e-05	6.305e-16	60
	FALSE	High	[K].VLQGDLVMNVYR.[D]		3.12223e-06	1.39072e-05	1	1	10	P49327	P49327 [1496-1507]		0	1406.75																						No Quan Values	High	High	High	High	High	High	High	High	High	High	1.658e-05	3.08e-07	57
	FALSE	High	[K].VLQGDLVMNVYR.[D]	1xOxidation [M8]	7.98619e-05	1.39072e-05	1	1	5	P49327	P49327 [1496-1507]		0	1422.74	1.289	0.992	0.927108	0.995408	2.34	2.46	83.6	108.6	107.8	4.98	10.31	1.04	3.98033e+06	4.36002e+06	4.32762e+06	4.71685e+06	5.62205e+06	5.71533e+06	5.49052e+06	5.57854e+06	5.59976e+06		Peak Found	High	Peak Found	Peak Found	High	High	Peak Found	High	High	High	1.83e-05	3.739e-05	35
	FALSE	High	[R].VMGLVPAK.[G]		0.0217427	0.00164538	1	1	22	P49327	P49327 [1613-1620]		0	814.486	1.182	0.613	0.949921	0.718205	8.39	5.31	74.9	140	85.1	6.32	3.92	6.18	2.38556e+07	2.56265e+07	2.7077e+07	4.66023e+07	5.03276e+07	4.78714e+07	3.20138e+07	2.91143e+07	2.85818e+07		High	High	High	High	High	High	High	High	High	High	0.000825	0.00759	20
	FALSE	High	[R].VMGLVPAK.[G]	1xOxidation [M2]	0.0878855	0.00529854	1	1	1	P49327	P49327 [1613-1620]		0	830.48																						No Quan Values	n/a	n/a	n/a	n/a	n/a	n/a	n/a	n/a	High	High	0.001703	0.02332	14
	FALSE	High	[K].VSVHVIEGDHR.[T]		1.99695e-06	1.39072e-05	1	1	16	P49327	P49327 [2472-2482]		0	1247.65	1.218	0.485	0.949322	0.292506	13.17	5.32	63.4	159.3	77.3	18.42	5.55	6.25	1.97519e+07	1.89698e+07	2.62339e+07	4.95901e+07	5.33261e+07	4.78716e+07	2.32351e+07	2.40647e+07	2.62024e+07		High	High	High	High	High	High	High	High	High	High	1.658e-05	1.81e-07	35
	FALSE	High	[R].VTAIHIDPATHR.[Q]		2.166e-06	1.39072e-05	1	1	15	P49327	P49327 [1052-1063]		0	1330.72	1.192	0.714	0.957656	0.895082	13.75	8.38	80.8	127.9	91.3	10.94	16.1	5.39	4.78664e+07	47897280	3.93466e+07	8.00897e+07	7.58055e+07	5.83828e+07	5.41259e+07	5.70716e+07	5.1232e+07		High	High	High	High	High	High	High	Peak Found	High	High	1.83e-05	1.096e-06	39
	FALSE	High	[K].VTQQGLK.[M]		0.0131479	0.00114342	1	1	9	P49327	P49327 [1152-1158]		0	773.452	0.642	1.249	0.346127	0.937333	12.78	13.53	135.1	73.8	91.1	11.32	11.55	6.74	6.02149e+07	6.2819e+07	7.42149e+07	2.83922e+07	3.43108e+07	3.54176e+07	3.8687e+07	4.23377e+07	4.42242e+07		High	High	High	High	High	High	High	High	High	High	0.0005644	0.004999	26
	FALSE	High	[R].VTVAGGVHISGLHTESAPR.[R]		5.16361e-07	1.39072e-05	1	1	9	P49327	P49327 [1086-1104]		0	1888	0.675	0.606	0.66777	0.781728	15.82	13.95	104.1	126.1	69.8	11.91	7.35	6.24	2.04961e+07	18624597	1.61252e+07	2.25755e+07	1.99399e+07	2.28349e+07	1.38305e+07	1.24972e+07	1.23813e+07		High	High	Peak Found	High	High	High	High	High	High	High	1.658e-05	3.633e-08	26
	FALSE	High	[K].VVEVLAGHGHLYSR.[I]		5.7689e-12	1.39072e-05	1	1	17	P49327	P49327 [1242-1255]		0	1536.83	0.836	0.429	0.947365	0.173413	8.83	9.61	78.5	151.8	69.7	5.27	7.43	4.77	2.25797e+07	22197857	2.447e+07	4.32015e+07	4.92738e+07	4.36967e+07	1.85532e+07	2.0067e+07	2.02654e+07		High	High	High	High	High	High	High	High	High	High	1.591e-05	6.475e-13	59
	FALSE	High	[K].VVVQVLAEEPEAVLK.[G]		1.20515e-06	1.39072e-05	1	1	9	P49327	P49327 [1852-1866]		0	1622.94	1.245	0.8	0.931734	0.959522	1.31	2.33	79.2	121.8	99	0.99	1.21	1.45	3.79554e+07	3.72151e+07	3.76232e+07	5.78503e+07	5.77947e+07	5.90432e+07	4.72525e+07	4.59822e+07	4.70375e+07		High	Peak Found	High	High	High	High	High	High	High	High	1.658e-05	1.045e-07	51
	FALSE	High	[R].VYATILNAGTNTDGFK.[E]		8.77004e-09	1.39072e-05	1	1	8	P49327	P49327 [242-257]		0	1684.85	0.994	0.895	0.999663	0.999999	7.23	4.82	96.8	107	96.2	3.88	2.3	8.14	4.88517e+06	4754967	4.52316e+06	5.25849e+06	5.43537e+06	5.20207e+06	4.16138e+06	4.72822e+06	4.8651e+06		High	High	Peak Found	High	High	High	Peak Found	High	High	High	1.658e-05	2.838e-10	66
	FALSE	High	[R].VYATILNAGTNTDGFKEQGVTFPSGDIQEQLIR.[S]		7.27564e-16	1.39072e-05	1	1	7	P49327	P49327 [242-274]		1	3582.81	0.961	0.875	0.994791	0.995997	8.97	10.49	100.9	106.2	92.9	6.84	4.11	7.49	2.05425e+06	2.02316e+06	1.80788e+06	2.11971e+06	2.12824e+06	2.27882e+06	1.8621e+06	2.01775e+06	1.73793e+06		High	High	Peak Found	High	High	High	High	Peak Found	High	High	1.591e-05	6.305e-16	95
	FALSE	High	[K].VYQWDDPDPR.[L]		0.000831075	0.000139916	1	1	18	P49327	P49327 [958-967]		0	1290.57	0.886	0.738	0.967021	0.944736	13.02	8.5	96.1	118.8	85.1	10.57	3.97	6.77	2.47535e+07	22269410	2.00313e+07	2.76222e+07	2.57286e+07	2.75429e+07	2.16247e+07	1.89869e+07	1.97263e+07		High	High	High	High	High	High	High	High	High	High	2.89e-05	0.0002576	53
	FALSE	High	[R].WLSTSIPEAQWHSSLAR.[T]		1.89818e-08	1.39072e-05	1	1	8	P49327	P49327 [712-728]		0	1968.99	1.373	2.139	0.793197	0.0863655	17.13	16.07	95.5	65.1	139.4	14.84	16.79	11.03	1.69797e+07	12728182	1.41217e+07	1.02712e+07	9.63565e+06	7.36784e+06	2.17067e+07	2.06137e+07	1.74705e+07		High	Peak Found	High	High	High	High	High	High	High	High	1.83e-05	1.069e-08	39
	FALSE	High	[K].WTSQDSLLGMEFSGR.[D]		1.52786e-09	1.39072e-05	1	1	9	P49327	P49327 [1592-1606]		0	1713.79	1.207	1.723	0.973509	0.540801	14.61	7.44	103.2	72.3	124.6	14.19	5.32	7.45	6.61097e+06	5.60259e+06	5.00006e+06	4.26758e+06	3.87342e+06	3.92621e+06	7.43193e+06	6.76513e+06	6.42571e+06		High	High	High	High	High	High	High	High	High	High	1.591e-05	2.278e-10	90
	FALSE	High	[K].WTSQDSLLGMEFSGR.[D]	1xOxidation [M10]	8.16822e-07	1.39072e-05	1	1	3	P49327	P49327 [1592-1606]		0	1729.79	1.26	19.616	0.939183	9.18839e-09	11.44	8.34	135	8	157	8.29		10.68	1.36171e+06	1.38465e+06	1.18598e+06		80714.9		1.83149e+06	1.58331e+06	1.49424e+06		Peak Found	High	Peak Found	n/a	Peak Found	n/a	Peak Found	High	High	High	1.591e-05	1.68e-07	26
	FALSE	High	[K].YHGNVMLLR.[A]		0.000653567	9.06321e-05	1	1	7	P49327	P49327 [2439-2447]		0	1102.58																						No Quan Values	High	High	Peak Found	High	High	High	Peak Found	Peak Found	Peak Found	High	4.435e-05	0.0003052	29
	FALSE	High	[K].YHGNVMLLR.[A]	1xOxidation [M6]	0.130475	0.00690128	1	1	8	P49327	P49327 [2439-2447]		0	1118.58	1.186	0.864	0.973266	0.999999	14.97	15.78	84.3	115.7	100	2.39	7.38	12.08	2.59874e+06	2479044	2.55658e+06	3.91092e+06	3.51024e+06	3.40659e+06	3.39345e+06	2.66184e+06	3.03232e+06		Peak Found	High	High	High	High	High	High	High	High	High	0.00282	0.03712	15
	FALSE	High	[K].YSGTLNLDR.[V]		0.000239326	3.9613e-05	1	1	17	P49327	P49327 [1996-2004]		0	1038.52	1.123	0.759	0.985401	0.944803	1.54	10.19	83.7	123	93.3	0.66	8.94	3.88	4.74542e+07	4.80453e+07	4.79519e+07	7.80323e+07	7.04222e+07	6.53762e+07	5.34491e+07	5.32801e+07	5.70325e+07		High	High	High	High	High	High	High	High	Medium	High	1.658e-05	5.557e-05	44
FALSE	High	Master Protein	P78527	DNA-dependent protein kinase catalytic subunit OS=Homo sapiens OX=9606 GN=PRKDC PE=1 SV=3	0	1413.43	51	197	1691	197	4128	468.8	7.12	29845	197	cell cycle OR cell proliferation;cell organization and biogenesis;protein metabolism;DNA metabolism;RNA metabolism OR transcription;other metabolic processes;stress response;developmental processes;signal transduction;other biological processes	cytosol;nucleus;other cell component	nucleic acid binding activity;kinase activity;other molecular function	Pf00454, Pf02259, Pf02260, Pf08163, Pf19704, Pf20502	5591	ENSG00000253729	PRKDC	hsa:5591; P78527; P78528; Q13327; Q13337; Q14175; Q59H99; Q7Z611; Q96SE6; Q9UME3	miRNA regulation of DNA damage response; Cell cycle; Retinoblastoma gene in cancer; Fas ligand pathway and stress induction of heat shock proteins; Pathways affected in adenoid cystic carcinoma; ATM signaling in development and disease ; Non-homologous end joining; Osteoblast differentiation and related diseases; DNA repair pathways, full network; DNA damage response	E3 ubiquitin ligases ubiquitinate target proteins; Cytosolic sensors of pathogen-associated DNA ; Nonhomologous End-Joining (NHEJ); IRF3-mediated induction of type I IFN	14	0	1.057	0.792	0.967708	0.948047	28.46	33.24	88.2	116.4	95.4	1.42	1.12	0.72	1.41615e+09	1.45647e+09	1.44145e+09	1.8676e+09	1.90549e+09	1.90329e+09	1.57306e+09	1.55952e+09	1.55086e+09	High
	Checked	Confidence	Annotated Sequence	Modifications	Qvality PEP	Qvality q-value	# Protein Groups	# Proteins	# PSMs	Master Protein Accessions	Positions in Master Proteins	Modifications in Master Proteins	# Missed Cleavages	Theo. MH+ [Da]	Abundance Ratio: (Scramble) / (EIF 5A1)	Abundance Ratio: (Scramble) / (EIF 5A2)	Abundance Ratio Adj. P-Value: (Scramble) / (EIF 5A1)	Abundance Ratio Adj. P-Value: (Scramble) / (EIF 5A2)	Abundance Ratio Variability [%]: (Scramble) / (EIF 5A1)	Abundance Ratio Variability [%]: (Scramble) / (EIF 5A2)	Abundances (Grouped): EIF 5A1	Abundances (Grouped): EIF 5A2	Abundances (Grouped): Scramble	Abundances (Grouped) CV [%]: EIF 5A1	Abundances (Grouped) CV [%]: EIF 5A2	Abundances (Grouped) CV [%]: Scramble	Abundances (Normalized): F31: Sample, EIF 5A1, 1	Abundances (Normalized): F32: Sample, EIF 5A1, 2	Abundances (Normalized): F33: Sample, EIF 5A1, 3	Abundances (Normalized): F34: Sample, EIF 5A2, 1	Abundances (Normalized): F35: Sample, EIF 5A2, 2	Abundances (Normalized): F36: Sample, EIF 5A2, 3	Abundances (Normalized): F28: Sample, Scramble, 1	Abundances (Normalized): F29: Sample, Scramble, 2	Abundances (Normalized): F30: Sample, Scramble, 3	Quan Info	Found in Sample: F31: Sample, EIF 5A1, 1	Found in Sample: F32: Sample, EIF 5A1, 2	Found in Sample: F33: Sample, EIF 5A1, 3	Found in Sample: F34: Sample, EIF 5A2, 1	Found in Sample: F35: Sample, EIF 5A2, 2	Found in Sample: F36: Sample, EIF 5A2, 3	Found in Sample: F28: Sample, Scramble, 1	Found in Sample: F29: Sample, Scramble, 2	Found in Sample: F30: Sample, Scramble, 3	Confidence (by Search Engine): Mascot	Percolator q-Value (by Search Engine): Mascot	Percolator PEP (by Search Engine): Mascot	Ions Score (by Search Engine): Mascot
	FALSE	High	[K].AALSALESFLK.[Q]		1.04977e-05	1.39072e-05	1	1	7	P78527	P78527 [311-321]		0	1149.65	1.237	0.625	0.955879	0.85298	2.34	1.57	70.6	141.5	87.8	1.17	4.12	3.68	1.70889e+06	1.68239e+06	1.67016e+06	3.14201e+06	3.37081e+06	3.38337e+06	1.9731e+06	2.11409e+06	2.092e+06		High	High	High	Peak Found	High	High	Peak Found	High	High	High	1.658e-05	1.312e-06	82
	FALSE	High	[K].AAYLSDPR.[A]		0.117097	0.00649132	1	1	5	P78527	P78527 [3826-3833]		0	892.452	1.355	0.986	0.782729	0.999999	12.32	12.09	80	111.6	108.4	10.13	11.61	7.4	2.06677e+07	22385610	2.52346e+07	2.65288e+07	3.12299e+07	3.34408e+07	3.03253e+07	3.2979e+07	2.84756e+07		Peak Found	High	Peak Found	High	High	High	Peak Found	Peak Found	Peak Found	High	0.002661	0.03343	23
	FALSE	High	[R].AFLGELK.[T]		0.169992	0.00867426	1	1	11	P78527	P78527 [199-205]		0	777.451	0.952	0.616	0.993224	0.879248	6.19	7.09	85.4	133.3	81.3	2.6	4.97	7.8	2.66226e+06	2.55555e+06	2.53803e+06	4.20139e+06	3.98683e+06	3.80482e+06	2.71579e+06	2.43351e+06	2.34199e+06		High	High	Peak Found	High	High	High	High	High	High	High	0.003347	0.04767	5
	FALSE	High	[R].AFQHLSEAVQAAEEEAQPPSWSCGPAAGVIDAYMTLADFCDQQLR.[K]		3.87667e-08	1.39072e-05	1	1	2	P78527	P78527 [3381-3425]		0	4851.21																						No Quan Values	n/a	n/a	n/a	n/a	n/a	n/a	High	High	n/a	High	1.591e-05	6.802e-09	43
	FALSE	High	[R].AFQHLSEAVQAAEEEAQPPSWSCGPAAGVIDAYMTLADFCDQQLRK.[E]	1xOxidation [M34]	1.95112e-06	1.39072e-05	1	1	2	P78527	P78527 [3381-3426]		1	4995.3																						No Quan Values	n/a	High	High	n/a	n/a	n/a	n/a	n/a	n/a	High	1.658e-05	1.764e-07	20
	FALSE	High	[R].AGLLHNILPSQSTDLHHSVGTELLSLVYK.[G]		4.37169e-06	1.39072e-05	1	1	3	P78527	P78527 [1461-1489]		0	3142.69	2.369	1.425	0.302193	0.945887	53.51	53.51	59.6	99.1	141.2			48.01		373218		620471				1.25889e+06	620799		High	Peak Found	n/a	Peak Found	n/a	n/a	n/a	High	High	High	1.591e-05	9.768e-07	23
	FALSE	High	[M].AGSGAGVR.[C]	1xAcetyl [N-Term]	0.00104472	0.000181962	1	1	3	P78527	P78527 [2-9]	P78527 1xAcetyl [N-Term]	0	716.369																						No Quan Values	High	High	High	n/a	n/a	n/a	n/a	n/a	n/a	High	4.111e-05	0.0003439	29
	FALSE	High	[K].AIRPQIDLK.[R]		0.000566704	9.06321e-05	1	1	9	P78527	P78527 [255-263]		0	1053.64	1.065	0.794	0.999128	0.97346	10.96	13.81	87	113.6	99.4	6.58	8.7	7.22	2.04474e+07	18420468	1.81638e+07	2.77333e+07	2.40536e+07	2.38247e+07	2.17675e+07	2.10592e+07	1.89152e+07		High	Peak Found	High	High	High	High	High	High	High	High	2.89e-05	0.0002519	8
	FALSE	High	[K].AMHGELQK.[A]		0.0084753	0.00074264	1	1	1	P78527	P78527 [3068-3075]		0	913.456																						No Quan Values	Peak Found	Peak Found	Peak Found	Peak Found	Peak Found	High	Peak Found	Peak Found	Peak Found	High	0.0003499	0.003458	9
	FALSE	High	[K].APGLGAFR.[R]		0.00268089	0.000302294	1	1	14	P78527	P78527 [3622-3629]		0	788.441	1.328	0.859	0.842016	0.996996	7.45	9.29	76.6	116.6	106.8	3.88	7.96	5.11	2.07071e+07	20530754	2.20265e+07	3.5732e+07	3.0963e+07	3.15242e+07	2.88873e+07	2.65952e+07	2.92581e+07		Peak Found	High	High	High	High	High	High	High	High	High	0.0001277	0.0008948	34
	FALSE	High	[R].APPCEYK.[D]	1xPropionamide [C4]	0.0188313	0.00149324	1	1	13	P78527	P78527 [3834-3840]		0	878.408	0.775	1.252	0.847273	0.920327	15.95	4.28	125.1	77.9	97	15.33	7.75	6.03	6.73804e+06	8985421	8.82614e+06	4.79528e+06	5.50847e+06	5.49516e+06	6.89874e+06	6.17882e+06	6.84367e+06		High	High	High	High	High	High	High	High	High	High	0.0005902	0.005257	15
	FALSE	High	[R].APPCEYKDWLTK.[M]	1xPropionamide [C4]	3.54253e-05	1.39072e-05	1	1	4	P78527	P78527 [3834-3845]		1	1521.74	0.87	0.579	0.958027	0.720606	4.44	4.07	87.1	134.9	78.1	3.74	0.44	3.73	2.52121e+06	2.37861e+06	2.35378e+06	3.70759e+06	3.67584e+06	3.68539e+06	2.19299e+06	2.13286e+06	2.03631e+06		Peak Found	Peak Found	High	Peak Found	High	High	Peak Found	Peak Found	High	High	1.591e-05	8.845e-06	17
	FALSE	High	[R].AQEPESGLSEETQVK.[C]		3.72229e-08	1.39072e-05	1	1	24	P78527	P78527 [4091-4105]		0	1631.78	1.16	3.937	0.985289	0.00218672	33.57	3.03	122.2	36	141.8	37.35	1.13	12.82	7.18128e+06	1.21994e+07	6.26973e+06	2.11529e+06	2.12099e+06	2.07734e+06	8.15786e+06	8.32828e+06	1.02142e+07		High	High	High	High	High	High	High	High	High	High	1.658e-05	4.814e-09	78
	FALSE	High	[K].ARLPPDVLR.[W]		0.00353152	0.000357118	1	1	38	P78527	P78527 [2914-2922]		1	1036.63	0.826	0.668	0.949921	0.889747	30.03	35.11	97.9	121.1	80.9	30.16	27.66	11.24	2.28501e+06	2.10881e+06	1.22962e+06	3.47161e+06	1.99047e+06	2.60803e+06	1.74269e+06	1.44913e+06	1.7962e+06		High	High	High	High	High	High	High	High	High	High	0.0001732	0.001171	41
	FALSE	High	[K].ATQMPEGGQGAPPMYQLYK.[R]		1.87466e-11	1.39072e-05	1	1	6	P78527	P78527 [945-963]		0	2066.97																						No Quan Values	High	High	n/a	High	n/a	n/a	High	High	High	High	1.658e-05	1.888e-13	58
	FALSE	High	[R].ATQQQHDFTLTQTADGR.[S]		1.55682e-11	1.39072e-05	1	1	22	P78527	P78527 [2637-2653]		0	1917.9	1.095	0.927	0.986532	0.999999	10.76	7.98	94.6	109.2	96.2	6.87	7.26	8.58	1.56812e+07	1.69253e+07	1.79972e+07	1.85297e+07	2.13634e+07	1.95268e+07	1.98817e+07	1.72124e+07	1.71741e+07		High	High	High	High	High	High	High	High	High	High	1.658e-05	1.514e-13	100
	FALSE	High	[K].AVAFFLESIAMHDIIAAEK.[C]		2.24431e-11	1.39072e-05	1	1	8	P78527	P78527 [1293-1311]		0	2076.08	0.906	0.732	0.976415	0.967397	9.7	9.87	94.9	118.7	86.5	4.53	18.96	15.36	1.33619e+06	1.37309e+06	1.25607e+06	1.6716e+06	1.18739e+06	1.69989e+06	931402	1.24467e+06	1.21834e+06		High	Peak Found	High	High	High	High	High	High	High	High	1.658e-05	2.341e-13	66
	FALSE	High	[R].AYVPALQMAFK.[L]		5.72001e-05	1.39072e-05	1	1	9	P78527	P78527 [747-757]		0	1238.66	0.866	0.529	0.967021	0.647897	10.34	8.71	89.8	137.5	72.7	7.43	10.38	5.54	1.93637e+06	2.22626e+06	2.18735e+06	3.16935e+06	3.35031e+06	3.86203e+06	1.9288e+06	1.77158e+06	1.74182e+06		High	High	High	High	High	High	High	High	High	High	1.658e-05	9.91e-06	27
	FALSE	High	[K].CFGTGAAGNR.[T]	1xPropionamide [C1]	0.000444562	3.9613e-05	1	1	5	P78527	P78527 [1312-1321]		0	1024.46	0.903	0.565	0.982834	0.698757	7.19	7.55	84.9	137.4	77.7	13.85	12.27	3.24	8.66206e+06	8982068	1.11035e+07	1.45331e+07	1.19141e+07	1.51009e+07	7.81827e+06	8.21654e+06	8.31507e+06		High	High	High	Peak Found	Peak Found	Peak Found	High	High	Peak Found	High	2.89e-05	0.0001191	41
	FALSE	High	[K].CKIPALDLLIK.[L]	1xPropionamide [C1]	0.000141492	1.39072e-05	1	1	6	P78527	P78527 [123-133]		1	1297.79	0.558	0.616	0.258716	0.827148	2.49	2.62	121.3	110.5	68.1	3.97	1.81	0.98	1.13054e+07	10510647	1.06244e+07	9.50139e+06	9.67799e+06	9.8518e+06	5.86333e+06	5.96507e+06	5.96352e+06		Peak Found	High	High	Peak Found	High	High	High	Peak Found	High	High	1.83e-05	6.556e-05	10
	FALSE	High	[K].CLMDQATDPNILGR.[T]	1xPropionamide [C1]	7.24281e-05	1.39072e-05	1	1	4	P78527	P78527 [4106-4119]		0	1617.77	0.853	0.645	0.938006	0.811805	7.16	4.92	97	124.1	78.9	3.49	2.25	4.31	2.20423e+07	20682740	2.19175e+07	2.73325e+07	2.80468e+07	2.85858e+07	1.76397e+07	1.78316e+07	1.90821e+07		Peak Found	Peak Found	High	Peak Found	High	Peak Found	High	Peak Found	High	High	1.591e-05	2.561e-05	17
	FALSE	High	[K].CLMDQATDPNILGR.[T]	1xPropionamide [C1]; 1xOxidation [M3]	6.98322e-07	1.39072e-05	1	1	2	P78527	P78527 [4106-4119]		0	1633.77	1.246	1.125	0.960528	0.984717	10.02	10.76	90.3	98.7	111	9.91	12.17	6.09	1.45074e+06	1.76423e+06	1.67562e+06	1.65614e+06	2.10608e+06	1.83068e+06	2.05999e+06	2.1979e+06	1.9464e+06		Peak Found	Peak Found	Peak Found	Peak Found	Peak Found	High	Peak Found	High	Peak Found	High	1.591e-05	1.84e-07	62
	FALSE	High	[K].DCLSIPYR.[L]	1xPropionamide [C2]	0.0265336	0.00205138	1	1	2	P78527	P78527 [2247-2254]		0	1037.51	2.926	16.293	0.200901	0.00290376	38.99	23.02	76.7	12.9	210.4	64.99		21.7	293690	352065	62113.1	49474.9				690607	940926		Peak Found	Peak Found	Peak Found	Peak Found	n/a	High	n/a	High	Peak Found	High	0.0009506	0.008977	11
	FALSE	High	[K].DFSAFINLVEFCR.[E]	1xPropionamide [C12]	4.30371e-08	1.39072e-05	1	1	10	P78527	P78527 [619-631]		0	1631.79	0.455	0.7	0.118842	0.942332	7.14	22.55	143.2	92.2	64.5	2.91	25.13	10.99	4.44766e+06	4.41676e+06	4.21385e+06	3.95029e+06	2.45737e+06	2.84399e+06	1.91915e+06	1.98959e+06	2.34657e+06		High	High	High	High	High	High	High	High	High	High	1.658e-05	1.878e-09	83
	FALSE	High	[K].DFVQVMR.[H]		0.168938	0.00864351	1	1	1	P78527	P78527 [2419-2425]		0	894.45																						No Quan Values	n/a	n/a	n/a	n/a	n/a	n/a	n/a	High	n/a	High	0.002928	0.04687	0
	FALSE	High	[K].DLCNTHLMR.[V]	1xPropionamide [C3]	0.000281579	3.9613e-05	1	1	4	P78527	P78527 [1362-1370]		0	1173.55	0.743	0.502	0.852158	0.591349	14.26	7.04	99.1	133.8	67.2	9.92	4.22	7.43	3.12541e+06	3.14588e+06	2.62639e+06	4.22053e+06	4.07998e+06	4.43559e+06	2.11913e+06	2.02525e+06	2.33821e+06		Peak Found	High	High	Peak Found	High	Peak Found	Peak Found	High	Peak Found	High	1.658e-05	6.796e-05	6
	FALSE	High	[K].DLCNTHLMR.[V]	1xPropionamide [C3]; 1xOxidation [M8]	0.0344424	0.00247059	1	1	4	P78527	P78527 [1362-1370]		0	1189.55	0.686	0.449	0.774058	0.52065	10.46	9.94	95.1	139.7	65.2	5.41	9.12	9.43	1.1191e+06	1.24439e+06	1.16241e+06	1.65841e+06	1.70796e+06	1.96021e+06	797256	728154	879166		High	High	High	Peak Found	Peak Found	Peak Found	Peak Found	Peak Found	High	High	0.001142	0.01079	5
	FALSE	High	[K].DILETHLR.[E]		0.00143563	0.000226262	1	1	7	P78527	P78527 [1413-1420]		0	996.547	0.937	0.722	0.989571	0.944578	3.98	7.1	92.7	120.4	86.9	0.41	8.14	3.85	8.23714e+06	8210441	8.17047e+06	1.06586e+07	1.02387e+07	1.19479e+07	7.49325e+06	7.69449e+06	8.08157e+06		Peak Found	High	Peak Found	High	High	High	High	High	Peak Found	High	0.0001089	0.000676	21
	FALSE	High	[K].DLLLNTMSQEEK.[A]		1.15183e-05	1.39072e-05	1	1	9	P78527	P78527 [3814-3825]		0	1420.7	1.079	0.816	0.989897	0.984196	8.11	8.5	88.4	116.2	95.4	2.59	3.71	6.4	2.40636e+07	23751262	2.49627e+07	3.16249e+07	3.13612e+07	3.35494e+07	2.59621e+07	2.40869e+07	2.73816e+07		High	High	High	High	High	High	High	High	High	High	1.658e-05	2.524e-06	67
	FALSE	High	[K].DLLLNTMSQEEK.[A]	1xOxidation [M7]	1.32378e-05	1.39072e-05	1	1	13	P78527	P78527 [3814-3825]		0	1436.69	1.406	0.644	0.922537	0.880269	13.14	20.65	62	144.8	93.2	11.74	29.96	8.95	1.49529e+06	1.19611e+06	1.27396e+06	1.70795e+06	3.13013e+06	2.97604e+06	2.00569e+06	1.91641e+06	1.6821e+06		High	High	High	High	High	High	High	High	High	High	1.591e-05	4.064e-06	54
	FALSE	High	[K].DILPCLDGYLK.[T]	1xPropionamide [C5]	9.00923e-05	1.39072e-05	1	1	2	P78527	P78527 [791-801]		0	1320.69																						No Quan Values	n/a	n/a	n/a	n/a	High	High	n/a	n/a	n/a	High	1.83e-05	4.203e-05	16
	FALSE	High	[R].DLPSWMK.[F]		0.0229697	0.00171551	1	1	8	P78527	P78527 [2121-2127]		0	876.428	1.173	0.714	0.985289	0.951784	4.91	4.01	77.8	129.5	92.6	3.08	2.2	5.02	3.69249e+06	3.81108e+06	3.58355e+06	6.14571e+06	5.99132e+06	6.26022e+06	4.46893e+06	4.39581e+06	4.06289e+06		High	High	High	Peak Found	High	High	High	High	High	High	0.0007978	0.007959	10
	FALSE	High	[R].DPTVHDDVLELEMDELNR.[H]		9.94517e-16	1.39072e-05	1	1	9	P78527	P78527 [2073-2090]		0	2139.99	1.409	1.039	0.794546	0.996996	3.29	3.49	79.7	108	112.3	2.61	2.47	4.33	1.87679e+07	1.78754e+07	1.80351e+07	2.44435e+07	2.54029e+07	2.42688e+07	2.48815e+07	2.7022e+07	2.54032e+07		High	High	High	High	High	High	High	High	High	High	1.591e-05	6.305e-16	97
	FALSE	High	[R].DPTVHDDVLELEMDELNR.[H]	1xOxidation [M13]	1.15214e-08	1.39072e-05	1	1	7	P78527	P78527 [2073-2090]		0	2155.98	1.727	1.276	0.441741	0.943	7.92	6.49	73	101.1	126	6.92	6.3	2.95	1.52107e+06	1.74707e+06	1.6537e+06	2.29154e+06	2.33968e+06	2.0754e+06	2.98583e+06	2.85519e+06	2.82559e+06		Peak Found	High	High	Peak Found	High	High	High	High	High	High	1.591e-05	1.905e-09	26
	FALSE	High	[R].DQNILLGTTYR.[I]		2.65285e-05	1.39072e-05	1	1	3	P78527	P78527 [3325-3335]		0	1293.68																						No Quan Values	Peak Found	Peak Found	High	Peak Found	Peak Found	Peak Found	Peak Found	High	High	High	1.591e-05	6.525e-06	32
	FALSE	High	[K].DSKPPGNLK.[E]		0.00798786	0.000684951	1	1	3	P78527	P78527 [3673-3681]		0	955.521	0.893	1.205	0.971555	0.921198	7.23	4.37	114.8	84	101.2	5.25	2.52	8.34	1.02679e+07	9857815	1.0934e+07	7.51705e+06	7.7451e+06	7.36704e+06	1.02686e+07	9.05826e+06	8.80608e+06		High	Peak Found	High	Peak Found	Peak Found	Peak Found	Peak Found	High	Peak Found	High	0.0002824	0.003257	29
	FALSE	High	[K].DVDFMYVELIQR.[C]		9.792e-06	1.39072e-05	1	1	4	P78527	P78527 [380-391]		0	1527.75																						No Quan Values	High	n/a	n/a	n/a	High	High	High	n/a	n/a	High	1.83e-05	4.779e-06	13
	FALSE	High	[K].DVDFMYVELIQR.[C]	1xOxidation [M5]	0.000566704	9.06321e-05	1	1	1	P78527	P78527 [380-391]		0	1543.75																						No Quan Values	n/a	n/a	n/a	n/a	n/a	n/a	n/a	n/a	High	High	3.033e-05	0.0001722	7
	FALSE	High	[K].DVLIQGLIDENPGLQLIIR.[N]		2.63686e-09	1.39072e-05	1	1	8	P78527	P78527 [2504-2522]		0	2119.21	0.931	0.585	0.982657	0.814298	14.24	8.77	89.1	133.1	77.8	7.1	8.96	12.31	2.22814e+06	2514708	2.53727e+06	3.75891e+06	3.56755e+06	4.23799e+06	2.07538e+06	2.19813e+06	2.6145e+06		High	High	High	High	High	Peak Found	High	High	High	High	1.591e-05	4.055e-10	82
	FALSE	Medium	[K].DWSNDVR.[A]		0.236837	0.0115608	1	1	3	P78527	P78527 [3587-3593]		0	891.396	0.02	2.032	1.93928e-16	0.960114	13.02	12.6	291.7	2.7	5.5	7.36		11.98	5.0301e+06	5812836	5.58658e+06			52212.8	115497		97463.9		High	Peak Found	Peak Found	High	Peak Found	High	Peak Found	Peak Found	Peak Found	High	0.004022	0.06559	7
	FALSE	High	[R].DYVAVAR.[G]		0.0873248	0.00528257	1	1	9	P78527	P78527 [4076-4082]		0	793.42	0.985	1.004	0.997532	0.999999	8.13	7.77	104.1	95.6	100.3	10.32	7.56	7.58	2.34747e+07	2.77213e+07	2.86132e+07	2.8048e+07	2.4212e+07	2.54447e+07	2.42156e+07	2.817e+07	2.67058e+07		High	High	High	High	High	High	Peak Found	High	High	High	0.00211	0.02542	29
	FALSE	High	[K].DYVDLFR.[H]		0.0500779	0.00338147	1	1	8	P78527	P78527 [526-532]		0	927.457	1.189	0.862	0.9763	0.999999	13.62	12.48	84.1	116	100	3.66	6.15	9.82	804378	754841	756017	942101	1.0558e+06	1.04316e+06	899146	981767	805960		Peak Found	High	High	High	High	High	High	High	High	High	0.001411	0.01445	21
	FALSE	High	[K].ECSPWMSDFK.[V]	1xPropionamide [C2]	0.00517072	0.000412056	1	1	3	P78527	P78527 [3682-3691]		0	1300.53	0.737	0.522	0.854462	0.510742	5.42	9.42	95.9	134.1	70	2.39	7.85	4.73	4.56939e+06	4.36558e+06	4.52522e+06	5.91473e+06	6.9118e+06	6.32799e+06	3.21826e+06	3.30063e+06	3.52454e+06		High	Peak Found	Peak Found	Peak Found	Peak Found	Peak Found	Peak Found	High	High	High	0.0001912	0.001664	3
	FALSE	High	[K].ECSPWMSDFKVEFLR.[N]	1xPropionamide [C2]	4.99382e-09	1.39072e-05	1	1	3	P78527	P78527 [3682-3696]		1	1944.9	0.681	0.332	0.882853	0.128798	5.6	6.01	81.1	164.4	54.5	2.69	3.43	6.65	944523	995599	980225	2.1059e+06	1.98767e+06	1.98334e+06	642985	659067	727760		High	Peak Found	Peak Found	High	High	Peak Found	Peak Found	Peak Found	Peak Found	High	1.658e-05	1.767e-09	26
	FALSE	High	[R].EFPPGTPR.[F]		0.0244342	0.00185892	1	1	51	P78527	P78527 [1728-1735]		0	900.457	1.53	1.132	0.749496	0.976665	30.2	35.5	76.7	104.7	118.6	16.52	17.8	34.1	3.84757e+06	5.33584e+06	4.43284e+06	6.54978e+06	6.05118e+06	4.58802e+06	6.85226e+06	8.16536e+06	3.95127e+06		High	High	High	High	High	High	High	High	High	High	0.000835	0.008371	11
	FALSE	High	[R].EHPFLVK.[G]		0.0326029	0.00237088	1	1	15	P78527	P78527 [3747-3753]		0	869.488	1.025	0.737	0.997532	0.944803	11.29	10.43	86.2	126.6	87.2	9.93	8.32	7.5	2.09519e+07	2.55672e+07	2.3758e+07	3.04062e+07	3.55478e+07	3.48891e+07	2.25906e+07	2.40301e+07	2.62063e+07		High	High	High	Medium	High	High	High	Medium	High	High	0.001076	0.01068	14
	FALSE	High	[R].EKITAQSIEELCAVNLYGPDAQVDR.[S]	1xPropionamide [C12]	4.46843e-12	1.39072e-05	1	1	2	P78527	P78527 [1421-1445]		1	2833.4	1.017	0.85	0.999991	0.992099	9.08	9.27	93.4	111.7	94.9	4.58	4.91	9.09	1.96529e+06	1.90449e+06	1.79457e+06	2.30438e+06	2.10333e+06	2.2784e+06	1.72203e+06	2.0654e+06	1.93625e+06		High	Peak Found	Peak Found	Peak Found	High	Peak Found	Peak Found	Peak Found	Peak Found	High	1.83e-05	3.029e-12	70
	FALSE	High	[R].EIFNFVLK.[A]		0.00647972	0.000527707	1	1	9	P78527	P78527 [247-254]		0	1009.57	1.164	0.795	0.979059	0.978452	2.44	4.18	82.3	121.3	96.4	1.7	5.57	1.65	1.834e+07	1.8527e+07	1.89577e+07	2.51832e+07	2.73036e+07	2.80728e+07	2.13459e+07	2.16969e+07	2.20608e+07		High	High	High	High	High	High	High	High	High	High	0.0002305	0.00267	10
	FALSE	High	[R].ELLNPVVEFVSHPSTTCR.[E]	1xPropionamide [C17]	1.38924e-10	1.39072e-05	1	1	9	P78527	P78527 [2453-2470]		0	2099.06	0.727	0.496	0.814982	0.3663	5.32	3.65	93.1	139.2	67.7	5.68	2.2	2.81	1.80332e+07	1.66412e+07	1.61847e+07	2.42335e+07	2.4873e+07	2.53198e+07	1.20249e+07	1.2654e+07	1.20966e+07		Peak Found	High	High	High	High	High	High	High	High	High	1.658e-05	2.044e-12	52
	FALSE	High	[K].ELSIAIR.[G]		0.0403134	0.00289857	1	1	1	P78527	P78527 [358-364]		0	801.483	1.192	0.747	0.978691	0.951784	9.59	10.39	77.9	130.8	91.3	7.19	8.07	6.29	5.03349e+06	4.71906e+06	4.35748e+06	7.92639e+06	8.03672e+06	6.9195e+06	6.00076e+06	5.53078e+06	5.30881e+06		Peak Found	Peak Found	Peak Found	Peak Found	High	Peak Found	Peak Found	Peak Found	Peak Found	High	0.001225	0.01273	22
	FALSE	High	[R].EMKPVIFLDVFLPR.[V]		0.000124825	1.39072e-05	1	1	11	P78527	P78527 [900-913]		0	1703.96	0.966	0.717	0.997192	0.912512	8.87	14.09	92	119.1	88.9	4.6	6.28	10.14	5.97524e+06	5803415	5.45606e+06	8.32014e+06	7.44499e+06	7.51221e+06	4.87292e+06	5.96313e+06	5.60704e+06		High	High	High	High	High	High	High	Peak Found	High	High	1.658e-05	2.524e-05	40
	FALSE	High	[R].EMKPVIFLDVFLPR.[V]	1xOxidation [M2]	0.000109459	1.39072e-05	1	1	9	P78527	P78527 [900-913]		0	1719.95	1.202	1.085	0.968444	0.993959	2.91	5.02	90.6	100.4	108.9	2.5	4.74	1.58	2.07962e+06	1.97817e+06	2.03213e+06	2.33106e+06	2.25207e+06	2.1215e+06	2.39513e+06	2.4715e+06	2.44307e+06		High	High	High	High	High	High	High	High	High	High	1.658e-05	2.163e-05	41
	FALSE	High	[K].EPSFDWK.[N]		0.108481	0.00613901	1	1	8	P78527	P78527 [4008-4014]		0	908.415	0.591	0.701	0.431872	0.941488	15.92	14.38	125.2	100.8	74	36.81	43.32	6.17	4.19206e+06	3.90355e+06	1.93172e+06	3.14277e+06	2.97206e+06	6.11182e+06	2.30678e+06	2.33618e+06	2.08309e+06		Peak Found	High	High	High	Peak Found	High	High	High	High	High	0.002326	0.02909	2
	FALSE	High	[R].EQQHVMEELFQSSFR.[R]		0.000110087	1.39072e-05	1	1	3	P78527	P78527 [1769-1783]		0	1894.88	0.803	0.525	0.941172	0.655529	4.5	11.11	93.2	131.9	74.9	6.68	5.89	4.67	1.94491e+06	2.1766e+06	2.19907e+06	3.0661e+06	3.39653e+06	3.07798e+06	1.61096e+06	1.74893e+06	1.74819e+06		Peak Found	Peak Found	Peak Found	Peak Found	Peak Found	High	High	Peak Found	High	High	1.591e-05	2.927e-05	9
	FALSE	High	[K].FESQDTVALLEAILDGIVDPVDSTLR.[D]		3.01507e-14	1.39072e-05	1	1	8	P78527	P78527 [1001-1026]		0	2816.46	0.452	0.463	0.300595	0.53403	1.24	4.58	123.5	120.6	55.8	8.03	10.39	0.46	846838	972451	980575	949643	1.11214e+06	920325	438120	440972			High	High	High	High	High	High	High	Peak Found	High	High	1.658e-05	1.102e-14	79
	FALSE	High	[K].FLCIFLEK.[M]	1xPropionamide [C3]	0.000576122	9.06321e-05	1	1	6	P78527	P78527 [88-95]		0	1083.59	0.593	0.42	0.421953	0.429723	8.95	10.9	100.5	139.9	59.6	2.82	6.37	10.61	1.58317e+06	1.67482e+06	1.62615e+06	2.15587e+06	2.44465e+06	2.26491e+06	830847	1.02612e+06	964180		Peak Found	High	High	High	High	Peak Found	High	Peak Found	High	High	4.435e-05	0.0002675	18
[truncated: 77,468 more rows]
[truncated: 10 more columns]

## Sheet: Protein list
Checked	Protein FDR Confidence: Combined	Master	Accession	Description	Exp. q-value: Combined	Sum PEP Score	Coverage [%]	# Peptides	# PSMs	# Unique Peptides	# AAs	MW [kDa]	calc. pI	Score Mascot: Mascot	# Peptides (by Search Engine): Mascot	Biological Process	Cellular Component	Molecular Function	Pfam IDs	Entrez Gene ID	Ensembl Gene ID	Gene Symbol	Gene ID	WikiPathways	Reactome Pathways	# Protein Pathway Groups	# Razor Peptides	Abundance Ratio: (Scramble) / (EIF 5A1)	Abundance Ratio: (Scramble) / (EIF 5A2)	Abundance Ratio Adj. P-Value: (Scramble) / (EIF 5A1)	Abundance Ratio Adj. P-Value: (Scramble) / (EIF 5A2)	Abundance Ratio Variability [%]: (Scramble) / (EIF 5A1)	Abundance Ratio Variability [%]: (Scramble) / (EIF 5A2)	Abundances (Grouped): EIF 5A1	Abundances (Grouped): EIF 5A2	Abundances (Grouped): Scramble	Abundances (Grouped) CV [%]: EIF 5A1	Abundances (Grouped) CV [%]: EIF 5A2	Abundances (Grouped) CV [%]: Scramble	Abundances (Normalized): F31: Sample, EIF 5A1, 1	Abundances (Normalized): F32: Sample, EIF 5A1, 2	Abundances (Normalized): F33: Sample, EIF 5A1, 3	Abundances (Normalized): F34: Sample, EIF 5A2, 1	Abundances (Normalized): F35: Sample, EIF 5A2, 2	Abundances (Normalized): F36: Sample, EIF 5A2, 3	Abundances (Normalized): F28: Sample, Scramble, 1	Abundances (Normalized): F29: Sample, Scramble, 2	Abundances (Normalized): F30: Sample, Scramble, 3	Found in Sample: F31: Sample, EIF 5A1, 1
[truncated: 6,070 more rows]
[truncated: 10 more columns]
