# Supplementary material for: Polyamines stimulate the protein synthesis of the translation initiation factor eIF5A2, participating in mRNA decoding, distinct from eIF5A1
Source: J Biol Chem. 2025 Jul 4;301(8):110453. doi: 10.1016/j.jbc.2025.110453 (PMC12329600; doi:10.1016/j.jbc.2025.110453)
Supplement: Table S4 [file mmc5.xlsx]

## Sheet: 8G5Y_8G5Z_8G61
Table S4. Positions of amino acids in eIF5A1 that bind to 28S rRNA, RPL10A (uL1), RPL36A (eL42), and mRNA in the initiation state (IC: 8G5Y), GTPase-activated state (GA: 8G5Z), and accommodated state (AC: 8G61).
Initiation state (IC: 8G5Y)
eIF5A1	28S_rRNA	count		eIF5A1	60S_ribosomal_protein_L10a (uL1)	count		eIF5A1	60S_ribosomal_protein_L36a (eL42)	count		eIF5A1	P-site_tRNA	count
LYS47	C4199	1		ASP111	ARG48	1		PRO19	LYS61	1		ARG26	G5	1
LYS55	U4542	1		GLU131	ARG122	1		LYS85	HIS90	1		LYS150	C16	1
LYS67	C3741	1		GLU110	LYS156	1		PRO19	LYS59	1		ASN28	C17	1
LYS67	G3742	1		ASP96	LYS160	1						ASN28	C16	1
LYS68	A3774	1		GLU110	LYS160	1						LYS39	C17	1
LYS47	G4198	1		ASP96	LYS161	2						ARG86	C18	2
THR48	G4541	1		ASP111	SER50	2
5CT50	A4385	2		GLN90	LYS118	1
HIS53	C4199	2		GLN95	LYS130	1
LYS55	G4541	2		ILE92	PRO121	1
LYS55	G4543	1		LEU102	PHE134	1
LYS68	A3702	1		TYR98	ARG48	1
THR48	U4383	1
GLY49	A4546	1
GLY49	U4383	2
5CT50	U4384	4
5CT50	A4546	2
HIS51	C3911	1
GLY52	U4383	1
HIS53	G4382	2
ILE72	G3922	2
GTPase-activated state (GA: 8G5Z)
eIF5A1	28S_rRNA	count		eIF5A1	60S_ribosomal_protein_L10a (uL1)	count		eIF5A1	60S_ribosomal_protein_L36a (eL42)	count		eIF5A1	P-site_tRNA	count
LYS55	U4542	1		ASP111	LYS47	2		ASP11	GLN25	1		ARG26	C63	1
LYS67	G3703	2		ASP96	LYS161	1		ASP11	PHE91	1		ARG86	C18	4
LYS67	U3704	1		TYR98	GLN44	2		PHE18	THR62	1		LYS150	C16	1
LYS67	C3741	1		ASP111	ARG48	1						ASN28	C17	1
LYS68	A3774	1		ILE92	PRO121	1						LYS39	C17	1
GLY52	G4198	1		ILE92	PHE134	1
5CT50	A4385	6		LEU102	PHE134	1
THR48	A4544	1		VAL108	PHE134	1
LYS47	G4198	1
5CT50	U4384	3
5CT50	C4547	3
5CT50	A4546	2
HIS53	C4199	2
LYS55	G4541	1
LYS55	G4543	1
GLU70	U3704	1
GLY52	C4199	1
GLY49	U4384	1
GLY52	U4383	1
HIS53	G4382	2
HIS57	G3922	1
HIS51	C3911	1
HIS57	U4542	1
ILE72	G3922	2
Accommodated state (AC: 8G61)
eIF5A1	28S_rRNA	count		eIF5A1	60S_ribosomal_protein_L10a (uL1)	count		eIF5A1	60S_ribosomal_protein_L36a (eL42)	count		eIF5A1	RNA(77mer)	count
LYS55	U4542	1		GLU110	ARG48	1		ASP4	LYS22	1		LYS47	A74	1
LYS67	C3741	1		ASP96	LYS161	1		ASP11	GLN25	2		ARG86	C18	6
LYS67	G3742	1		ASP111	LYS47	1		THR9	LEU93	1		ARG86	C16	1
GLU70	G3703	1		ASP96	ARG48	1		SER15	THR62	1		ARG26	G4	1
GLY52	G4198	1		ASP111	ARG48	1		ALA12	ILE66	1		LYS39	G15	1
SER46	C4540	1		GLU131	ARG122	1		ALA12	CYS88	1		LYS85	C18	2
5CT50	A4385	2		SER100	ASN129	1		ALA14	LYS89	1		LYS150	G20	1
5CT50	U4384	1		LEU5	ASN188	1						LYS47	C75	1
LYS55	G4541	2		TYR98	GLN44	1						LYS150	C18	1
LYS55	G4543	1		PHE7	PHE189	1						HIS51	C76	2
SER75	G4200	1		ILE92	PHE134	1						ARG86	C17	1
5CT50	A4546	3		LEU102	PHE134	1						ASP88	C18	1
GLY52	U4383	1
HIS53	G4382	2
LYS68	A3702	1
HIS51	C3911	1
ILE72	G3922	2
