# Supplementary material for: Polyamines stimulate the protein synthesis of the translation initiation factor eIF5A2, participating in mRNA decoding, distinct from eIF5A1
Source: J Biol Chem. 2025 Jul 4;301(8):110453. doi: 10.1016/j.jbc.2025.110453 (PMC12329600; doi:10.1016/j.jbc.2025.110453)
Supplement: Table S5 [file mmc6.xlsx]

## Sheet: diff_eIF5A_second_structure_p_m
Table S5: Secondary structures of the amino acid residues in eIF5A1 and eIF5A2 obtained through molecular dynamic simulations.
eIF5A1
Amino acid residue number	No_4	No_5	No_6	No_7	No_8	No_9	No_10	No_11	No_12	No_13	No_14	No_15	No_16	No_17	No_18	No_19	No_20	No_21	No_22	No_23	No_24	No_25	No_26	No_27	No_28	No_29	No_30	No_31	No_32	No_33	No_34	No_35	No_36	No_37	No_38	No_39	No_40	No_41	No_42	No_43	No_44	No_45	No_46	No_47	No_48	No_49	No_50	No_51	No_52
Loop	100	100	100	100	100	100	100	100	100	100	100	100	1	0	0	0	0	0	0	0	0	86	100	0	0	38	0	1	3	0	0	0	0	3	0	0	0	0	0	2	2	0	1	19	24	4	0	0	30
Beta-sheet	0	0	0	0	0	0	0	0	0	0	0	0	0	100	100	100	100	100	0	0	0	0	0	0	0	5	100	99	97	98	0	0	98	97	100	100	100	100	100	98	98	100	99	81	16	0	0	0	16
Alpha-helix	0	0	0	0	0	0	0	0	0	0	0	0	0	0	0	0	0	0	67	67	67	0	0	0	0	0	0	0	0	2	2	2	0	0	0	0	0	0	0	0	0	0	0	0	0	1	1	1	0
Turn	0	0	0	0	0	0	0	0	0	0	0	0	99	0	0	0	0	0	33	33	33	14	0	100	100	57	0	0	0	0	98	98	2	0	0	0	0	0	0	0	0	0	0	0	60	95	99	99	54
eIF5A2
Amino acid residue number	No_4	No_5	No_6	No_7	No_8	No_9	No_10	No_11	No_12	No_13	No_14	No_15	No_16	No_17	No_18	No_19	No_20	No_21	No_22	No_23	No_24	No_25	No_26	No_27	No_28	No_29	No_30	No_31	No_32	No_33	No_34	No_35	No_36	No_37	No_38	No_39	No_40	No_41	No_42	No_43	No_44	No_45	No_46	No_47	No_48	No_49	No_50	No_51	No_52
Loop	0	0	100	100	100	100	100	100	100	100	100	100	0	0	0	1	1	0	0	0	0	85	100	0	0	49	0	0	0	0	0	0	0	0	0	0	0	0	0	2	2	12	43	45	28	38	39	11	14
Beta-sheet	0	0	0	0	0	0	0	0	0	0	0	0	0	100	100	99	99	100	0	0	0	0	0	0	0	1	100	100	100	100	0	0	100	100	100	100	100	100	100	98	98	88	57	15	2	0	0	0	2
Alpha-helix	0	0	0	0	0	0	0	0	0	0	0	0	0	0	0	0	0	0	47	47	47	0	0	0	0	0	0	0	0	0	0	0	0	0	0	0	0	0	0	0	0	0	0	0	0	0	0	0	0
Turn	100	100	0	0	0	0	0	0	0	0	0	0	100	0	0	0	0	0	53	53	53	15	0	100	100	50	0	0	0	0	100	100	0	0	0	0	0	0	0	0	0	0	0	40	70	62	61	89	84
[truncated: 101 more columns]
