# Supplementary material for: Polyamines stimulate the protein synthesis of the translation initiation factor eIF5A2, participating in mRNA decoding, distinct from eIF5A1
Source: J Biol Chem. 2025 Jul 4;301(8):110453. doi: 10.1016/j.jbc.2025.110453 (PMC12329600; doi:10.1016/j.jbc.2025.110453)
Supplement: Table S6 [file mmc7.xlsx]

## Sheet: Table S6
Table S6: List of antibodies used in this study.
Antibodies	Supplier	Species	Product number
Rabbit anti CDR2L	proteintech	Rabbit Polyclonal	14563-1-AP
Mouse anti CyPA (PPIA)	Santa Cruz Biothechnology	Mouse Monoclonal	sc-134310
Mouse anti eIF5A	Santa Cruz Biothechnology	Mouse Monoclonal	sc-390202
Rabbit anti EIF5A1/EIF5A2	proteintech	Rabbit Polyclonal	17069-1-AP
Mouse anti PKM	Santa Cruz Biothechnology	Mouse Monoclonal	sc-365684
Mouse anti Med10	Santa Cruz Biothechnology	Mouse Monoclonal	sc-393450
Mouse anti C-Nap1 (CEP250)	Santa Cruz Biothechnology	Mouse Monoclonal	sc-390540
Mouse anti Ribosomal Protein L36a (RPL36A)	Santa Cruz Biothechnology	Mouse Monoclonal	sc-100831
Rabbit anti MTFR1	proteintech	Rabbit Polyclonal	17778-1-AP
Rabbit anti FAM54A (MTFR2)	Novus biologicals	Rabbit Polyclonal	NBP1-84967
Rabbit anti ACSS2	proteintech	Rabbit Polyclonal	16087-1-AP
Rabbit anti PDK1	proteintech	Rabbit Polyclonal	18262-1-AP
Mouse anti COX4	Santa Cruz Biothechnology	Mouse Monoclonal	sc-376731
Mouse anti VDAC1	Santa Cruz Biothechnology	Mouse Monoclonal	sc-390996
Rabbit anti GFP	proteintech	Rabbit Polyclonal	50430-2-AP
Mouse anti beta-actin	Abcam	Mouse Monoclonal	mAbcam8226
Sheep anti-mouse IgG	Amersham	Sheep	NIF825
Donkey anti-rabbit IgG	cytiva	Donkey	NA934VS
