# Supplementary material for: Polyamines stimulate the protein synthesis of the translation initiation factor eIF5A2, participating in mRNA decoding, distinct from eIF5A1
Source: J Biol Chem. 2025 Jul 4;301(8):110453. doi: 10.1016/j.jbc.2025.110453 (PMC12329600; doi:10.1016/j.jbc.2025.110453)
Supplement: Table S7 [file mmc8.xlsx]

## Sheet: Primer
Table S7: List of primers used in this study.
Real-Time quantitative PCR		Nucreotide sequence
P1	5'-EIF5A1	5’-TGGCAGATGACTTGGACTTCGAGA-3’
P2	3'-EIF5A1	5’-GCCTTTGAGCACCACAAAGCCATT-3’
P3	5'-EIF5A2	5’-TATGCAGTGCTCGGCCTTG-3’
P4	3'-EIF5A2	5’-TTGGAACATCCATGTTGTGAGTAGA-3’
P5	5'-MTFR1	5’-TGCAACAGAATGGAGTCCCA-3’
P6	3'-MTFR1	5’-AAGGGGTGGCCTTGATCTGA-3’
P7	5'-MTFR2	5’-ATTTTGGCGTTCCTGTAGAACA-3’
P8	3'-MTFR2	5’-CAGAGTTCAAGAGCGGGATCA-3’
P9	5'-EGFP	5'-CCACATGAAGCAGCACGACTTC-3'
P10	3'-EGFP	5'-GGTGCGCTCCTGGACGTA-3'
P11	5'-GAPDH	5’-AGCCACATCGCTCAGACAC-3’
P12	3'-GAPDH	5’-GCCCAATACGACCAAATCC-3’
P13	5'-miR-6514-5p	5’-TATGGAGTGGACTTTCAGCTGGC-3’
P14	5'-miR-4769-5p	5’-GGTGGGATGGAGAGAAGGTATGAG-3’
P15	mRQ3'Primer	Mir-XTM miRNA First-Strand synthesis Kit (Takara Bio Inc, Shiga, Japan)
EIF5A2-EGFP fusion plasmids		Nucreotide sequence
P#1	5'-EIF5A2_EGFP	5'-AAAAAGAATTCGGAACTGCCGCGGCCG-3'
P#2	3'-EIF5A2_EGFP	5'-ACCGGATCCGACATCTCCACTATTTTGCATGGT-3'
P#7	5'-EIF5A2_EGFP_MUT-111-103	5'-TTATCGTTACCGGCGCCGCTGCTGTAG-3'
P#8	3'-EIF5A2_EGFP_MUT-111-103	5'-TAACGATAATGGCGGCCGCGGCAGTTC-3'
P#9	5'-EIF5A2_EGFP_MUT-44-36	5'-GATCGAGGATTCCCACGGAAAAACTACCATCTCCC-3'
P#10	3'-EIF5A2_EGFP_MUT-44-36	5'-TCCTCGATCGGCAAAGAGCGCCTTTCG-3'
P#11	5'-EIF5A2_EGFP_MUT-20-9	5'-CATTACCTCCCTTGCCCACCATGGCAG-3'
P#12	3'-EIF5A2_EGFP_MUT-20-9	5'-AGGGAGGTAATGGTTTTTCCGTGGGAAC-3'
pcDNA-EIF5As plasmids		Nucreotide sequence
P#3	5'-EIF5A1_OE	5'-CCCAAAAGCTTCGAAGCCTCTTAAAATGGCAG-3'
P#4	3'-EIF5A1_OE	5'-CCCTCTAGATTATTTTGCCATGGCCTTGATTGC-3'
P#5	5'-EIF5A2_OE	5'-AAAAAAAGCTTCTCCCCTGCCCACCATG-3'
P#6	3'-EIF5A2_OE	5'-CCCTCTAGATTATTTGCAGGGTTTTATGGCTACAGC-3'
